# Supplementary material for: Shotgun metagenomic analysis reveals taxonomic and functional alterations in the gut microbiome across prodromal and symptomatic Lewy body disease
Source: Front Microbiomes. 2026 Jul 15;5:1834726. doi: 10.3389/frmbi.2026.1834726 (PMC13416100; doi:10.3389/frmbi.2026.1834726)
Supplement: Supplementary file 2 [file DataSheet2.zip]

Archive with 39 entries (38 files):
- Supplementary_tables/
- Supplementary_tables/Supplementary Table S16.xlsx
- __MACOSX/Supplementary_tables/._Supplementary Table S16.xlsx
- Supplementary_tables/.DS_Store
- __MACOSX/Supplementary_tables/._.DS_Store
- Supplementary_tables/Supplementary Table S1.xlsx
- __MACOSX/Supplementary_tables/._Supplementary Table S1.xlsx
- Supplementary_tables/Supplementary Table S17.xlsx
- __MACOSX/Supplementary_tables/._Supplementary Table S17.xlsx
- Supplementary_tables/Supplementary Table S6.xlsx
- __MACOSX/Supplementary_tables/._Supplementary Table S6.xlsx
- Supplementary_tables/Supplementary Table S10.xlsx
- __MACOSX/Supplementary_tables/._Supplementary Table S10.xlsx
- Supplementary_tables/Supplementary Table S11.xlsx
- __MACOSX/Supplementary_tables/._Supplementary Table S11.xlsx
- Supplementary_tables/Supplementary Table S7.xlsx
- __MACOSX/Supplementary_tables/._Supplementary Table S7.xlsx
- Supplementary_tables/Supplementary Table S4.xlsx
- __MACOSX/Supplementary_tables/._Supplementary Table S4.xlsx
- Supplementary_tables/Supplementary Table S12.xlsx
- __MACOSX/Supplementary_tables/._Supplementary Table S12.xlsx
- Supplementary_tables/Supplementary Table S8.xlsx
- __MACOSX/Supplementary_tables/._Supplementary Table S8.xlsx
- Supplementary_tables/Supplementary Table S9.xlsx
- __MACOSX/Supplementary_tables/._Supplementary Table S9.xlsx
- Supplementary_tables/Supplementary Table S13.xlsx
- __MACOSX/Supplementary_tables/._Supplementary Table S13.xlsx
- Supplementary_tables/Supplementary Table S5.xlsx
- __MACOSX/Supplementary_tables/._Supplementary Table S5.xlsx
- Supplementary_tables/Supplementary Table S14.xlsx
- __MACOSX/Supplementary_tables/._Supplementary Table S14.xlsx
- Supplementary_tables/Supplementary Table S18.xlsx
- __MACOSX/Supplementary_tables/._Supplementary Table S18.xlsx
- Supplementary_tables/Supplementary Table S2.xlsx
- __MACOSX/Supplementary_tables/._Supplementary Table S2.xlsx
- Supplementary_tables/Supplementary Table S3.xlsx
- __MACOSX/Supplementary_tables/._Supplementary Table S3.xlsx
- Supplementary_tables/Supplementary Table S15.xlsx
- __MACOSX/Supplementary_tables/._Supplementary Table S15.xlsx
