# Supplementary material for: Shotgun metagenomic analysis reveals taxonomic and functional alterations in the gut microbiome across prodromal and symptomatic Lewy body disease
Source: Front Microbiomes. 2026 Jul 15;5:1834726. doi: 10.3389/frmbi.2026.1834726 (PMC13416100; doi:10.3389/frmbi.2026.1834726)
Supplement: Supplementary file 2 [file DataSheet2.zip › Supplementary_tables/Supplementary Table S16.xlsx]

## Sheet: Supplementary Table S16
Supplementary Table S16. Spearman partial correlation coefficients (ρ) and associated P-values between clinical features (CDR-SB, MoCA, STMS, and MDS-UPDRS III) and the relative abundances of microbial pathway in iRBD patients.
Pathway	rho_CDR_SB	pval_CDR_SB	qval_CDR_SB	rho_MOCA	pval_MOCA	qval_MOCA	rho_STMS	pval_STMS	qval_STMS	rho_UPDRS3	pval_UPDRS3	qval_UPDRS3
NONOXIPENT-PWY: pentose phosphate pathway (non-oxidative branch) I	-0.904158	0.00204574	0.707826	0.437474	0.278385	0.986778	0.367255	0.37081	0.998061	-0.192591	0.647721	0.737052
PWY-6731: starch degradation III	-0.875514	0.00438378	0.758394	0.348038	0.398211	0.986778	0.235365	0.574717	0.998061	-0.479566	0.229167	0.353981
PWY-7315: dTDP-N-acetylthomosamine biosynthesis	0.776928	0.0233152	0.896121	-0.248814	0.55237	0.986778	-0.297378	0.474417	0.998061	-0.0582173	0.891089	0.912806
PWY-8178: pentose phosphate pathway (non-oxidative branch) II	-0.765787	0.0267418	0.896121	0.376388	0.358092	0.986778	0.445323	0.268843	0.998061	-0.371574	0.364771	0.48172
PWY-7357: thiamine phosphate formation from pyrithiamine and oxythiamine (yeast)	-0.760552	0.0284534	0.896121	0.145366	0.731253	0.986778	0.152144	0.719101	0.998061	-0.39037	0.339017	0.454651
PWY-2942: L-lysine biosynthesis III	-0.739884	0.0358616	0.896121	0.0905418	0.83116	0.986778	-0.00845167	0.984154	0.998061	-0.707067	0.0498438	0.117319
PWY-6284: superpathway of unsaturated fatty acids biosynthesis (E. coli)	0.724441	0.0420946	0.896121	0.0720452	0.865382	0.986778	0.152307	0.71881	0.998061	0.676843	0.0652422	0.138837
PWY-6902: chitin degradation II (Vibrio)	-0.716823	0.0453952	0.896121	-0.0263435	0.950629	0.986778	-0.317865	0.442931	0.998061	0.124392	0.769159	0.842181
PWY-621: sucrose degradation III (sucrose invertase)	0.691678	0.0573751	0.896121	0.249244	0.551662	0.986778	0.509328	0.197316	0.998061	0.0666657	0.875372	0.901424
PWY-5097: L-lysine biosynthesis VI	-0.675965	0.0657265	0.896121	-0.0200115	0.962488	0.986778	-0.188061	0.655611	0.998061	-0.770659	0.0252075	0.0789069
GLYCOGENSYNTH-PWY: glycogen biosynthesis I (from ADP-D-Glucose)	-0.673747	0.0669595	0.896121	0.07776	0.854787	0.986778	-0.0890848	0.833848	0.998061	-0.782917	0.0215921	0.0760276
PWY-5367: petroselinate biosynthesis	0.672822	0.0674781	0.896121	-0.244129	0.560121	0.986778	0.0189364	0.964503	0.998061	0.341889	0.40716	0.516034
PWY-7111: pyruvate fermentation to isobutanol (engineered)	-0.669494	0.0693628	0.896121	0.789197	0.0198725	0.986778	0.691741	0.0573431	0.998061	-0.104793	0.804947	0.856959
CALVIN-PWY: Calvin-Benson-Bassham cycle	-0.658006	0.0761039	0.896121	-0.0262258	0.950849	0.986778	-0.149141	0.72448	0.998061	-0.773298	0.0243997	0.0789069
PWY-7400: L-arginine biosynthesis IV (archaebacteria)	-0.64022	0.0872712	0.896121	0.314227	0.448458	0.986778	0.103208	0.807855	0.998061	0.0942197	0.824381	0.866978
PWY0-1061: superpathway of L-alanine biosynthesis	0.634308	0.0911811	0.896121	-0.340746	0.408833	0.986778	-0.239392	0.567994	0.998061	0.807528	0.0153514	0.0696786
PWY-5913: partial TCA cycle (obligate autotrophs)	0.63364	0.0916285	0.896121	-0.0107459	0.979853	0.986778	0.0827561	0.845539	0.998061	0.640041	0.0873877	0.167095
PWY-6922: L-N&delta;-acetylornithine biosynthesis	0.631609	0.092999	0.896121	0.315839	0.446005	0.986778	0.345458	0.401955	0.998061	0.254444	0.543109	0.650313
PWY-724: superpathway of L-lysine, L-threonine and L-methionine biosynthesis II	-0.629456	0.0944636	0.896121	-0.11443	0.787309	0.986778	-0.210265	0.61722	0.998061	-0.675179	0.0661618	0.138837
PWY-6147: 6-hydroxymethyl-dihydropterin diphosphate biosynthesis I	0.629177	0.0946549	0.896121	-0.571694	0.138734	0.986778	-0.394424	0.333577	0.998061	0.575446	0.135566	0.223362
PWY-1861: formaldehyde assimilation II (assimilatory RuMP Cycle)	-0.620051	0.101018	0.896121	0.755276	0.0302452	0.986778	0.567223	0.142562	0.998061	-0.0948091	0.823295	0.866978
POLYISOPRENSYN-PWY: polyisoprenoid biosynthesis (E. coli)	0.618087	0.10242	0.896121	0.0127249	0.976143	0.986778	-0.0821125	0.84673	0.998061	0.684608	0.0610493	0.136278
PWY-5837: 2-carboxy-1,4-naphthoquinol biosynthesis	0.608675	0.109286	0.896121	-0.0861283	0.839306	0.986778	-0.110144	0.795145	0.998061	0.732348	0.0388277	0.0980612
PWY-5897: superpathway of menaquinol-11 biosynthesis	0.608675	0.109286	0.896121	-0.0861283	0.839306	0.986778	-0.110144	0.795145	0.998061	0.732348	0.0388277	0.0980612
PWY-5898: superpathway of menaquinol-12 biosynthesis	0.608675	0.109286	0.896121	-0.0861283	0.839306	0.986778	-0.110144	0.795145	0.998061	0.732348	0.0388277	0.0980612
PWY-5899: superpathway of menaquinol-13 biosynthesis	0.608675	0.109286	0.896121	-0.0861283	0.839306	0.986778	-0.110144	0.795145	0.998061	0.732348	0.0388277	0.0980612
PWY-6876: isopropanol biosynthesis (engineered)	-0.60619	0.111141	0.896121	-0.0294882	0.944742	0.986778	-0.297789	0.473777	0.998061	0.114176	0.787772	0.854449
PWY3O-4107: NAD salvage pathway V (PNC V cycle)	0.598714	0.11683	0.896121	-0.446655	0.267241	0.986778	-0.358111	0.38374	0.998061	0.626174	0.0967225	0.18188
PWY-6545: pyrimidine deoxyribonucleotides de novo biosynthesis III	0.598145	0.117269	0.896121	0.0935711	0.825576	0.986778	0.0706565	0.867959	0.998061	0.817364	0.01322	0.0673263
PWY-6292: superpathway of L-cysteine biosynthesis (mammalian)	-0.594719	0.119936	0.896121	0.781579	0.0219698	0.986778	0.416782	0.304315	0.998061	-0.302999	0.465691	0.579601
PWY-7234: inosine-5'-phosphate biosynthesis III	0.590018	0.12365	0.896121	-0.500545	0.206457	0.986778	-0.329435	0.425546	0.998061	0.570881	0.139426	0.226678
P41-PWY: pyruvate fermentation to acetate and (S)-lactate I	-0.583523	0.128886	0.896121	0.124379	0.769184	0.986778	0.214983	0.609155	0.998061	-0.664608	0.0721849	0.145101
PWY-5100: pyruvate fermentation to acetate and lactate II	-0.583523	0.128886	0.896121	0.124379	0.769184	0.986778	0.214983	0.609155	0.998061	-0.664608	0.0721849	0.145101
PWY-7220: adenosine deoxyribonucleotides de novo biosynthesis II	0.569536	0.140575	0.896121	-0.407382	0.316463	0.986778	-0.33607	0.415708	0.998061	0.749459	0.0322988	0.0861329
PWY-7222: guanosine deoxyribonucleotides de novo biosynthesis II	0.569536	0.140575	0.896121	-0.407382	0.316463	0.986778	-0.33607	0.415708	0.998061	0.749459	0.0322988	0.0861329
PWY-7383: anaerobic energy metabolism (invertebrates, cytosol)	-0.564668	0.144776	0.896121	0.627128	0.096063	0.986778	0.185037	0.660894	0.998061	-0.379636	0.353618	0.472401
PWY-7238: sucrose biosynthesis II	-0.559214	0.149562	0.896121	0.117138	0.782367	0.986778	0.278815	0.503684	0.998061	-0.761204	0.0282366	0.0831424
PWY-7117: C4 photosynthetic carbon assimilation cycle, PEPCK type	0.551514	0.156468	0.896121	-0.265946	0.524364	0.986778	-0.0246437	0.953812	0.998061	0.845641	0.00816311	0.0673263
PWY-7229: superpathway of adenosine nucleotides de novo biosynthesis I	0.551114	0.156831	0.896121	-0.544835	0.162595	0.986778	-0.420514	0.299556	0.998061	0.62148	0.100007	0.185039
SO4ASSIM-PWY: assimilatory sulfate reduction I	0.550947	0.156983	0.896121	-0.234034	0.576946	0.986778	-0.421253	0.298618	0.998061	0.682293	0.062282	0.137258
SULFATE-CYS-PWY: superpathway of sulfate assimilation and cysteine biosynthesis	0.550947	0.156983	0.896121	-0.234034	0.576946	0.986778	-0.421253	0.298618	0.998061	0.682293	0.062282	0.137258
GOLPDLCAT-PWY: superpathway of glycerol degradation to 1,3-propanediol	-0.550435	0.157449	0.896121	0.396709	0.330527	0.986778	0.3897	0.339919	0.998061	-0.617508	0.102834	0.187267
PWY-6270: isoprene biosynthesis I	-0.544064	0.163311	0.896121	-0.118103	0.780608	0.986778	-0.101868	0.810315	0.998061	-0.849306	0.00761733	0.0673263
PWY-5667: CDP-diacylglycerol biosynthesis I	-0.544011	0.16336	0.896121	0.101406	0.811164	0.986778	0.148029	0.726474	0.998061	-0.838426	0.00930857	0.0673263
PWY0-1319: CDP-diacylglycerol biosynthesis II	-0.544011	0.16336	0.896121	0.101406	0.811164	0.986778	0.148029	0.726474	0.998061	-0.838426	0.00930857	0.0673263
PWY-5989: stearate biosynthesis II (bacteria and plants)	0.541021	0.166152	0.896121	-0.0158418	0.970302	0.986778	-0.131313	0.756605	0.998061	0.828978	0.0109562	0.0673263
METH-ACETATE-PWY: methanogenesis from acetate	-0.534996	0.171855	0.896121	-0.0134153	0.974849	0.986778	0.100843	0.812198	0.998061	-0.815847	0.0135358	0.0673263
PWY-5384: sucrose degradation IV (sucrose phosphorylase)	0.534726	0.172113	0.896121	0.306971	0.459566	0.986778	0.51095	0.195651	0.998061	0.604673	0.112283	0.196211
PWY-6588: pyruvate fermentation to acetone	-0.529666	0.176988	0.896121	0.366848	0.37138	0.986778	0.125548	0.76706	0.998061	-0.159564	0.705857	0.785381
PWY-7184: pyrimidine deoxyribonucleotides de novo biosynthesis I	0.525638	0.180921	0.896121	0.136325	0.74754	0.986778	0.0997812	0.814148	0.998061	0.857536	0.00647826	0.0673263
PWY-241: C4 photosynthetic carbon assimilation cycle, NADP-ME type	0.523669	0.18286	0.896121	-0.321306	0.437731	0.986778	-0.152822	0.717889	0.998061	0.863773	0.0056921	0.0673263
PWY-6518: bile acids epimerization	-0.517245	0.189263	0.896121	0.335737	0.416198	0.986778	0.388698	0.341273	0.998061	-0.601346	0.114809	0.197631
PWY-7115: C4 photosynthetic carbon assimilation cycle, NAD-ME type	0.515816	0.190703	0.896121	-0.290011	0.485949	0.986778	-0.206898	0.622994	0.998061	0.870687	0.00489513	0.0673263
PWY-7221: guanosine ribonucleotides de novo biosynthesis	-0.515533	0.190989	0.896121	-0.0303083	0.943207	0.986778	0.00780179	0.985372	0.998061	-0.88991	0.00306632	0.0673263
REDCITCYC: TCA cycle VI (Helicobacter)	0.514665	0.191867	0.896121	-0.201195	0.632816	0.986778	-0.374925	0.360116	0.998061	0.676924	0.0651973	0.138837
PWY-5121: superpathway of geranylgeranyl diphosphate biosynthesis II (via MEP)	0.514622	0.191911	0.896121	-0.168452	0.690076	0.986778	-0.0902671	0.831666	0.998061	0.80877	0.0150711	0.0696786
PYRIDNUCSAL-PWY: NAD salvage pathway I (PNC VI cycle)	0.511304	0.195289	0.896121	-0.420148	0.300021	0.986778	-0.334481	0.418054	0.998061	0.61627	0.103726	0.187901
COBALSYN-PWY: superpathway of adenosylcobalamin salvage from cobinamide I	-0.511185	0.195411	0.896121	-0.118501	0.779882	0.986778	-0.0372007	0.930313	0.998061	-0.206056	0.624441	0.713059
PWY-5971: palmitate biosynthesis (type II fatty acid synthase)	0.509464	0.197176	0.896121	0.115478	0.785396	0.986778	0.0220244	0.958718	0.998061	0.840196	0.00901867	0.0673263
PWY4FS-7: phosphatidylglycerol biosynthesis I (plastidic)	-0.507495	0.199205	0.896121	0.299349	0.47135	0.986778	-0.0528379	0.901113	0.998061	0.256992	0.538936	0.649728
PWY4FS-8: phosphatidylglycerol biosynthesis II (non-plastidic)	-0.507495	0.199205	0.896121	0.299349	0.47135	0.986778	-0.0528379	0.901113	0.998061	0.256992	0.538936	0.649728
PWY-5845: superpathway of menaquinol-9 biosynthesis	0.505138	0.201649	0.896121	-0.0768842	0.856409	0.986778	-0.0719856	0.865493	0.998061	0.691167	0.0576365	0.130341
PWY-5862: superpathway of demethylmenaquinol-9 biosynthesis	0.505138	0.201649	0.896121	-0.0768842	0.856409	0.986778	-0.0719856	0.865493	0.998061	0.691167	0.0576365	0.130341
PWY-7560: methylerythritol phosphate pathway II	-0.501238	0.205728	0.896121	-0.0146133	0.972604	0.986778	0.030323	0.943179	0.998061	-0.836605	0.00961291	0.0673263
PWY-5973: cis-vaccenate biosynthesis	0.501121	0.20585	0.896121	-0.0593169	0.889041	0.986778	-0.0852183	0.840988	0.998061	0.427838	0.29032	0.416808
PWY0-1586: peptidoglycan maturation (meso-diaminopimelate containing)	0.499776	0.207267	0.896121	-0.261203	0.532064	0.986778	-0.230281	0.583244	0.998061	0.780029	0.0224128	0.0760276
PWY-6123: inosine-5'-phosphate biosynthesis I	0.498048	0.209096	0.896121	-0.23463	0.575948	0.986778	0.301472	0.468056	0.998061	0.13489	0.750132	0.82922
PWY-6124: inosine-5'-phosphate biosynthesis II	0.498048	0.209096	0.896121	-0.23463	0.575948	0.986778	0.301472	0.468056	0.998061	0.13489	0.750132	0.82922
PWY-6282: palmitoleate biosynthesis I (from (5Z)-dodec-5-enoate)	0.496678	0.21055	0.896121	0.119875	0.777378	0.986778	-0.0410353	0.923145	0.998061	0.795736	0.0181758	0.0733236
PWY-7345: superpathway of anaerobic sucrose degradation	0.494578	0.212791	0.896121	0.00450362	0.991556	0.99443	-0.108756	0.797684	0.998061	0.830512	0.010677	0.0673263
PWY-5345: superpathway of L-methionine biosynthesis (by sulfhydrylation)	0.49447	0.212907	0.896121	-0.22273	0.595987	0.986778	-0.389447	0.340261	0.998061	0.766893	0.0263888	0.0793959
PWY-7211: superpathway of pyrimidine deoxyribonucleotides de novo biosynthesis	0.492099	0.215452	0.896121	0.114808	0.786619	0.986778	0.00368298	0.993094	0.998061	0.843886	0.00843291	0.0673263
GLUTORN-PWY: L-ornithine biosynthesis I	-0.490807	0.216846	0.896121	-0.208476	0.620285	0.986778	-0.195965	0.641865	0.998061	-0.884443	0.00353108	0.0673263
P161-PWY: acetylene degradation (anaerobic)	0.487858	0.220044	0.896121	0.442079	0.272766	0.986778	0.436169	0.279987	0.998061	0.591797	0.122236	0.204318
PWY4LZ-257: superpathway of fermentation (Chlamydomonas reinhardtii)	0.487858	0.220044	0.896121	0.442079	0.272766	0.986778	0.436169	0.279987	0.998061	0.591797	0.122236	0.204318
P122-PWY: heterolactic fermentation	0.487009	0.220969	0.896121	-0.0364178	0.931777	0.986778	0.00425452	0.992023	0.998061	0.673655	0.0670111	0.138837
PWY-3001: superpathway of L-isoleucine biosynthesis I	0.480313	0.228337	0.896121	-0.544639	0.162778	0.986778	-0.0338663	0.936549	0.998061	0.281191	0.4999	0.619947
PWY-6629: superpathway of L-tryptophan biosynthesis	-0.476198	0.232927	0.896121	-0.202082	0.631286	0.986778	-0.123801	0.770234	0.998061	-0.874214	0.00451792	0.0673263
PHOSLIPSYN-PWY: superpathway of phospholipid biosynthesis I (bacteria)	-0.476119	0.233016	0.896121	0.234067	0.576891	0.986778	-0.13404	0.751669	0.998061	0.260783	0.532749	0.646776
COMPLETE-ARO-PWY: superpathway of aromatic amino acid biosynthesis	-0.474417	0.234928	0.896121	-0.0843474	0.842597	0.986778	-0.0516974	0.90324	0.998061	-0.906649	0.001894	0.0673263
PWY-6163: chorismate biosynthesis from 3-dehydroquinate	-0.474417	0.234928	0.896121	-0.0843474	0.842597	0.986778	-0.0516974	0.90324	0.998061	-0.906649	0.001894	0.0673263
ARO-PWY: chorismate biosynthesis I	-0.47177	0.237918	0.896121	-0.0100944	0.981074	0.986778	0.0693304	0.870422	0.998061	-0.895945	0.00260141	0.0673263
PWY-8187: L-arginine degradation XIII (reductive Stickland reaction)	-0.469761	0.2402	0.896121	-0.327414	0.428561	0.986778	-0.605396	0.111737	0.998061	0.220109	0.600432	0.697146
PWY-7204: pyridoxal 5'-phosphate salvage II (plants)	0.467463	0.242825	0.896121	-0.0706031	0.868059	0.986778	-0.116033	0.784384	0.998061	0.823487	0.0119931	0.0673263
PWY0-166: superpathway of pyrimidine deoxyribonucleotides de novo biosynthesis (E. coli)	0.467463	0.242825	0.896121	-0.0706031	0.868059	0.986778	-0.116033	0.784384	0.998061	0.823487	0.0119931	0.0673263
AST-PWY: L-arginine degradation II (AST pathway)	0.467017	0.243336	0.896121	0.0115613	0.978324	0.986778	0.00166494	0.996878	0.998061	0.624655	0.0977783	0.181889
PWY-7254: TCA cycle VII (acetate-producers)	0.467017	0.243336	0.896121	0.0115613	0.978324	0.986778	0.00166494	0.996878	0.998061	0.624655	0.0977783	0.181889
PWY-5941: glycogen degradation II	-0.461536	0.249659	0.896121	-0.015662	0.970639	0.986778	0.186418	0.658479	0.998061	-0.724174	0.0422081	0.105065
PWY-7883: anhydromuropeptides recycling II	0.461207	0.250042	0.896121	0.0130553	0.975524	0.986778	-0.0059681	0.98881	0.998061	0.786001	0.0207365	0.0760276
PWY-841: superpathway of purine nucleotides de novo biosynthesis I	0.460932	0.250361	0.896121	-0.603553	0.11313	0.986778	-0.469417	0.240593	0.998061	0.366912	0.371291	0.484779
PYRIDNUCSYN-PWY: NAD de novo biosynthesis I (from aspartate)	0.457903	0.253896	0.896121	-0.351604	0.393062	0.986778	0.195808	0.642136	0.998061	-0.165459	0.695379	0.778645
P108-PWY: pyruvate fermentation to propanoate I	0.455846	0.256311	0.896121	-0.192118	0.648544	0.986778	-0.344669	0.403103	0.998061	0.75941	0.0288355	0.0831424
PWY-6125: superpathway of guanosine nucleotides de novo biosynthesis II	0.453317	0.259295	0.896121	-0.597219	0.117987	0.986778	-0.505745	0.201019	0.998061	0.46988	0.240065	0.364309
PWY-6126: superpathway of adenosine nucleotides de novo biosynthesis II	0.453317	0.259295	0.896121	-0.597219	0.117987	0.986778	-0.505745	0.201019	0.998061	0.46988	0.240065	0.364309
PWY-7228: superpathway of guanosine nucleotides de novo biosynthesis I	0.453317	0.259295	0.896121	-0.597219	0.117987	0.986778	-0.505745	0.201019	0.998061	0.46988	0.240065	0.364309
PWY-6549: L-glutamine biosynthesis III	0.452872	0.259822	0.896121	-0.0227802	0.957302	0.986778	-0.0349641	0.934496	0.998061	0.497825	0.209332	0.326255
ARGSYN-PWY: L-arginine biosynthesis I (via L-ornithine)	-0.442584	0.272154	0.896121	-0.212149	0.613995	0.986778	-0.13244	0.754564	0.998061	-0.88774	0.00324577	0.0673263
ARGSYNBSUB-PWY: L-arginine biosynthesis II (acetyl cycle)	-0.442584	0.272154	0.896121	-0.212149	0.613995	0.986778	-0.13244	0.754564	0.998061	-0.88774	0.00324577	0.0673263
PWY-5188: tetrapyrrole biosynthesis I (from glutamate)	-0.441734	0.273186	0.896121	-0.0594582	0.888778	0.986778	-0.195101	0.643362	0.998061	-0.835997	0.00971596	0.0673263
ANAGLYCOLYSIS-PWY: glycolysis III (from glucose)	-0.440727	0.27441	0.896121	0.296769	0.475367	0.986778	0.445489	0.268643	0.998061	-0.751407	0.0316021	0.0861329
UDPNAGSYN-PWY: UDP-N-acetyl-D-glucosamine biosynthesis I	0.440111	0.27516	0.896121	-0.250375	0.549797	0.986778	0.00429371	0.991949	0.998061	0.619167	0.101648	0.186085
NONMEVIPP-PWY: methylerythritol phosphate pathway I	-0.438543	0.277075	0.896121	-0.360914	0.379755	0.986778	-0.49721	0.209985	0.998061	-0.671585	0.068175	0.139577
TRPSYN-PWY: L-tryptophan biosynthesis	-0.437852	0.277921	0.896121	-0.234227	0.576623	0.986778	-0.109127	0.797005	0.998061	-0.859184	0.00626418	0.0673263
PWY-6607: guanosine nucleotides degradation I	0.437735	0.278064	0.896121	-0.734001	0.0381647	0.986778	-0.445795	0.268275	0.998061	-0.460196	0.251218	0.377919
GALACTUROCAT-PWY: D-galacturonate degradation I	0.434858	0.2816	0.896121	-0.315312	0.446808	0.986778	-0.567234	0.142552	0.998061	0.239993	0.566993	0.674157
PWY-7761: NAD salvage pathway II (PNC IV cycle)	0.431321	0.285978	0.896121	0.356968	0.38537	0.986778	0.536258	0.170653	0.998061	-0.00886431	0.98338	0.985904
PWY-1042: glycolysis IV	-0.431308	0.285994	0.896121	0.133518	0.752614	0.986778	0.135969	0.748183	0.998061	-0.844371	0.00835774	0.0673263
PWY-5189: tetrapyrrole biosynthesis II (from glycine)	0.428182	0.28989	0.896121	0.0594398	0.888813	0.986778	-0.0168963	0.968326	0.998061	0.599114	0.116522	0.198492
PWY-5838: superpathway of menaquinol-8 biosynthesis I	0.427208	0.29111	0.896121	0.0434327	0.918666	0.986778	-0.0557046	0.89577	0.998061	0.798057	0.0175962	0.0733236
PWY-5861: superpathway of demethylmenaquinol-8 biosynthesis I	0.427208	0.29111	0.896121	0.0434327	0.918666	0.986778	-0.0557046	0.89577	0.998061	0.798057	0.0175962	0.0733236
PWY-5675: nitrate reduction V (assimilatory)	0.426277	0.292277	0.896121	-0.0400225	0.925038	0.986778	-0.163437	0.698969	0.998061	0.800622	0.0169693	0.0733236
P441-PWY: superpathway of N-acetylneuraminate degradation	0.424671	0.294296	0.896121	0.0492716	0.907765	0.986778	-0.114151	0.787818	0.998061	0.570742	0.139544	0.226678
POLYAMSYN-PWY: superpathway of polyamine biosynthesis I	0.423764	0.29544	0.896121	0.0510681	0.904414	0.986778	0.0278089	0.947885	0.998061	0.84215	0.0087054	0.0673263
THISYNARA-PWY: superpathway of thiamine diphosphate biosynthesis III (eukaryotes)	0.423141	0.296227	0.896121	-0.15828	0.708145	0.986778	-0.178292	0.672719	0.998061	0.795542	0.0182249	0.0733236
PWY-5005: biotin biosynthesis II	0.421863	0.297844	0.896121	-0.400648	0.325303	0.986778	-0.366142	0.372372	0.998061	0.844945	0.00826938	0.0673263
PWY-8131: 5'-deoxyadenosine degradation II	-0.410539	0.312357	0.897153	0.723382	0.0425446	0.986778	0.750213	0.0320282	0.998061	-0.0565595	0.894177	0.912806
PWY-7356: thiamine diphosphate salvage IV (yeast)	0.410032	0.313015	0.897153	0.0758243	0.858373	0.986778	0.0131991	0.975255	0.998061	0.700424	0.0530172	0.123464
PWY-6167: flavin biosynthesis II (archaea)	0.407423	0.316409	0.897153	0.0801107	0.850434	0.986778	-0.200504	0.634009	0.998061	-0.236406	0.572976	0.676621
BIOTIN-BIOSYNTHESIS-PWY: biotin biosynthesis I	0.404941	0.319654	0.897153	0.10339	0.807521	0.986778	-0.128164	0.76231	0.998061	0.768126	0.0259982	0.0789069
FASYN-ELONG-PWY: fatty acid elongation -- saturated	0.404941	0.319654	0.897153	0.10339	0.807521	0.986778	-0.128164	0.76231	0.998061	0.768126	0.0259982	0.0789069
PWY-7664: oleate biosynthesis IV (anaerobic)	0.404941	0.319654	0.897153	0.10339	0.807521	0.986778	-0.128164	0.76231	0.998061	0.768126	0.0259982	0.0789069
PWY0-862: (5Z)-dodecenoate biosynthesis I	0.404941	0.319654	0.897153	0.10339	0.807521	0.986778	-0.128164	0.76231	0.998061	0.768126	0.0259982	0.0789069
PWY-6823: molybdopterin biosynthesis	-0.403105	0.322065	0.897153	0.152319	0.718789	0.986778	0.131491	0.756281	0.998061	-0.588078	0.125201	0.20727
PWY-5695: inosine 5'-phosphate degradation	-0.402761	0.322517	0.897153	0.138341	0.743902	0.986778	-0.407374	0.316472	0.998061	0.254401	0.54318	0.650313
PWY-6151: S-adenosyl-L-methionine salvage I	-0.400581	0.325392	0.897153	0.0199786	0.96255	0.986778	0.14437	0.733045	0.998061	-0.827203	0.0112849	0.0673263
PWY-821: superpathway of sulfur amino acid biosynthesis (Saccharomyces cerevisiae)	0.398708	0.327871	0.897153	0.397661	0.329261	0.986778	0.357626	0.384432	0.998061	0.60667	0.110781	0.195354
PWY-6507: 4-deoxy-L-threo-hex-4-enopyranuronate degradation	0.397631	0.329302	0.897153	-0.224719	0.592622	0.986778	-0.496645	0.210585	0.998061	0.23804	0.570248	0.675705
PWY-6703: preQ0 biosynthesis	0.393947	0.334214	0.899019	-0.307887	0.458157	0.986778	0.262469	0.530006	0.998061	-0.206382	0.623881	0.713059
RIBOSYN2-PWY: flavin biosynthesis I (bacteria and plants)	0.391243	0.337842	0.899019	0.136649	0.746954	0.986778	0.527779	0.178825	0.998061	-0.42915	0.288681	0.416181
PWY-5136: fatty acid &beta;-oxidation II (plant peroxisome)	0.387071	0.343474	0.899019	-0.0253367	0.952514	0.986778	-0.016296	0.96945	0.998061	0.782969	0.0215774	0.0760276
PWY-5918: superpathway of heme b biosynthesis from glutamate	0.386395	0.344391	0.899019	0.0671647	0.874444	0.986778	0.00697624	0.98692	0.998061	0.790346	0.0195677	0.0752872
PWY-7328: superpathway of UDP-glucose-derived O-antigen building blocks biosynthesis	-0.375277	0.359628	0.899019	0.394267	0.333786	0.986778	0.148245	0.726087	0.998061	-0.663983	0.0725505	0.145101
P23-PWY: reductive TCA cycle I	0.368262	0.369397	0.899019	-0.142317	0.736737	0.986778	-0.375586	0.359201	0.998061	0.749097	0.0324294	0.0861329
PWY-5840: superpathway of menaquinol-7 biosynthesis	0.368077	0.369657	0.899019	0.0860312	0.839486	0.986778	-0.0258945	0.95147	0.998061	0.84867	0.00771035	0.0673263
PWY-5138: fatty acid &beta;-oxidation IV (unsaturated, even number)	0.364586	0.374564	0.899019	0.0390903	0.92678	0.986778	-0.0335273	0.937183	0.998061	0.818766	0.0129324	0.0673263
TCA-GLYOX-BYPASS: superpathway of glyoxylate bypass and TCA	0.364586	0.374564	0.899019	0.0390903	0.92678	0.986778	-0.0335273	0.937183	0.998061	0.818766	0.0129324	0.0673263
TCA: TCA cycle I (prokaryotic)	0.364586	0.374564	0.899019	0.0390903	0.92678	0.986778	-0.0335273	0.937183	0.998061	0.818766	0.0129324	0.0673263
HEME-BIOSYNTHESIS-II-1: heme b biosynthesis V (aerobic)	0.359359	0.381964	0.899019	-0.0773168	0.855608	0.986778	-0.202067	0.631312	0.998061	0.771656	0.0249004	0.0789069
PWY-5920: superpathway of heme b biosynthesis from glycine	0.359359	0.381964	0.899019	-0.0773168	0.855608	0.986778	-0.202067	0.631312	0.998061	0.771656	0.0249004	0.0789069
PWY-5686: UMP biosynthesis I	-0.357296	0.384902	0.899019	-0.175403	0.677802	0.986778	-0.127671	0.763205	0.998061	-0.83517	0.00985717	0.0673263
PWY-7790: UMP biosynthesis II	-0.357296	0.384902	0.899019	-0.175403	0.677802	0.986778	-0.127671	0.763205	0.998061	-0.83517	0.00985717	0.0673263
PWY-7791: UMP biosynthesis III	-0.357296	0.384902	0.899019	-0.175403	0.677802	0.986778	-0.127671	0.763205	0.998061	-0.83517	0.00985717	0.0673263
PWY-I9: L-cysteine biosynthesis VI (from L-methionine)	0.349115	0.396653	0.899019	0.248518	0.552859	0.986778	0.342168	0.406751	0.998061	0.4992	0.207876	0.326255
PEPTIDOGLYCANSYN-PWY: peptidoglycan biosynthesis I (meso-diaminopimelate containing)	-0.348102	0.398118	0.899019	-0.217034	0.605659	0.986778	-0.113319	0.789339	0.998061	-0.888751	0.00316134	0.0673263
PWY-6386: UDP-N-acetylmuramoyl-pentapeptide biosynthesis II (lysine-containing)	-0.348102	0.398118	0.899019	-0.217034	0.605659	0.986778	-0.113319	0.789339	0.998061	-0.888751	0.00316134	0.0673263
PWY-6387: UDP-N-acetylmuramoyl-pentapeptide biosynthesis I (meso-diaminopimelate containing)	-0.348102	0.398118	0.899019	-0.217034	0.605659	0.986778	-0.113319	0.789339	0.998061	-0.888751	0.00316134	0.0673263
HEMESYN2-PWY: heme b biosynthesis II (oxygen-independent)	0.347574	0.398883	0.899019	0.284581	0.49452	0.986778	0.342549	0.406195	0.998061	0.874347	0.00450408	0.0673263
PWY-7242: D-fructuronate degradation	0.346062	0.401078	0.899019	-0.0434703	0.918596	0.986778	-0.349605	0.395945	0.998061	0.606075	0.111227	0.195354
HOMOSER-METSYN-PWY: L-methionine biosynthesis I	0.33971	0.410352	0.899019	0.466273	0.244189	0.986778	0.529558	0.177093	0.998061	0.451195	0.261813	0.383844
MET-SAM-PWY: superpathway of S-adenosyl-L-methionine biosynthesis	0.33971	0.410352	0.899019	0.466273	0.244189	0.986778	0.529558	0.177093	0.998061	0.451195	0.261813	0.383844
METSYN-PWY: superpathway of L-homoserine and L-methionine biosynthesis	0.33971	0.410352	0.899019	0.466273	0.244189	0.986778	0.529558	0.177093	0.998061	0.451195	0.261813	0.383844
PWY-5347: superpathway of L-methionine biosynthesis (transsulfuration)	0.33971	0.410352	0.899019	0.466273	0.244189	0.986778	0.529558	0.177093	0.998061	0.451195	0.261813	0.383844
FAO-PWY: fatty acid &beta;-oxidation I (generic)	0.336016	0.415786	0.899019	0.150597	0.721872	0.986778	0.115141	0.786011	0.998061	0.790286	0.0195834	0.0752872
PWY-561: superpathway of glyoxylate cycle and fatty acid degradation	0.336016	0.415786	0.899019	0.150597	0.721872	0.986778	0.115141	0.786011	0.998061	0.790286	0.0195834	0.0752872
PWY0-162: superpathway of pyrimidine ribonucleotides de novo biosynthesis	0.334808	0.417571	0.899019	-0.382549	0.349627	0.986778	-0.3384	0.412275	0.998061	0.676044	0.0656829	0.138837
PWY-6595: superpathway of guanosine nucleotides degradation (plants)	0.332734	0.420641	0.899019	-0.709484	0.0487184	0.986778	-0.468762	0.24134	0.998061	-0.571864	0.13859	0.226678
PWY-6906: chitin derivatives degradation	0.331603	0.422319	0.899019	-0.391433	0.337586	0.986778	-0.375637	0.359131	0.998061	0.656845	0.0768061	0.151857
PWY1ZNC-1: assimilatory sulfate reduction IV	-0.330195	0.424414	0.899019	0.804223	0.0161129	0.986778	0.547676	0.159973	0.998061	-0.00751814	0.985904	0.985904
PWY-7942: 5-oxo-L-proline metabolism	0.329549	0.425375	0.899019	0.202841	0.629976	0.986778	0.136847	0.746597	0.998061	0.758279	0.0292171	0.0833217
PWY-6803: phosphatidylcholine acyl editing	0.329132	0.425997	0.899019	0.319141	0.440999	0.986778	0.365426	0.373379	0.998061	0.678465	0.0643526	0.138837
ARG+POLYAMINE-SYN: superpathway of arginine and polyamine biosynthesis	0.328751	0.426565	0.899019	0.0930315	0.82657	0.986778	0.0187203	0.964908	0.998061	0.817372	0.0132184	0.0673263
GLUCONEO-PWY: gluconeogenesis I	0.324286	0.433247	0.899019	-0.267805	0.521358	0.986778	-0.282393	0.497989	0.998061	0.707572	0.0496074	0.117319
PWY-3841: folate transformations II (plants)	-0.321965	0.436738	0.899019	-0.208261	0.620654	0.986778	-0.112671	0.790524	0.998061	-0.820248	0.0126327	0.0673263
PWY-6519: 8-amino-7-oxononanoate biosynthesis I	0.320022	0.439668	0.899019	0.100146	0.813477	0.986778	-0.205773	0.624929	0.998061	0.715745	0.0458746	0.111779
PWY0-1338: polymyxin resistance	0.319786	0.440025	0.899019	0.210329	0.61711	0.986778	0.148338	0.725919	0.998061	0.61922	0.10161	0.186085
PWY-7013: (S)-propane-1,2-diol degradation	-0.319487	0.440477	0.899019	0.771167	0.0250509	0.986778	0.770742	0.025182	0.998061	0.0679819	0.872926	0.901424
GLUCARDEG-PWY: D-glucarate degradation I	0.31614	0.445548	0.899019	0.383249	0.348672	0.986778	0.371483	0.364897	0.998061	0.784073	0.0212687	0.0760276
PWY-7992: superpathway of menaquinol-8 biosynthesis III	-0.313741	0.4492	0.899019	0.251707	0.547605	0.986778	-0.195853	0.642058	0.998061	-0.228976	0.585441	0.68509
PWY-8004: Entner-Doudoroff pathway I	0.309804	0.455215	0.899019	-0.32794	0.427776	0.986778	-0.534194	0.172622	0.998061	0.775668	0.023688	0.0788081
PWY-5484: glycolysis II (from fructose 6-phosphate)	0.307385	0.458928	0.899019	-0.231546	0.581119	0.986778	-0.559348	0.149444	0.998061	0.613407	0.105802	0.189676
PWY-5497: purine nucleobases degradation II (anaerobic)	0.306411	0.460427	0.899019	-0.12794	0.762718	0.986778	-0.396181	0.331231	0.998061	0.709689	0.0486238	0.116026
PWY-6892: thiazole component of thiamine diphosphate biosynthesis I	-0.306071	0.46095	0.899019	0.25246	0.546367	0.986778	0.453518	0.259058	0.998061	-0.367804	0.370039	0.484779
FUC-RHAMCAT-PWY: superpathway of fucose and rhamnose degradation	-0.305589	0.461693	0.899019	0.0668684	0.874995	0.986778	-0.306683	0.460008	0.998061	0.657226	0.0765748	0.151857
COA-PWY-1: superpathway of coenzyme A biosynthesis III (mammals)	-0.302335	0.466718	0.899019	-0.539312	0.16776	0.986778	-0.484881	0.223297	0.998061	-0.415317	0.306194	0.434193
COA-PWY: coenzyme A biosynthesis I (prokaryotic)	-0.302335	0.466718	0.899019	-0.539312	0.16776	0.986778	-0.484881	0.223297	0.998061	-0.415317	0.306194	0.434193
PWY-7851: coenzyme A biosynthesis II (eukaryotic)	-0.302335	0.466718	0.899019	-0.539312	0.16776	0.986778	-0.484881	0.223297	0.998061	-0.415317	0.306194	0.434193
HISTSYN-PWY: L-histidine biosynthesis	-0.297945	0.473534	0.899019	-0.403707	0.321273	0.986778	-0.414399	0.307373	0.998061	-0.810574	0.0146698	0.0695308
PWY-702: L-methionine biosynthesis II	0.29741	0.474367	0.899019	0.080943	0.848894	0.986778	0.319947	0.439782	0.998061	0.480295	0.228357	0.353981
HEME-BIOSYNTHESIS-II: heme b biosynthesis I (aerobic)	0.294602	0.47875	0.899019	0.114632	0.78694	0.986778	0.054769	0.897513	0.998061	0.784588	0.0211258	0.0760276
PWY-622: starch biosynthesis	0.292924	0.481376	0.899019	-0.309402	0.455832	0.986778	-0.297732	0.473865	0.998061	0.718915	0.0444739	0.109914
PWY66-409: superpathway of purine nucleotide salvage	0.28918	0.487258	0.899019	0.00110574	0.997927	0.997927	0.265967	0.52433	0.998061	0.409087	0.314242	0.442861
P4-PWY: superpathway of L-lysine, L-threonine and L-methionine biosynthesis I	0.283819	0.495728	0.899019	0.223793	0.594189	0.986778	0.167196	0.692301	0.998061	0.781364	0.022031	0.0760276
PWY0-781: aspartate superpathway	0.283819	0.495728	0.899019	0.223793	0.594189	0.986778	0.167196	0.692301	0.998061	0.781364	0.022031	0.0760276
PANTOSYN-PWY: superpathway of coenzyme A biosynthesis I (bacteria)	-0.281264	0.499784	0.899019	-0.0979219	0.817567	0.986778	0.249452	0.551319	0.998061	-0.168891	0.689299	0.774343
PWY0-1479: tRNA processing	-0.279906	0.501945	0.899019	0.115143	0.786007	0.986778	-0.287812	0.489413	0.998061	0.43861	0.276993	0.402688
KETOGLUCONMET-PWY: ketogluconate metabolism	-0.279203	0.503065	0.899019	0.276714	0.507039	0.986778	0.1459	0.730296	0.998061	0.614423	0.105062	0.189331
PWY-5505: L-glutamate and L-glutamine biosynthesis	0.276856	0.506811	0.899019	-0.193891	0.645463	0.986778	-0.464659	0.246046	0.998061	0.569767	0.140377	0.226964
PWY-6305: superpathway of putrescine biosynthesis	0.274995	0.509789	0.899019	-0.0855861	0.840308	0.986778	-0.320355	0.439166	0.998061	0.602626	0.113833	0.197293
PWY-6121: 5-aminoimidazole ribonucleotide biosynthesis I	-0.27261	0.513616	0.899019	-0.201898	0.631603	0.986778	-0.0232066	0.956503	0.998061	-0.87961	0.00397784	0.0673263
PWY-6122: 5-aminoimidazole ribonucleotide biosynthesis II	-0.27261	0.513616	0.899019	-0.201898	0.631603	0.986778	-0.0232066	0.956503	0.998061	-0.87961	0.00397784	0.0673263
PWY-6277: superpathway of 5-aminoimidazole ribonucleotide biosynthesis	-0.27261	0.513616	0.899019	-0.201898	0.631603	0.986778	-0.0232066	0.956503	0.998061	-0.87961	0.00397784	0.0673263
PWY-5265: peptidoglycan biosynthesis II (staphylococci)	0.271843	0.514848	0.899019	0.62965	0.0943315	0.986778	0.680629	0.0631769	0.998061	0.304529	0.463327	0.578741
DAPLYSINESYN-PWY: L-lysine biosynthesis I	0.27089	0.516382	0.899019	0.274653	0.510338	0.986778	0.127179	0.764098	0.998061	0.831166	0.0105595	0.0673263
NAGLIPASYN-PWY: lipid IVA biosynthesis (E. coli)	0.269444	0.518712	0.899019	-0.0235254	0.955906	0.986778	-0.296277	0.476134	0.998061	0.598189	0.117236	0.198492
PWY-8073: lipid IVA biosynthesis (P. putida)	0.269444	0.518712	0.899019	-0.0235254	0.955906	0.986778	-0.296277	0.476134	0.998061	0.598189	0.117236	0.198492
PWY-7953: UDP-N-acetylmuramoyl-pentapeptide biosynthesis III (meso-diaminopimelate containing)	-0.267162	0.522396	0.899019	-0.180009	0.669704	0.986778	0.0563377	0.89459	0.998061	-0.848339	0.00775902	0.0673263
GALACT-GLUCUROCAT-PWY: superpathway of hexuronide and hexuronate degradation	0.267129	0.522451	0.899019	-0.0615763	0.884836	0.986778	-0.291401	0.483766	0.998061	0.725081	0.0418245	0.104864
PWY-6317: D-galactose degradation I (Leloir pathway)	-0.26665	0.523225	0.899019	0.117363	0.781958	0.986778	0.412199	0.31021	0.998061	-0.597713	0.117604	0.198492
PWY-5104: L-isoleucine biosynthesis IV	0.259863	0.534247	0.899019	0.0239069	0.955192	0.986778	-0.126044	0.766159	0.998061	0.759493	0.0288078	0.0831424
PWY-5656: mannosylglycerate biosynthesis I	0.259863	0.534247	0.899019	0.0239069	0.955192	0.986778	-0.126044	0.766159	0.998061	0.759493	0.0288078	0.0831424
PWY0-42: 2-methylcitrate cycle I	0.259863	0.534247	0.899019	0.0239069	0.955192	0.986778	-0.126044	0.766159	0.998061	0.759493	0.0288078	0.0831424
GALACTITOLCAT-PWY: galactitol degradation	0.259505	0.534831	0.899019	0.385301	0.345877	0.986778	0.0337725	0.936725	0.998061	0.15952	0.705935	0.785381
PWY-5723: Rubisco shunt	0.257204	0.538589	0.899019	0.084524	0.842271	0.986778	-0.0413579	0.922542	0.998061	0.78023	0.0223549	0.0760276
PWY0-1415: superpathway of heme b biosynthesis from uroporphyrinogen-III	0.257204	0.538589	0.899019	0.084524	0.842271	0.986778	-0.0413579	0.922542	0.998061	0.78023	0.0223549	0.0760276
PWY-6385: peptidoglycan biosynthesis III (mycobacteria)	-0.256737	0.539353	0.899019	-0.235945	0.573748	0.986778	-0.0252167	0.952739	0.998061	-0.844464	0.00834345	0.0673263
PWY0-1297: superpathway of purine deoxyribonucleosides degradation	0.255676	0.54109	0.899019	0.0519759	0.902721	0.986778	0.404147	0.320695	0.998061	0.228591	0.586088	0.68509
PWY66-429: fatty acid biosynthesis initiation (mitochondria)	-0.25499	0.542213	0.899019	-0.0872029	0.837322	0.986778	0.0720973	0.865285	0.998061	-0.806847	0.0155065	0.0696786
PWY-5910: superpathway of geranylgeranyldiphosphate biosynthesis I (via mevalonate)	-0.253201	0.54515	0.899019	0.281631	0.4992	0.986778	0.696168	0.055112	0.998061	-0.120744	0.775795	0.846767
PWY-7118: chitin deacetylation	0.253037	0.545419	0.899019	0.0938496	0.825063	0.986778	-0.0288202	0.945992	0.998061	0.671986	0.0679484	0.139577
PWY-6895: superpathway of thiamine diphosphate biosynthesis II	0.251074	0.548647	0.899019	-0.148052	0.726432	0.986778	-0.491264	0.216352	0.998061	0.0724981	0.864542	0.901424
P125-PWY: superpathway of (R,R)-butanediol biosynthesis	-0.250198	0.550089	0.899019	0.0308571	0.94218	0.986778	0.320328	0.439206	0.998061	-0.116572	0.7834	0.852379
PWY-5659: GDP-mannose biosynthesis	-0.248004	0.553708	0.899019	0.342792	0.405841	0.986778	0.116296	0.783903	0.998061	0.610451	0.107971	0.191934
PWY-822: fructan biosynthesis	-0.246917	0.555503	0.899019	0.203055	0.629608	0.986778	0.569152	0.140904	0.998061	-0.0564728	0.894338	0.912806
PWY-6590: superpathway of Clostridium acetobutylicum acidogenic fermentation	-0.246592	0.556041	0.899019	-0.0274537	0.94855	0.986778	-0.422448	0.297103	0.998061	0.0807297	0.849288	0.890466
GLUCUROCAT-PWY: superpathway of &beta;-D-glucuronosides degradation	0.244295	0.559845	0.900959	-0.105337	0.80395	0.986778	-0.429249	0.288557	0.998061	0.518213	0.18829	0.298846
CENTFERM-PWY: pyruvate fermentation to butanoate	-0.241289	0.564836	0.904522	-0.0225481	0.957737	0.986778	-0.438374	0.277282	0.998061	0.108612	0.797949	0.856959
PWY-7392: taxadiene biosynthesis (engineered)	0.239386	0.568005	0.904522	0.0406419	0.92388	0.986778	-0.134837	0.750228	0.998061	0.676504	0.065429	0.138837
PWY-6470: peptidoglycan biosynthesis V (&beta;-lactam resistance)	-0.238248	0.569901	0.904522	0.652984	0.079167	0.986778	0.646914	0.0829635	0.998061	0.319736	0.440101	0.553727
PWY0-301: L-ascorbate degradation I (bacterial, anaerobic)	0.233617	0.577644	0.909472	0.0487778	0.908687	0.986778	-0.17611	0.676558	0.998061	0.770998	0.025103	0.0789069
PWY-6168: flavin biosynthesis III (fungi)	0.23324	0.578277	0.909472	-0.018126	0.966021	0.986778	-0.177529	0.67406	0.998061	0.812758	0.0141932	0.0682062
GLYOXYLATE-BYPASS: glyoxylate cycle	0.227207	0.588422	0.910834	0.197983	0.638369	0.986778	0.112111	0.791546	0.998061	0.645176	0.0840699	0.163417
PWY-6859: all-trans-farnesol biosynthesis	0.225874	0.59067	0.910834	-0.0352909	0.933885	0.986778	-0.25582	0.540853	0.998061	0.643921	0.0848738	0.164058
GLYCOLYSIS-E-D: superpathway of glycolysis and the Entner-Doudoroff pathway	0.222755	0.595945	0.910834	-0.0978768	0.81765	0.986778	-0.415118	0.306449	0.998061	0.700114	0.0531682	0.123464
PWY-5022: 4-aminobutanoate degradation V	0.219517	0.601437	0.910834	-0.08401	0.843221	0.986778	-0.170048	0.687253	0.998061	0.784271	0.0212137	0.0760276
PWY-7196: superpathway of pyrimidine ribonucleosides salvage	-0.218729	0.602777	0.910834	-0.412441	0.309897	0.986778	-0.191535	0.649558	0.998061	0.377236	0.356922	0.474981
GLUCOSE1PMETAB-PWY: glucose and glucose-1-phosphate degradation	0.213903	0.610997	0.910834	0.0216108	0.959492	0.986778	0.320341	0.439186	0.998061	0.131378	0.756486	0.833007
ORNDEG-PWY: superpathway of ornithine degradation	0.209804	0.618009	0.910834	0.0913897	0.829596	0.986778	0.0772798	0.855676	0.998061	0.755285	0.030242	0.0837098
PWY-6527: stachyose degradation	0.208706	0.619891	0.910834	0.0958704	0.821341	0.986778	0.528251	0.178364	0.998061	-0.514406	0.19213	0.303549
DENOVOPURINE2-PWY: superpathway of purine nucleotides de novo biosynthesis II	0.208058	0.621003	0.910834	0.235577	0.574364	0.986778	0.105226	0.804153	0.998061	0.833101	0.0102162	0.0673263
PRPP-PWY: superpathway of histidine, purine, and pyrimidine biosynthesis	0.208058	0.621003	0.910834	0.235577	0.574364	0.986778	0.105226	0.804153	0.998061	0.833101	0.0102162	0.0673263
PWY-7187: pyrimidine deoxyribonucleotides de novo biosynthesis II	0.208058	0.621003	0.910834	0.235577	0.574364	0.986778	0.105226	0.804153	0.998061	0.833101	0.0102162	0.0673263
PWY-7858: (5Z)-dodecenoate biosynthesis II	0.208058	0.621003	0.910834	0.235577	0.574364	0.986778	0.105226	0.804153	0.998061	0.833101	0.0102162	0.0673263
PWY-7199: pyrimidine deoxyribonucleosides salvage	-0.205051	0.626171	0.910834	-0.160106	0.704891	0.986778	-0.382061	0.350295	0.998061	-0.308955	0.456517	0.5723
P185-PWY: formaldehyde assimilation III (dihydroxyacetone cycle)	-0.204734	0.626716	0.910834	0.352178	0.392236	0.986778	0.630893	0.0934848	0.998061	-0.225882	0.590657	0.688105
VALSYN-PWY: L-valine biosynthesis	-0.204443	0.627216	0.910834	-0.240723	0.565777	0.986778	-0.157504	0.709527	0.998061	-0.9169	0.00134672	0.0673263
TRNA-CHARGING-PWY: tRNA charging	-0.204098	0.627811	0.910834	-0.0411975	0.922842	0.986778	0.0640583	0.880219	0.998061	-0.874849	0.00445203	0.0673263
ANAEROFRUCAT-PWY: homolactic fermentation	0.202924	0.629834	0.910834	-0.089092	0.833834	0.986778	-0.402357	0.323049	0.998061	0.694026	0.0561853	0.129601
PWY-4984: urea cycle	-0.202469	0.630618	0.910834	0.113773	0.78851	0.986778	-0.24212	0.563455	0.998061	0.367003	0.371163	0.484779
THRESYN-PWY: superpathway of L-threonine biosynthesis	0.200208	0.634521	0.910834	-0.259586	0.534699	0.986778	0.236076	0.573528	0.998061	0.0962131	0.820711	0.866978
P461-PWY: hexitol fermentation to lactate, formate, ethanol and acetate	-0.199997	0.634885	0.910834	0.679687	0.0636873	0.986778	0.479742	0.228972	0.998061	0.0687436	0.871511	0.901424
GLCMANNANAUT-PWY: superpathway of N-acetylglucosamine, N-acetylmannosamine and N-acetylneuraminate degradation	0.199521	0.635709	0.910834	0.0217611	0.959211	0.986778	-0.180855	0.668219	0.998061	0.66465	0.0721605	0.145101
PENTOSE-P-PWY: pentose phosphate pathway	0.196321	0.641247	0.910834	-0.0750369	0.859833	0.986778	-0.324392	0.433088	0.998061	0.864302	0.00562833	0.0673263
GALACTARDEG-PWY: D-galactarate degradation I	0.195701	0.642322	0.910834	0.374426	0.360807	0.986778	0.288656	0.488082	0.998061	0.748595	0.032611	0.0861329
GLUCARGALACTSUPER-PWY: superpathway of D-glucarate and D-galactarate degradation	0.195701	0.642322	0.910834	0.374426	0.360807	0.986778	0.288656	0.488082	0.998061	0.748595	0.032611	0.0861329
HSERMETANA-PWY: L-methionine biosynthesis III	-0.194081	0.645133	0.911085	0.261257	0.531977	0.986778	0.552621	0.155464	0.998061	-0.673982	0.0668283	0.138837
PWY0-1298: superpathway of pyrimidine deoxyribonucleosides degradation	-0.190016	0.652203	0.917326	0.43226	0.284812	0.986778	-0.0994179	0.814816	0.998061	0.357492	0.384622	0.495035
PWY-6531: mannitol cycle	0.18839	0.655038	0.917583	0.0278948	0.947724	0.986778	-0.0586828	0.890222	0.998061	0.778544	0.0228419	0.0767312
P124-PWY: Bifidobacterium shunt	-0.182606	0.66515	0.927991	0.298518	0.472641	0.986778	0.0334381	0.93735	0.998061	0.824949	0.0117113	0.0673263
PWY-5103: L-isoleucine biosynthesis III	-0.174061	0.680168	0.939585	-0.432402	0.284636	0.986778	-0.160727	0.703787	0.998061	-0.739524	0.0360001	0.094364
PWY-7237: myo-, chiro- and scyllo-inositol degradation	-0.173156	0.681763	0.939585	0.480847	0.227745	0.986778	0.814735	0.01377	0.998061	-0.396057	0.331396	0.446159
HISDEG-PWY: L-histidine degradation I	-0.169432	0.688342	0.939585	0.0271761	0.94907	0.986778	-0.399033	0.32744	0.998061	0.245698	0.55752	0.665179
BRANCHED-CHAIN-AA-SYN-PWY: superpathway of branched chain amino acid biosynthesis	-0.16652	0.693499	0.939585	-0.465457	0.245127	0.986778	-0.238936	0.568754	0.998061	-0.757094	0.0296201	0.0833217
ILEUSYN-PWY: L-isoleucine biosynthesis I (from threonine)	-0.16652	0.693499	0.939585	-0.465457	0.245127	0.986778	-0.238936	0.568754	0.998061	-0.757094	0.0296201	0.0833217
HEXITOLDEGSUPER-PWY: superpathway of hexitol degradation (bacteria)	0.165135	0.695955	0.939585	0.44121	0.273822	0.986778	0.0609275	0.886043	0.998061	0.265865	0.524495	0.641255
PWY-7094: fatty acid salvage	0.164792	0.696564	0.939585	0.298119	0.473262	0.986778	0.202235	0.631022	0.998061	0.850313	0.00747161	0.0673263
RUMP-PWY: formaldehyde oxidation I	-0.163956	0.698047	0.939585	0.323381	0.434607	0.986778	0.0307602	0.942361	0.998061	0.358787	0.382777	0.495035
PWY66-399: gluconeogenesis III	-0.163318	0.699181	0.939585	0.62083	0.100466	0.986778	0.227418	0.588065	0.998061	0.0255912	0.952037	0.957573
PWY-6901: superpathway of glucose and xylose degradation	0.160689	0.703855	0.939585	-0.173594	0.680991	0.986778	-0.471741	0.237951	0.998061	0.797605	0.0177083	0.0733236
PWY-6608: guanosine nucleotides degradation III	0.158995	0.70687	0.939585	0.214434	0.610091	0.986778	0.290464	0.485238	0.998061	0.358318	0.383445	0.495035
PWY-6969: TCA cycle V (2-oxoglutarate synthase)	-0.157457	0.709611	0.939585	0.400401	0.325629	0.986778	-0.137178	0.746	0.998061	-0.0432109	0.91908	0.935299
PWY-6897: thiamine diphosphate salvage II	0.157273	0.70994	0.939585	-0.440124	0.275144	0.986778	-0.695528	0.0554317	0.998061	0.271627	0.515196	0.632121
SALVADEHYPOX-PWY: adenosine nucleotides degradation II	0.156411	0.711478	0.939585	0.633982	0.091399	0.986778	0.533507	0.173281	0.998061	0.61018	0.108171	0.191934
PWY-5154: L-arginine biosynthesis III (via N-acetyl-L-citrulline)	0.151894	0.71955	0.940194	-0.327181	0.42891	0.986778	-0.634523	0.0910368	0.998061	0.674271	0.0666669	0.138837
PWY66-389: phytol degradation	-0.145656	0.730732	0.940194	-0.521584	0.184925	0.986778	-0.201074	0.633026	0.998061	-0.214848	0.609385	0.700489
PWY0-1477: ethanolamine utilization	-0.144873	0.73214	0.940194	0.409774	0.313349	0.986778	-0.133434	0.752766	0.998061	0.329358	0.42566	0.537512
GLUDEG-I-PWY: GABA shunt	0.143445	0.734708	0.940194	0.365578	0.373166	0.986778	0.155335	0.713398	0.998061	0.828232	0.0110937	0.0673263
PWY-6961: L-ascorbate degradation II (bacterial, aerobic)	0.137072	0.746191	0.940194	0.403869	0.32106	0.986778	0.206095	0.624375	0.998061	0.676391	0.0654913	0.138837
P164-PWY: purine nucleobases degradation I (anaerobic)	0.133354	0.75291	0.940194	0.15528	0.713497	0.986778	0.455728	0.25645	0.998061	-0.0676846	0.873478	0.901424
LIPASYN-PWY: phospholipases	-0.131088	0.757011	0.940194	0.715496	0.0459857	0.986778	0.655061	0.0778916	0.998061	0.35732	0.384868	0.495035
PWY0-1337: oleate &beta;-oxidation	0.130699	0.757715	0.940194	0.280993	0.500214	0.986778	0.138307	0.743963	0.998061	0.874529	0.00448522	0.0673263
PWY-6630: superpathway of L-tyrosine biosynthesis	0.129743	0.759449	0.940194	-0.119061	0.778862	0.986778	-0.339518	0.410633	0.998061	0.893777	0.00276271	0.0673263
DTDPRHAMSYN-PWY: dTDP-&beta;-L-rhamnose biosynthesis	-0.128656	0.761418	0.940194	-0.495255	0.212067	0.986778	-0.113171	0.789609	0.998061	-0.215917	0.607562	0.700489
FOLSYN-PWY: superpathway of tetrahydrofolate biosynthesis and salvage	0.128437	0.761816	0.940194	0.214476	0.610019	0.986778	0.629006	0.0947719	0.998061	0.110119	0.795189	0.856959
PWY-6612: superpathway of tetrahydrofolate biosynthesis	0.128437	0.761816	0.940194	0.214476	0.610019	0.986778	0.629006	0.0947719	0.998061	0.110119	0.795189	0.856959
PWY-7197: pyrimidine deoxyribonucleotide phosphorylation	0.128183	0.762277	0.940194	-0.557145	0.151402	0.986778	-0.387099	0.343436	0.998061	0.274718	0.510233	0.628259
PWY-6700: queuosine biosynthesis I (de novo)	-0.127	0.764422	0.940194	-0.150626	0.721818	0.986778	0.0478129	0.910487	0.998061	-0.854156	0.0069318	0.0673263
PWY-6285: superpathway of fatty acids biosynthesis (E. coli)	0.126644	0.76507	0.940194	0.433763	0.282952	0.986778	0.343616	0.404637	0.998061	0.781397	0.0220215	0.0760276
ARGININE-SYN4-PWY: L-ornithine biosynthesis II	0.125217	0.76766	0.940194	-0.104371	0.805722	0.986778	-0.401029	0.3248	0.998061	0.626852	0.0962532	0.18188
PWY-1269: CMP-3-deoxy-D-manno-octulosonate biosynthesis	0.121148	0.77506	0.940194	0.0323317	0.93942	0.986778	-0.335339	0.416787	0.998061	0.562926	0.146296	0.235434
METHANOGENESIS-PWY: methanogenesis from H2 and CO2	-0.120276	0.776648	0.940194	0.0495638	0.90722	0.986778	-0.295553	0.477264	0.998061	-0.396694	0.330548	0.446159
PWY-5209: methyl-coenzyme M oxidation to CO2	-0.120276	0.776648	0.940194	0.0495638	0.90722	0.986778	-0.295553	0.477264	0.998061	-0.396694	0.330548	0.446159
PWY-6349: CDP-archaeol biosynthesis	-0.120276	0.776648	0.940194	0.0495638	0.90722	0.986778	-0.295553	0.477264	0.998061	-0.396694	0.330548	0.446159
PWY-6350: archaetidylinositol biosynthesis	-0.120276	0.776648	0.940194	0.0495638	0.90722	0.986778	-0.295553	0.477264	0.998061	-0.396694	0.330548	0.446159
PWY-7286: 7-(3-amino-3-carboxypropyl)-wyosine biosynthesis	-0.120276	0.776648	0.940194	0.0495638	0.90722	0.986778	-0.295553	0.477264	0.998061	-0.396694	0.330548	0.446159
PWY-8112: factor 420 biosynthesis I (archaea)	-0.120276	0.776648	0.940194	0.0495638	0.90722	0.986778	-0.295553	0.477264	0.998061	-0.396694	0.330548	0.446159
PWY-2941: L-lysine biosynthesis II	0.116294	0.783907	0.940194	-0.420992	0.298949	0.986778	-0.211641	0.614864	0.998061	0.174219	0.67989	0.76626
PWY-6293: superpathway of L-cysteine biosynthesis (fungi)	0.113821	0.788422	0.940194	0.0822982	0.846386	0.986778	0.119496	0.778068	0.998061	0.713499	0.0468829	0.112649
PWY-801: homocysteine and cysteine interconversion	0.113821	0.788422	0.940194	0.0822982	0.846386	0.986778	0.119496	0.778068	0.998061	0.713499	0.0468829	0.112649
PWY0-1241: ADP-L-glycero-&beta;-D-manno-heptose biosynthesis	-0.112788	0.790309	0.940194	0.379325	0.354045	0.986778	-0.0428043	0.91984	0.998061	0.537216	0.169742	0.271902
PWY-5198: factor 420 biosynthesis II (mycobacteria)	-0.10958	0.796176	0.940194	-0.0182574	0.965775	0.986778	-0.343635	0.40461	0.998061	-0.400853	0.325033	0.446159
PWY-6160: 3-dehydroquinate biosynthesis II (archaea)	-0.10958	0.796176	0.940194	-0.0182574	0.965775	0.986778	-0.343635	0.40461	0.998061	-0.400853	0.325033	0.446159
PWY-6165: chorismate biosynthesis II (archaea)	-0.10958	0.796176	0.940194	-0.0182574	0.965775	0.986778	-0.343635	0.40461	0.998061	-0.400853	0.325033	0.446159
PWY-8113: 3PG-factor 420 biosynthesis	-0.10958	0.796176	0.940194	-0.0182574	0.965775	0.986778	-0.343635	0.40461	0.998061	-0.400853	0.325033	0.446159
ASPASN-PWY: superpathway of L-aspartate and L-asparagine biosynthesis	-0.103644	0.807056	0.944543	0.382226	0.350069	0.986778	0.0630101	0.882168	0.998061	0.796112	0.0180812	0.0733236
THISYN-PWY: superpathway of thiamine diphosphate biosynthesis I	0.102964	0.808302	0.944543	-0.307438	0.458847	0.986778	-0.570487	0.139762	0.998061	0.408607	0.314866	0.442861
PWY-7185: UTP and CTP dephosphorylation I	-0.101615	0.810778	0.944543	0.356849	0.38554	0.986778	0.429193	0.288627	0.998061	0.352434	0.391867	0.500318
PWY-7210: pyrimidine deoxyribonucleotides biosynthesis from CTP	-0.101615	0.810778	0.944543	0.356849	0.38554	0.986778	0.429193	0.288627	0.998061	0.352434	0.391867	0.500318
PWY-7323: superpathway of GDP-mannose-derived O-antigen building blocks biosynthesis	0.0985715	0.816372	0.944808	0.0851444	0.841124	0.986778	-0.177355	0.674366	0.998061	0.899288	0.00236477	0.0673263
PWY0-1261: anhydromuropeptides recycling I	-0.09852	0.816467	0.944808	-0.149058	0.724629	0.986778	-0.468916	0.241164	0.998061	0.636333	0.0898301	0.170776
PWY-7209: superpathway of pyrimidine ribonucleosides degradation	-0.0964696	0.820239	0.946009	-0.331833	0.421979	0.986778	-0.561081	0.147914	0.998061	0.650794	0.0805247	0.15741
POLYAMINSYN3-PWY: superpathway of polyamine biosynthesis II	0.0926655	0.827244	0.950919	0.177522	0.674073	0.986778	0.0730101	0.863592	0.998061	0.735677	0.0374995	0.0975552
FERMENTATION-PWY: mixed acid fermentation	-0.0867005	0.838249	0.952432	0.762516	0.0278037	0.986778	0.595018	0.119702	0.998061	-0.0949282	0.823076	0.866978
PWY-6628: superpathway of L-phenylalanine biosynthesis	-0.0861422	0.839281	0.952432	0.126289	0.765713	0.986778	-0.0662276	0.876186	0.998061	0.794321	0.018535	0.0737141
PWY-6353: purine nucleotides degradation II (aerobic)	0.0860434	0.839463	0.952432	0.639864	0.0875038	0.986778	0.53281	0.17395	0.998061	0.717632	0.0450378	0.110518
PWY-6936: seleno-amino acid biosynthesis (plants)	0.0847711	0.841814	0.952432	0.181736	0.666674	0.986778	0.622274	0.0994469	0.998061	-0.0376055	0.929556	0.943186
PWY0-1296: purine ribonucleosides degradation	-0.083041	0.845012	0.952432	0.0360314	0.9325	0.986778	0.362405	0.377642	0.998061	-0.803497	0.0162835	0.0722317
PWY-7977: L-methionine biosynthesis IV	0.0830064	0.845077	0.952432	0.195042	0.643464	0.986778	0.177991	0.673248	0.998061	0.462889	0.248091	0.374844
CITRULBIO-PWY: L-citrulline biosynthesis	-0.0793737	0.851798	0.95689	0.0355266	0.933444	0.986778	-0.346172	0.400917	0.998061	0.521945	0.184567	0.294286
PWY-7456: &beta;-(1,4)-mannan degradation	0.0729087	0.86378	0.961114	0.173927	0.680403	0.986778	-0.113428	0.78914	0.998061	0.795683	0.0181894	0.0733236
RHAMCAT-PWY: L-rhamnose degradation I	-0.0699397	0.86929	0.961114	0.0170233	0.968087	0.986778	-0.4946	0.212768	0.998061	0.106071	0.802603	0.856959
PWY0-845: superpathway of pyridoxal 5'-phosphate biosynthesis and salvage	-0.0698737	0.869413	0.961114	0.0438197	0.917943	0.986778	-0.333169	0.419997	0.998061	0.640006	0.0874108	0.167095
PWY-5850: superpathway of menaquinol-6 biosynthesis	0.0677654	0.873328	0.961114	0.513265	0.193289	0.986778	0.431849	0.285322	0.998061	0.814521	0.0138155	0.0673263
PWY-5860: superpathway of demethylmenaquinol-6 biosynthesis I	0.0677654	0.873328	0.961114	0.513265	0.193289	0.986778	0.431849	0.285322	0.998061	0.814521	0.0138155	0.0673263
PWY-5896: superpathway of menaquinol-10 biosynthesis	0.0677654	0.873328	0.961114	0.513265	0.193289	0.986778	0.431849	0.285322	0.998061	0.814521	0.0138155	0.0673263
1CMET2-PWY: folate transformations III (E. coli)	-0.0668644	0.875002	0.961114	-0.232608	0.579337	0.986778	0.0940852	0.824629	0.998061	-0.458366	0.253354	0.379483
PWY-7385: 1,3-propanediol biosynthesis (engineered)	0.0637742	0.880747	0.963481	0.216482	0.606599	0.986778	-0.00994436	0.981356	0.998061	0.590254	0.123462	0.205374
OANTIGEN-PWY: O-antigen building blocks biosynthesis (E. coli)	0.0627098	0.882727	0.963481	-0.23628	0.573188	0.986778	0.0922293	0.828048	0.998061	0.106391	0.802017	0.856959
SER-GLYSYN-PWY: superpathway of L-serine and glycine biosynthesis I	-0.0604265	0.886976	0.965074	-0.195824	0.642109	0.986778	0.245257	0.558251	0.998061	-0.0347395	0.934916	0.94585
ALLANTOINDEG-PWY: superpathway of allantoin degradation in yeast	0.0585431	0.890482	0.965852	0.269223	0.519069	0.986778	0.157977	0.708685	0.998061	0.930574	0.000793615	0.0673263
LACTOSECAT-PWY: lactose and galactose degradation I	0.0550458	0.896997	0.969879	-0.29715	0.474772	0.986778	0.111244	0.793132	0.998061	0.176474	0.675918	0.764273
COLANSYN-PWY: colanic acid building blocks biosynthesis	0.0531614	0.90051	0.970643	-0.0391515	0.926666	0.986778	-0.310916	0.453513	0.998061	0.808313	0.0151739	0.0696786
GLYCOCAT-PWY: glycogen degradation I	-0.0497024	0.906961	0.974561	-0.0337638	0.936741	0.986778	-0.336933	0.414435	0.998061	0.474278	0.235084	0.361507
NAD-BIOSYNTHESIS-II: NAD salvage pathway III (to nicotinamide riboside)	0.0448823	0.915959	0.978609	-0.0106176	0.980093	0.986778	-0.42425	0.294827	0.998061	0.218582	0.603026	0.697816
PWY-5676: acetyl-CoA fermentation to butanoate II	-0.0446538	0.916385	0.978609	0.557434	0.151144	0.986778	0.352352	0.391984	0.998061	0.130336	0.758373	0.833007
METHGLYUT-PWY: superpathway of methylglyoxal degradation	0.0401031	0.924887	0.984649	0.47073	0.239098	0.986778	0.0841604	0.842943	0.998061	0.232103	0.580184	0.682802
P105-PWY: TCA cycle IV (2-oxoglutarate decarboxylase)	-0.0328625	0.938427	0.987889	0.341107	0.408304	0.986778	0.210159	0.6174	0.998061	0.904913	0.00199895	0.0673263
PWY-5030: L-histidine degradation III	0.0296887	0.944366	0.987889	-0.0375422	0.929675	0.986778	-0.33476	0.417642	0.998061	0.498044	0.2091	0.326255
PWY-4041: &gamma;-glutamyl cycle	-0.0296629	0.944415	0.987889	0.464893	0.245776	0.986778	0.36257	0.377409	0.998061	0.770435	0.0252769	0.0789069
PWY-6609: adenine and adenosine salvage III	0.0288	0.94603	0.987889	-0.196999	0.640072	0.986778	0.070766	0.867756	0.998061	-0.854692	0.00685867	0.0673263
PANTO-PWY: phosphopantothenate biosynthesis I	-0.0282893	0.946986	0.987889	0.0874642	0.836839	0.986778	0.472661	0.236909	0.998061	-0.264683	0.526411	0.641332
PWY66-391: fatty acid &beta;-oxidation VI (mammalian peroxisome)	-0.0280716	0.947393	0.987889	-0.11376	0.788534	0.986778	-0.487332	0.220617	0.998061	0.429947	0.287687	0.416181
PWY-5130: 2-oxobutanoate degradation I	-0.0272272	0.948974	0.987889	0.0108376	0.979681	0.986778	-0.247362	0.554769	0.998061	-0.191446	0.649714	0.737052
PWY-5855: ubiquinol-7 biosynthesis (early decarboxylation)	0.0257432	0.951753	0.987889	0.317351	0.44371	0.986778	0.121794	0.773884	0.998061	0.826185	0.0114763	0.0673263
FUCCAT-PWY: fucose degradation	0.0247425	0.953627	0.987889	0.582097	0.130052	0.986778	0.438428	0.277215	0.998061	0.0265387	0.950263	0.957573
PWY-6328: L-lysine degradation X	0.0229609	0.956963	0.988386	0.203102	0.629526	0.986778	0.0941565	0.824497	0.998061	0.840239	0.00901176	0.0673263
PWY-6606: guanosine nucleotides degradation II	-0.0189025	0.964566	0.991274	0.671794	0.068057	0.986778	0.506039	0.200714	0.998061	0.689255	0.058619	0.131702
PWY-7282: 4-amino-2-methyl-5-diphosphomethylpyrimidine biosynthesis II	-0.0182806	0.965732	0.991274	0.118364	0.780132	0.986778	-0.176255	0.676302	0.998061	0.692821	0.0567939	0.130137
PPGPPMET-PWY: ppGpp metabolism	0.0148491	0.972162	0.991274	0.147416	0.727573	0.986778	0.424674	0.294293	0.998061	-0.602351	0.114042	0.197293
P42-PWY: incomplete reductive TCA cycle	-0.0145004	0.972816	0.991274	0.433438	0.283354	0.986778	0.00103435	0.998061	0.998061	-0.279018	0.50336	0.622009
PWY-7663: gondoate biosynthesis (anaerobic)	0.0132689	0.975124	0.991274	0.113181	0.789592	0.986778	-0.312352	0.451318	0.998061	0.443	0.27165	0.396586
FASYN-INITIAL-PWY: superpathway of fatty acid biosynthesis initiation (E. coli)	-0.0122952	0.976949	0.991274	-0.0875321	0.836714	0.986778	-0.0978536	0.817692	0.998061	0.756093	0.0299633	0.0836073
PWY-7198: pyrimidine deoxyribonucleotides de novo biosynthesis IV	-0.00598909	0.988771	0.999489	-0.379261	0.354134	0.986778	-0.576559	0.134635	0.998061	0.452133	0.260699	0.383844
PYRIDOXSYN-PWY: pyridoxal 5'-phosphate biosynthesis I	0.00336015	0.9937	0.999489	0.065793	0.876994	0.986778	-0.28072	0.500648	0.998061	0.6521	0.0797132	0.156709
PWY-5981: CDP-diacylglycerol biosynthesis III	0.00306804	0.994247	0.999489	-0.0182089	0.965866	0.986778	0.383352	0.348531	0.998061	-0.372411	0.363606	0.48172
GLYCOLYSIS: glycolysis I (from glucose 6-phosphate)	0.00181301	0.996601	0.999489	-0.0709834	0.867352	0.986778	-0.533582	0.173209	0.998061	0.344752	0.402983	0.512618
PWY-7208: superpathway of pyrimidine nucleobases salvage	0.000198412	0.999628	0.999628	-0.505996	0.200758	0.986778	-0.229628	0.584343	0.998061	0.0683999	0.87215	0.901424
