# Supplementary material for: Shotgun metagenomic analysis reveals taxonomic and functional alterations in the gut microbiome across prodromal and symptomatic Lewy body disease
Source: Front Microbiomes. 2026 Jul 15;5:1834726. doi: 10.3389/frmbi.2026.1834726 (PMC13416100; doi:10.3389/frmbi.2026.1834726)
Supplement: Supplementary file 2 [file DataSheet2.zip › Supplementary_tables/Supplementary Table S1.xlsx]

## Sheet: Supplementary Table S1
Supplementary Table S1. Relative abundance profiles of gut microbial taxa across all samples (MetaPhlAn 4, TSS-normalized)
clade name	metaphlan_BIOME168077_S1	metaphlan_BIOME168081_S2	metaphlan_BIOME168093_S3	metaphlan_BIOME168302_S4	metaphlan_BIOME168314_S6	metaphlan_BIOME168318_S5	metaphlan_BIOME168326_S7	metaphlan_BIOME168631_S37	metaphlan_BIOME168635_S8	metaphlan_BIOME168639_S9	metaphlan_BIOME168643_S10	metaphlan_BIOME168647_S11	metaphlan_BIOME168651_S12	metaphlan_BIOME168655_S13	metaphlan_BIOME168667_S14	metaphlan_BIOME168671_S15	metaphlan_BIOME169177_S17	metaphlan_BIOME169181_S16	metaphlan_BIOME169201_S19	metaphlan_BIOME169205_S18	metaphlan_BIOME169225_S20	metaphlan_BIOME169229_S21	metaphlan_BIOME169624_S22	metaphlan_BIOME169628_S23	metaphlan_BIOME169715_S24	metaphlan_BIOME169719_S25	metaphlan_BIOME169727_S26	metaphlan_BIOME169731_S27	metaphlan_BIOME169735_S28	metaphlan_BIOME169739_S29	metaphlan_BIOME169763_S30	metaphlan_BIOME169767_S31	metaphlan_BIOME169832_S32	metaphlan_BIOME169848_S33	metaphlan_BIOME171068_S34	metaphlan_BIOME171072_S35	metaphlan_BIOME171096_S36	metaphlan_BIOME172176_S38	metaphlan_BIOME172196_S39	metaphlan_BIOME172200_S40	metaphlan_BIOME172204_S41	metaphlan_BIOME172208_S42	metaphlan_BIOME172212_S43	metaphlan_BIOME172216_S44	metaphlan_BIOME181988_S57	metaphlan_BIOME181992_S58	metaphlan_BIOME182044_S45	metaphlan_BIOME182048_S46	metaphlan_BIOME182052_S47
k__Bacteria	98.6017	99.4119	100	100	99.2194	100	100	100	98.0355	99.9796	98.4993	100	100	100	91.9348	99.5072	95.7448	100	100	97.9567	92.3911	100	99.8983	99.9805	100	100	97.9248	97.8574	100	98.1968	100	100	100	100	100	100	100	100	97.4705	100	99.2333	100	97.2856	94.1793	97.2335	100	100	100	100
k__Archaea	1.39829	0.58809	0	0	0.78059	0	0	0	1.96449	0.02042	1.50071	0	0	0	8.06515	0.49275	4.25523	0	0	2.04326	7.6089	0	0.10174	0.01951	0	0	2.07521	2.1426	0	1.80323	0	0	0	0	0	0	0	0	2.52946	0	0.76669	0	2.71445	5.82072	2.76649	0	0	0	0
k__Bacteria|p__Firmicutes	62.5915	69.8144	59.0266	55.0894	64.5161	86.0999	83.8047	81.2151	76.1364	71.3628	56.9281	40.2917	92.5763	79.4729	69.9396	77.7829	50.3491	75.7148	87.4628	87.0795	71.9739	73.4856	50.4534	70.6728	54.7154	66.2511	85.815	82.552	84.8848	65.7469	71.6351	58.9405	37.5067	68.1453	75.4367	84.4468	68.0989	82.3604	86.4138	84.8493	90.7643	82.6845	84.4099	78.5368	84.8334	75.3392	72.4106	74.6304	75.9308
k__Bacteria|p__Bacteroidota	25.7588	20.2938	27.9991	38.6131	27.8205	5.21571	3.83745	0.60211	13.2765	18.2317	36.0017	49.4134	3.30616	5.15919	12.2483	17.8205	28.9295	13.0232	7.05108	3.3267	9.13474	17.5652	43.6307	15.9546	20.7893	13.6436	8.96881	10.8475	5.57271	8.37252	21.3358	29.1524	16.3271	18.3333	18.9577	6.08936	18.6233	15.2222	5.03266	9.8267	4.66236	12.9628	0.70368	3.18288	6.26501	22.6028	6.33219	10.2782	15.1187
k__Bacteria|p__Proteobacteria	4.08794	0.18768	1.56003	0.24394	0.55167	0.365	0.31477	0.77128	0.54796	1.77569	0.71377	1.51494	0.03566	0.57006	4.39142	0.3135	2.02198	0.11717	0.35036	0.33604	2.46744	5.13	2.45069	3.72052	4.44252	1.80441	0.29776	0.30912	0.03624	0.85234	1.56483	0.31019	3.35847	0.87696	0.60279	0.21	0.66927	0.15963	0.30686	0	0.25233	0.89752	0	0.95613	0.32265	0.67066	0.79504	0.07581	0.1357
k__Bacteria|p__Actinobacteria	3.77923	8.81861	11.3796	4.44722	6.29802	7.29805	10.0653	17.4114	4.93515	8.46914	4.80889	8.77135	3.4916	14.6043	5.24554	3.29338	1.82281	3.00665	5.13577	7.07604	6.44385	3.81503	1.31048	9.6179	3.72594	16.4324	2.80056	3.7286	9.38309	21.0889	4.63889	10.5362	42.8077	2.61976	3.70099	9.25388	12.6085	2.20593	2.04629	5.29602	2.66077	3.38026	11.3947	9.49356	5.07034	1.38125	17.3211	15.0156	8.79195
k__Archaea|p__Euryarchaeota	1.39829	0.58809	0	0	0.78059	0	0	0	1.96449	0.02042	1.50071	0	0	0	8.06515	0.49275	4.25523	0	0	2.04326	7.6089	0	0.10174	0.01951	0	0	2.07521	2.1426	0	1.80323	0	0	0	0	0	0	0	0	2.52946	0	0.76669	0	2.71445	5.82072	2.76649	0	0	0	0
k__Bacteria|p__Verrucomicrobia	1.08624	0.00932	0.01731	1.6064	0	1.02131	1.89038	0	1.60926	0	0	0	0.59032	0	0.07964	0.29532	4.83233	7.98651	0	0.1266	1.96514	0	0	0.01464	16.3226	1.8685	0.00569	0.42017	0.12321	1.9586	0.11286	1.03544	0	9.99041	1.25265	0	0	0.05184	3.56952	0	0.89355	0	0.77725	1.99455	0.74183	0	3.1053	0	0
k__Bacteria|p__Synergistetes	0.87738	0.01481	0	0	0	0	0.02088	0	1.23182	0	0.04688	0	0	0	0	0.00164	6.88922	0	0	0.01187	0.37147	0	0.00086	0	0	0	0	0	0	0.16637	0	0	0	0	0	0	0	0	0.01419	0	0	0	0	0.01452	0	0	0	0	0
k__Bacteria|p__Lentisphaerae	0.2311	0	0	0	0	0	0	0	0.00059	0	0	0	0	0	0	0	0	0	0	0	0.00026	0	0	0	0	0	0	0	0	0	0	0	0	0	0	0	0	0	0.02054	0	0	0	0	0	0	0	0	0	0
k__Bacteria|p__Candidatus_Melainabacteria	0.12503	0.17021	0	0	0	0	0.0612	0	0.29781	0.11141	0	0	0	0	0	0	0.89026	0.1516	0	0	0	0	0	0	0	0	0	0	0	0	0	0	0	0	0	0	0	0	0	0	0	0.07177	0	0.00087	0	0.0062	0.01121	0	0
k__Bacteria|p__Tenericutes	0.04575	0	0	0	0	0	0.0054	0	0	0	0	0	0	0	0	0	0.00953	0	0	0	0.0343	0	0	0	0	0	0.03693	0	0	0.01113	0	0	0	0	0	0	0	0	0	0	0	0	0	0	0	0	0.02464	0	0
k__Bacteria|p__Bacteria_unclassified	0.01867	0.10304	0.01727	0	0.03317	0	0	0	0	0.02884	0	0.00862	0	0.1935	0	0	0	0	0	0	0	0.00421	0.03017	0	0	0	0	0	0	0	0.71253	0.0253	0	0.03424	0.04915	0	0	0	0.02475	0.02794	0	0.00316	0	0	0.00023	0	0	0	0.02285
k__Bacteria|p__Firmicutes|c__Clostridia	42.5403	64.1178	51.8739	51.3613	59.4852	63.2329	45.1426	75.6996	55.7204	66.8682	43.0522	38.6365	84.7655	50.2343	33.0572	65.3887	36.463	68.3808	84.5195	64.8882	43.9532	61.7555	31.6166	67.1287	48.3167	61.4127	50.0504	65.2939	70.3028	42.111	60.5656	51.1678	33.2307	55.8453	70.083	69.3152	63.7495	73.1111	64.1709	73.9217	71.4389	78.5642	76.8229	60.3433	77.7562	71.9852	55.7077	59.193	63.2709
k__Bacteria|p__Bacteroidota|c__Bacteroidia	23.5098	19.9568	27.9991	38.6131	26.6271	5.21571	3.83745	0.60211	12.7377	18.2317	36.0017	49.4134	3.30616	5.15919	12.0077	16.6226	28.9295	13.0232	7.05108	3.04852	9.13474	17.5652	25.9684	15.9546	20.7893	13.6436	8.8198	10.692	5.57271	8.22409	21.3358	29.1524	16.3271	18.3331	18.9577	6.08936	18.4393	14.9174	3.44706	9.32704	4.63015	12.6437	0.69871	2.94592	6.26501	22.6028	6.17394	10.2782	15.0061
k__Bacteria|p__Proteobacteria|c__Gammaproteobacteria	3.62218	0	0	0	0	0	0	0.76857	0	1.71357	0.65449	0	0	0.05206	2.83019	0	0.04751	0.04897	0	0	1.86749	5.00678	1.7168	3.71743	1.40857	1.49149	0.11145	0.00418	0	0.12461	0.18834	0.06171	3.33235	0.21073	0.5798	0	0.1487	0.00497	0.00125	0	0.02276	0.0283	0	0.61039	0.09227	0	0.6928	0	0
k__Bacteria|p__Firmicutes|c__Erysipelotrichia	3.42483	1.1682	0.32683	0.18429	0.55735	0.07663	0.17986	1.02055	0.81293	1.17909	2.91368	0.55441	3.68767	4.85782	2.15981	0.23618	0.38806	0.08122	0.52324	7.68158	0.18947	0.99472	0.48975	0.16793	0.24619	0.56276	15.0062	7.35068	5.73459	0.36785	3.04131	0.45853	0.71219	1.25442	0.42057	1.48607	1.90699	1.32047	4.01726	1.01779	2.71008	1.61537	0.33438	0.63256	0.71327	2.47702	0.84983	0.53205	2.07808
k__Bacteria|p__Actinobacteria|c__Coriobacteriia	2.17692	8.27503	1.17737	1.11823	5.76641	6.48016	5.15983	11.3917	3.63652	2.94116	3.74892	0.68807	3.43511	1.45276	4.69734	1.44134	0.97205	2.8072	3.41251	5.72227	1.2491	3.38855	0.74428	8.78036	0.75428	5.59691	2.55005	3.59002	5.84983	9.73019	4.62907	2.11338	4.62149	2.61368	2.511	6.72902	3.19794	1.2829	1.57637	5.27474	2.42848	0.88433	6.60473	1.54471	3.03755	1.37883	11.3693	5.09662	5.15101
k__Bacteria|p__Bacteroidota|c__CFGB11479	1.98717	0.28191	0	0	0	0	0	0	0	0	0	0	0	0	0	0	0	0	0	0	0	0	0	0	0	0	0	0	0	0	0	0	0	0	0	0	0	0	0.22164	0	0	0	0	0	0	0	0	0	0
k__Bacteria|p__Firmicutes|c__CFGB1765	1.94526	0	0	0	0.05394	0.07682	11.5077	0	0.20862	0.39393	0	0.06748	0	0	3.14497	4.13188	0.29366	0	0.04004	1.15532	5.43247	0.16424	0	0	0	0.24735	1.66927	0.34271	0.20304	2.20565	0	0	0	0	0	0.17965	0.39286	0	7.39559	0	4.51656	0	0	1.54743	0	0	4.84399	0	1.67186
k__Bacteria|p__Firmicutes|c__CFGB3054	1.92573	0.05162	0	0.27596	0.02816	0.08198	1.82802	0	2.70045	0.00452	0.39248	0	0	0	0.47667	0.05247	1.18022	0.53081	0	0.02202	0.8128	0	0	0	0	0.05676	0.07636	0.15038	0.0353	0.35774	0	1.3091	0	1.46416	0	0.01785	0.00216	0	0.93108	0	0.11372	0	0.01406	0.31916	0.00266	0	0.60111	0	0.12252
k__Bacteria|p__Firmicutes|c__CFGB10477	1.7964	0	0	0	0	0	0	0	0.4697	0	1.08933	0	0	0	6.82815	0.02537	1.15346	0	0	0.24234	4.98133	0	0	0	0	0	2.04523	0.16162	0.05838	1.60985	0	0	0	0	0.01185	0	0	0	0.06747	0	0	0	0	1.4641	0.06306	0	0.04158	0	0
k__Bacteria|p__Firmicutes|c__CFGB2984	1.5949	0	0	0	0	0	0	0	0	0	0	0	0	0	0.71876	0.03254	0	0	0	0	0.02574	0	0	0	0	0	0	0	0	0	0	0	0	0	0	0	0	0	0.58909	0	0	0	0	0	0	0	0	0	0
k__Bacteria|p__Actinobacteria|c__CFGB12107	1.5707	0.4386	0.58268	0	0	0.26071	0	0	1.19815	1.25524	0	0	0	0	0	0	0	0	0	0	1.21942	0	0.05751	0	0	0.22293	0	0	0	0	0	0	0	0	0.80629	0	0.81514	0.17514	0.44356	0	0	0	0	0	0	0	0	0	0
k__Archaea|p__Euryarchaeota|c__Methanobacteria	1.39829	0.58809	0	0	0.78059	0	0	0	1.96449	0.02042	1.50071	0	0	0	8.06515	0.49275	4.25523	0	0	2.04326	7.6089	0	0.10174	0.01951	0	0	2.07521	2.1426	0	1.80323	0	0	0	0	0	0	0	0	2.52946	0	0.76669	0	2.71445	5.82072	2.76649	0	0	0	0
k__Bacteria|p__Verrucomicrobia|c__Verrucomicrobiae	1.08624	0.00932	0.01731	1.6064	0	1.02131	1.89038	0	1.58937	0	0	0	0.59032	0	0.07964	0.29532	4.83233	7.98651	0	0.1266	1.96514	0	0	0.01464	16.3226	1.8685	0.00569	0.42017	0.12321	1.9586	0.11286	1.03544	0	9.99041	1.25265	0	0	0.05184	3.55838	0	0.89355	0	0.77725	1.99455	0.74183	0	3.1053	0	0
k__Bacteria|p__Firmicutes|c__CFGB79294	0.90038	0.2922	0	0	0	0	0	0	0.02011	0	0	0	0	0	3.52384	0.74628	0	0	0	0	4.35148	0	0	0	0	0	0	0	0	0	0	0	0	0	0	0	0	0	0	0	0	0	0	0.36819	0	0	0	0	0
k__Bacteria|p__Firmicutes|c__CFGB1354	0.88593	0	0	0	0	0	0	0	2.43642	0	0	0	0	0	2.20695	0.17579	0	0	0	2.66558	0.60982	0	0	0	0	0	0.93326	0.39873	0	4.11329	0	0	0	0	0	0	0	0	2.20149	0	0	0	0	0.49139	0	0	1.61344	0	0
k__Bacteria|p__Synergistetes|c__Synergistia	0.87738	0.01481	0	0	0	0	0.02088	0	1.23182	0	0.04688	0	0	0	0	0.00164	6.88922	0	0	0.01187	0.37147	0	0.00086	0	0	0	0	0	0	0.16637	0	0	0	0	0	0	0	0	0.01419	0	0	0	0	0.01452	0	0	0	0	0
k__Bacteria|p__Firmicutes|c__CFGB3072	0.83706	0.10641	0	0.01569	0.19045	0.37093	1.55214	0.08756	0.5356	0.05083	0.34333	0	0	0	0.9278	0.17645	0.46419	0.2594	0.0384	0.29123	1.42868	0	0.10592	0	0	0.40055	0.4841	0.38436	0.30471	0.8534	0	0.24793	0	0.40019	0.03727	0.54358	0.00783	0	0.36517	0	0.50099	0	0.69712	0.51826	0.33924	0	0.99129	0	0.02105
k__Bacteria|p__Firmicutes|c__CFGB3062	0.63182	0.0853	0	0	0	0	0	0	0.08941	0	0	0	0	0	0.4729	0	0	0	0	0	0.21582	0	0	0	0	0	0.41888	0	0	0	0	0	0	0	0	0	0	0	1.55312	0	0	0	0	0	0	0	0	0	0
k__Bacteria|p__Firmicutes|c__CFGB2982	0.5782	0.10592	0	0.27169	0.3959	0	2.55279	0	0.98983	0	0	0	0	0	5.84311	0.0614	0.40563	0	0	0.26447	1.91529	0	0	0	0	0	0	0.09762	0	1.04028	0	0	0	0	0	0	0	0	0.96381	0	1.98481	0	0	0.11409	0	0	0.5136	0	0
k__Bacteria|p__Firmicutes|c__CFGB8140	0.34153	0	0	0	0	0	0	0	0	0	0	0	0	0	0	0	1.28932	0	0	0	0	0	0	0	0	0	0	0	0	0	0	0	0	0	0	0	0	0	0	0	0	0	0	0	0	0	0	0	0
k__Bacteria|p__Firmicutes|c__CFGB10309	0.33752	0	0	0	0	0	0	0	0	0	0	0	0	0	0	0	0	0	0	0	0.13141	0	0	0	0	0	0	0	0	0	0	0	0	0	0	0	0	0	0	0	0	0	0	0	0	0	0	0	0
k__Bacteria|p__Firmicutes|c__CFGB2985	0.33143	0	0	0	0	0	0.06137	0	0	0	0	0	0	0	0	0	0	0	0	0.08671	0	0	0	0	0	0	0.31996	0	0	0.14745	0	0	0	0	0	0	0	0	0	0	0	0	0	0.05041	0	0	0.36131	0	0
k__Bacteria|p__Firmicutes|c__CFGB3041	0.30859	0.01915	0	0.06793	0	0	0.48287	0	0	0	0	0	0	0	0.38333	0.32901	0	0	0	0	0	0	0	0	0	0.1586	0.15581	0.18192	0	0	0	0	0	0	0	0	0	0	0	0	0	0	0	0.07002	0	0	0.36084	0	0
k__Bacteria|p__Firmicutes|c__CFGB2952	0.30593	0	0	0	0	0	0	0	0.06978	0	0	0	0	0	0.21265	0.14878	0	0	0	0	0	0	0	0	0	0.00663	0	0	0	0	0	0	0	0	0	0	0	0	0	0	0	0	0	0	0	0	0	0	0
k__Bacteria|p__Bacteroidota|c__CFGB529	0.26185	0.0551	0	0	0	0	0	0	0	0	0	0	0	0	0.23083	0	0	0	0	0.00562	0	0	0	0	0	0	0.12586	0	0	0	0	0	0	0	0	0	0	0	0	0	0.00619	0.3191	0	0	0	0	0	0	0
k__Bacteria|p__Firmicutes|c__CFGB1780	0.25012	0	0	0	0	0	0	0	0	0	0	0	0	0	0	0	0	0	0	0	0.04059	0	0	0	0	0	0	0	0	0	0	0	0	0	0	0	0	0	0	0	0	0	0	0	0	0	0	0	0
k__Bacteria|p__Firmicutes|c__CFGB75721	0.23371	0.00078	0	0	0.36266	0.42845	0	0	0.07154	0	0.0144	0	0	0	0	0.00563	0.03012	0.00396	0	0.02247	0	0	0	0	0	0.0553	0.01595	0.00961	0.02898	0.00022	0	0	0	0.01701	0.00256	0	0	0.01798	0	0	0	0	0	0.01186	0.17771	0	0	0	0.00022
k__Bacteria|p__Firmicutes|c__CFGB2875	0.22928	0	0	0	0	0	0.03293	0	0.14783	0	0.00695	0	0	0	0.19158	0.00014	0.03227	0.05654	0	0	0.2796	0	0	0	0	0	0	0	0	0.00979	0	0	0	0	0	0	0	0	0	0	0	0	0	0.01523	0.04024	0	0	0	0
k__Bacteria|p__Firmicutes|c__CFGB31455	0.22804	0	0	0	0	0	0	0	0	0	0	0	0	0	0.07407	0	0	0	0	0	0	0	0	0	0	0	0	0	0	0	0	0	0	0	0	0	0	0	0	0	0	0	0	0.06858	0	0	0	0	0
k__Bacteria|p__Lentisphaerae|c__CFGB2378	0.22427	0	0	0	0	0	0	0	0.00059	0	0	0	0	0	0	0	0	0	0	0	0	0	0	0	0	0	0	0	0	0	0	0	0	0	0	0	0	0	0	0	0	0	0	0	0	0	0	0	0
k__Bacteria|p__Firmicutes|c__Negativicutes	0.22157	0.74312	3.97411	0.01743	0.48948	0.46764	0.09415	0.01165	0.07751	0.30253	0.62029	0.68509	0	0	0.22748	0.16128	2.10236	1.59238	0.45297	0.68007	1.60943	0.03519	1.02593	0.90542	5.48806	1.01465	0.17992	0.1251	0.03947	0.25565	0.00175	0.4589	0.17058	1.24556	0.58335	0.21561	1.31901	0.09754	0.50049	6.31613	2.28304	0.62619	0.01179	0.3368	0.15727	0.1118	0.59622	5.07223	0.2325
k__Bacteria|p__Firmicutes|c__CFGB3069	0.21862	0.25275	0	0.27977	0.10903	0.25042	1.42525	0	0.10627	0	0.0045	0	0	0	1.75906	0.26348	1.19618	0.94797	0.03162	0.07631	0.32659	0	0.06735	0	0	0.14861	0.16	0.28115	0.02487	1.62186	0	0.24034	0	0	0	0.31354	0.03162	0	0.3239	0	0.05184	0	0	0.1428	0.02486	0	0.93934	0	0.01249
k__Bacteria|p__Firmicutes|c__CFGB2932	0.19706	0	0	0	0	0	0	0	0	0	0	0	0	0	0.01561	0.02967	0	0	0	0	0.24862	0	0	0	0	0	0	0	0	0	0	0	0	0	0	0	0	0	0.00204	0	0	0	0	0	0	0	0	0	0
k__Bacteria|p__Firmicutes|c__CFGB2950	0.19668	0	0	0	0	0	0	0	0.02666	0	0	0	0	0	0	0	0	0	0	0	0.00775	0	0	0	0	0	0	0	0	0	0	0	0	0	0	0	0	0	0	0	0	0	0	0	0	0	0	0	0
k__Bacteria|p__Firmicutes|c__CFGB1798	0.17859	0	0	0	0	0	0	0	0.04723	0	0	0	0	0	0	0	0	0	0	0	0	0	0	0	0	0	0	0	0	0	0	0	0	0	0	0	0	0	0	0	0	0	0	0	0	0	0	0	0
k__Bacteria|p__Firmicutes|c__Bacilli	0.17267	0.05091	0.86992	0.04197	0.894	5.01612	6.60767	1.03601	0.04082	0	6.60097	0	0.39537	10.8296	0.1076	0.01809	0.02411	1.16329	0.20546	2.3565	0.02311	7.99523	16.8911	0.56465	0.63404	0.29721	6.96735	1.32397	0.09218	0.13247	0.6567	0.07411	0.32918	1.78822	0.52787	6.20438	0.2136	4.05646	0.28049	0.29002	0.64281	1.48334	1.49388	0.89191	0.58548	0.23678	0.39799	3.65969	7.82922
k__Bacteria|p__Firmicutes|c__CFGB3071	0.1521	0	0	0	0	0	0.22171	0	0	0	0	0	0	0	0	0	0	0	0	0	0.24649	0	0	0	0	0	0.29529	0	0	0	0	0	0	0	0	0	0	0	0	0	0	0	0	1.24319	0.0103	0	0	0	0
k__Bacteria|p__Proteobacteria|c__Betaproteobacteria	0.14659	0.18128	0.98828	0.14819	0.42925	0.08572	0.03429	0	0.0006	0.04373	0.02981	1.15672	0.03566	0.37979	0.06739	0.05202	0.25679	0.06605	0.09646	0.00716	0.03248	0	0.13094	0.00309	2.70256	0.08663	0	0.06284	0	0.14005	0.26757	0.24848	0	0.56965	0.02299	0.00586	0.49472	0.01178	0.07233	0	0.08294	0.86922	0	0	0.06075	0.37422	0.01398	0.07581	0.03896
k__Bacteria|p__Proteobacteria|c__Deltaproteobacteria	0.14584	0	0.57175	0.09575	0.12243	0.27928	0.28048	0.00271	0.54736	0.01839	0.02947	0.35822	0	0.13822	1.48902	0.00043	0.50659	0.00214	0.14038	0.32887	0.56748	0	0.60295	0	0.33139	0.2263	0.18632	0.2421	0.03624	0.58768	0.08091	0	0	0.09658	0	0.20414	0.02585	0.13871	0.20535	0	0.14662	0	0	0.14405	0.16963	0.29644	0.04224	0	0.09674
k__Bacteria|p__Firmicutes|c__CFGB2863	0.13625	0	0	0	0	0	0	0	0	0	0	0	0	0	0	0	0	0	0	0	0	0	0	0	0	0	0	0	0	0	0	0	0	0	0	0	0	0	0	0	0	0	0	0	0	0	0	0	0
k__Bacteria|p__Proteobacteria|c__CFGB2404	0.12533	0	0	0	0	0	0	0	0	0	0	0	0	0	0.00482	0.11768	1.21109	0	0.11352	0	0	0.12323	0	0	0	0	0	0	0	0	1.02801	0	0	0	0	0	0	0.00417	0.02794	0	0	0	0	0.106	0	0	0	0	0
k__Bacteria|p__Firmicutes|c__CFGB3038	0.12012	0.01227	0.00378	0	0.17857	0.08667	0.17438	0.00264	0.05611	0	0.03769	0	0	0	0.21771	0.07123	0.08018	0.0613	0	0.00495	0.00637	0	0	0.24324	0	0.04188	0	0.06132	0.22954	0.1216	0	0.11797	0.08006	0.18359	0	0.05607	0	0.022	0.00978	0.08534	0.07633	0	0	0	0	0.0024	0.00124	0.00088	0.00746
k__Bacteria|p__Candidatus_Melainabacteria|c__CFGB2107	0.10642	0	0	0	0	0	0.0612	0	0.21008	0.11141	0	0	0	0	0	0	0.89026	0.1516	0	0	0	0	0	0	0	0	0	0	0	0	0	0	0	0	0	0	0	0	0	0	0	0	0	0	0	0	0.01121	0	0
k__Bacteria|p__Firmicutes|c__CFGB1227	0.10081	0.01014	0.07385	0.07929	0.24126	0.20261	0.16938	0.50641	0.00112	0.01825	0.01069	0	0	0	0.01123	0	1.78027	0.00434	0.00192	0.10362	0	0	0	0	0	0.06989	0.00534	0.11259	0.00153	0.10858	0.37848	1.94712	0	0	0.03921	0.23481	0.00379	0.0083	0.00218	0.00907	0.03856	0	0.04079	0.2826	0.03101	0.00404	0.18489	1.34801	0.02576
k__Bacteria|p__Firmicutes|c__CFGB38642	0.09546	0.12845	0	0	0.12165	0	0.37325	0	0	0.01501	0.0194	0	0	0	0.19553	1.07654	0	0	0.02745	0	0	2.25257	0	0	0	0.56867	0.72522	1.81635	1.05801	0.2434	0	0.09682	0	0	0	0	0	0	0.00526	0	0	0	0	0.87094	0.01698	0	0.20802	0	0.05172
k__Bacteria|p__Firmicutes|c__Firmicutes_unclassified	0.0938	0.01613	0.68965	0	0.11222	0	0.23863	0.30686	0.1171	0.20737	0.06192	0.03489	1.21036	12.2455	0.13048	0.04909	0	0.04109	0.68794	1.28934	0.20058	0	0	1.0384	0	0.17941	0.5783	0.19395	0.53637	0.20188	5.7945	1.07557	1.10523	0.14236	0.62847	1.25662	0.24098	0	0.04103	0.1295	0.04767	0	0.00651	0.07626	0.00206	0.14256	0.59675	0.09347	0.21071
k__Bacteria|p__Firmicutes|c__CFGB72899	0.08128	0	0	0	0	0	0	0	0.04222	0	0	0	0	0	0	0	0	0	0	0	0	0	0	0	0	0	0	0	0	0	0	0	0	0	0	0	0	0	0	0	0	0	0	0	0	0	0	0	0
k__Bacteria|p__Firmicutes|c__CFGB1217	0.08074	0.18728	0.03518	0.0471	0.07884	0	0	0.02434	0.10482	0.05683	0.03409	0	0	0	0	0	0	0.11729	0.00695	0.22572	0	0	0.00821	0	0	0	0	0	0	0.17666	0.00561	0.09227	0	0	0.03975	0.02904	0	0	0	0	0	0	0.1068	0	0.1325	0.019	0	0.07003	0.10677
k__Bacteria|p__Firmicutes|c__CFGB3048	0.07957	0.01196	0	0.00395	0.0043	0	0.2085	0.09694	0	0	0	0	0	0	0.25995	0.07652	0	0	0	0.11288	0.32361	0	0	0	0	0	0	0	0.00832	0.25465	0	0	0	0	0	0	0	0	0	0	0	0.36998	0	0.08445	0	0	0.09022	0	0
k__Bacteria|p__Firmicutes|c__CFGB1292	0.06611	0.05127	0.00335	0.04943	0.05617	0	0.25556	0.02322	0.0194	0.11006	0	0	0.00297	0.01726	0	0.02733	0.0857	0.0806	0	0	0.01965	0.10238	0	0	0.01986	0.0836	0	0	0.06183	0.14028	0	0.00282	0.06174	0.11437	0.09334	0.15952	0.01473	0.03411	0	0.05894	0.21389	0.02522	0.39901	0.24619	0.09283	0	0.28424	0.05192	0.03762
k__Bacteria|p__Firmicutes|c__CFGB3023	0.06017	0.01252	0	0.04582	0.03784	0.00783	0	0.03475	0.0414	0.01526	0.0147	0	0	0	0.05113	0.04272	0.10989	0.01454	0	0.01615	0.01398	0	0	0.02069	0	0.01972	0.00222	0.02551	0.01716	0.05645	0	0.05226	0	0.05014	0.08913	0.02018	0	0.07181	0.02558	0.04234	0.07251	0	0.00712	0.02419	0.0402	0.02534	0.02164	0	0.02612
k__Bacteria|p__Firmicutes|c__CFGB10325	0.0572	0	0	0	0	0	0	0	0	0	0	0	0	0	0	0	0	0	0	0	0	0	0	0	0	0	0	0	0	0	0	0	0	0	0	0	0	0	0	0	0	0	0	0	0	0	0	0	0
k__Bacteria|p__Firmicutes|c__CFGB1311	0.05697	0	0	0	0	0	0	0	0	0	0	0	0	0	0	0	0	0	0	0.01228	0.07441	0	0	0	0	0	0	0	0	0	0	0	0	0	0	0	0	0	0	0	0	0	0	0	0	0	0	0	0
k__Bacteria|p__Firmicutes|c__CFGB2918	0.05571	0	0	0	0.02136	0	0	0	0.01917	0.02486	0	0	0	0	0	0	0.09095	0	0	0	0.0132	0	0	0	0	0.09067	0.01202	0.0013	0.00505	0	0	0	0	0	0.04384	0	0	0	0	0	0	0	0	0.00214	0.06551	0	0	0	0
k__Bacteria|p__Firmicutes|c__CFGB10314	0.05233	0	0	0	0	0	0	0	0	0	0	0	0	0	1.27813	0	0	0	0	0	0.09768	0	0	0	0	0	0	0	0	0	0	0	0	0	0	0	0	0	0	0	0	0	0	0	0	0	0	0	0
k__Bacteria|p__Firmicutes|c__CFGB1359	0.04893	0	0	0.02787	0	0	0	0	0	0	0	0	0	0	0	0.00315	0	0	0	0.05406	0	0	0	0	0	0	0.00746	0	0.00954	0.02908	0	0	0	0	0	0	0	0	0	0	0	0	0	0.04958	0	0	0	0	0
k__Bacteria|p__Proteobacteria|c__CFGB10055	0.04799	0.0064	0	0	0	0	0	0	0	0	0	0	0	0	0	0	0	0	0	0	0	0	0	0	0	0	0	0	0	0	0	0	0	0	0	0	0	0	0	0	0	0	0	0	0	0	0	0	0
k__Bacteria|p__Tenericutes|c__CFGB1787	0.04575	0	0	0	0	0	0.0054	0	0	0	0	0	0	0	0	0	0.00953	0	0	0	0	0	0	0	0	0	0.03693	0	0	0.01113	0	0	0	0	0	0	0	0	0	0	0	0	0	0	0	0	0.02464	0	0
k__Bacteria|p__Firmicutes|c__CFGB78183	0.04319	0	0	0	0	0	0	0	0	0	0	0	0	0	0.00176	0	0	0	0	0	0	0	0	0	0	0	0	0	0	0	0	0	0	0	0	0	0	0	0	0	0	0	0	0	0	0	0	0	0
k__Bacteria|p__Firmicutes|c__CFGB2890	0.03646	0	0	0	0	0	0	0	0.00269	0	0	0	0	0	0	0	0.00383	0	0	0	0	0	0	0	0	0.07271	0	0	0.02897	0.06568	0	0	0	0.12511	0	0	0	0	0	0	0	0	0	0	0.00113	0	0	0	0
k__Bacteria|p__Firmicutes|c__CFGB79326	0.03518	0	0	0	0	0	0	0	0.01466	0	0	0	0	0	0.05602	0	0	0	0	0	0	0	0	0	0	0	0	0	0	0.0309	0	0	0	0	0	0.54293	0	0	0	0	0	0	0	0	0	0	0.99259	0	0
k__Bacteria|p__Firmicutes|c__CFGB2833	0.03497	0	0	0	0	0	0	0	0	0	0	0	0	0	0	0	0	0	0	0	0.0361	0	0	0	0	0	0	0	0	0	0	0	0	0	0	0	0	0	0	0	0	0	0	0	0	0	0	0	0
k__Bacteria|p__Firmicutes|c__CFGB9272	0.03421	0	0	0	0	0	0	0	0	0	0	0	0	0	0	0.01052	0	0	0	0	0.00124	0	0	0	0	0	0	0	0	0	0	0	0	0	0	0	0	0	0	0	0.00417	0	0	0	0.00584	0	0	0	0
k__Bacteria|p__Actinobacteria|c__Actinomycetia	0.03161	0.08314	9.6196	3.32898	0.37756	0.51337	0.63746	2.13582	0.10048	4.27275	1.05997	8.08327	0.05649	13.1516	0.54312	1.85204	0.85076	0.19945	1.4647	0.892	3.38637	0.42648	0.50869	0.80918	2.97167	10.6126	0.2505	0.13858	3.26803	10.4878	0.00982	8.32859	37.2822	0.00608	0.28693	1.48749	8.58709	0.74788	0.01033	0.02128	0.23228	2.49593	4.78998	5.84745	0.59726	0.00242	4.35192	9.52407	3.64094
k__Bacteria|p__Firmicutes|c__CFGB79291	0.02916	0.01475	0	0	0.13179	0	0.08551	0	0.04767	0.01016	0	0	0	0	0.11223	0.01435	0.06737	0.0545	0	0.04315	0.09588	0	0	0	0	0	0.07534	0.05252	0.18626	0	0	0	0	0	0.02011	0	0	0	0.10567	0	0	0	0.18538	0.11807	0	0	0.06903	0	0.13241
k__Bacteria|p__Firmicutes|c__CFGB79245	0.02895	0.09135	0	0.01852	0	0	0.01531	0	0	0.27338	0	0	0	0	0	0.05002	0	0.00176	0	0	0.04455	0	0	0	0	0.25598	0	0	0	0.07732	0	0	0	0	0	0	0	0	0	0	0.00668	0	0.00458	0.00032	0.01022	0	0.08129	0.01819	0.0114
k__Bacteria|p__Firmicutes|c__CFGB2960	0.02677	0	0	0	0	0	0	0	0	0	0	0	0	0	0	0	0	0	0	0	0	0	0	0	0	0	0	0	0.38352	0.02645	0	0	0	0	0	0	0	0	0	0	0	0	0	0	0	0	0	0	0
k__Bacteria|p__Firmicutes|c__CFGB3172	0.026	0	0	0	0	0	0	0	0	0	0	0	0	0	0	0.02323	0	0	0	0	0.0637	0	0	0	0	0	0	0	0	0.00547	0	0	0	0	0	0	0	0	0	0	0	0	0	0.04654	0	0	0	0	0
k__Bacteria|p__Firmicutes|c__CFGB3070	0.02473	0.05187	0	0.00923	0.30507	0	0.02937	0.01338	0	0	0	0	0	0	0.03725	0.02623	0	0.01259	0	0.00917	0.4135	0	0	0	0	0.00501	0.06861	0	0.00152	0.01995	0	0	0	0	0	0	0	0.01445	0.11419	0	0.00195	0	0	0	0	0	0.0828	0	0
k__Bacteria|p__Bacteria_unclassified|c__Bacteria_unclassified	0.01867	0.10304	0.01727	0	0.03317	0	0	0	0	0.02884	0	0.00862	0	0.1935	0	0	0	0	0	0	0	0.00421	0.03017	0	0	0	0	0	0	0	0.71253	0.0253	0	0.03424	0.04915	0	0	0	0.02475	0.02794	0	0.00316	0	0	0.00023	0	0	0	0.02285
k__Bacteria|p__Candidatus_Melainabacteria|c__Candidatus_Melainabacteria_unclassified	0.01836	0	0	0	0	0	0	0	0	0	0	0	0	0	0	0	0	0	0	0	0	0	0	0	0	0	0	0	0	0	0	0	0	0	0	0	0	0	0	0	0	0	0	0.00087	0	0	0	0	0
k__Bacteria|p__Firmicutes|c__CFGB2930	0.01716	0	0	0	0.01837	0	0	0	0.00245	0	0	0	0	0	0	0	0	0	0	0	0	0	0	0	0	0	0.01181	0	0	0	0	0	0	0	0	0	0	0	0	0	0	0	0	0	0	0	0	0	0
k__Bacteria|p__Firmicutes|c__CFGB1776	0.01497	0	0	0	0	0	0	0	0.01148	0.35738	0	0	0	0	0.33737	0.7082	0	0	0	0	1.49384	0	0	0	0	0	0	0	1.89778	0	0	0	0	0	0	0	0	0	0	0	0	0	0	0	0	0	0	0	0
k__Bacteria|p__Firmicutes|c__CFGB10318	0.01414	0	0	0	0	0	0	0	0	0	0	0	0	0	0.00981	0	0	0	0	0	0	0	0	0	0	0	0	0	0	0	0	0	0	0	0	0	0	0	0	0	0	0	0	0.06783	0	0	0	0	0
k__Bacteria|p__Firmicutes|c__CFGB73062	0.01279	0	0	0	0	0	0	0	0.067	0	0	0	0	0	0	0	0	0	0	0	0	0	0	0	0	0	0	0	0	0	0	0	0	0	0	0	0	0	0	0	0	0	0	0.03343	0.00675	0	0	0	0
k__Bacteria|p__Firmicutes|c__CFGB2844	0.01113	0	0	0	0	0	0	0	0	0	0	0	0	0	0	0	0.00522	0	0	0	0	0	0	0	0	0	0	0	0	0	0	0	0	0	0	0	0	0	0	0	0	0	0	0	0	0	0	0	0
k__Bacteria|p__Firmicutes|c__CFGB1011	0.01005	0.00586	0.0197	0.00629	0.01473	0	0.00151	0.0207	0.01137	0.01648	0.01169	0	0.00626	0	0.12326	0.01057	0.00801	0	0	0.00568	0	0	0.01016	0.00019	0	0.01972	0	0.06867	0.01144	0.01042	0	0.02488	0	0.03319	0.05292	0.04716	0.00824	0.13592	0	0.01947	0.09829	0	0.01392	0.04043	0.92604	0	0.00025	0.01447	0
k__Bacteria|p__Lentisphaerae|c__Lentisphaeria	0.00682	0	0	0	0	0	0	0	0	0	0	0	0	0	0	0	0	0	0	0	0.00026	0	0	0	0	0	0	0	0	0	0	0	0	0	0	0	0	0	0	0	0	0	0	0	0	0	0	0	0
k__Bacteria|p__Firmicutes|c__CFGB4605	0.00652	0	0	0	0	0	0	0	0	0	0	0	0	0	0	0.00424	0	0.02406	0	0	0.00602	0	0	0	0	0	0	0	0	0	0	0	0	0	0	0	0	0	0	0	0	0	0	0	0.00556	0	0	0	0
k__Bacteria|p__Firmicutes|c__CFGB9828	0.00521	0	0	0	0	0.0393	0	0	0	0	0	0	0	0	0	0	0	0	0	0	0.20362	0	0	0	0	0	0	0	0	0	0	0	0	0	0	0	0	0	0	0	0	0	0	0.11394	0	0	0	0	0
k__Bacteria|p__Firmicutes|c__CFGB72939	0.0051	0.17964	0.15546	0	0	0	0	0	0	0.24865	0.11087	0	0	0	0	0	0	0	0.26335	0	0	0.14206	0	0	0	0	0	0.38953	0	0	0	0	0	0.00696	0	0	0.05929	0.20193	0.29895	0	0	0	0.07567	0	0	0	0	0.40304	0
k__Bacteria|p__Firmicutes|c__CFGB2959	0.00503	0	0	0	0.00163	0	0.05387	0	0	0	0	0	0	0	0	0.01947	0	0	0	0	0	0	0	0	0	0	0	0.00478	0.00773	0	0	0	0	0	0	0	0	0	0	0	0	0	0	0	0	0	0.01179	0	0
k__Bacteria|p__Firmicutes|c__CFGB1374	0.00478	0.03831	0	0	0	0	0.02524	0	0.00447	0.00514	0.01161	0	0	0	0.0013	0.06076	0	0	0	0	0	0	0	0.03495	0	0	0	0	0.0123	0.00605	0	0	0	0	0	0	0	0	0	0	0	0	0	0	0.00268	0	0.00487	0	0
k__Bacteria|p__Firmicutes|c__CFGB11916	0.00355	0	0	0	0	0	0	0	0	0	0	0	0	0	0	0	0	0	0	0	0	0	0	0	0	0	0	0	0	0	0	0	0	0	0	0	0	0	0	0	0	0	0	0	0	0	0	0	0
k__Bacteria|p__Firmicutes|c__CFGB2983	0.00284	0	0	0	0	0	2.71992	0	0.00657	0	0	0	0	0	0.00088	0	0	0	0	0	0	0	0	0	0	0	0	0	0	0.00086	0	0	0	0	0	0	0	0	0	0	0	0	0	0.0059	0	0	0	0	0
k__Bacteria|p__Firmicutes|c__CFGB1320	0.00238	0	0	0	0	0	0	0	0	0	0	0	0	0	0	0	0	0	0	0	0	0	0	0	0	0	0	0	0	0	0	0	0	0	0	0	0	0	0	0	0	0	0	0	0	0	0	0	0
k__Bacteria|p__Firmicutes|c__CFGB9989	0.00233	0.09808	0	0	0	0	0	0	0.82375	0	0	0	0	0	0	0.24021	0	0	0	0	0	0	0	0	0	0	0	0	0	0	0	0	0	0	0.05531	0	0	0	0.80956	0	0	0	0	0	0	0	0	0	0
k__Bacteria|p__Firmicutes|c__CFGB30287	0.00117	0	0	0	0	0	0.00088	0	0.00158	0	0	0	0	0	0	0	0	0	0	0	0	0	0	0	0	0.0085	0	0.00052	0	0.00836	0	0	0	0	0	0	0	0	0	0	0	0	0	0	0	0	0	0	0
k__Bacteria|p__Firmicutes|c__CFGB1347	0.00107	0	0	0	0	0.0045	0	0	0.08562	0	0	0	0	0	0.04477	0	0	0	0	0	0	0	0	0	0	0	0.09213	0	0	0	0	0	0	0	0	0	0	0	0	0	0	0	0	0	0	0	0	0	0
k__Bacteria|p__Firmicutes|c__CFGB73147	0.00101	0	0	0	0	0	0	0	0.01852	0	0	0	0	0	0	0	0	0	0	0	0	0	0	0	0	0	0	0	0	0	0	0	0	0	0	0	0	0	0	0	0	0	0	0	0	0	0	0	0
k__Bacteria|p__Firmicutes|c__CFGB2845	0.00054	0	0	0	0	0	0	0	0.0036	0	0	0	0	0	0	0	0	0	0	0	0.00095	0	0	0	0	0	0	0	0	0	0	0	0	0	0	0	0	0	0	0	0	0	0	0	0	0	0	0	0
k__Bacteria|p__Candidatus_Melainabacteria|c__CFGB2106	0.00025	0.17021	0	0	0	0	0	0	0.08773	0	0	0	0	0	0	0	0	0	0	0	0	0	0	0	0	0	0	0	0	0	0	0	0	0	0	0	0	0	0	0	0	0.07177	0	0	0	0.0062	0	0	0
k__Bacteria|p__Firmicutes|c__CFGB2834	0.00025	0	0	0	0	0	0	0	0	0	0	0	0	0	0	0	0.00049	0	0	0	0	0	0	0	0	0	0	0	0	0	0	0	0	0	0	0	0	0	0	0	0	0	0	0	0	0	0	0	0
k__Bacteria|p__Firmicutes|c__CFGB82363	0.00019	0.09129	0	0	0.01453	0	0.09225	0	0.00196	0	0	0	0	0	0.00973	0.00187	0.06714	0	0	0.00999	0.04822	0	0	0	0	0.15453	0	0.01573	0.00377	0.00643	0	0	0	0	0	0	0	0	0	0	0	0	0	0	0	0	0	0	0
k__Bacteria|p__Firmicutes|c__CFGB45628	9e-05	0	0.0394	0	0.00103	0	0	0	0	0	0.00105	0	0	0	0	0	0.00657	0.00149	0	0.00544	0	0	0	0	0	0.01435	0.00098	0.00238	0	0	0	0.0059	0	0.00095	0	0.01333	0	0	0	0	0.00029	0.00023	0	0	0	0	0	0.00281	0
k__Bacteria|p__Firmicutes|c__Clostridia|o__Eubacteriales	42.5403	64.0892	51.2231	51.3496	59.2487	63.2312	45.1409	75.2851	55.7201	66.6729	43.0468	38.4882	84.6008	49.7837	33.0572	65.3887	36.4099	68.3583	84.4684	64.8071	43.9532	61.6346	31.6114	66.9891	48.3167	61.3895	50.0504	65.2915	70.3028	42.104	54.7118	50.9158	33.1279	55.8087	69.385	69.189	63.7047	73.1052	64.1709	73.8417	71.4389	78.5441	76.8229	60.3433	77.7562	71.9737	55.7077	59.1508	63.2148
k__Bacteria|p__Bacteroidota|c__Bacteroidia|o__Bacteroidales	23.5098	19.9568	27.9991	38.6131	26.6271	5.21571	3.83745	0.60211	12.7377	18.2317	36.0017	49.4134	3.30616	5.15919	12.0077	16.6226	28.9295	13.0232	7.05108	3.04852	9.13474	17.5652	25.9684	15.9546	20.7893	13.6436	8.8198	10.692	5.57271	8.22409	21.3358	29.1524	16.3271	18.3331	18.9577	6.08936	18.4393	14.9174	3.44706	9.32704	4.63015	12.6437	0.69871	2.94592	6.26501	22.6028	6.17394	10.2782	15.0061
k__Bacteria|p__Proteobacteria|c__Gammaproteobacteria|o__Enterobacterales	3.62218	0	0	0	0	0	0	0.76857	0	1.71357	0.65449	0	0	0.05206	2.83019	0	0.04751	0.04897	0	0	1.86749	5.00678	1.7168	3.71743	1.40857	1.49149	0.11145	0.00418	0	0.12461	0.18834	0.06171	3.33235	0.21073	0.5798	0	0.1487	0.00497	0.00125	0	0.02276	0.0283	0	0.61039	0.09227	0	0.6928	0	0
k__Bacteria|p__Firmicutes|c__Erysipelotrichia|o__Erysipelotrichales	3.42483	1.1682	0.32683	0.18429	0.55735	0.07663	0.17986	1.02055	0.81293	1.17909	2.91368	0.55441	3.68767	4.85782	2.15981	0.23618	0.38806	0.08122	0.52324	7.68158	0.18947	0.99472	0.48975	0.16793	0.24619	0.56276	15.0062	7.35068	5.73459	0.36785	3.04131	0.45853	0.71219	1.25442	0.42057	1.48607	1.90699	1.32047	4.01726	1.01779	2.71008	1.61537	0.33438	0.63256	0.71327	2.47702	0.84983	0.53205	2.07808
k__Bacteria|p__Bacteroidota|c__CFGB11479|o__OFGB11479	1.98717	0.28191	0	0	0	0	0	0	0	0	0	0	0	0	0	0	0	0	0	0	0	0	0	0	0	0	0	0	0	0	0	0	0	0	0	0	0	0	0.22164	0	0	0	0	0	0	0	0	0	0
k__Bacteria|p__Firmicutes|c__CFGB1765|o__OFGB1765	1.94526	0	0	0	0.05394	0.07682	11.5077	0	0.20862	0.39393	0	0.06748	0	0	3.14497	4.13188	0.29366	0	0.04004	1.15532	5.43247	0.16424	0	0	0	0.24735	1.66927	0.34271	0.20304	2.20565	0	0	0	0	0	0.17965	0.39286	0	7.39559	0	4.51656	0	0	1.54743	0	0	4.84399	0	1.67186
k__Bacteria|p__Firmicutes|c__CFGB3054|o__OFGB3054	1.92573	0.05162	0	0.27596	0.02816	0.08198	1.82802	0	2.70045	0.00452	0.39248	0	0	0	0.47667	0.05247	1.18022	0.53081	0	0.02202	0.8128	0	0	0	0	0.05676	0.07636	0.15038	0.0353	0.35774	0	1.3091	0	1.46416	0	0.01785	0.00216	0	0.93108	0	0.11372	0	0.01406	0.31916	0.00266	0	0.60111	0	0.12252
k__Bacteria|p__Firmicutes|c__CFGB10477|o__OFGB10477	1.7964	0	0	0	0	0	0	0	0.4697	0	1.08933	0	0	0	6.82815	0.02537	1.15346	0	0	0.24234	4.98133	0	0	0	0	0	2.04523	0.16162	0.05838	1.60985	0	0	0	0	0.01185	0	0	0	0.06747	0	0	0	0	1.4641	0.06306	0	0.04158	0	0
k__Bacteria|p__Firmicutes|c__CFGB2984|o__OFGB2984	1.5949	0	0	0	0	0	0	0	0	0	0	0	0	0	0.71876	0.03254	0	0	0	0	0.02574	0	0	0	0	0	0	0	0	0	0	0	0	0	0	0	0	0	0.58909	0	0	0	0	0	0	0	0	0	0
k__Bacteria|p__Actinobacteria|c__CFGB12107|o__OFGB12107	1.5707	0.4386	0.58268	0	0	0.26071	0	0	1.19815	1.25524	0	0	0	0	0	0	0	0	0	0	1.21942	0	0.05751	0	0	0.22293	0	0	0	0	0	0	0	0	0.80629	0	0.81514	0.17514	0.44356	0	0	0	0	0	0	0	0	0	0
k__Archaea|p__Euryarchaeota|c__Methanobacteria|o__Methanobacteriales	1.39829	0.58809	0	0	0.78059	0	0	0	1.96449	0.02042	1.50071	0	0	0	8.06515	0.49275	4.25523	0	0	2.04326	7.6089	0	0.10174	0.01951	0	0	2.07521	2.1426	0	1.80323	0	0	0	0	0	0	0	0	2.52946	0	0.76669	0	2.71445	5.82072	2.76649	0	0	0	0
k__Bacteria|p__Actinobacteria|c__Coriobacteriia|o__Coriobacteriales	1.19335	2.1524	0.33748	0.00907	3.16042	2.97469	3.23357	8.40146	0.30987	1.34605	2.31862	0.02839	0	0	3.56408	0.1441	0.3227	0.97476	2.77981	4.11815	0.96812	0	0.7268	8.22962	0.07662	4.53157	1.31635	1.97649	4.23335	8.36123	0	0	0	0	2.36458	6.1005	2.63275	0.94851	0.6512	0	0.2965	0	5.17259	1.07268	2.08868	0	8.11553	3.87826	3.49144
k__Bacteria|p__Verrucomicrobia|c__Verrucomicrobiae|o__Verrucomicrobiales	1.08624	0.00932	0.01731	1.6064	0	1.02131	1.89038	0	1.58937	0	0	0	0.59032	0	0.07964	0.29532	4.83233	7.98651	0	0.1266	1.96514	0	0	0.01464	16.3226	1.8685	0.00569	0.42017	0.12321	1.9586	0.11286	1.03544	0	9.99041	1.25265	0	0	0.05184	3.55838	0	0.89355	0	0.77725	1.99455	0.74183	0	3.1053	0	0
k__Bacteria|p__Actinobacteria|c__Coriobacteriia|o__Eggerthellales	0.98357	6.12262	0.8399	1.10916	2.606	3.50546	1.92626	2.99029	3.32665	1.59511	1.4303	0.65968	3.43511	1.45276	1.13326	1.29724	0.64935	1.83244	0.6327	1.60412	0.28098	3.38855	0.01748	0.55074	0.67765	1.06534	1.2337	1.61353	1.61647	1.36896	4.62907	2.11338	4.62149	2.61368	0.14642	0.62852	0.5652	0.3344	0.92517	5.27474	2.13198	0.88433	1.43214	0.47203	0.94888	1.37883	3.25373	1.21836	1.65957
k__Bacteria|p__Firmicutes|c__CFGB79294|o__OFGB79294	0.90038	0.2922	0	0	0	0	0	0	0.02011	0	0	0	0	0	3.52384	0.74628	0	0	0	0	4.35148	0	0	0	0	0	0	0	0	0	0	0	0	0	0	0	0	0	0	0	0	0	0	0.36819	0	0	0	0	0
k__Bacteria|p__Firmicutes|c__CFGB1354|o__OFGB1354	0.88593	0	0	0	0	0	0	0	2.43642	0	0	0	0	0	2.20695	0.17579	0	0	0	2.66558	0.60982	0	0	0	0	0	0.93326	0.39873	0	4.11329	0	0	0	0	0	0	0	0	2.20149	0	0	0	0	0.49139	0	0	1.61344	0	0
k__Bacteria|p__Synergistetes|c__Synergistia|o__Synergistales	0.87738	0.01481	0	0	0	0	0.02088	0	1.23182	0	0.04688	0	0	0	0	0.00164	6.88922	0	0	0.01187	0.37147	0	0.00086	0	0	0	0	0	0	0.16637	0	0	0	0	0	0	0	0	0.01419	0	0	0	0	0.01452	0	0	0	0	0
k__Bacteria|p__Firmicutes|c__CFGB3072|o__OFGB3072	0.83706	0.10641	0	0.01569	0.19045	0.37093	1.55214	0.08756	0.5356	0.05083	0.34333	0	0	0	0.9278	0.17645	0.46419	0.2594	0.0384	0.29123	1.42868	0	0.10592	0	0	0.40055	0.4841	0.38436	0.30471	0.8534	0	0.24793	0	0.40019	0.03727	0.54358	0.00783	0	0.36517	0	0.50099	0	0.69712	0.51826	0.33924	0	0.99129	0	0.02105
k__Bacteria|p__Firmicutes|c__CFGB3062|o__OFGB3062	0.63182	0.0853	0	0	0	0	0	0	0.08941	0	0	0	0	0	0.4729	0	0	0	0	0	0.21582	0	0	0	0	0	0.41888	0	0	0	0	0	0	0	0	0	0	0	1.55312	0	0	0	0	0	0	0	0	0	0
k__Bacteria|p__Firmicutes|c__CFGB2982|o__OFGB2982	0.5782	0.10592	0	0.27169	0.3959	0	2.55279	0	0.98983	0	0	0	0	0	5.84311	0.0614	0.40563	0	0	0.26447	1.91529	0	0	0	0	0	0	0.09762	0	1.04028	0	0	0	0	0	0	0	0	0.96381	0	1.98481	0	0	0.11409	0	0	0.5136	0	0
k__Bacteria|p__Firmicutes|c__CFGB8140|o__OFGB8140	0.34153	0	0	0	0	0	0	0	0	0	0	0	0	0	0	0	1.28932	0	0	0	0	0	0	0	0	0	0	0	0	0	0	0	0	0	0	0	0	0	0	0	0	0	0	0	0	0	0	0	0
k__Bacteria|p__Firmicutes|c__CFGB10309|o__OFGB10309	0.33752	0	0	0	0	0	0	0	0	0	0	0	0	0	0	0	0	0	0	0	0.13141	0	0	0	0	0	0	0	0	0	0	0	0	0	0	0	0	0	0	0	0	0	0	0	0	0	0	0	0
k__Bacteria|p__Firmicutes|c__CFGB2985|o__OFGB2985	0.33143	0	0	0	0	0	0.06137	0	0	0	0	0	0	0	0	0	0	0	0	0.08671	0	0	0	0	0	0	0.31996	0	0	0.14745	0	0	0	0	0	0	0	0	0	0	0	0	0	0.05041	0	0	0.36131	0	0
k__Bacteria|p__Firmicutes|c__CFGB3041|o__OFGB3041	0.30859	0.01915	0	0.06793	0	0	0.48287	0	0	0	0	0	0	0	0.38333	0.32901	0	0	0	0	0	0	0	0	0	0.1586	0.15581	0.18192	0	0	0	0	0	0	0	0	0	0	0	0	0	0	0	0.07002	0	0	0.36084	0	0
k__Bacteria|p__Firmicutes|c__CFGB2952|o__OFGB2952	0.30593	0	0	0	0	0	0	0	0.06978	0	0	0	0	0	0.21265	0.14878	0	0	0	0	0	0	0	0	0	0.00663	0	0	0	0	0	0	0	0	0	0	0	0	0	0	0	0	0	0	0	0	0	0	0
k__Bacteria|p__Bacteroidota|c__CFGB529|o__OFGB529	0.26185	0.0551	0	0	0	0	0	0	0	0	0	0	0	0	0.23083	0	0	0	0	0.00562	0	0	0	0	0	0	0.12586	0	0	0	0	0	0	0	0	0	0	0	0	0	0.00619	0.3191	0	0	0	0	0	0	0
k__Bacteria|p__Firmicutes|c__CFGB1780|o__OFGB1780	0.25012	0	0	0	0	0	0	0	0	0	0	0	0	0	0	0	0	0	0	0	0.04059	0	0	0	0	0	0	0	0	0	0	0	0	0	0	0	0	0	0	0	0	0	0	0	0	0	0	0	0
k__Bacteria|p__Firmicutes|c__CFGB75721|o__OFGB75721	0.23371	0.00078	0	0	0.36266	0.42845	0	0	0.07154	0	0.0144	0	0	0	0	0.00563	0.03012	0.00396	0	0.02247	0	0	0	0	0	0.0553	0.01595	0.00961	0.02898	0.00022	0	0	0	0.01701	0.00256	0	0	0.01798	0	0	0	0	0	0.01186	0.17771	0	0	0	0.00022
k__Bacteria|p__Firmicutes|c__CFGB2875|o__OFGB2875	0.22928	0	0	0	0	0	0.03293	0	0.14783	0	0.00695	0	0	0	0.19158	0.00014	0.03227	0.05654	0	0	0.2796	0	0	0	0	0	0	0	0	0.00979	0	0	0	0	0	0	0	0	0	0	0	0	0	0.01523	0.04024	0	0	0	0
k__Bacteria|p__Firmicutes|c__CFGB31455|o__OFGB31455	0.22804	0	0	0	0	0	0	0	0	0	0	0	0	0	0.07407	0	0	0	0	0	0	0	0	0	0	0	0	0	0	0	0	0	0	0	0	0	0	0	0	0	0	0	0	0.06858	0	0	0	0	0
k__Bacteria|p__Lentisphaerae|c__CFGB2378|o__OFGB2378	0.22427	0	0	0	0	0	0	0	0.00059	0	0	0	0	0	0	0	0	0	0	0	0	0	0	0	0	0	0	0	0	0	0	0	0	0	0	0	0	0	0	0	0	0	0	0	0	0	0	0	0
k__Bacteria|p__Firmicutes|c__Negativicutes|o__Acidaminococcales	0.22157	0.74312	0	0	0.48948	0.46764	0.09415	0.01165	0.07751	0.30253	0	0.68509	0	0	0.19654	0.16128	2.10236	1.59027	0.22444	0.68007	0.09241	0	0.80559	0.90471	0	1.01465	0.16583	0.1251	0.03947	0.00841	0	0.4589	0	0	0.58335	0.21561	0.13978	0.09754	0.50049	0	2.28304	0	0.01179	0.09608	0.15105	0.1118	0.59622	0	0.2325
k__Bacteria|p__Firmicutes|c__CFGB3069|o__OFGB3069	0.21862	0.25275	0	0.27977	0.10903	0.25042	1.42525	0	0.10627	0	0.0045	0	0	0	1.75906	0.26348	1.19618	0.94797	0.03162	0.07631	0.32659	0	0.06735	0	0	0.14861	0.16	0.28115	0.02487	1.62186	0	0.24034	0	0	0	0.31354	0.03162	0	0.3239	0	0.05184	0	0	0.1428	0.02486	0	0.93934	0	0.01249
k__Bacteria|p__Firmicutes|c__CFGB2932|o__OFGB2932	0.19706	0	0	0	0	0	0	0	0	0	0	0	0	0	0.01561	0.02967	0	0	0	0	0.24862	0	0	0	0	0	0	0	0	0	0	0	0	0	0	0	0	0	0.00204	0	0	0	0	0	0	0	0	0	0
k__Bacteria|p__Firmicutes|c__CFGB2950|o__OFGB2950	0.19668	0	0	0	0	0	0	0	0.02666	0	0	0	0	0	0	0	0	0	0	0	0.00775	0	0	0	0	0	0	0	0	0	0	0	0	0	0	0	0	0	0	0	0	0	0	0	0	0	0	0	0
k__Bacteria|p__Firmicutes|c__CFGB1798|o__OFGB1798	0.17859	0	0	0	0	0	0	0	0.04723	0	0	0	0	0	0	0	0	0	0	0	0	0	0	0	0	0	0	0	0	0	0	0	0	0	0	0	0	0	0	0	0	0	0	0	0	0	0	0	0
k__Bacteria|p__Firmicutes|c__Bacilli|o__Lactobacillales	0.17267	0.05091	0.86992	0.04197	0.894	4.99183	6.60767	1.03601	0.04082	0	6.60097	0	0.39537	10.8296	0.04809	0.01809	0.02411	1.16329	0.20546	2.35591	0.02311	7.99523	16.8806	0.56465	0.63404	0.29721	6.96735	1.32397	0.09218	0.13247	0.6567	0.07411	0.32918	1.78822	0.52787	6.20438	0.2136	4.05646	0.28049	0.29002	0.64281	1.48334	1.49388	0.89191	0.57306	0.23678	0.39799	3.65969	7.79741
k__Bacteria|p__Firmicutes|c__CFGB3071|o__OFGB3071	0.1521	0	0	0	0	0	0.22171	0	0	0	0	0	0	0	0	0	0	0	0	0	0.24649	0	0	0	0	0	0.29529	0	0	0	0	0	0	0	0	0	0	0	0	0	0	0	0	1.24319	0.0103	0	0	0	0
k__Bacteria|p__Proteobacteria|c__Betaproteobacteria|o__Burkholderiales	0.14659	0.18128	0.98828	0.14819	0.42925	0.08572	0.03429	0	0.0006	0.04373	0.02981	1.15672	0.03566	0.37979	0.06739	0.05202	0.25679	0.06605	0.09646	0.00716	0.03248	0	0.13094	0.00309	2.70256	0.08663	0	0.06284	0	0.14005	0.26757	0.24848	0	0.56965	0.02299	0.00586	0.49472	0.01178	0.07233	0	0.08294	0.86922	0	0	0.06075	0.37422	0.01398	0.07581	0.03896
k__Bacteria|p__Proteobacteria|c__Deltaproteobacteria|o__Desulfovibrionales	0.14584	0	0.57175	0.09575	0.12243	0.27928	0.28048	0.00271	0.54736	0.01839	0.02947	0.35822	0	0.13822	1.48902	0.00043	0.50659	0.00214	0.14038	0.32887	0.56748	0	0.60295	0	0.33139	0.2263	0.18632	0.2421	0.03624	0.58768	0.08091	0	0	0.09658	0	0.20414	0.02585	0.13871	0.20535	0	0.14662	0	0	0.14405	0.16963	0.29644	0.04224	0	0.09674
k__Bacteria|p__Firmicutes|c__CFGB2863|o__OFGB2863	0.13625	0	0	0	0	0	0	0	0	0	0	0	0	0	0	0	0	0	0	0	0	0	0	0	0	0	0	0	0	0	0	0	0	0	0	0	0	0	0	0	0	0	0	0	0	0	0	0	0
k__Bacteria|p__Proteobacteria|c__CFGB2404|o__OFGB2404	0.12533	0	0	0	0	0	0	0	0	0	0	0	0	0	0.00482	0.11768	1.21109	0	0.11352	0	0	0.12323	0	0	0	0	0	0	0	0	1.02801	0	0	0	0	0	0	0.00417	0.02794	0	0	0	0	0.106	0	0	0	0	0
k__Bacteria|p__Firmicutes|c__CFGB3038|o__OFGB3038	0.12012	0.01227	0.00378	0	0.17857	0.08667	0.17438	0.00264	0.05611	0	0.03769	0	0	0	0.21771	0.07123	0.08018	0.0613	0	0.00495	0.00637	0	0	0.24324	0	0.04188	0	0.06132	0.22954	0.1216	0	0.11797	0.08006	0.18359	0	0.05607	0	0.022	0.00978	0.08534	0.07633	0	0	0	0	0.0024	0.00124	0.00088	0.00746
k__Bacteria|p__Candidatus_Melainabacteria|c__CFGB2107|o__OFGB2107	0.10642	0	0	0	0	0	0.0612	0	0.21008	0.11141	0	0	0	0	0	0	0.89026	0.1516	0	0	0	0	0	0	0	0	0	0	0	0	0	0	0	0	0	0	0	0	0	0	0	0	0	0	0	0	0.01121	0	0
k__Bacteria|p__Firmicutes|c__CFGB1227|o__OFGB1227	0.10081	0.01014	0.07385	0.07929	0.24126	0.20261	0.16938	0.50641	0.00112	0.01825	0.01069	0	0	0	0.01123	0	1.78027	0.00434	0.00192	0.10362	0	0	0	0	0	0.06989	0.00534	0.11259	0.00153	0.10858	0.37848	1.94712	0	0	0.03921	0.23481	0.00379	0.0083	0.00218	0.00907	0.03856	0	0.04079	0.2826	0.03101	0.00404	0.18489	1.34801	0.02576
k__Bacteria|p__Firmicutes|c__CFGB38642|o__OFGB38642	0.09546	0.12845	0	0	0.12165	0	0.37325	0	0	0.01501	0.0194	0	0	0	0.19553	1.07654	0	0	0.02745	0	0	2.25257	0	0	0	0.56867	0.72522	1.81635	1.05801	0.2434	0	0.09682	0	0	0	0	0	0	0.00526	0	0	0	0	0.87094	0.01698	0	0.20802	0	0.05172
k__Bacteria|p__Firmicutes|c__Firmicutes_unclassified|o__Firmicutes_unclassified	0.0938	0.01613	0.68965	0	0.11222	0	0.23863	0.30686	0.1171	0.20737	0.06192	0.03489	1.21036	12.2455	0.13048	0.04909	0	0.04109	0.68794	1.28934	0.20058	0	0	1.0384	0	0.17941	0.5783	0.19395	0.53637	0.20188	5.7945	1.07557	1.10523	0.14236	0.62847	1.25662	0.24098	0	0.04103	0.1295	0.04767	0	0.00651	0.07626	0.00206	0.14256	0.59675	0.09347	0.21071
k__Bacteria|p__Firmicutes|c__CFGB72899|o__OFGB72899	0.08128	0	0	0	0	0	0	0	0.04222	0	0	0	0	0	0	0	0	0	0	0	0	0	0	0	0	0	0	0	0	0	0	0	0	0	0	0	0	0	0	0	0	0	0	0	0	0	0	0	0
k__Bacteria|p__Firmicutes|c__CFGB1217|o__OFGB1217	0.08074	0.18728	0.03518	0.0471	0.07884	0	0	0.02434	0.10482	0.05683	0.03409	0	0	0	0	0	0	0.11729	0.00695	0.22572	0	0	0.00821	0	0	0	0	0	0	0.17666	0.00561	0.09227	0	0	0.03975	0.02904	0	0	0	0	0	0	0.1068	0	0.1325	0.019	0	0.07003	0.10677
k__Bacteria|p__Firmicutes|c__CFGB3048|o__OFGB3048	0.07957	0.01196	0	0.00395	0.0043	0	0.2085	0.09694	0	0	0	0	0	0	0.25995	0.07652	0	0	0	0.11288	0.32361	0	0	0	0	0	0	0	0.00832	0.25465	0	0	0	0	0	0	0	0	0	0	0	0.36998	0	0.08445	0	0	0.09022	0	0
k__Bacteria|p__Firmicutes|c__CFGB1292|o__OFGB1292	0.06611	0.05127	0.00335	0.04943	0.05617	0	0.25556	0.02322	0.0194	0.11006	0	0	0.00297	0.01726	0	0.02733	0.0857	0.0806	0	0	0.01965	0.10238	0	0	0.01986	0.0836	0	0	0.06183	0.14028	0	0.00282	0.06174	0.11437	0.09334	0.15952	0.01473	0.03411	0	0.05894	0.21389	0.02522	0.39901	0.24619	0.09283	0	0.28424	0.05192	0.03762
k__Bacteria|p__Firmicutes|c__CFGB3023|o__OFGB3023	0.06017	0.01252	0	0.04582	0.03784	0.00783	0	0.03475	0.0414	0.01526	0.0147	0	0	0	0.05113	0.04272	0.10989	0.01454	0	0.01615	0.01398	0	0	0.02069	0	0.01972	0.00222	0.02551	0.01716	0.05645	0	0.05226	0	0.05014	0.08913	0.02018	0	0.07181	0.02558	0.04234	0.07251	0	0.00712	0.02419	0.0402	0.02534	0.02164	0	0.02612
k__Bacteria|p__Firmicutes|c__CFGB10325|o__OFGB10325	0.0572	0	0	0	0	0	0	0	0	0	0	0	0	0	0	0	0	0	0	0	0	0	0	0	0	0	0	0	0	0	0	0	0	0	0	0	0	0	0	0	0	0	0	0	0	0	0	0	0
k__Bacteria|p__Firmicutes|c__CFGB1311|o__OFGB1311	0.05697	0	0	0	0	0	0	0	0	0	0	0	0	0	0	0	0	0	0	0.01228	0.07441	0	0	0	0	0	0	0	0	0	0	0	0	0	0	0	0	0	0	0	0	0	0	0	0	0	0	0	0
k__Bacteria|p__Firmicutes|c__CFGB2918|o__OFGB2918	0.05571	0	0	0	0.02136	0	0	0	0.01917	0.02486	0	0	0	0	0	0	0.09095	0	0	0	0.0132	0	0	0	0	0.09067	0.01202	0.0013	0.00505	0	0	0	0	0	0.04384	0	0	0	0	0	0	0	0	0.00214	0.06551	0	0	0	0
k__Bacteria|p__Firmicutes|c__CFGB10314|o__OFGB10314	0.05233	0	0	0	0	0	0	0	0	0	0	0	0	0	1.27813	0	0	0	0	0	0.09768	0	0	0	0	0	0	0	0	0	0	0	0	0	0	0	0	0	0	0	0	0	0	0	0	0	0	0	0
k__Bacteria|p__Firmicutes|c__CFGB1359|o__OFGB1359	0.04893	0	0	0.02787	0	0	0	0	0	0	0	0	0	0	0	0.00315	0	0	0	0.05406	0	0	0	0	0	0	0.00746	0	0.00954	0.02908	0	0	0	0	0	0	0	0	0	0	0	0	0	0.04958	0	0	0	0	0
k__Bacteria|p__Proteobacteria|c__CFGB10055|o__OFGB10055	0.04799	0.0064	0	0	0	0	0	0	0	0	0	0	0	0	0	0	0	0	0	0	0	0	0	0	0	0	0	0	0	0	0	0	0	0	0	0	0	0	0	0	0	0	0	0	0	0	0	0	0
k__Bacteria|p__Tenericutes|c__CFGB1787|o__OFGB1787	0.04575	0	0	0	0	0	0.0054	0	0	0	0	0	0	0	0	0	0.00953	0	0	0	0	0	0	0	0	0	0.03693	0	0	0.01113	0	0	0	0	0	0	0	0	0	0	0	0	0	0	0	0	0.02464	0	0
k__Bacteria|p__Firmicutes|c__CFGB78183|o__OFGB78183	0.04319	0	0	0	0	0	0	0	0	0	0	0	0	0	0.00176	0	0	0	0	0	0	0	0	0	0	0	0	0	0	0	0	0	0	0	0	0	0	0	0	0	0	0	0	0	0	0	0	0	0
k__Bacteria|p__Firmicutes|c__CFGB2890|o__OFGB2890	0.03646	0	0	0	0	0	0	0	0.00269	0	0	0	0	0	0	0	0.00383	0	0	0	0	0	0	0	0	0.07271	0	0	0.02897	0.06568	0	0	0	0.12511	0	0	0	0	0	0	0	0	0	0	0.00113	0	0	0	0
k__Bacteria|p__Firmicutes|c__CFGB79326|o__OFGB79326	0.03518	0	0	0	0	0	0	0	0.01466	0	0	0	0	0	0.05602	0	0	0	0	0	0	0	0	0	0	0	0	0	0	0.0309	0	0	0	0	0	0.54293	0	0	0	0	0	0	0	0	0	0	0.99259	0	0
k__Bacteria|p__Firmicutes|c__CFGB2833|o__OFGB2833	0.03497	0	0	0	0	0	0	0	0	0	0	0	0	0	0	0	0	0	0	0	0.0361	0	0	0	0	0	0	0	0	0	0	0	0	0	0	0	0	0	0	0	0	0	0	0	0	0	0	0	0
k__Bacteria|p__Firmicutes|c__CFGB9272|o__OFGB9272	0.03421	0	0	0	0	0	0	0	0	0	0	0	0	0	0	0.01052	0	0	0	0	0.00124	0	0	0	0	0	0	0	0	0	0	0	0	0	0	0	0	0	0	0	0.00417	0	0	0	0.00584	0	0	0	0
k__Bacteria|p__Actinobacteria|c__Actinomycetia|o__Bifidobacteriales	0.02931	0	9.57075	3.32898	0.00671	0.00553	0.2935	2.0345	0.07783	4.2667	0.77764	8.08327	0	13.1406	0	1.85204	0.81992	0	1.44801	0.77144	3.38637	0.04114	0.35923	0.78738	2.91443	10.5374	0.01377	0.06179	3.25875	10.4508	0	8.32837	37.2705	0	0.23334	1.21307	8.55664	0.53314	0	0	0.14938	2.37154	4.77043	5.83269	0.56034	0	4.30107	9.50297	3.44737
k__Bacteria|p__Firmicutes|c__CFGB79291|o__OFGB79291	0.02916	0.01475	0	0	0.13179	0	0.08551	0	0.04767	0.01016	0	0	0	0	0.11223	0.01435	0.06737	0.0545	0	0.04315	0.09588	0	0	0	0	0	0.07534	0.05252	0.18626	0	0	0	0	0	0.02011	0	0	0	0.10567	0	0	0	0.18538	0.11807	0	0	0.06903	0	0.13241
k__Bacteria|p__Firmicutes|c__CFGB79245|o__OFGB79245	0.02895	0.09135	0	0.01852	0	0	0.01531	0	0	0.27338	0	0	0	0	0	0.05002	0	0.00176	0	0	0.04455	0	0	0	0	0.25598	0	0	0	0.07732	0	0	0	0	0	0	0	0	0	0	0.00668	0	0.00458	0.00032	0.01022	0	0.08129	0.01819	0.0114
k__Bacteria|p__Firmicutes|c__CFGB2960|o__OFGB2960	0.02677	0	0	0	0	0	0	0	0	0	0	0	0	0	0	0	0	0	0	0	0	0	0	0	0	0	0	0	0.38352	0.02645	0	0	0	0	0	0	0	0	0	0	0	0	0	0	0	0	0	0	0
k__Bacteria|p__Firmicutes|c__CFGB3172|o__OFGB3172	0.026	0	0	0	0	0	0	0	0	0	0	0	0	0	0	0.02323	0	0	0	0	0.0637	0	0	0	0	0	0	0	0	0.00547	0	0	0	0	0	0	0	0	0	0	0	0	0	0.04654	0	0	0	0	0
k__Bacteria|p__Firmicutes|c__CFGB3070|o__OFGB3070	0.02473	0.05187	0	0.00923	0.30507	0	0.02937	0.01338	0	0	0	0	0	0	0.03725	0.02623	0	0.01259	0	0.00917	0.4135	0	0	0	0	0.00501	0.06861	0	0.00152	0.01995	0	0	0	0	0	0	0	0.01445	0.11419	0	0.00195	0	0	0	0	0	0.0828	0	0
k__Bacteria|p__Bacteria_unclassified|c__Bacteria_unclassified|o__Bacteria_unclassified	0.01867	0.10304	0.01727	0	0.03317	0	0	0	0	0.02884	0	0.00862	0	0.1935	0	0	0	0	0	0	0	0.00421	0.03017	0	0	0	0	0	0	0	0.71253	0.0253	0	0.03424	0.04915	0	0	0	0.02475	0.02794	0	0.00316	0	0	0.00023	0	0	0	0.02285
k__Bacteria|p__Candidatus_Melainabacteria|c__Candidatus_Melainabacteria_unclassified|o__Candidatus_Gastranaerophilales	0.01836	0	0	0	0	0	0	0	0	0	0	0	0	0	0	0	0	0	0	0	0	0	0	0	0	0	0	0	0	0	0	0	0	0	0	0	0	0	0	0	0	0	0	0.00087	0	0	0	0	0
k__Bacteria|p__Firmicutes|c__CFGB2930|o__OFGB2930	0.01716	0	0	0	0.01837	0	0	0	0.00245	0	0	0	0	0	0	0	0	0	0	0	0	0	0	0	0	0	0.01181	0	0	0	0	0	0	0	0	0	0	0	0	0	0	0	0	0	0	0	0	0	0
k__Bacteria|p__Firmicutes|c__CFGB1776|o__OFGB1776	0.01497	0	0	0	0	0	0	0	0.01148	0.35738	0	0	0	0	0.33737	0.7082	0	0	0	0	1.49384	0	0	0	0	0	0	0	1.89778	0	0	0	0	0	0	0	0	0	0	0	0	0	0	0	0	0	0	0	0
k__Bacteria|p__Firmicutes|c__CFGB10318|o__OFGB10318	0.01414	0	0	0	0	0	0	0	0	0	0	0	0	0	0.00981	0	0	0	0	0	0	0	0	0	0	0	0	0	0	0	0	0	0	0	0	0	0	0	0	0	0	0	0	0.06783	0	0	0	0	0
k__Bacteria|p__Firmicutes|c__CFGB73062|o__OFGB73062	0.01279	0	0	0	0	0	0	0	0.067	0	0	0	0	0	0	0	0	0	0	0	0	0	0	0	0	0	0	0	0	0	0	0	0	0	0	0	0	0	0	0	0	0	0	0.03343	0.00675	0	0	0	0
k__Bacteria|p__Firmicutes|c__CFGB2844|o__OFGB2844	0.01113	0	0	0	0	0	0	0	0	0	0	0	0	0	0	0	0.00522	0	0	0	0	0	0	0	0	0	0	0	0	0	0	0	0	0	0	0	0	0	0	0	0	0	0	0	0	0	0	0	0
k__Bacteria|p__Firmicutes|c__CFGB1011|o__OFGB1011	0.01005	0.00586	0.0197	0.00629	0.01473	0	0.00151	0.0207	0.01137	0.01648	0.01169	0	0.00626	0	0.12326	0.01057	0.00801	0	0	0.00568	0	0	0.01016	0.00019	0	0.01972	0	0.06867	0.01144	0.01042	0	0.02488	0	0.03319	0.05292	0.04716	0.00824	0.13592	0	0.01947	0.09829	0	0.01392	0.04043	0.92604	0	0.00025	0.01447	0
k__Bacteria|p__Lentisphaerae|c__Lentisphaeria|o__Victivallales	0.00682	0	0	0	0	0	0	0	0	0	0	0	0	0	0	0	0	0	0	0	0.00026	0	0	0	0	0	0	0	0	0	0	0	0	0	0	0	0	0	0	0	0	0	0	0	0	0	0	0	0
k__Bacteria|p__Firmicutes|c__CFGB4605|o__OFGB4605	0.00652	0	0	0	0	0	0	0	0	0	0	0	0	0	0	0.00424	0	0.02406	0	0	0.00602	0	0	0	0	0	0	0	0	0	0	0	0	0	0	0	0	0	0	0	0	0	0	0	0.00556	0	0	0	0
k__Bacteria|p__Firmicutes|c__CFGB9828|o__OFGB9828	0.00521	0	0	0	0	0.0393	0	0	0	0	0	0	0	0	0	0	0	0	0	0	0.20362	0	0	0	0	0	0	0	0	0	0	0	0	0	0	0	0	0	0	0	0	0	0	0.11394	0	0	0	0	0
k__Bacteria|p__Firmicutes|c__CFGB72939|o__OFGB72939	0.0051	0.17964	0.15546	0	0	0	0	0	0	0.24865	0.11087	0	0	0	0	0	0	0	0.26335	0	0	0.14206	0	0	0	0	0	0.38953	0	0	0	0	0	0.00696	0	0	0.05929	0.20193	0.29895	0	0	0	0.07567	0	0	0	0	0.40304	0
k__Bacteria|p__Firmicutes|c__CFGB2959|o__OFGB2959	0.00503	0	0	0	0.00163	0	0.05387	0	0	0	0	0	0	0	0	0.01947	0	0	0	0	0	0	0	0	0	0	0	0.00478	0.00773	0	0	0	0	0	0	0	0	0	0	0	0	0	0	0	0	0	0.01179	0	0
k__Bacteria|p__Firmicutes|c__CFGB1374|o__OFGB1374	0.00478	0.03831	0	0	0	0	0.02524	0	0.00447	0.00514	0.01161	0	0	0	0.0013	0.06076	0	0	0	0	0	0	0	0.03495	0	0	0	0	0.0123	0.00605	0	0	0	0	0	0	0	0	0	0	0	0	0	0	0.00268	0	0.00487	0	0
k__Bacteria|p__Firmicutes|c__CFGB11916|o__OFGB11916	0.00355	0	0	0	0	0	0	0	0	0	0	0	0	0	0	0	0	0	0	0	0	0	0	0	0	0	0	0	0	0	0	0	0	0	0	0	0	0	0	0	0	0	0	0	0	0	0	0	0
k__Bacteria|p__Firmicutes|c__CFGB2983|o__OFGB2983	0.00284	0	0	0	0	0	2.71992	0	0.00657	0	0	0	0	0	0.00088	0	0	0	0	0	0	0	0	0	0	0	0	0	0	0.00086	0	0	0	0	0	0	0	0	0	0	0	0	0	0.0059	0	0	0	0	0
k__Bacteria|p__Firmicutes|c__CFGB1320|o__OFGB1320	0.00238	0	0	0	0	0	0	0	0	0	0	0	0	0	0	0	0	0	0	0	0	0	0	0	0	0	0	0	0	0	0	0	0	0	0	0	0	0	0	0	0	0	0	0	0	0	0	0	0
k__Bacteria|p__Firmicutes|c__CFGB9989|o__OFGB9989	0.00233	0.09808	0	0	0	0	0	0	0.82375	0	0	0	0	0	0	0.24021	0	0	0	0	0	0	0	0	0	0	0	0	0	0	0	0	0	0	0.05531	0	0	0	0.80956	0	0	0	0	0	0	0	0	0	0
k__Bacteria|p__Actinobacteria|c__Actinomycetia|o__Actinomycetales	0.0023	0.08314	0.04885	0	0.21471	0.45533	0.34346	0.10132	0.02265	0.00604	0.20044	0	0.05649	0	0.5292	0	0.03084	0.19594	0.00439	0.11575	0	0.3433	0.14079	0.0218	0.05346	0.07514	0.23252	0.02818	0.00928	0.03697	0.00982	0.00022	0.00468	0.00608	0.05359	0.24826	0.00054	0.16693	0.00932	0.00671	0.06821	0.09857	0.01955	0.01476	0.03693	0.00242	0.05085	0.0211	0.16041
k__Bacteria|p__Firmicutes|c__CFGB30287|o__OFGB30287	0.00117	0	0	0	0	0	0.00088	0	0.00158	0	0	0	0	0	0	0	0	0	0	0	0	0	0	0	0	0.0085	0	0.00052	0	0.00836	0	0	0	0	0	0	0	0	0	0	0	0	0	0	0	0	0	0	0
k__Bacteria|p__Firmicutes|c__CFGB1347|o__OFGB1347	0.00107	0	0	0	0	0.0045	0	0	0.08562	0	0	0	0	0	0.04477	0	0	0	0	0	0	0	0	0	0	0	0.09213	0	0	0	0	0	0	0	0	0	0	0	0	0	0	0	0	0	0	0	0	0	0
k__Bacteria|p__Firmicutes|c__CFGB73147|o__OFGB73147	0.00101	0	0	0	0	0	0	0	0.01852	0	0	0	0	0	0	0	0	0	0	0	0	0	0	0	0	0	0	0	0	0	0	0	0	0	0	0	0	0	0	0	0	0	0	0	0	0	0	0	0
k__Bacteria|p__Firmicutes|c__CFGB2845|o__OFGB2845	0.00054	0	0	0	0	0	0	0	0.0036	0	0	0	0	0	0	0	0	0	0	0	0.00095	0	0	0	0	0	0	0	0	0	0	0	0	0	0	0	0	0	0	0	0	0	0	0	0	0	0	0	0
k__Bacteria|p__Candidatus_Melainabacteria|c__CFGB2106|o__OFGB2106	0.00025	0.17021	0	0	0	0	0	0	0.08773	0	0	0	0	0	0	0	0	0	0	0	0	0	0	0	0	0	0	0	0	0	0	0	0	0	0	0	0	0	0	0	0	0.07177	0	0	0	0.0062	0	0	0
k__Bacteria|p__Firmicutes|c__CFGB2834|o__OFGB2834	0.00025	0	0	0	0	0	0	0	0	0	0	0	0	0	0	0	0.00049	0	0	0	0	0	0	0	0	0	0	0	0	0	0	0	0	0	0	0	0	0	0	0	0	0	0	0	0	0	0	0	0
k__Bacteria|p__Firmicutes|c__CFGB82363|o__OFGB82363	0.00019	0.09129	0	0	0.01453	0	0.09225	0	0.00196	0	0	0	0	0	0.00973	0.00187	0.06714	0	0	0.00999	0.04822	0	0	0	0	0.15453	0	0.01573	0.00377	0.00643	0	0	0	0	0	0	0	0	0	0	0	0	0	0	0	0	0	0	0
k__Bacteria|p__Firmicutes|c__CFGB45628|o__OFGB45628	9e-05	0	0.0394	0	0.00103	0	0	0	0	0	0.00105	0	0	0	0	0	0.00657	0.00149	0	0.00544	0	0	0	0	0	0.01435	0.00098	0.00238	0	0	0	0.0059	0	0.00095	0	0.01333	0	0	0	0	0.00029	0.00023	0	0	0	0	0	0.00281	0
k__Bacteria|p__Firmicutes|c__Clostridia|o__Eubacteriales|f__Lachnospiraceae	16.7608	32.8069	26.9684	14.2608	27.3711	32.7945	19.464	51.8834	19.7799	35.647	19.2173	15.7835	78.0495	34.6436	13.028	29.565	10.4395	42.8411	59.4213	39.2623	22.8195	26.0838	9.97702	47.4367	36.1017	31.2238	23.2082	27.9714	37.0914	15.6307	36.5199	29.4197	17.0434	26.33	41.2896	44.2632	32.8699	45.3106	28.0008	56.0106	38.4549	47.222	47.5773	26.5574	42.1157	47.2875	28.7283	44.778	36.9927
k__Bacteria|p__Firmicutes|c__Clostridia|o__Eubacteriales|f__Oscillospiraceae	16.28	20.744	18.8876	30.7302	23.7369	15.8096	17.8226	16.7558	31.2527	23.1356	19.4126	15.0921	4.64182	9.74922	15.8624	26.6316	19.8324	16.2066	14.4923	22.9657	14.024	24.8869	16.8017	13.7415	11.556	20.2697	16.018	20.3001	25.8289	21.3515	14.5603	16.5655	6.62788	23.8554	22.5642	18.9091	14.9642	24.2872	29.9535	14.9946	26.9218	22.0151	19.38	25.1218	27.0333	19.8583	18.0877	8.50786	19.1471
k__Bacteria|p__Bacteroidota|c__Bacteroidia|o__Bacteroidales|f__Rikenellaceae	10.921	9.87196	0.93015	4.41048	8.95068	2.76913	2.73502	0.24153	4.83848	4.17247	7.86062	11.2552	0.53393	0	1.67042	9.89545	17.6816	5.95805	3.61564	0.79776	5.02923	0	2.29742	5.62931	3.47636	2.56941	5.33524	4.05953	2.33041	1.92168	0	18.0029	4.50062	7.38026	3.06628	1.83626	5.37525	2.77683	0.31931	3.94561	2.68583	1.11008	0.15703	0.7708	2.7922	5.55716	3.2603	0.55106	2.13435
k__Bacteria|p__Bacteroidota|c__Bacteroidia|o__Bacteroidales|f__Bacteroidaceae	5.86871	9.03423	26.3542	33.7239	13.8698	1.96696	0.64863	0.25323	4.0115	12.7402	25.513	35.3421	2.48807	4.47008	5.84234	5.4605	8.85535	6.90044	1.9321	1.58381	1.53092	16.249	19.203	8.5401	17.313	10.1726	2.4604	6.19526	2.80562	4.03109	20.9521	11.1495	10.5487	9.16527	14.6421	3.75124	11.2912	11.0744	1.4401	4.21909	0.93198	11.5059	0.38666	1.278	0.72256	16.1435	1.91378	9.55127	11.4233
k__Bacteria|p__Firmicutes|c__Clostridia|o__Eubacteriales|f__Eubacteriales_unclassified	4.29063	7.76871	3.15654	2.8327	3.87851	12.2337	1.77143	1.58059	1.20599	4.31944	2.33953	5.90754	1.25566	1.48794	0.66263	3.21536	3.09357	4.53112	2.85089	0.95343	3.27619	5.64811	2.60719	4.17624	0.16743	3.12338	6.00397	7.84408	4.39663	2.53699	2.18869	1.31052	4.63815	2.64318	2.3992	0.94439	9.29236	0.75851	1.90767	0.32355	2.49912	2.10837	2.56899	1.40274	2.53826	1.6921	0.47594	0.42186	0.86696
k__Bacteria|p__Proteobacteria|c__Gammaproteobacteria|o__Enterobacterales|f__Enterobacteriaceae	3.62218	0	0	0	0	0	0	0.76857	0	1.71357	0.65449	0	0	0.05206	2.83019	0	0.04751	0.04897	0	0	1.86749	5.00678	1.7168	3.71743	1.40857	1.49149	0.11145	0.00418	0	0.12461	0.18834	0.06171	3.33235	0.21073	0.5798	0	0.1487	0.00497	0.00125	0	0.02276	0.0283	0	0.61039	0.09227	0	0.6928	0	0
k__Bacteria|p__Firmicutes|c__Erysipelotrichia|o__Erysipelotrichales|f__Erysipelotrichaceae	3.23999	1.1682	0.32683	0.18429	0.55735	0.07663	0.16352	0.86352	0.81293	1.17909	2.48149	0.55441	3.63277	4.85782	2.12035	0.20906	0.38806	0.08122	0.51837	1.6004	0.18947	0.99472	0.28552	0.16793	0.2326	0.55652	14.8261	7.29601	5.73459	0.32683	3.04075	0.45185	0.41689	0.96031	0.42057	1.46208	1.90699	0.16131	3.95188	0.98164	2.71008	1.41548	0.30356	0.60382	0	2.47702	0.3218	0.47559	2.07715
k__Bacteria|p__Bacteroidota|c__Bacteroidia|o__Bacteroidales|f__Barnesiellaceae	2.87659	0	0	0.05168	1.64041	0.25664	0	0	0	0	0.90033	0	0	0	0.42288	0.50039	0	0	1.04206	0	0.1435	0	0.13622	0	0	0.45207	0.07625	0	0.1406	0.1294	0	0	0	0	0	0	0.33236	0	0.00769	0	0	0	0.01129	0.22879	0.60912	0	0.0093	0.01188	0
k__Bacteria|p__Bacteroidota|c__CFGB11479|o__OFGB11479|f__FGB11479	1.98717	0.28191	0	0	0	0	0	0	0	0	0	0	0	0	0	0	0	0	0	0	0	0	0	0	0	0	0	0	0	0	0	0	0	0	0	0	0	0	0.22164	0	0	0	0	0	0	0	0	0	0
k__Bacteria|p__Bacteroidota|c__Bacteroidia|o__Bacteroidales|f__Tannerellaceae	1.96739	0.70861	0.52686	0.31003	1.85358	0.22106	0.45379	0.10735	0.83516	0.47589	0.91336	2.32003	0.28416	0.68911	1.84002	0.48788	2.05407	0.16475	0.45072	0.43664	0.18047	0.69237	1.52495	0.45152	0	0.35926	0.19824	0.11736	0.14787	0.65536	0	0	1.1655	1.67145	1.24929	0.45859	0.95844	0.8177	0.3943	0.67493	0.94189	0	0.13025	0.46948	0.8148	0.71927	0.2255	0.16399	1.35729
k__Bacteria|p__Firmicutes|c__CFGB1765|o__OFGB1765|f__FGB1765	1.94526	0	0	0	0.05394	0.07682	11.5077	0	0.20862	0.39393	0	0.06748	0	0	3.14497	4.13188	0.29366	0	0.04004	1.15532	5.43247	0.16424	0	0	0	0.24735	1.66927	0.34271	0.20304	2.20565	0	0	0	0	0	0.17965	0.39286	0	7.39559	0	4.51656	0	0	1.54743	0	0	4.84399	0	1.67186
k__Bacteria|p__Firmicutes|c__CFGB3054|o__OFGB3054|f__FGB3054	1.92573	0.05162	0	0.27596	0.02816	0.08198	1.82802	0	2.70045	0.00452	0.39248	0	0	0	0.47667	0.05247	1.18022	0.53081	0	0.02202	0.8128	0	0	0	0	0.05676	0.07636	0.15038	0.0353	0.35774	0	1.3091	0	1.46416	0	0.01785	0.00216	0	0.93108	0	0.11372	0	0.01406	0.31916	0.00266	0	0.60111	0	0.12252
k__Bacteria|p__Bacteroidota|c__Bacteroidia|o__Bacteroidales|f__Odoribacteraceae	1.87608	0.34204	0.18795	0.117	0.31264	0.00192	0	0	2.6062	0.26839	0.31833	0.49599	0	0	1.04599	0.27837	0.33854	0	0.01056	0.02935	0.12516	0.272	0.07863	1.13198	0	0.0903	0.44345	0.26194	0.10897	0.36956	0.38371	0	0.1123	0.11578	0	0.04327	0.04373	0.14666	0.01669	0	0.07045	0.02773	0.01347	0.1865	0.07995	0.18279	0.65273	0	0.09122
k__Bacteria|p__Firmicutes|c__CFGB10477|o__OFGB10477|f__FGB10477	1.7964	0	0	0	0	0	0	0	0.4697	0	1.08933	0	0	0	6.82815	0.02537	1.15346	0	0	0.24234	4.98133	0	0	0	0	0	2.04523	0.16162	0.05838	1.60985	0	0	0	0	0.01185	0	0	0	0.06747	0	0	0	0	1.4641	0.06306	0	0.04158	0	0
k__Bacteria|p__Firmicutes|c__Clostridia|o__Eubacteriales|f__Clostridiaceae	1.61063	0.99979	1.28547	0.94246	0.37221	0.92618	5.21106	0.58052	1.57753	1.84729	0.47529	1.41795	0.4997	3.90289	2.03579	1.38853	0.73453	3.20721	1.7928	0.94481	1.27406	1.56547	1.21909	0.21731	0.42493	0.96431	1.61102	5.36885	0.3595	0.16221	1.20166	0.25286	0.31229	0.53943	1.46892	1.06356	0.33145	1.06656	1.33727	0.44523	0.59458	2.82556	0.54922	1.61769	0.71291	2.99497	2.09815	0.56738	0.5533
k__Bacteria|p__Firmicutes|c__Clostridia|o__Eubacteriales|f__Eubacteriales_incertae_sedis	1.60562	1.15001	0.05162	2.06036	2.86006	0.40725	0	2.96513	1.52712	1.01541	0.376	0.07023	0	0	0.03819	3.7868	1.52256	0.70216	4.44609	0.11572	0.19807	1.60893	0.23682	0.02998	0	0	0.43526	0	0.39103	1.38348	0	0.91718	0.56174	0	0.84469	0.33443	4.65657	0.52828	1.98329	0	1.10627	2.93736	4.54609	2.4911	4.46946	0	0	3.84629	2.84793
k__Bacteria|p__Firmicutes|c__CFGB2984|o__OFGB2984|f__FGB2984	1.5949	0	0	0	0	0	0	0	0	0	0	0	0	0	0.71876	0.03254	0	0	0	0	0.02574	0	0	0	0	0	0	0	0	0	0	0	0	0	0	0	0	0	0.58909	0	0	0	0	0	0	0	0	0	0
k__Bacteria|p__Actinobacteria|c__CFGB12107|o__OFGB12107|f__FGB12107	1.5707	0.4386	0.58268	0	0	0.26071	0	0	1.19815	1.25524	0	0	0	0	0	0	0	0	0	0	1.21942	0	0.05751	0	0	0.22293	0	0	0	0	0	0	0	0	0.80629	0	0.81514	0.17514	0.44356	0	0	0	0	0	0	0	0	0	0
k__Archaea|p__Euryarchaeota|c__Methanobacteria|o__Methanobacteriales|f__Methanobacteriaceae	1.39829	0.58809	0	0	0.78059	0	0	0	1.96449	0.02042	1.50071	0	0	0	8.06515	0.49275	4.25523	0	0	2.04326	7.6089	0	0.10174	0.01951	0	0	2.07521	2.1426	0	1.80323	0	0	0	0	0	0	0	0	2.52946	0	0.76669	0	2.71445	5.82072	2.76649	0	0	0	0
k__Bacteria|p__Firmicutes|c__Clostridia|o__Eubacteriales|f__Eubacteriaceae	1.24867	0.50288	0.42388	0.38595	0.66407	0.26994	0.17467	0.23627	0.21016	0.23393	0.11868	0.1328	0.01045	0	0.15739	0.43414	0.12854	0.35335	0.21799	0.12879	1.15035	1.31609	0.07227	1.08927	0.00707	4.92639	0.15346	1.87233	0.40819	0.2799	0.05626	1.90409	2.43224	0.5368	0.42142	2.67239	1.42886	0.87836	0.06447	1.73482	1.16721	0.18847	0.60563	2.18086	0.22968	0.07755	4.90894	0.33404	2.33326
k__Bacteria|p__Actinobacteria|c__Coriobacteriia|o__Coriobacteriales|f__Coriobacteriaceae	1.19335	2.1524	0.33748	0.00907	3.16042	2.94903	3.23357	8.40146	0.30987	1.34605	2.31862	0.02839	0	0	3.54845	0.1441	0.3227	0.97476	2.77981	4.11815	0.96624	0	0.71377	8.22962	0.07662	4.53157	1.31635	1.97649	4.23335	8.06534	0	0	0	0	2.36458	6.1005	2.63275	0.94851	0.58458	0	0.2965	0	5.17259	1.07268	2.08868	0	8.11553	3.87826	3.49144
k__Bacteria|p__Verrucomicrobia|c__Verrucomicrobiae|o__Verrucomicrobiales|f__Akkermansiaceae	1.08624	0.00932	0.01731	1.6064	0	1.02131	1.89038	0	1.58937	0	0	0	0.59032	0	0.07964	0.29532	4.83233	7.98651	0	0.1266	1.96514	0	0	0.01464	16.3226	1.8685	0.00569	0.42017	0.12321	1.9586	0.11286	1.03544	0	9.99041	1.25265	0	0	0.05184	3.55838	0	0.89355	0	0.77725	1.99455	0.74183	0	3.1053	0	0
k__Bacteria|p__Actinobacteria|c__Coriobacteriia|o__Eggerthellales|f__Eggerthellaceae	0.98357	6.12262	0.8399	1.10916	2.606	3.50546	1.92626	2.99029	3.32665	1.59511	1.4303	0.65968	3.43511	1.45276	1.13326	1.29724	0.64935	1.83244	0.6327	1.60412	0.28098	3.38855	0.01748	0.55074	0.67765	1.06534	1.2337	1.61353	1.61647	1.36896	4.62907	2.11338	4.62149	2.61368	0.14642	0.62852	0.5652	0.3344	0.92517	5.27474	2.13198	0.88433	1.43214	0.47203	0.94888	1.37883	3.25373	1.21836	1.65957
k__Bacteria|p__Firmicutes|c__CFGB79294|o__OFGB79294|f__FGB79294	0.90038	0.2922	0	0	0	0	0	0	0.02011	0	0	0	0	0	3.52384	0.74628	0	0	0	0	4.35148	0	0	0	0	0	0	0	0	0	0	0	0	0	0	0	0	0	0	0	0	0	0	0.36819	0	0	0	0	0
k__Bacteria|p__Firmicutes|c__CFGB1354|o__OFGB1354|f__FGB1354	0.88593	0	0	0	0	0	0	0	2.43642	0	0	0	0	0	2.20695	0.17579	0	0	0	2.66558	0.60982	0	0	0	0	0	0.93326	0.39873	0	4.11329	0	0	0	0	0	0	0	0	2.20149	0	0	0	0	0.49139	0	0	1.61344	0	0
k__Bacteria|p__Synergistetes|c__Synergistia|o__Synergistales|f__Synergistaceae	0.87738	0.01481	0	0	0	0	0.02088	0	1.23182	0	0.04688	0	0	0	0	0.00164	6.88922	0	0	0.01187	0.37147	0	0.00086	0	0	0	0	0	0	0.16637	0	0	0	0	0	0	0	0	0.01419	0	0	0	0	0.01452	0	0	0	0	0
k__Bacteria|p__Firmicutes|c__CFGB3072|o__OFGB3072|f__FGB3072	0.83706	0.10641	0	0.01569	0.19045	0.37093	1.55214	0.08756	0.5356	0.05083	0.34333	0	0	0	0.9278	0.17645	0.46419	0.2594	0.0384	0.29123	1.42868	0	0.10592	0	0	0.40055	0.4841	0.38436	0.30471	0.8534	0	0.24793	0	0.40019	0.03727	0.54358	0.00783	0	0.36517	0	0.50099	0	0.69712	0.51826	0.33924	0	0.99129	0	0.02105
k__Bacteria|p__Firmicutes|c__Clostridia|o__Eubacteriales|f__Peptostreptococcaceae	0.65735	0	0.0902	0.04783	0	0	0.05663	0.06996	0	0.35894	0.52434	0	0.0076	0	0.41404	0.21443	0.08092	0.11173	0.96846	0.00979	0.98982	0.22557	0	0	0	0.49344	2.43688	1.62888	0.94586	0.10821	0.14061	0.36689	0.01427	1.07021	0	0.18285	0.00657	0.12277	0.03542	0.0553	0.02403	1.2473	0.05476	0.76752	0.39134	0	1.11424	0.0692	0
k__Bacteria|p__Firmicutes|c__CFGB3062|o__OFGB3062|f__FGB3062	0.63182	0.0853	0	0	0	0	0	0	0.08941	0	0	0	0	0	0.4729	0	0	0	0	0	0.21582	0	0	0	0	0	0.41888	0	0	0	0	0	0	0	0	0	0	0	1.55312	0	0	0	0	0	0	0	0	0	0
k__Bacteria|p__Firmicutes|c__CFGB2982|o__OFGB2982|f__FGB2982	0.5782	0.10592	0	0.27169	0.3959	0	2.55279	0	0.98983	0	0	0	0	0	5.84311	0.0614	0.40563	0	0	0.26447	1.91529	0	0	0	0	0	0	0.09762	0	1.04028	0	0	0	0	0	0	0	0	0.96381	0	1.98481	0	0	0.11409	0	0	0.5136	0	0
k__Bacteria|p__Firmicutes|c__CFGB8140|o__OFGB8140|f__FGB8140	0.34153	0	0	0	0	0	0	0	0	0	0	0	0	0	0	0	1.28932	0	0	0	0	0	0	0	0	0	0	0	0	0	0	0	0	0	0	0	0	0	0	0	0	0	0	0	0	0	0	0	0
k__Bacteria|p__Firmicutes|c__CFGB10309|o__OFGB10309|f__FGB10309	0.33752	0	0	0	0	0	0	0	0	0	0	0	0	0	0	0	0	0	0	0	0.13141	0	0	0	0	0	0	0	0	0	0	0	0	0	0	0	0	0	0	0	0	0	0	0	0	0	0	0	0
k__Bacteria|p__Firmicutes|c__CFGB2985|o__OFGB2985|f__FGB2985	0.33143	0	0	0	0	0	0.06137	0	0	0	0	0	0	0	0	0	0	0	0	0.08671	0	0	0	0	0	0	0.31996	0	0	0.14745	0	0	0	0	0	0	0	0	0	0	0	0	0	0.05041	0	0	0.36131	0	0
k__Bacteria|p__Firmicutes|c__CFGB3041|o__OFGB3041|f__FGB3041	0.30859	0.01915	0	0.06793	0	0	0.48287	0	0	0	0	0	0	0	0.38333	0.32901	0	0	0	0	0	0	0	0	0	0.1586	0.15581	0.18192	0	0	0	0	0	0	0	0	0	0	0	0	0	0	0	0.07002	0	0	0.36084	0	0
k__Bacteria|p__Firmicutes|c__CFGB2952|o__OFGB2952|f__FGB2952	0.30593	0	0	0	0	0	0	0	0.06978	0	0	0	0	0	0.21265	0.14878	0	0	0	0	0	0	0	0	0	0.00663	0	0	0	0	0	0	0	0	0	0	0	0	0	0	0	0	0	0	0	0	0	0	0
k__Bacteria|p__Bacteroidota|c__CFGB529|o__OFGB529|f__FGB529	0.26185	0.0551	0	0	0	0	0	0	0	0	0	0	0	0	0.23083	0	0	0	0	0.00562	0	0	0	0	0	0	0.12586	0	0	0	0	0	0	0	0	0	0	0	0	0	0.00619	0.3191	0	0	0	0	0	0	0
k__Bacteria|p__Firmicutes|c__CFGB1780|o__OFGB1780|f__FGB1780	0.25012	0	0	0	0	0	0	0	0	0	0	0	0	0	0	0	0	0	0	0	0.04059	0	0	0	0	0	0	0	0	0	0	0	0	0	0	0	0	0	0	0	0	0	0	0	0	0	0	0	0
k__Bacteria|p__Firmicutes|c__CFGB75721|o__OFGB75721|f__FGB75721	0.23371	0.00078	0	0	0.36266	0.42845	0	0	0.07154	0	0.0144	0	0	0	0	0.00563	0.03012	0.00396	0	0.02247	0	0	0	0	0	0.0553	0.01595	0.00961	0.02898	0.00022	0	0	0	0.01701	0.00256	0	0	0.01798	0	0	0	0	0	0.01186	0.17771	0	0	0	0.00022
k__Bacteria|p__Firmicutes|c__CFGB2875|o__OFGB2875|f__FGB2875	0.22928	0	0	0	0	0	0.03293	0	0.14783	0	0.00695	0	0	0	0.19158	0.00014	0.03227	0.05654	0	0	0.2796	0	0	0	0	0	0	0	0	0.00979	0	0	0	0	0	0	0	0	0	0	0	0	0	0.01523	0.04024	0	0	0	0
k__Bacteria|p__Firmicutes|c__CFGB31455|o__OFGB31455|f__FGB31455	0.22804	0	0	0	0	0	0	0	0	0	0	0	0	0	0.07407	0	0	0	0	0	0	0	0	0	0	0	0	0	0	0	0	0	0	0	0	0	0	0	0	0	0	0	0	0.06858	0	0	0	0	0
k__Bacteria|p__Lentisphaerae|c__CFGB2378|o__OFGB2378|f__FGB2378	0.22427	0	0	0	0	0	0	0	0.00059	0	0	0	0	0	0	0	0	0	0	0	0	0	0	0	0	0	0	0	0	0	0	0	0	0	0	0	0	0	0	0	0	0	0	0	0	0	0	0	0
k__Bacteria|p__Firmicutes|c__Negativicutes|o__Acidaminococcales|f__Acidaminococcaceae	0.22157	0.74312	0	0	0.48948	0.46764	0.09415	0.01165	0.07751	0.30253	0	0.68509	0	0	0.19654	0.16128	2.10236	1.59027	0.22444	0.68007	0.09241	0	0.80559	0.90471	0	1.01465	0.16583	0.1251	0.03947	0.00841	0	0.4589	0	0	0.58335	0.21561	0.13978	0.09754	0.50049	0	2.28304	0	0.01179	0.09608	0.15105	0.1118	0.59622	0	0.2325
k__Bacteria|p__Firmicutes|c__CFGB3069|o__OFGB3069|f__FGB3069	0.21862	0.25275	0	0.27977	0.10903	0.25042	1.42525	0	0.10627	0	0.0045	0	0	0	1.75906	0.26348	1.19618	0.94797	0.03162	0.07631	0.32659	0	0.06735	0	0	0.14861	0.16	0.28115	0.02487	1.62186	0	0.24034	0	0	0	0.31354	0.03162	0	0.3239	0	0.05184	0	0	0.1428	0.02486	0	0.93934	0	0.01249
k__Bacteria|p__Firmicutes|c__CFGB2932|o__OFGB2932|f__FGB2932	0.19706	0	0	0	0	0	0	0	0	0	0	0	0	0	0.01561	0.02967	0	0	0	0	0.24862	0	0	0	0	0	0	0	0	0	0	0	0	0	0	0	0	0	0.00204	0	0	0	0	0	0	0	0	0	0
k__Bacteria|p__Firmicutes|c__CFGB2950|o__OFGB2950|f__FGB2950	0.19668	0	0	0	0	0	0	0	0.02666	0	0	0	0	0	0	0	0	0	0	0	0.00775	0	0	0	0	0	0	0	0	0	0	0	0	0	0	0	0	0	0	0	0	0	0	0	0	0	0	0	0
k__Bacteria|p__Firmicutes|c__CFGB1798|o__OFGB1798|f__FGB1798	0.17859	0	0	0	0	0	0	0	0.04723	0	0	0	0	0	0	0	0	0	0	0	0	0	0	0	0	0	0	0	0	0	0	0	0	0	0	0	0	0	0	0	0	0	0	0	0	0	0	0	0
k__Bacteria|p__Firmicutes|c__Bacilli|o__Lactobacillales|f__Streptococcaceae	0.17267	0.05091	0.86992	0.04197	0.8937	3.92743	6.33572	0.65367	0.03339	0	6.60097	0	0.36116	5.10027	0.04782	0.01809	0.01866	1.16329	0.20546	2.06159	0.02311	7.91623	16.8086	0.52229	0.59824	0.29721	6.96735	0.66206	0.09218	0.13247	0.64872	0.04571	0.20156	1.77597	0.47812	3.9245	0.16179	3.70323	0.28049	0.29002	0.64281	1.44085	1.49388	0.89191	0.41339	0.23678	0.33321	2.89221	7.25514
k__Bacteria|p__Firmicutes|c__CFGB3071|o__OFGB3071|f__FGB3071	0.1521	0	0	0	0	0	0.22171	0	0	0	0	0	0	0	0	0	0	0	0	0	0.24649	0	0	0	0	0	0.29529	0	0	0	0	0	0	0	0	0	0	0	0	0	0	0	0	1.24319	0.0103	0	0	0	0
k__Bacteria|p__Proteobacteria|c__Deltaproteobacteria|o__Desulfovibrionales|f__Desulfovibrionaceae	0.14584	0	0.57175	0.09575	0.12243	0.27928	0.28048	0.00271	0.54736	0.01839	0.02947	0.35822	0	0.13822	1.48902	0.00043	0.50659	0.00214	0.14038	0.32887	0.56748	0	0.60295	0	0.33139	0.2263	0.18632	0.2421	0.03624	0.58768	0.08091	0	0	0.09658	0	0.20414	0.02585	0.13871	0.20535	0	0.14662	0	0	0.14405	0.16963	0.29644	0.04224	0	0.09674
k__Bacteria|p__Firmicutes|c__CFGB2863|o__OFGB2863|f__FGB2863	0.13625	0	0	0	0	0	0	0	0	0	0	0	0	0	0	0	0	0	0	0	0	0	0	0	0	0	0	0	0	0	0	0	0	0	0	0	0	0	0	0	0	0	0	0	0	0	0	0	0
k__Bacteria|p__Proteobacteria|c__CFGB2404|o__OFGB2404|f__FGB2404	0.12533	0	0	0	0	0	0	0	0	0	0	0	0	0	0.00482	0.11768	1.21109	0	0.11352	0	0	0.12323	0	0	0	0	0	0	0	0	1.02801	0	0	0	0	0	0	0.00417	0.02794	0	0	0	0	0.106	0	0	0	0	0
k__Bacteria|p__Firmicutes|c__CFGB3038|o__OFGB3038|f__FGB3038	0.12012	0.01227	0.00378	0	0.17857	0.08667	0.17438	0.00264	0.05611	0	0.03769	0	0	0	0.21771	0.07123	0.08018	0.0613	0	0.00495	0.00637	0	0	0.24324	0	0.04188	0	0.06132	0.22954	0.1216	0	0.11797	0.08006	0.18359	0	0.05607	0	0.022	0.00978	0.08534	0.07633	0	0	0	0	0.0024	0.00124	0.00088	0.00746
k__Bacteria|p__Candidatus_Melainabacteria|c__CFGB2107|o__OFGB2107|f__FGB2107	0.10642	0	0	0	0	0	0.0612	0	0.21008	0.11141	0	0	0	0	0	0	0.89026	0.1516	0	0	0	0	0	0	0	0	0	0	0	0	0	0	0	0	0	0	0	0	0	0	0	0	0	0	0	0	0.01121	0	0
k__Bacteria|p__Firmicutes|c__CFGB1227|o__OFGB1227|f__FGB1227	0.10081	0.01014	0.07385	0.07929	0.24126	0.20261	0.16938	0.50641	0.00112	0.01825	0.01069	0	0	0	0.01123	0	1.78027	0.00434	0.00192	0.10362	0	0	0	0	0	0.06989	0.00534	0.11259	0.00153	0.10858	0.37848	1.94712	0	0	0.03921	0.23481	0.00379	0.0083	0.00218	0.00907	0.03856	0	0.04079	0.2826	0.03101	0.00404	0.18489	1.34801	0.02576
k__Bacteria|p__Firmicutes|c__CFGB38642|o__OFGB38642|f__FGB38642	0.09546	0.12845	0	0	0.12165	0	0.37325	0	0	0.01501	0.0194	0	0	0	0.19553	1.07654	0	0	0.02745	0	0	2.25257	0	0	0	0.56867	0.72522	1.81635	1.05801	0.2434	0	0.09682	0	0	0	0	0	0	0.00526	0	0	0	0	0.87094	0.01698	0	0.20802	0	0.05172
k__Bacteria|p__Firmicutes|c__Erysipelotrichia|o__Erysipelotrichales|f__Turicibacteraceae	0.09532	0	0	0	0	0	0.01634	0	0	0	0.29158	0	0	0	0.03744	0.02711	0	0	0.00487	0	0	0	0	0	0	0.00624	0.09687	0.05467	0	0.01779	0	0	0.29531	0.00448	0	0	0	0	0.05052	0	0	0.19989	0.03082	0.02874	0.10909	0	0.04132	0.02353	0.00093
k__Bacteria|p__Firmicutes|c__Firmicutes_unclassified|o__Firmicutes_unclassified|f__Firmicutes_unclassified	0.0938	0.01613	0.68965	0	0.11222	0	0.23863	0.30686	0.1171	0.20737	0.06192	0.03489	1.21036	12.2455	0.13048	0.04909	0	0.04109	0.68794	1.28934	0.20058	0	0	1.0384	0	0.17941	0.5783	0.19395	0.53637	0.20188	5.7945	1.07557	1.10523	0.14236	0.62847	1.25662	0.24098	0	0.04103	0.1295	0.04767	0	0.00651	0.07626	0.00206	0.14256	0.59675	0.09347	0.21071
k__Bacteria|p__Firmicutes|c__Erysipelotrichia|o__Erysipelotrichales|f__Coprobacillaceae	0.08952	0	0	0	0	0	0	0.15704	0	0	0.14062	0	0.0549	0	0.00201	0	0	0	0	6.08118	0	0	0.20422	0	0.01359	0	0.08331	0	0	0.02323	0.00056	0.00668	0	0.28963	0	0.02399	0	1.15916	0.01487	0.03615	0	0	0	0	0.60418	0	0.48671	0.03292	0
k__Bacteria|p__Proteobacteria|c__Betaproteobacteria|o__Burkholderiales|f__Oxalobacteraceae	0.08367	0.14716	0	0	0	0	0.03429	0	0	0	0	0	0	0	0	0	0.01695	0	0	0	0.01267	0	0.02155	0	0	0	0	0	0	0.01156	0	0	0	0	0	0	0	0	0.07233	0	0.05316	0	0	0	0.05924	0	0	0	0
k__Bacteria|p__Firmicutes|c__CFGB72899|o__OFGB72899|f__FGB72899	0.08128	0	0	0	0	0	0	0	0.04222	0	0	0	0	0	0	0	0	0	0	0	0	0	0	0	0	0	0	0	0	0	0	0	0	0	0	0	0	0	0	0	0	0	0	0	0	0	0	0	0
k__Bacteria|p__Firmicutes|c__CFGB1217|o__OFGB1217|f__FGB1217	0.08074	0.18728	0.03518	0.0471	0.07884	0	0	0.02434	0.10482	0.05683	0.03409	0	0	0	0	0	0	0.11729	0.00695	0.22572	0	0	0.00821	0	0	0	0	0	0	0.17666	0.00561	0.09227	0	0	0.03975	0.02904	0	0	0	0	0	0	0.1068	0	0.1325	0.019	0	0.07003	0.10677
k__Bacteria|p__Firmicutes|c__CFGB3048|o__OFGB3048|f__FGB3048	0.07957	0.01196	0	0.00395	0.0043	0	0.2085	0.09694	0	0	0	0	0	0	0.25995	0.07652	0	0	0	0.11288	0.32361	0	0	0	0	0	0	0	0.00832	0.25465	0	0	0	0	0	0	0	0	0	0	0	0.36998	0	0.08445	0	0	0.09022	0	0
k__Bacteria|p__Firmicutes|c__CFGB1292|o__OFGB1292|f__FGB1292	0.06611	0.05127	0.00335	0.04943	0.05617	0	0.25556	0.02322	0.0194	0.11006	0	0	0.00297	0.01726	0	0.02733	0.0857	0.0806	0	0	0.01965	0.10238	0	0	0.01986	0.0836	0	0	0.06183	0.14028	0	0.00282	0.06174	0.11437	0.09334	0.15952	0.01473	0.03411	0	0.05894	0.21389	0.02522	0.39901	0.24619	0.09283	0	0.28424	0.05192	0.03762
k__Bacteria|p__Proteobacteria|c__Betaproteobacteria|o__Burkholderiales|f__Sutterellaceae	0.06292	0.03412	0.98828	0.14819	0.42925	0.08572	0	0	0.0006	0.04373	0.02981	1.15672	0.03566	0.37979	0.06739	0.05202	0.23984	0.06605	0.09646	0.00716	0.0198	0	0.10939	0.00309	2.70256	0.08663	0	0.06284	0	0.12849	0.26757	0.24848	0	0.56965	0.02299	0.00586	0.49472	0.01178	0	0	0.02978	0.86922	0	0	0.00151	0.37422	0.01398	0.07581	0.03896
k__Bacteria|p__Firmicutes|c__CFGB3023|o__OFGB3023|f__FGB3023	0.06017	0.01252	0	0.04582	0.03784	0.00783	0	0.03475	0.0414	0.01526	0.0147	0	0	0	0.05113	0.04272	0.10989	0.01454	0	0.01615	0.01398	0	0	0.02069	0	0.01972	0.00222	0.02551	0.01716	0.05645	0	0.05226	0	0.05014	0.08913	0.02018	0	0.07181	0.02558	0.04234	0.07251	0	0.00712	0.02419	0.0402	0.02534	0.02164	0	0.02612
k__Bacteria|p__Firmicutes|c__CFGB10325|o__OFGB10325|f__FGB10325	0.0572	0	0	0	0	0	0	0	0	0	0	0	0	0	0	0	0	0	0	0	0	0	0	0	0	0	0	0	0	0	0	0	0	0	0	0	0	0	0	0	0	0	0	0	0	0	0	0	0
k__Bacteria|p__Firmicutes|c__CFGB1311|o__OFGB1311|f__FGB1311	0.05697	0	0	0	0	0	0	0	0	0	0	0	0	0	0	0	0	0	0	0.01228	0.07441	0	0	0	0	0	0	0	0	0	0	0	0	0	0	0	0	0	0	0	0	0	0	0	0	0	0	0	0
k__Bacteria|p__Firmicutes|c__CFGB2918|o__OFGB2918|f__FGB2918	0.05571	0	0	0	0.02136	0	0	0	0.01917	0.02486	0	0	0	0	0	0	0.09095	0	0	0	0.0132	0	0	0	0	0.09067	0.01202	0.0013	0.00505	0	0	0	0	0	0.04384	0	0	0	0	0	0	0	0	0.00214	0.06551	0	0	0	0
k__Bacteria|p__Firmicutes|c__CFGB10314|o__OFGB10314|f__FGB10314	0.05233	0	0	0	0	0	0	0	0	0	0	0	0	0	1.27813	0	0	0	0	0	0.09768	0	0	0	0	0	0	0	0	0	0	0	0	0	0	0	0	0	0	0	0	0	0	0	0	0	0	0	0
k__Bacteria|p__Firmicutes|c__Clostridia|o__Eubacteriales|f__Eubacteriales_Family_XIII_Incertae_Sedis	0.05042	0.10516	0.20679	0.06821	0.20831	0.69912	0.60139	1.10805	0.11548	0.09908	0.41475	0.08415	0.13605	0	0.75017	0.13728	0.42503	0.36137	0.26134	0.38396	0.20474	0.29975	0.69724	0.27812	0.05954	0.35424	0.1836	0.30281	0.85405	0.62466	0	0.092	1.31629	0.68746	0.30288	0.6186	0.15302	0.15288	0.88065	0.27764	0.52364	0	1.39235	0.19629	0.25069	0.05074	0.25858	0.52443	0.32333
k__Bacteria|p__Firmicutes|c__CFGB1359|o__OFGB1359|f__FGB1359	0.04893	0	0	0.02787	0	0	0	0	0	0	0	0	0	0	0	0.00315	0	0	0	0.05406	0	0	0	0	0	0	0.00746	0	0.00954	0.02908	0	0	0	0	0	0	0	0	0	0	0	0	0	0.04958	0	0	0	0	0
k__Bacteria|p__Proteobacteria|c__CFGB10055|o__OFGB10055|f__FGB10055	0.04799	0.0064	0	0	0	0	0	0	0	0	0	0	0	0	0	0	0	0	0	0	0	0	0	0	0	0	0	0	0	0	0	0	0	0	0	0	0	0	0	0	0	0	0	0	0	0	0	0	0
k__Bacteria|p__Tenericutes|c__CFGB1787|o__OFGB1787|f__FGB1787	0.04575	0	0	0	0	0	0.0054	0	0	0	0	0	0	0	0	0	0.00953	0	0	0	0	0	0	0	0	0	0.03693	0	0	0.01113	0	0	0	0	0	0	0	0	0	0	0	0	0	0	0	0	0.02464	0	0
k__Bacteria|p__Firmicutes|c__CFGB78183|o__OFGB78183|f__FGB78183	0.04319	0	0	0	0	0	0	0	0	0	0	0	0	0	0.00176	0	0	0	0	0	0	0	0	0	0	0	0	0	0	0	0	0	0	0	0	0	0	0	0	0	0	0	0	0	0	0	0	0	0
k__Bacteria|p__Firmicutes|c__CFGB2890|o__OFGB2890|f__FGB2890	0.03646	0	0	0	0	0	0	0	0.00269	0	0	0	0	0	0	0	0.00383	0	0	0	0	0	0	0	0	0.07271	0	0	0.02897	0.06568	0	0	0	0.12511	0	0	0	0	0	0	0	0	0	0	0.00113	0	0	0	0
k__Bacteria|p__Firmicutes|c__CFGB79326|o__OFGB79326|f__FGB79326	0.03518	0	0	0	0	0	0	0	0.01466	0	0	0	0	0	0.05602	0	0	0	0	0	0	0	0	0	0	0	0	0	0	0.0309	0	0	0	0	0	0.54293	0	0	0	0	0	0	0	0	0	0	0.99259	0	0
k__Bacteria|p__Firmicutes|c__CFGB2833|o__OFGB2833|f__FGB2833	0.03497	0	0	0	0	0	0	0	0	0	0	0	0	0	0	0	0	0	0	0	0.0361	0	0	0	0	0	0	0	0	0	0	0	0	0	0	0	0	0	0	0	0	0	0	0	0	0	0	0	0
k__Bacteria|p__Firmicutes|c__CFGB9272|o__OFGB9272|f__FGB9272	0.03421	0	0	0	0	0	0	0	0	0	0	0	0	0	0	0.01052	0	0	0	0	0.00124	0	0	0	0	0	0	0	0	0	0	0	0	0	0	0	0	0	0	0	0.00417	0	0	0	0.00584	0	0	0	0
k__Bacteria|p__Firmicutes|c__Clostridia|o__Eubacteriales|f__Christensenellaceae	0.03179	0.00744	0.15249	0.02108	0.07186	0.07569	0.01885	0.06415	0.02526	0.01617	0.03846	0	0	0	0.06475	0	0.15284	0.04367	0.01736	0.02821	0.01317	0	0	0.01995	0	0.02777	0	0.00306	0.01109	0.02647	0.04429	0.03617	0.16835	0.03085	0.09409	0.20054	0.00173	0	0.00779	0	0.09797	0	0.11985	0.00668	0.01489	0.01252	0.03582	0.07524	0.13798
k__Bacteria|p__Actinobacteria|c__Actinomycetia|o__Bifidobacteriales|f__Bifidobacteriaceae	0.02931	0	9.57075	3.32898	0.00671	0.00553	0.2935	2.0345	0.07783	4.2667	0.77764	8.08327	0	13.1406	0	1.85204	0.81992	0	1.44801	0.77144	3.38637	0.04114	0.35923	0.78738	2.91443	10.5374	0.01377	0.06179	3.25875	10.4508	0	8.32837	37.2705	0	0.23334	1.21307	8.55664	0.53314	0	0	0.14938	2.37154	4.77043	5.83269	0.56034	0	4.30107	9.50297	3.44737
k__Bacteria|p__Firmicutes|c__CFGB79291|o__OFGB79291|f__FGB79291	0.02916	0.01475	0	0	0.13179	0	0.08551	0	0.04767	0.01016	0	0	0	0	0.11223	0.01435	0.06737	0.0545	0	0.04315	0.09588	0	0	0	0	0	0.07534	0.05252	0.18626	0	0	0	0	0	0.02011	0	0	0	0.10567	0	0	0	0.18538	0.11807	0	0	0.06903	0	0.13241
k__Bacteria|p__Firmicutes|c__CFGB79245|o__OFGB79245|f__FGB79245	0.02895	0.09135	0	0.01852	0	0	0.01531	0	0	0.27338	0	0	0	0	0	0.05002	0	0.00176	0	0	0.04455	0	0	0	0	0.25598	0	0	0	0.07732	0	0	0	0	0	0	0	0	0	0	0.00668	0	0.00458	0.00032	0.01022	0	0.08129	0.01819	0.0114
k__Bacteria|p__Firmicutes|c__CFGB2960|o__OFGB2960|f__FGB2960	0.02677	0	0	0	0	0	0	0	0	0	0	0	0	0	0	0	0	0	0	0	0	0	0	0	0	0	0	0	0.38352	0.02645	0	0	0	0	0	0	0	0	0	0	0	0	0	0	0	0	0	0	0
k__Bacteria|p__Firmicutes|c__CFGB3172|o__OFGB3172|f__FGB3172	0.026	0	0	0	0	0	0	0	0	0	0	0	0	0	0	0.02323	0	0	0	0	0.0637	0	0	0	0	0	0	0	0	0.00547	0	0	0	0	0	0	0	0	0	0	0	0	0	0.04654	0	0	0	0	0
k__Bacteria|p__Firmicutes|c__CFGB3070|o__OFGB3070|f__FGB3070	0.02473	0.05187	0	0.00923	0.30507	0	0.02937	0.01338	0	0	0	0	0	0	0.03725	0.02623	0	0.01259	0	0.00917	0.4135	0	0	0	0	0.00501	0.06861	0	0.00152	0.01995	0	0	0	0	0	0	0	0.01445	0.11419	0	0.00195	0	0	0	0	0	0.0828	0	0
k__Bacteria|p__Bacteria_unclassified|c__Bacteria_unclassified|o__Bacteria_unclassified|f__Bacteria_unclassified	0.01867	0.10304	0.01727	0	0.03317	0	0	0	0	0.02884	0	0.00862	0	0.1935	0	0	0	0	0	0	0	0.00421	0.03017	0	0	0	0	0	0	0	0.71253	0.0253	0	0.03424	0.04915	0	0	0	0.02475	0.02794	0	0.00316	0	0	0.00023	0	0	0	0.02285
k__Bacteria|p__Candidatus_Melainabacteria|c__Candidatus_Melainabacteria_unclassified|o__Candidatus_Gastranaerophilales|f__Candidatus_Gastranaerophilales_unclassified	0.01836	0	0	0	0	0	0	0	0	0	0	0	0	0	0	0	0	0	0	0	0	0	0	0	0	0	0	0	0	0	0	0	0	0	0	0	0	0	0	0	0	0	0	0.00087	0	0	0	0	0
k__Bacteria|p__Firmicutes|c__CFGB2930|o__OFGB2930|f__FGB2930	0.01716	0	0	0	0.01837	0	0	0	0.00245	0	0	0	0	0	0	0	0	0	0	0	0	0	0	0	0	0	0.01181	0	0	0	0	0	0	0	0	0	0	0	0	0	0	0	0	0	0	0	0	0	0
k__Bacteria|p__Firmicutes|c__CFGB1776|o__OFGB1776|f__FGB1776	0.01497	0	0	0	0	0	0	0	0.01148	0.35738	0	0	0	0	0.33737	0.7082	0	0	0	0	1.49384	0	0	0	0	0	0	0	1.89778	0	0	0	0	0	0	0	0	0	0	0	0	0	0	0	0	0	0	0	0
k__Bacteria|p__Firmicutes|c__CFGB10318|o__OFGB10318|f__FGB10318	0.01414	0	0	0	0	0	0	0	0	0	0	0	0	0	0.00981	0	0	0	0	0	0	0	0	0	0	0	0	0	0	0	0	0	0	0	0	0	0	0	0	0	0	0	0	0.06783	0	0	0	0	0
k__Bacteria|p__Firmicutes|c__CFGB73062|o__OFGB73062|f__FGB73062	0.01279	0	0	0	0	0	0	0	0.067	0	0	0	0	0	0	0	0	0	0	0	0	0	0	0	0	0	0	0	0	0	0	0	0	0	0	0	0	0	0	0	0	0	0	0.03343	0.00675	0	0	0	0
k__Bacteria|p__Firmicutes|c__CFGB2844|o__OFGB2844|f__FGB2844	0.01113	0	0	0	0	0	0	0	0	0	0	0	0	0	0	0	0.00522	0	0	0	0	0	0	0	0	0	0	0	0	0	0	0	0	0	0	0	0	0	0	0	0	0	0	0	0	0	0	0	0
k__Bacteria|p__Firmicutes|c__CFGB1011|o__OFGB1011|f__FGB1011	0.01005	0.00586	0.0197	0.00629	0.01473	0	0.00151	0.0207	0.01137	0.01648	0.01169	0	0.00626	0	0.12326	0.01057	0.00801	0	0	0.00568	0	0	0.01016	0.00019	0	0.01972	0	0.06867	0.01144	0.01042	0	0.02488	0	0.03319	0.05292	0.04716	0.00824	0.13592	0	0.01947	0.09829	0	0.01392	0.04043	0.92604	0	0.00025	0.01447	0
k__Bacteria|p__Lentisphaerae|c__Lentisphaeria|o__Victivallales|f__Victivallaceae	0.00682	0	0	0	0	0	0	0	0	0	0	0	0	0	0	0	0	0	0	0	0.00026	0	0	0	0	0	0	0	0	0	0	0	0	0	0	0	0	0	0	0	0	0	0	0	0	0	0	0	0
k__Bacteria|p__Firmicutes|c__CFGB4605|o__OFGB4605|f__FGB4605	0.00652	0	0	0	0	0	0	0	0	0	0	0	0	0	0	0.00424	0	0.02406	0	0	0.00602	0	0	0	0	0	0	0	0	0	0	0	0	0	0	0	0	0	0	0	0	0	0	0	0.00556	0	0	0	0
k__Bacteria|p__Firmicutes|c__CFGB9828|o__OFGB9828|f__FGB9828	0.00521	0	0	0	0	0.0393	0	0	0	0	0	0	0	0	0	0	0	0	0	0	0.20362	0	0	0	0	0	0	0	0	0	0	0	0	0	0	0	0	0	0	0	0	0	0	0.11394	0	0	0	0	0
k__Bacteria|p__Firmicutes|c__CFGB72939|o__OFGB72939|f__FGB72939	0.0051	0.17964	0.15546	0	0	0	0	0	0	0.24865	0.11087	0	0	0	0	0	0	0	0.26335	0	0	0.14206	0	0	0	0	0	0.38953	0	0	0	0	0	0.00696	0	0	0.05929	0.20193	0.29895	0	0	0	0.07567	0	0	0	0	0.40304	0
k__Bacteria|p__Firmicutes|c__CFGB2959|o__OFGB2959|f__FGB2959	0.00503	0	0	0	0.00163	0	0.05387	0	0	0	0	0	0	0	0	0.01947	0	0	0	0	0	0	0	0	0	0	0	0.00478	0.00773	0	0	0	0	0	0	0	0	0	0	0	0	0	0	0	0	0	0.01179	0	0
k__Bacteria|p__Firmicutes|c__CFGB1374|o__OFGB1374|f__FGB1374	0.00478	0.03831	0	0	0	0	0.02524	0	0.00447	0.00514	0.01161	0	0	0	0.0013	0.06076	0	0	0	0	0	0	0	0.03495	0	0	0	0	0.0123	0.00605	0	0	0	0	0	0	0	0	0	0	0	0	0	0	0.00268	0	0.00487	0	0
k__Bacteria|p__Firmicutes|c__Clostridia|o__Eubacteriales|f__Yeguiaceae	0.00436	0	0	0	0	0.01524	0	0	0.02595	0	0	0	0	0	0.0328	0.01201	0	0	0	0	0.00323	0	0	0	0	0	0	0	0	0	0	0	0	0	0	0	0	0	0	0	0.0119	0	0	0	0	0	0	0	0
k__Bacteria|p__Firmicutes|c__CFGB11916|o__OFGB11916|f__FGB11916	0.00355	0	0	0	0	0	0	0	0	0	0	0	0	0	0	0	0	0	0	0	0	0	0	0	0	0	0	0	0	0	0	0	0	0	0	0	0	0	0	0	0	0	0	0	0	0	0	0	0
k__Bacteria|p__Firmicutes|c__CFGB2983|o__OFGB2983|f__FGB2983	0.00284	0	0	0	0	0	2.71992	0	0.00657	0	0	0	0	0	0.00088	0	0	0	0	0	0	0	0	0	0	0	0	0	0	0.00086	0	0	0	0	0	0	0	0	0	0	0	0	0	0.0059	0	0	0	0	0
k__Bacteria|p__Firmicutes|c__CFGB1320|o__OFGB1320|f__FGB1320	0.00238	0	0	0	0	0	0	0	0	0	0	0	0	0	0	0	0	0	0	0	0	0	0	0	0	0	0	0	0	0	0	0	0	0	0	0	0	0	0	0	0	0	0	0	0	0	0	0	0
k__Bacteria|p__Firmicutes|c__CFGB9989|o__OFGB9989|f__FGB9989	0.00233	0.09808	0	0	0	0	0	0	0.82375	0	0	0	0	0	0	0.24021	0	0	0	0	0	0	0	0	0	0	0	0	0	0	0	0	0	0	0.05531	0	0	0	0.80956	0	0	0	0	0	0	0	0	0	0
k__Bacteria|p__Actinobacteria|c__Actinomycetia|o__Actinomycetales|f__Actinomycetaceae	0.0023	0.08314	0.04885	0	0.21471	0.45533	0.34346	0.10132	0.02265	0.00604	0.20044	0	0.05649	0	0.5292	0	0.03084	0.19594	0.00439	0.11575	0	0.3433	0.14079	0.0218	0.05346	0.07514	0.23252	0.02818	0.00928	0.03697	0.00982	0.00022	0.00468	0.00608	0.05359	0.24826	0.00054	0.16693	0.00932	0.00671	0.06821	0.09857	0.01955	0.01476	0.03693	0.00242	0.05085	0.0211	0.16041
k__Bacteria|p__Firmicutes|c__CFGB30287|o__OFGB30287|f__FGB30287	0.00117	0	0	0	0	0	0.00088	0	0.00158	0	0	0	0	0	0	0	0	0	0	0	0	0	0	0	0	0.0085	0	0.00052	0	0.00836	0	0	0	0	0	0	0	0	0	0	0	0	0	0	0	0	0	0	0
k__Bacteria|p__Firmicutes|c__CFGB1347|o__OFGB1347|f__FGB1347	0.00107	0	0	0	0	0.0045	0	0	0.08562	0	0	0	0	0	0.04477	0	0	0	0	0	0	0	0	0	0	0	0.09213	0	0	0	0	0	0	0	0	0	0	0	0	0	0	0	0	0	0	0	0	0	0
k__Bacteria|p__Firmicutes|c__CFGB73147|o__OFGB73147|f__FGB73147	0.00101	0	0	0	0	0	0	0	0.01852	0	0	0	0	0	0	0	0	0	0	0	0	0	0	0	0	0	0	0	0	0	0	0	0	0	0	0	0	0	0	0	0	0	0	0	0	0	0	0	0
k__Bacteria|p__Firmicutes|c__CFGB2845|o__OFGB2845|f__FGB2845	0.00054	0	0	0	0	0	0	0	0.0036	0	0	0	0	0	0	0	0	0	0	0	0.00095	0	0	0	0	0	0	0	0	0	0	0	0	0	0	0	0	0	0	0	0	0	0	0	0	0	0	0	0
k__Bacteria|p__Candidatus_Melainabacteria|c__CFGB2106|o__OFGB2106|f__FGB2106	0.00025	0.17021	0	0	0	0	0	0	0.08773	0	0	0	0	0	0	0	0	0	0	0	0	0	0	0	0	0	0	0	0	0	0	0	0	0	0	0	0	0	0	0	0	0.07177	0	0	0	0.0062	0	0	0
k__Bacteria|p__Firmicutes|c__CFGB2834|o__OFGB2834|f__FGB2834	0.00025	0	0	0	0	0	0	0	0	0	0	0	0	0	0	0	0.00049	0	0	0	0	0	0	0	0	0	0	0	0	0	0	0	0	0	0	0	0	0	0	0	0	0	0	0	0	0	0	0	0
k__Bacteria|p__Firmicutes|c__CFGB82363|o__OFGB82363|f__FGB82363	0.00019	0.09129	0	0	0.01453	0	0.09225	0	0.00196	0	0	0	0	0	0.00973	0.00187	0.06714	0	0	0.00999	0.04822	0	0	0	0	0.15453	0	0.01573	0.00377	0.00643	0	0	0	0	0	0	0	0	0	0	0	0	0	0	0	0	0	0	0
k__Bacteria|p__Firmicutes|c__CFGB45628|o__OFGB45628|f__FGB45628	9e-05	0	0.0394	0	0.00103	0	0	0	0	0	0.00105	0	0	0	0	0	0.00657	0.00149	0	0.00544	0	0	0	0	0	0.01435	0.00098	0.00238	0	0	0	0.0059	0	0.00095	0	0.01333	0	0	0	0	0.00029	0.00023	0	0	0	0	0	0.00281	0
k__Bacteria|p__Bacteroidota|c__Bacteroidia|o__Bacteroidales|f__Rikenellaceae|g__Alistipes	8.5605	9.87196	0.93015	3.72864	8.95068	2.76913	2.59555	0.24153	2.82051	4.17247	7.86062	11.2552	0.53393	0	1.67042	9.54186	17.6816	5.95805	2.60919	0.79776	5.02923	0	2.29742	3.14148	3.47636	2.56941	3.53052	4.05953	2.33041	1.92168	0	18.0029	4.50062	7.38026	3.06628	1.83626	5.37525	2.77013	0.31931	3.94561	2.68583	1.11008	0.15703	0.7138	1.70291	2.49187	3.15985	0.55106	2.13435
k__Bacteria|p__Firmicutes|c__Clostridia|o__Eubacteriales|f__Lachnospiraceae|g__Blautia	4.78483	10.9726	3.28452	5.68336	10.9269	22.7843	8.1724	24.0029	7.78401	11.0617	4.61205	6.22769	58.8207	19.1007	2.86375	10.023	3.37956	17.4956	19.5296	15.0978	6.18035	2.91709	2.6094	25.643	20.3913	9.66621	7.40913	4.67619	12.2944	5.8838	5.55052	12.7901	5.53816	7.57643	19.0471	26.6117	14.3175	18.5803	9.68232	16.4723	13.8312	24.8107	23.2999	6.1008	14.2888	28.6825	8.45834	20.888	21.1488
k__Bacteria|p__Proteobacteria|c__Gammaproteobacteria|o__Enterobacterales|f__Enterobacteriaceae|g__Escherichia	3.62218	0	0	0	0	0	0	0.76857	0	0	0.65449	0	0	0.05206	2.19619	0	0.04751	0.04897	0	0	1.7094	4.93142	1.7168	3.71743	0	1.43457	0.11145	0.00418	0	0.12461	0.18834	0.06171	3.33235	0.21073	0	0	0.1487	0	0.00125	0	0.02276	0	0	0.61039	0.09227	0	0.6928	0	0
k__Bacteria|p__Bacteroidota|c__Bacteroidia|o__Bacteroidales|f__Bacteroidaceae|g__Phocaeicola	3.05739	3.03597	11.9435	4.54653	2.7444	0.25905	0.35021	0.10969	1.30845	4.79187	2.34043	9.47269	0.14979	0	1.27427	0.73903	1.91617	1.26383	0.54782	0.25387	0.19563	5.01314	6.58974	3.97355	4.34359	1.19569	1.60152	2.0936	0.64514	0.50847	7.88599	1.56759	2.5317	2.15563	4.71705	1.18581	7.32746	5.47362	0.85267	1.23684	0.34738	5.92081	0.03774	0.33926	0.14755	7.53347	0.85402	3.10385	1.50189
k__Bacteria|p__Firmicutes|c__Erysipelotrichia|o__Erysipelotrichales|f__Erysipelotrichaceae|g__Holdemanella	3.05217	0.8461	0	0	0	0	0	0	0.50866	0	2.33266	0	0	0	1.4873	0	0	0	0	1.35088	0	0	0.28552	0	0	0	13.7316	6.33397	5.06703	0	0	0	0	0	0	0	0.36618	0	2.25632	0	0	0	0	0	0	0	0	0	0
k__Bacteria|p__Firmicutes|c__Clostridia|o__Eubacteriales|f__Oscillospiraceae|g__Faecalibacterium	2.93427	6.49242	4.96853	17.4016	7.95572	0.02073	0	0.12237	5.24666	16.3059	5.19931	8.14735	0.06826	0	0.33402	9.7572	5.48745	1.50414	6.53086	1.36511	3.01514	10.5308	0.42514	0.7522	2.2706	2.39668	0.18946	2.46653	1.20979	1.18952	0.89083	4.80134	2.03138	2.84059	6.80143	1.32127	4.81522	5.13353	3.30211	5.84196	2.36159	10.3874	0.15792	0.82305	4.95852	8.30337	0.13532	2.63496	9.02758
k__Bacteria|p__Bacteroidota|c__Bacteroidia|o__Bacteroidales|f__Barnesiellaceae|g__Barnesiella	2.86489	0	0	0	1.64041	0.25664	0	0	0	0	0.84517	0	0	0	0.42288	0.48773	0	0	1.04206	0	0.14245	0	0.13622	0	0	0.45207	0.07625	0	0.1406	0.12557	0	0	0	0	0	0	0.33236	0	0.00769	0	0	0	0.01129	0.22879	0.60912	0	0	0	0
k__Bacteria|p__Bacteroidota|c__Bacteroidia|o__Bacteroidales|f__Bacteroidaceae|g__Bacteroides	2.81132	5.99826	14.4107	29.1774	11.1254	1.70791	0.29842	0.14354	2.70305	7.94833	23.1257	25.8694	2.33828	4.47008	4.56808	4.72147	6.93918	5.63661	1.38428	1.32994	1.33529	11.2358	12.6132	4.56655	12.9694	8.9769	0.85888	4.10166	2.16048	3.52262	13.0661	9.58188	8.01698	7.00964	9.92507	2.56543	3.2689	5.60075	0.57725	2.98225	0.58459	5.58505	0.34892	0.93874	0.57501	8.61007	1.05976	6.44742	9.92141
k__Bacteria|p__Firmicutes|c__Clostridia|o__Eubacteriales|f__Eubacteriales_unclassified|g__Gemmiger	2.64701	6.05599	1.42816	2.11638	0.41424	9.78352	0.09204	0	0.02857	2.66321	0.2649	4.79239	0	0	0.291	2.21944	1.7334	3.40521	1.49946	0.21582	0.60185	3.55714	1.44987	3.05767	0	2.66526	1.48566	4.38777	1.67791	0.68451	0	0	3.81704	0	1.55163	0	9.10955	0	0	0.01257	0.38311	2.10049	0.17545	0.73266	0.6851	0	0.00225	0	0
k__Bacteria|p__Bacteroidota|c__Bacteroidia|o__Bacteroidales|f__Rikenellaceae|g__Rikenellaceae_unclassified	2.36053	0	0	0.68184	0	0	0.13947	0	2.01797	0	0	0	0	0	0	0	0	0	1.00645	0	0	0	0	2.48783	0	0	1.80472	0	0	0	0	0	0	0	0	0	0	0	0	0	0	0	0	0.05699	1.08929	3.06529	0	0	0
k__Bacteria|p__Firmicutes|c__Clostridia|o__Eubacteriales|f__Lachnospiraceae|g__Coprococcus	2.30424	0.9368	0.17661	1.10593	0	2.78779	0.4998	0	0.38567	1.71957	0.69502	0.26781	0	0	0.22564	0.82526	0.09112	3.46702	0.49401	1.3442	0.18998	1.84204	0.31413	0.00265	1.41445	2.44352	1.01891	3.31103	1.74032	0.50953	0	0.18937	2.45122	0.00645	0.75276	0	1.05241	0.73842	0.21316	1.18448	1.73125	0	0.63856	2.20203	0.74714	0.79359	0.05928	0.10965	1.76734
k__Bacteria|p__Bacteroidota|c__CFGB11479|o__OFGB11479|f__FGB11479|g__GGB1631	1.98717	0.28191	0	0	0	0	0	0	0	0	0	0	0	0	0	0	0	0	0	0	0	0	0	0	0	0	0	0	0	0	0	0	0	0	0	0	0	0	0.17964	0	0	0	0	0	0	0	0	0	0
k__Bacteria|p__Bacteroidota|c__Bacteroidia|o__Bacteroidales|f__Tannerellaceae|g__Parabacteroides	1.96739	0.70861	0.52686	0.31003	1.85358	0.22106	0.45379	0.10735	0.83516	0.47589	0.91336	2.32003	0.28416	0.68911	1.84002	0.48788	2.05407	0.16475	0.45072	0.43664	0.18047	0.69237	1.52495	0.45152	0	0.35926	0.19824	0.11736	0.14787	0.65536	0	0	1.1655	1.67145	1.24929	0.45859	0.95844	0.8177	0.3943	0.67493	0.94189	0	0.13025	0.46948	0.8148	0.71927	0.2255	0.16399	1.35729
k__Bacteria|p__Firmicutes|c__Clostridia|o__Eubacteriales|f__Lachnospiraceae|g__Fusicatenibacter	1.88171	3.18954	2.80139	0.26598	1.55146	0.04945	0.06152	0.00936	0.23568	1.52901	0.18659	0.78272	0	0	0	4.27775	1.15382	3.56036	4.77005	0.60405	0.70881	3.62601	0.54867	1.13059	5.06835	1.38832	0.03959	2.01204	4.99569	1.33957	0	3.58092	0.2266	1.61588	0.9447	2.02116	3.16645	4.92326	8.23226	6.31078	3.59249	0	4.02035	4.04481	12.9694	2.99153	1.33951	3.17919	0.53657
k__Bacteria|p__Firmicutes|c__CFGB10477|o__OFGB10477|f__FGB10477|g__GGB9345	1.7964	0	0	0	0	0	0	0	0.4697	0	1.08933	0	0	0	6.82815	0.02537	1.15346	0	0	0.24234	4.98133	0	0	0	0	0	2.04523	0.16162	0.05838	1.60985	0	0	0	0	0.01185	0	0	0	0.06747	0	0	0	0	1.4641	0.06306	0	0.04158	0	0
k__Bacteria|p__Firmicutes|c__CFGB3054|o__OFGB3054|f__FGB3054|g__GGB33512	1.72299	0.05162	0	0.27596	0.00253	0	1.32855	0	0.95774	0.00452	0.37637	0	0	0	0.23299	0.04413	1.18022	0.51891	0	0.02202	0	0	0	0	0	0.05462	0	0.04757	0.0353	0.29985	0	1.3091	0	1.46416	0	0.01785	0.00216	0	0.00124	0	0	0	0.01406	0.17031	0.00266	0	0.16006	0	0.12252
k__Bacteria|p__Firmicutes|c__Clostridia|o__Eubacteriales|f__Oscillospiraceae|g__Oscillospiraceae_unclassified	1.71706	2.99338	6.55203	3.19924	1.33284	5.6274	6.21632	1.145	3.38966	3.36738	6.26604	3.29145	2.10842	0.11328	5.00645	0.64472	2.28885	2.08646	0.37242	5.65328	0.93098	1.09137	4.21937	6.24735	1.3699	1.02166	5.80671	9.78513	3.96233	2.86387	1.14883	0.19126	0.14325	1.7738	6.88044	0.10053	0.79993	5.35702	5.78603	0.28203	10.3398	7.85902	0.71294	3.08172	13.3129	5.9796	2.51548	0.58897	7.00506
k__Bacteria|p__Firmicutes|c__Clostridia|o__Eubacteriales|f__Oscillospiraceae|g__GGB9708	1.66198	0.05202	0	0.10504	1.19699	0	0	0	0.14665	0	0	0	0	0	4.3421	0.50892	1.37708	0	0.02456	0.29718	0.02891	0	0	0	0	0.03365	0.33524	0.47862	0.75377	1.36629	0	0	0	0	0	0	0	0.1224	0.64795	0	0.2285	0	0.01419	0.30828	0.25924	0	0.056	0	0.05876
k__Bacteria|p__Firmicutes|c__Clostridia|o__Eubacteriales|f__Eubacteriales_incertae_sedis|g__Candidatus_Cibionibacter	1.60562	1.15001	0.05162	2.06036	2.86006	0.40725	0	2.96513	1.52712	1.01541	0.376	0.07023	0	0	0.03819	3.7868	1.52256	0.70216	4.44609	0.11572	0.19807	1.60893	0.23682	0.02998	0	0	0.43526	0	0.39103	1.38348	0	0.91718	0.56174	0	0.84469	0.33443	4.65657	0.52828	1.98329	0	1.10627	2.93736	4.54609	2.4911	4.46946	0	0	3.84629	2.84793
k__Bacteria|p__Firmicutes|c__CFGB2984|o__OFGB2984|f__FGB2984|g__GGB9347	1.5949	0	0	0	0	0	0	0	0	0	0	0	0	0	0.71876	0.03254	0	0	0	0	0.02574	0	0	0	0	0	0	0	0	0	0	0	0	0	0	0	0	0	0.58909	0	0	0	0	0	0	0	0	0	0
k__Bacteria|p__Firmicutes|c__Clostridia|o__Eubacteriales|f__Lachnospiraceae|g__Lachnospiraceae_unclassified	1.58273	2.45902	7.47786	0.87695	1.46367	0.41859	0.17047	6.30926	1.25148	3.01733	4.26968	2.09997	0	0	0.87309	1.2977	0.55926	6.32162	10.973	0.03554	4.60802	4.84397	1.17995	1.93182	1.58689	3.95627	0.99721	0.58479	5.11854	0.43891	0.00678	2.40327	0	0.7674	3.92773	1.36471	4.63898	8.44588	0.01374	8.66697	1.10449	2.8628	0.68642	2.91127	1.1511	0.07199	0.00733	9.86454	1.75421
k__Bacteria|p__Actinobacteria|c__CFGB12107|o__OFGB12107|f__FGB12107|g__GGB34797	1.5707	0.4386	0.58268	0	0	0.26071	0	0	1.19815	1.25524	0	0	0	0	0	0	0	0	0	0	1.21942	0	0.05751	0	0	0.22293	0	0	0	0	0	0	0	0	0.80629	0	0.81514	0.17514	0.44356	0	0	0	0	0	0	0	0	0	0
k__Bacteria|p__Firmicutes|c__Clostridia|o__Eubacteriales|f__Oscillospiraceae|g__GGB9602	1.40621	0.01793	0	0	0	0	0.03287	0	0.61291	0.05031	0	0	0	0	0	0.28659	0	0	0.07167	0.19211	0.08342	0	0	0	0	0.39408	0	0	0.26124	0.13903	0	0	0	0	0.0054	0	0	0	0	0	0	0	0	0.03506	0.00999	0	0.65478	0	0
k__Archaea|p__Euryarchaeota|c__Methanobacteria|o__Methanobacteriales|f__Methanobacteriaceae|g__Methanobrevibacter	1.39829	0.58809	0	0	0.78059	0	0	0	1.5843	0	1.50071	0	0	0	8.06515	0.32367	4.25523	0	0	2.04326	7.6089	0	0.10174	0.01951	0	0	2.00956	1.61526	0	1.80323	0	0	0	0	0	0	0	0	2.07999	0	0.76669	0	2.71445	5.82072	2.76649	0	0	0	0
k__Bacteria|p__Firmicutes|c__Clostridia|o__Eubacteriales|f__Eubacteriales_unclassified|g__GGB9760	1.38623	1.29423	0	0.31125	3.26327	1.36553	0	0	0	0	1.09693	0.17566	0	0	0.14168	0.43325	0	0	0.89014	0.50768	1.55842	0.81316	0.10742	0	0	0.40872	2.38166	1.81751	1.04649	0.10353	0	0	0	1.35056	0.18745	0	0	0	0	0	0.85594	0	0.27419	0.26309	0.31279	0	0.0859	0.34824	0
k__Bacteria|p__Firmicutes|c__Clostridia|o__Eubacteriales|f__Lachnospiraceae|g__Mediterraneibacter	1.34687	2.41485	2.38038	0.41627	3.34514	3.45041	3.1967	1.44285	2.21888	0.26335	3.10017	1.21634	3.71584	2.47292	4.27389	2.99404	1.20494	0.45942	3.12838	1.20429	0.72033	1.06497	0.78075	4.35127	0.10706	3.25299	2.5638	2.79705	2.18023	1.88909	8.79283	1.48617	1.70192	2.62891	0.62053	2.63539	1.54711	1.77057	1.46553	1.92392	2.48676	0.2167	3.67249	2.50351	0.73921	2.44764	0.24559	1.55937	2.09604
k__Bacteria|p__Firmicutes|c__Clostridia|o__Eubacteriales|f__Oscillospiraceae|g__GGB9715	1.30451	0.03059	4.62732	0.46717	1.42327	0.87152	0.49248	0	0	0	1.46544	0	0	0	0.52163	1.11953	2.00157	2.88791	0.02475	1.16151	0.29369	0.22572	8.97281	0.58744	0	1.45046	3.53056	0.98188	0.73502	2.61682	0	0	0	0	0.43158	1.53617	0.27326	0	0	0.0509	1.13257	0	0.30196	0.11497	0.19157	0	0.00765	0	0
k__Bacteria|p__Firmicutes|c__Clostridia|o__Eubacteriales|f__Oscillospiraceae|g__Monoglobus	1.18055	2.00415	0	0	0.33479	2.51941	0.31999	0.22873	0	0	0	0.02979	0	0	0	0	0.49114	0.54629	0.41715	0	0	0	0	0.27528	0	2.67311	0	0.59119	0	0	0.69835	0.39156	0	0.13057	0	0	0	0.06697	0	1.27646	0	0	0.38409	0.8144	0	0	0.47076	0.88525	0.12541
k__Bacteria|p__Bacteroidota|c__Bacteroidia|o__Bacteroidales|f__Odoribacteraceae|g__Odoribacter	1.12294	0.18223	0.18795	0.117	0.28384	0.00192	0	0	2.5452	0.10876	0.16965	0.49599	0	0	0.94741	0.27837	0.33854	0	0.01056	0.02289	0.05492	0	0.04584	1.13198	0	0.0903	0.27362	0.08922	0.10283	0.3636	0.38371	0	0.1123	0.11578	0	0.00685	0.0232	0.12332	0.00031	0	0.04362	0.02773	0.01347	0.14554	0.07995	0.18279	0.63021	0	0.09122
k__Bacteria|p__Firmicutes|c__Clostridia|o__Eubacteriales|f__Oscillospiraceae|g__Oscillibacter	1.08925	1.03198	0.02879	0.10298	0.03413	0.12614	0.05069	0	3.1853	0.69202	2.87645	1.63174	0	0	0.45239	1.04371	0.03398	3.15824	0	0.67866	1.26046	2.45774	0.45372	0.26308	0.02961	0.47311	0.14627	1.5172	0.69982	0.42599	0.06313	0.28509	0.29629	0.01685	0.92331	0.55706	0.322	0.57535	0.75194	2.73199	0.21769	0.0389	0.02784	0.02374	0.80913	0.20792	0.02595	0	0.40536
k__Bacteria|p__Verrucomicrobia|c__Verrucomicrobiae|o__Verrucomicrobiales|f__Akkermansiaceae|g__Akkermansia	1.08624	0.00932	0.01731	1.6064	0	1.02131	1.89038	0	1.58937	0	0	0	0.59032	0	0.07964	0.29532	4.83233	7.98651	0	0.1266	1.96514	0	0	0.01464	16.3226	1.8685	0.00569	0.42017	0.12321	1.9586	0.11286	1.03544	0	9.99041	1.25265	0	0	0.05184	3.55838	0	0.89355	0	0.77725	1.99455	0.74183	0	3.1053	0	0
k__Bacteria|p__Firmicutes|c__Clostridia|o__Eubacteriales|f__Eubacteriaceae|g__GGB3278	1.04201	0	0	0	0	0	0	0	0.0234	0	0	0	0	0	0.02872	0	0	0	0	0	0.70352	0	0	0	0	0	0	1.17821	0	0	0	0	0	0	0	0	0	0	0	0	0	0	0	0	0	0	0	0	0
k__Bacteria|p__Firmicutes|c__Clostridia|o__Eubacteriales|f__Clostridiaceae|g__Clostridiaceae_unclassified	1.01972	0.6771	0.24017	0.47093	0.14007	0.89722	5.19824	0.41984	0.8754	1.14363	0.16218	0.70315	0	0	1.38755	0.46114	0.30892	2.75212	0.63149	0.3957	0.56519	1.36507	0.46196	0.12083	0.33348	0.71949	0.60562	0.47236	0.15749	0.04065	0.04209	0.07814	0	0	0.53926	0.10539	0.29667	0.51469	0.07828	0	0.54975	2.78947	0.02393	0.50616	0.57015	1.26666	1.37028	0.42785	0.37674
k__Bacteria|p__Firmicutes|c__Clostridia|o__Eubacteriales|f__Oscillospiraceae|g__Ruminococcus	1.00232	0.93969	0	5.18957	3.85002	0	6.51564	12.3709	2.28164	0.70907	0.72102	0	0	0	1.43178	10.2423	1.97838	2.42808	4.98062	3.88187	4.7056	5.96628	0.42676	4.30269	0	5.53665	3.53875	0.16456	14.2272	5.92638	0	6.82477	0.3019	11.5625	4.95024	5.71271	5.6726	10.6599	8.12596	0	9.66234	0	15.5528	16.462	3.06396	3.48911	11.7126	2.52537	0
k__Bacteria|p__Actinobacteria|c__Coriobacteriia|o__Coriobacteriales|f__Coriobacteriaceae|g__Collinsella	0.95899	2.1524	0.33748	0.00907	2.82884	2.37354	3.23357	8.40146	0.30987	1.25026	2.29485	0.02839	0	0	2.36165	0.1441	0.3227	0.97476	2.77981	4.11815	0.64022	0	0.43717	6.93793	0.07662	4.20712	1.20647	1.69515	3.78621	7.9011	0	0	0	0	2.23743	5.55109	2.35486	0.7327	0.51492	0	0	0	5.17259	1.07268	2.06341	0	8.10822	3.87826	3.32604
k__Bacteria|p__Firmicutes|c__Clostridia|o__Eubacteriales|f__Lachnospiraceae|g__Anaerobutyricum	0.90692	3.5084	1.54504	0.57451	0.84074	0.65926	1.45563	4.92469	1.01728	2.49527	2.70527	1.58999	2.33063	0	0.25944	1.72563	0	2.10949	2.60579	2.46595	1.86386	2.21615	1.62668	6.73178	0.69797	2.00512	1.92467	2.56453	2.56996	0.7483	1.2619	1.92354	0	1.64228	4.96176	0	1.38321	2.20089	1.41028	2.30288	5.15148	0	6.05479	1.53893	4.43732	1.60375	1.75907	0.65716	3.25429
k__Bacteria|p__Firmicutes|c__CFGB79294|o__OFGB79294|f__FGB79294|g__GGB87445	0.90038	0.2922	0	0	0	0	0	0	0	0	0	0	0	0	3.52384	0.74628	0	0	0	0	4.35148	0	0	0	0	0	0	0	0	0	0	0	0	0	0	0	0	0	0	0	0	0	0	0.36819	0	0	0	0	0
k__Bacteria|p__Firmicutes|c__Clostridia|o__Eubacteriales|f__Oscillospiraceae|g__Agathobaculum	0.88885	1.39906	0.23471	1.06457	0.59483	0.00604	0.01909	0.52201	0.24658	1.01799	0.12812	0.16888	0	0.96018	0	0.29936	0	0.2563	0.61155	0.1856	0.9059	0.2905	0.13434	0.05767	0.02816	0.09072	0.01067	0.01366	0	0.28347	0	0.00473	0.01577	0.05443	0.24214	0.02414	0.25878	0.57464	0.17521	1.53373	0.16006	1.24046	0	0	0	0.53301	0	0.11404	0.72057
k__Bacteria|p__Firmicutes|c__CFGB1354|o__OFGB1354|f__FGB1354|g__GGB3304	0.88593	0	0	0	0	0	0	0	2.43642	0	0	0	0	0	2.20695	0.17579	0	0	0	2.66558	0.60982	0	0	0	0	0	0.93326	0.39873	0	4.11329	0	0	0	0	0	0	0	0	2.20149	0	0	0	0	0.49139	0	0	1.61344	0	0
k__Bacteria|p__Firmicutes|c__CFGB1765|o__OFGB1765|f__FGB1765|g__GGB4567	0.87884	0	0	0	0	0	10.5552	0	0	0	0	0	0	0	2.51772	0	0	0	0	0	2.88977	0	0	0	0	0	0	0	0	0	0	0	0	0	0	0	0	0	2.16532	0	0	0	0	0.13461	0	0	0	0	0
k__Bacteria|p__Synergistetes|c__Synergistia|o__Synergistales|f__Synergistaceae|g__Cloacibacillus	0.87738	0.01481	0	0	0	0	0.02088	0	1.23182	0	0.04688	0	0	0	0	0.00164	6.88922	0	0	0.01187	0.37147	0	0.00086	0	0	0	0	0	0	0.16637	0	0	0	0	0	0	0	0	0.01419	0	0	0	0	0.01452	0	0	0	0	0
k__Bacteria|p__Firmicutes|c__Clostridia|o__Eubacteriales|f__Oscillospiraceae|g__GGB41366	0.81706	0	0	0	0	0	0	0	1.25293	0	0	0	0	0	0.15208	0	0	0	0	0	0	0	0	0	0	0	0	0	0	0	0	0	0	0	0	0	0	0	0	0	0	0	0	0	0	0	0	0	0
k__Bacteria|p__Firmicutes|c__Clostridia|o__Eubacteriales|f__Lachnospiraceae|g__Anaerostipes	0.76024	2.09156	1.84715	1.1111	2.79555	0.23057	0.49991	8.78569	1.61187	6.21367	0.57612	0.84334	1.8824	0	0.17564	1.38866	0.88674	1.21541	1.84968	1.09442	1.8012	2.7499	0	0.73194	0.01741	2.09065	1.32517	5.79322	1.57634	0.73909	4.74982	1.92232	0.00317	2.33984	3.74542	2.07617	1.00526	0.92618	1.20312	5.7724	6.17339	10.9474	2.52946	1.32459	1.40359	2.69909	10.427	0.25163	2.19697
k__Bacteria|p__Firmicutes|c__CFGB1765|o__OFGB1765|f__FGB1765|g__GGB4599	0.66487	0	0	0	0	0	0.59261	0	0.12006	0	0	0	0	0	0	0.01228	0.29366	0	0	0	0	0	0	0	0	0	0	0	0	0	0	0	0	0	0	0	0.14363	0	0	0	0	0	0	0	0	0	0	0	0
k__Bacteria|p__Firmicutes|c__Clostridia|o__Eubacteriales|f__Oscillospiraceae|g__GGB36331	0.65758	0	0	0	1.0218	0	0	0	1.05407	0	0	0	0	0	0.00409	0.00304	0	0	0	1.80845	0	0	0	0	0	0.87946	0	0	0	0	1.6268	0	0	0	0	0	0.90409	0	0	0	0	0	0	1.04169	0	0	0.7405	0	0
k__Bacteria|p__Firmicutes|c__Clostridia|o__Eubacteriales|f__Peptostreptococcaceae|g__Romboutsia	0.65735	0	0.03409	0	0	0	0	0.06996	0	0.2905	0.27165	0	0	0	0.39368	0.09226	0.08092	0.11153	0.54844	0.00372	0.98982	0.22557	0	0	0	0.49227	2.41856	0.30949	0.9329	0.10821	0.03002	0.13457	0	0.77574	0	0	0.00657	0.12277	0.03542	0.0553	0.02403	0.37014	0.05208	0.64662	0.39134	0	1.04568	0.01	0
k__Bacteria|p__Firmicutes|c__CFGB3062|o__OFGB3062|f__FGB3062|g__GGB9747	0.63182	0.0853	0	0	0	0	0	0	0.08941	0	0	0	0	0	0.4729	0	0	0	0	0	0.21582	0	0	0	0	0	0.41888	0	0	0	0	0	0	0	0	0	0	0	1.55312	0	0	0	0	0	0	0	0	0	0
k__Bacteria|p__Firmicutes|c__Clostridia|o__Eubacteriales|f__Lachnospiraceae|g__Dorea	0.61666	2.65223	2.74991	0.94112	1.60168	0.01859	0.19427	0.82945	1.6523	2.01972	1.11321	0.70365	0.63826	0	0.74159	1.55495	0.03995	1.86513	2.65132	4.5226	1.34276	3.36577	0.58513	3.47918	0.32826	2.56095	1.27331	2.57068	4.77191	0.74434	6.71653	2.30099	0.27805	0.44774	2.88492	0	2.52761	4.17977	2.63799	6.72568	1.96202	0	3.80709	2.34025	1.42317	1.34464	0.24264	3.65571	1.06453
k__Bacteria|p__Firmicutes|c__Clostridia|o__Eubacteriales|f__Lachnospiraceae|g__Roseburia	0.6161	1.54686	0.07526	1.03853	1.47862	0.13367	0.08243	0.33038	0.87387	3.40421	0.80363	1.04425	0.35417	0.83123	0.07364	1.68302	0.25098	0.90775	0.89438	2.76695	0.96191	0.44972	0.89021	1.29244	5.38215	0.41737	0.5486	0.41069	0.29571	0.38474	0.33867	0.67077	0.01391	0.28884	1.46507	0.49156	1.33072	0.26161	0.96502	0.38926	0.25427	2.72417	0.43305	0.06392	0.44242	2.83323	1.65391	0.8179	1.0319
k__Bacteria|p__Firmicutes|c__Clostridia|o__Eubacteriales|f__Clostridiaceae|g__Clostridium	0.58367	0.32269	0.97947	0.46467	0.18407	0.00846	0.01282	0.13045	0.24766	0.1931	0.31216	0.70596	0.15829	3.3036	0.28048	0.39123	0.38951	0.45509	0.78262	0.2799	0.52919	0.17344	0.74163	0.08509	0.0428	0.2094	0.9654	4.4932	0.19369	0.11775	0.15473	0.14488	0.02567	0.45787	0.91955	0.1306	0.03478	0.45482	0.92166	0.05737	0.02881	0.02472	0.52528	0.97468	0.10794	1.59389	0.54395	0.10627	0.17656
k__Bacteria|p__Firmicutes|c__CFGB2982|o__OFGB2982|f__FGB2982|g__GGB9342	0.5782	0.10592	0	0.27169	0.3959	0	2.55279	0	0.98983	0	0	0	0	0	5.84311	0.0614	0.40563	0	0	0.26447	1.91529	0	0	0	0	0	0	0.09762	0	1.04028	0	0	0	0	0	0	0	0	0.96381	0	1.98481	0	0	0.11409	0	0	0.5136	0	0
k__Bacteria|p__Bacteroidota|c__Bacteroidia|o__Bacteroidales|f__Odoribacteraceae|g__GGB1332	0.50357	0	0	0	0	0	0	0	0	0	0	0	0	0	0	0	0	0	0	0	0	0	0	0	0	0	0	0	0	0	0	0	0	0	0	0	0	0	0	0	0	0	0	0	0	0	0	0	0
k__Bacteria|p__Firmicutes|c__Clostridia|o__Eubacteriales|f__Lachnospiraceae|g__GGB3653	0.47351	0.67741	0.0702	0.01568	0.09327	0	0.1326	0.68256	0.6239	0.4093	0.21239	0.0308	0	0	0.0868	0.96571	0.13188	0.28906	0.06524	0.37452	0.93672	0.77721	0.0013	0.04913	0	0.76932	2.05998	1.08957	0.43518	0.54707	0	0.02201	0	0.51613	0.35696	0.59109	0.00373	0.05193	1.01282	0.23451	0.49831	0.43245	0.19593	0.23046	0.09707	0.09868	0.22023	0.55532	0.054
k__Bacteria|p__Firmicutes|c__Clostridia|o__Eubacteriales|f__Lachnospiraceae|g__Brotolimicola	0.44221	0.10182	0	1.44577	0.41666	0.05273	0	0.06688	0.43242	0.68258	0.05377	0.18972	0	0	0	0.0049	0.33314	0.16736	0.01706	0.10815	0.65862	0	0.00974	0.00629	0	0.02561	0.00679	0.47146	0.11857	0.02574	0	0.12222	0	0.34176	0.09301	0	0.01152	0	0.0252	0.61116	0.14965	0.26028	0	0	0.17228	0.54179	0.0869	0.24246	0.3059
k__Bacteria|p__Firmicutes|c__CFGB8140|o__OFGB8140|f__FGB8140|g__GGB3754	0.34153	0	0	0	0	0	0	0	0	0	0	0	0	0	0	0	1.28932	0	0	0	0	0	0	0	0	0	0	0	0	0	0	0	0	0	0	0	0	0	0	0	0	0	0	0	0	0	0	0	0
k__Bacteria|p__Firmicutes|c__CFGB10309|o__OFGB10309|f__FGB10309|g__GGB4676	0.33752	0	0	0	0	0	0	0	0	0	0	0	0	0	0	0	0	0	0	0	0.13141	0	0	0	0	0	0	0	0	0	0	0	0	0	0	0	0	0	0	0	0	0	0	0	0	0	0	0	0
k__Bacteria|p__Firmicutes|c__CFGB2985|o__OFGB2985|f__FGB2985|g__GGB9350	0.33143	0	0	0	0	0	0	0	0	0	0	0	0	0	0	0	0	0	0	0.08671	0	0	0	0	0	0	0	0	0	0	0	0	0	0	0	0	0	0	0	0	0	0	0	0	0	0	0	0	0
k__Bacteria|p__Firmicutes|c__Clostridia|o__Eubacteriales|f__Oscillospiraceae|g__GGB33469	0.31913	0.01138	0	0	0	0.03902	0.39519	0	0.17771	0	0.2278	0	0	0	0.06794	0.02102	0	0	0	0.06594	0.51719	0	0	0	0	0	0	0	0.06404	0	0	0.05763	0	0	0.24378	0.28881	0	0	0.21198	0	0.02726	0	0	0	0.06751	0	0	0	0
k__Bacteria|p__Actinobacteria|c__Coriobacteriia|o__Eggerthellales|f__Eggerthellaceae|g__Slackia	0.31779	2.04814	0.20129	0	0	0	0	0	0.66386	0.38578	0.62904	0	0	0	0.09056	0	0	0	0.35363	1.17307	0.03425	0.63963	0.01025	0	0	0.24841	0.91313	0.30148	0.77561	0	0	0	0	0	0	0	0	0.08838	0.06601	0	0	0	0	0	0	0	0	0	0
k__Bacteria|p__Actinobacteria|c__Coriobacteriia|o__Eggerthellales|f__Eggerthellaceae|g__Ellagibacter	0.30951	1.15534	0	0	0	0	0	0	0.00892	0	0	0	0	0	0.76274	0	0	0	0	0	0	0	0.00723	0	0	0	0	0	0.61528	0	0	0	0	0	0	0	0	0	0.20535	0	0	0	0	0	0	0	0	0	0
k__Bacteria|p__Firmicutes|c__CFGB3041|o__OFGB3041|f__FGB3041|g__GGB9547	0.30859	0.01915	0	0.06793	0	0	0.48287	0	0	0	0	0	0	0	0.38333	0.32901	0	0	0	0	0	0	0	0	0	0.1586	0.15581	0.18192	0	0	0	0	0	0	0	0	0	0	0	0	0	0	0	0	0	0	0.36084	0	0
k__Bacteria|p__Firmicutes|c__CFGB2952|o__OFGB2952|f__FGB2952|g__GGB9293	0.30593	0	0	0	0	0	0	0	0.06978	0	0	0	0	0	0.21265	0.14878	0	0	0	0	0	0	0	0	0	0.00663	0	0	0	0	0	0	0	0	0	0	0	0	0	0	0	0	0	0	0	0	0	0	0
k__Bacteria|p__Actinobacteria|c__Coriobacteriia|o__Eggerthellales|f__Eggerthellaceae|g__Adlercreutzia	0.27617	0.36687	0.12877	0.30591	0.16933	0.74949	0.74589	0.88198	1.02547	0.84303	0.00901	0.17378	0.75995	0.44181	0.04644	0	0.14387	0.71562	0.16499	0.26246	0.10498	0	0	0.35199	0	0.34768	0.19745	0.30327	0.10504	0.3778	0.10194	0.35485	2.97303	0.66008	0.10352	0.24118	0.35817	0.18389	0.37622	1.65122	0.74205	0	0.68173	0.39091	0.50834	1.10761	0.91452	0.72028	0.43122
k__Bacteria|p__Bacteroidota|c__CFGB529|o__OFGB529|f__FGB529|g__GGB1096	0.26185	0.0551	0	0	0	0	0	0	0	0	0	0	0	0	0.23083	0	0	0	0	0	0	0	0	0	0	0	0	0	0	0	0	0	0	0	0	0	0	0	0	0	0.00619	0.3191	0	0	0	0	0	0	0
k__Bacteria|p__Firmicutes|c__CFGB1780|o__OFGB1780|f__FGB1780|g__GGB4723	0.25012	0	0	0	0	0	0	0	0	0	0	0	0	0	0	0	0	0	0	0	0.04059	0	0	0	0	0	0	0	0	0	0	0	0	0	0	0	0	0	0	0	0	0	0	0	0	0	0	0	0
k__Bacteria|p__Firmicutes|c__Clostridia|o__Eubacteriales|f__Oscillospiraceae|g__GGB9730	0.25002	0.51457	0	0	0.33974	0	0	0	0.43512	0	0	0	0	0	0	0.33297	0	0	0	0	0.0154	0	0.02513	0	0	0	0	0	0.05671	0.04041	0	0	0	0	0.17713	0	0.54711	0	0	0	0.11962	0	0	0	0.25181	0	0	0	0
k__Bacteria|p__Bacteroidota|c__Bacteroidia|o__Bacteroidales|f__Odoribacteraceae|g__Butyricimonas	0.24957	0.15981	0	0	0.0288	0	0	0	0.061	0.15963	0.14869	0	0	0	0.09858	0	0	0	0	0.00646	0.07025	0.272	0.03279	0	0	0	0.16984	0.16454	0.00614	0.00596	0	0	0	0	0	0.03643	0.02054	0.02334	0.01638	0	0.02683	0	0	0.04097	0	0	0.02251	0	0
k__Bacteria|p__Firmicutes|c__Clostridia|o__Eubacteriales|f__Lachnospiraceae|g__Lachnospira	0.24858	0	1.29876	0.13284	0	0	0.01621	0.00899	0	0.14777	0	0.3583	0	0.00496	0	0.38713	0.0532	0.06769	0.00572	0.0481	0.06038	0.05077	0.01126	0	0	0.05502	0.00465	0.15672	0.00176	0.00635	0	0.03735	0.12638	0.2071	0.49367	0.13048	0.17772	0.05732	0.1592	0.04364	0.01901	0.5121	0.00131	0.12708	0.02131	0.12965	0.01686	0.10864	0.01398
k__Bacteria|p__Firmicutes|c__CFGB3072|o__OFGB3072|f__FGB3072|g__GGB9781	0.23972	0.03743	0	0.002	0.10744	0.20327	0.33817	0.08756	0.14141	0.01863	0.13945	0	0	0	0.25985	0.10323	0.20054	0.03154	0.03554	0.0974	0.43528	0	0	0	0	0.3324	0.00816	0.24416	0.16356	0.32097	0	0.09269	0	0.40019	0.01042	0.26801	0.00783	0	0.08167	0	0.04307	0	0.0721	0.22599	0.27328	0	0.39279	0	0.00991
k__Bacteria|p__Firmicutes|c__CFGB3072|o__OFGB3072|f__FGB3072|g__GGB9783	0.23685	0	0	0	0.01675	0	0	0	0	0	0	0	0	0	0	0	0	0	0	0	0.3979	0	0.09761	0	0	0	0.19586	0	0	0	0	0	0	0	0.02657	0	0	0	0.01295	0	0	0	0	0.00608	0	0	0	0	0
k__Bacteria|p__Firmicutes|c__CFGB75721|o__OFGB75721|f__FGB75721|g__GGB9524	0.23371	0.00078	0	0	0.36266	0.42845	0	0	0.07154	0	0.0144	0	0	0	0	0.00563	0.03012	0.00396	0	0.02247	0	0	0	0	0	0.0553	0.01595	0.00961	0.02898	0.00022	0	0	0	0.01701	0.00256	0	0	0.01798	0	0	0	0	0	0.01186	0.17771	0	0	0	0.00022
k__Bacteria|p__Firmicutes|c__CFGB2875|o__OFGB2875|f__FGB2875|g__GGB9176	0.22928	0	0	0	0	0	0.03293	0	0.14783	0	0.00695	0	0	0	0.19158	0.00014	0.03227	0.05654	0	0	0.2796	0	0	0	0	0	0	0	0	0.00979	0	0	0	0	0	0	0	0	0	0	0	0	0	0.01523	0.04024	0	0	0	0
k__Bacteria|p__Firmicutes|c__CFGB31455|o__OFGB31455|f__FGB31455|g__GGB4699	0.22804	0	0	0	0	0	0	0	0	0	0	0	0	0	0.07407	0	0	0	0	0	0	0	0	0	0	0	0	0	0	0	0	0	0	0	0	0	0	0	0	0	0	0	0	0	0	0	0	0	0
k__Bacteria|p__Firmicutes|c__Clostridia|o__Eubacteriales|f__Lachnospiraceae|g__Faecalicatena	0.2216	0.82778	0.00428	0.0241	0.53307	0.0252	0	0.03579	0.01055	0.57337	0.09211	0	0.00345	0	0.31854	0.85134	0.09596	0.00326	0.00072	0.03928	0.1877	0.02136	0.3876	0.00302	0	0.01675	1.04169	0.02637	0.0407	0	0.23274	0.02976	0.01851	0.05185	0.88213	0.00297	0.00276	0.05371	0.01216	0.02	0	0.13536	0.05204	0.27658	0	0.00243	0	0.03405	0
k__Bacteria|p__Firmicutes|c__Negativicutes|o__Acidaminococcales|f__Acidaminococcaceae|g__Phascolarctobacterium	0.22157	0.74312	0	0	0.48948	0.46764	0.09415	0.01165	0.07751	0.30253	0	0.68509	0	0	0.19654	0.16128	0	0	0.22444	0.68007	0.09241	0	0.78587	0.27814	0	1.01465	0.16583	0.10782	0.03947	0	0	0.4589	0	0	0.58335	0.21561	0.13978	0.09754	0.50049	0	0	0	0.01179	0.09608	0.15105	0.1118	0.59622	0	0.2325
k__Bacteria|p__Lentisphaerae|c__CFGB2378|o__OFGB2378|f__FGB2378|g__GGB6519	0.22041	0	0	0	0	0	0	0	0	0	0	0	0	0	0	0	0	0	0	0	0	0	0	0	0	0	0	0	0	0	0	0	0	0	0	0	0	0	0	0	0	0	0	0	0	0	0	0	0
k__Bacteria|p__Firmicutes|c__CFGB3069|o__OFGB3069|f__FGB3069|g__GGB9770	0.21628	0.20277	0	0.27977	0.10903	0.25042	1.42525	0	0.10627	0	0	0	0	0	1.70971	0.26348	1.19618	0.94797	0.03162	0.07631	0.04943	0	0	0	0	0.14861	0	0.27318	0.02487	1.62186	0	0.24034	0	0	0	0.31354	0.03162	0	0.10533	0	0	0	0	0.05962	0.02486	0	0.93934	0	0.01249
k__Bacteria|p__Firmicutes|c__CFGB3054|o__OFGB3054|f__FGB3054|g__GGB9694	0.20273	0	0	0	0.02563	0.07633	0.16179	0	0.57378	0	0.01611	0	0	0	0.05602	0.00833	0	0	0	0	0	0	0	0	0	0	0	0.1028	0	0	0	0	0	0	0	0	0	0	0	0	0	0	0	0.02276	0	0	0.39685	0	0
k__Bacteria|p__Firmicutes|c__Clostridia|o__Eubacteriales|f__Eubacteriaceae|g__Eubacterium	0.19928	0.49681	0.39831	0.36267	0.52169	0.16533	0.16272	0.04884	0.17539	0.22486	0.07094	0.11001	0	0	0	0.38605	0.10636	0.29237	0.05946	0.12879	0.34985	1.31609	0.05603	0.01033	0	1.28517	0.05393	0.62777	0.08232	0.26811	0	0.16051	1.79371	0.47386	0.38797	0.421	0.46054	0.8778	0.0549	1.56963	1.09807	0	0.32507	1.27545	0.03143	0.07755	1.11943	0.31949	0
k__Bacteria|p__Firmicutes|c__CFGB2932|o__OFGB2932|f__FGB2932|g__GGB9261	0.19706	0	0	0	0	0	0	0	0	0	0	0	0	0	0.01561	0.02967	0	0	0	0	0.24862	0	0	0	0	0	0	0	0	0	0	0	0	0	0	0	0	0	0.00204	0	0	0	0	0	0	0	0	0	0
k__Bacteria|p__Firmicutes|c__CFGB2950|o__OFGB2950|f__FGB2950|g__GGB9291	0.19668	0	0	0	0	0	0	0	0.02666	0	0	0	0	0	0	0	0	0	0	0	0.00775	0	0	0	0	0	0	0	0	0	0	0	0	0	0	0	0	0	0	0	0	0	0	0	0	0	0	0	0
k__Bacteria|p__Actinobacteria|c__Coriobacteriia|o__Coriobacteriales|f__Coriobacteriaceae|g__Senegalimassilia	0.1931	0	0	0	0	0	0	0	0	0	0	0	0	0	0.9233	0	0	0	0	0	0.14409	0	0.09725	1.29169	0	0.32444	0	0	0.38942	0.16424	0	0	0	0	0.11145	0.40857	0	0.2158	0	0	0	0	0	0	0	0	0	0	0
k__Bacteria|p__Firmicutes|c__CFGB1798|o__OFGB1798|f__FGB1798|g__GGB4769	0.17859	0	0	0	0	0	0	0	0	0	0	0	0	0	0	0	0	0	0	0	0	0	0	0	0	0	0	0	0	0	0	0	0	0	0	0	0	0	0	0	0	0	0	0	0	0	0	0	0
k__Bacteria|p__Firmicutes|c__CFGB1765|o__OFGB1765|f__FGB1765|g__GGB4597	0.17523	0	0	0	0	0	0.22124	0	0	0	0	0	0	0	0	0.0645	0	0	0	0	0.01193	0	0	0	0	0	0	0	0	0	0	0	0	0	0	0	0	0	0	0	0	0	0	0	0	0	0	0	0
k__Bacteria|p__Firmicutes|c__Clostridia|o__Eubacteriales|f__Oscillospiraceae|g__GGB32900	0.174	0.65631	0	0.02935	0.31411	0	0.80098	0.13412	0.19378	0	0.09294	0	0	0	0	0.2242	0	0.00319	0.34869	0	0	0	0.16875	0.33684	0	0.39409	0	0.01892	0	0.18769	0	0	0.0476	0.80247	0	0.26231	0	0	0	0	0.62066	0	0.58154	0	0.31641	0.03879	0.34951	0	0
k__Bacteria|p__Firmicutes|c__Bacilli|o__Lactobacillales|f__Streptococcaceae|g__Streptococcus	0.17267	0.04445	0.86992	0.04197	0.76727	3.45028	6.33572	0.6456	0.03339	0	6.60097	0	0.36116	5.10027	0.04782	0.01705	0.01866	1.16329	0.2038	2.04434	0.02311	7.91606	16.8086	0.52229	0.59824	0.27903	6.96735	0.66206	0.09218	0.13247	0.64872	0.03241	0.19258	1.49126	0.47812	3.9245	0.14179	3.26528	0.24127	0.27669	0.58468	1.24659	1.49388	0.89191	0.41339	0.12252	0.16524	2.82749	7.25514
k__Bacteria|p__Firmicutes|c__CFGB1765|o__OFGB1765|f__FGB1765|g__GGB4552	0.16755	0	0	0	0.05394	0	0	0	0	0	0	0	0	0	0	0	0	0	0	0	0.02749	0	0	0	0	0	0	0	0.00534	0.02994	0	0	0	0	0	0	0	0	0	0	0	0	0	0	0	0	0.03103	0	0
k__Bacteria|p__Firmicutes|c__Clostridia|o__Eubacteriales|f__Lachnospiraceae|g__GGB13283	0.16372	0	0	0	0	0	0	0	0.00708	0	0	0	0	0	0	0	0	0	0	0	0	0	0	0	0	0	0	0	0	0	0	0	0	0	0	0	0	0	0	0	0	0	0	0	0	0	0	0	0
k__Bacteria|p__Firmicutes|c__CFGB3071|o__OFGB3071|f__FGB3071|g__GGB9778	0.1521	0	0	0	0	0	0	0	0	0	0	0	0	0	0	0	0	0	0	0	0.24649	0	0	0	0	0	0	0	0	0	0	0	0	0	0	0	0	0	0	0	0	0	0	0	0	0	0	0	0
k__Bacteria|p__Firmicutes|c__Clostridia|o__Eubacteriales|f__Oscillospiraceae|g__Dysosmobacter	0.14738	0.39239	0.33609	0.55844	1.13021	0.01222	0.00143	0.07163	0.31732	0.09859	0.32109	0.1096	0.36097	0.04764	0.07365	0.03931	0.39383	0.04516	0.02285	0.00118	0.00064	2.53882	0	0.0678	0.34407	0.37751	0	0.09932	0.02584	0.04808	4.41359	0.46954	0.16028	1.05835	0.09788	0.0895	0.20784	0.03442	0.08214	0.05373	0.00132	0	0.00429	0	0.08307	0.05107	0	0.17255	0.10794
k__Bacteria|p__Firmicutes|c__Erysipelotrichia|o__Erysipelotrichales|f__Erysipelotrichaceae|g__Faecalibacillus	0.14198	0.08652	0.27825	0	0.17679	0	0.05143	0	0	0.54256	0.05721	0.51835	0	0	0.03764	0.17523	0	0	0.28301	0.0346	0.18094	0.31127	0	0	0	0.47243	1.09085	0.89229	0.45903	0.03398	0	0.19516	0	0.17437	0	0	1.40548	0	1.47635	0.59316	2.60645	0.64758	0.13005	0.17923	0	0.07867	0	0	1.89553
k__Bacteria|p__Firmicutes|c__Clostridia|o__Eubacteriales|f__Eubacteriales_unclassified|g__Eubacteriales_unclassified	0.14075	0.30211	1.06217	0.19839	0.13294	0.39819	0.15643	0.43187	0.33976	0.56713	0.03577	0.52464	0.02619	0.06488	0.08987	0.12929	0.30082	0.19393	0.08961	0.22994	0.24175	0.0773	0.26667	0	0.1033	0.00208	0.05555	0.19634	0	0.15717	1.93028	0.29965	0.05818	0.25117	0.06754	0.0081	0.14114	0	1.04362	0.23265	0.57523	0	0.02605	0.34858	0.0594	0.77013	0.02233	0.01752	0.03035
k__Bacteria|p__Firmicutes|c__CFGB2863|o__OFGB2863|f__FGB2863|g__GGB9147	0.13625	0	0	0	0	0	0	0	0	0	0	0	0	0	0	0	0	0	0	0	0	0	0	0	0	0	0	0	0	0	0	0	0	0	0	0	0	0	0	0	0	0	0	0	0	0	0	0	0
k__Bacteria|p__Proteobacteria|c__CFGB2404|o__OFGB2404|f__FGB2404|g__GGB6612	0.12533	0	0	0	0	0	0	0	0	0	0	0	0	0	0	0	1.21109	0	0.11352	0	0	0	0	0	0	0	0	0	0	0	1.02801	0	0	0	0	0	0	0	0.02794	0	0	0	0	0	0	0	0	0	0
k__Bacteria|p__Firmicutes|c__Clostridia|o__Eubacteriales|f__Lachnospiraceae|g__GGB3740	0.11424	0.0012	0	0	0	0	0	0	0	0	0	0	0	0	0	0.1376	0	0	0	0	0	0	0	0	0	0	0	0.01372	0	0	0	0	0	0	0	0	0	0	0	0	0	0	0.00118	0	0	0	0	0.00529	0
k__Bacteria|p__Candidatus_Melainabacteria|c__CFGB2107|o__OFGB2107|f__FGB2107|g__GGB6006	0.10642	0	0	0	0	0	0	0	0.21008	0.09755	0	0	0	0	0	0	0.64253	0	0	0	0	0	0	0	0	0	0	0	0	0	0	0	0	0	0	0	0	0	0	0	0	0	0	0	0	0	0	0	0
k__Bacteria|p__Firmicutes|c__CFGB1227|o__OFGB1227|f__FGB1227|g__GGB3003	0.10081	0	0	0	0	0	0	0	0	0	0	0	0	0	0.01123	0	0	0	0	0	0	0	0	0	0	0	0	0	0	0	0	0	0	0	0.03511	0	0	0	0	0	0	0	0	0	0	0	0	0	0
k__Bacteria|p__Proteobacteria|c__Deltaproteobacteria|o__Desulfovibrionales|f__Desulfovibrionaceae|g__Bilophila	0.0974	0	0.56998	0.09575	0	0.00926	0.14363	0.00271	0.28243	0.01839	0.00757	0.35822	0	0.13822	0.50058	0	0.48749	0	0.02744	0.07539	0.08876	0	0.0218	0	0.33139	0.16499	0	0.00452	0	0.09527	0.08091	0	0	0.09658	0	0.04308	0	0.13871	0	0	0.14662	0	0	0.04114	0.04762	0.13982	0.04224	0	0.09674
k__Bacteria|p__Firmicutes|c__CFGB38642|o__OFGB38642|f__FGB38642|g__GGB9765	0.09546	0	0	0	0.12165	0	0.37325	0	0	0.01501	0	0	0	0	0.19553	0.02605	0	0	0.02745	0	0	0	0	0	0	0.56867	0	0.01909	0.07434	0.2434	0	0.09682	0	0	0	0	0	0	0.00355	0	0	0	0	0.03904	0.01698	0	0.20802	0	0.05172
k__Bacteria|p__Firmicutes|c__Erysipelotrichia|o__Erysipelotrichales|f__Turicibacteraceae|g__Turicibacter	0.09532	0	0	0	0	0	0.01634	0	0	0	0.29158	0	0	0	0.03744	0.02711	0	0	0.00487	0	0	0	0	0	0	0.00624	0.09687	0.05467	0	0.01779	0	0	0.29531	0.00448	0	0	0	0	0.05052	0	0	0.19989	0.03082	0.02874	0.10909	0	0.04132	0.02353	0.00093
k__Bacteria|p__Firmicutes|c__Clostridia|o__Eubacteriales|f__Oscillospiraceae|g__Lawsonibacter	0.09322	0.4493	0.12137	0.16848	0.63868	0.09374	0.06113	0.01829	0.34332	0.35416	0.32559	0.02008	0.09846	0.00059	0.1149	0.09808	2.61806	0.47929	0	0.00526	0.05809	0.55029	0.00133	0.02961	0	0.43459	0.02234	0.79699	0.07174	0.05832	0.04305	0.33515	0.16881	0.15335	0.02407	0.01808	0.31081	0.00033	0.18753	0.42204	0.10203	0	0.00711	0.01116	0.05513	0.0713	0.04392	0.11564	0.18007
k__Bacteria|p__Firmicutes|c__Firmicutes_unclassified|o__Firmicutes_unclassified|f__Firmicutes_unclassified|g__Negativibacillus	0.09237	0.01613	0	0	0.01172	0	0.23863	0.30686	0	0	0	0	0	0	0.13048	0	0	0	0	0	0	0	0	0	0	0	0	0.09905	0	0.06735	0	0	1.10523	0.13799	0	0	0	0	0	0	0.04767	0	0	0.00124	0.00206	0	0.05271	0.09347	0
k__Bacteria|p__Firmicutes|c__Clostridia|o__Eubacteriales|f__Oscillospiraceae|g__GGB13489	0.0906	0.03242	0	0.13207	0.01173	0	0	0	0.10344	0	0	0	0	0	0.0107	0.01033	0	0	0	0	0.37738	0	0.08512	0	0	0	0.02368	0	0.04869	0	0	0	0	0	0	0	0	0	0.21355	0	0.05305	0	0	0	0.07648	0	0	0	0
k__Bacteria|p__Firmicutes|c__Clostridia|o__Eubacteriales|f__Lachnospiraceae|g__Enterocloster	0.09011	0.03721	0.22621	0.04667	0.03715	0.1408	0.05766	0.00144	0.1211	0.02519	0.03635	0.0877	0	0.84219	0.02357	0.00427	0.14106	0.01718	0.07923	0.17099	0.03721	0.10616	0.45554	0.12853	0.2118	0.30625	0.02374	0.02725	0	0.03781	0.89315	0.17616	0.64341	0.09269	0.04775	0.07172	0.0409	0.25246	0.18693	0.01085	0.0004	0.59466	0.00518	0.13235	0	0.23667	0.00459	0.20317	0.17662
k__Bacteria|p__Firmicutes|c__Clostridia|o__Eubacteriales|f__Oscillospiraceae|g__GGB9699	0.08987	0.02489	0	0.16706	0.07012	0.24498	0.32044	0.3055	0.0435	0	0.13356	0.17288	0	0	0.33925	0.03488	0.01061	0.06758	0.03929	0.13479	0.02157	0	0.01503	0	0	0.47272	0.9704	0.10211	0.0081	0.16303	0	0.2213	0	1.87952	0	0.76081	0.05573	0.0248	0.01338	0	0.17969	0	0.01021	0.03691	0.1041	0	0.04009	0	0.00471
k__Bacteria|p__Firmicutes|c__Erysipelotrichia|o__Erysipelotrichales|f__Coprobacillaceae|g__Coprobacillus	0.08952	0	0	0	0	0	0	0.15704	0	0	0	0	0.0549	0	0.00201	0	0	0	0	0.02442	0	0	0	0	0.01359	0	0.08331	0	0	0.02323	0.00056	0.00668	0	0.28963	0	0.02399	0	0	0.01487	0.03615	0	0	0	0	0	0	0.21054	0.03292	0
k__Bacteria|p__Firmicutes|c__CFGB3072|o__OFGB3072|f__FGB3072|g__GGB9779	0.0876	0	0	0	0	0	0	0	0	0	0	0	0	0	0	0	0	0	0	0	0	0	0	0	0	0	0	0	0	0	0	0	0	0	0	0	0	0	0	0	0	0	0	0	0	0	0	0	0
k__Bacteria|p__Firmicutes|c__CFGB3072|o__OFGB3072|f__FGB3072|g__GGB9788	0.08483	0.00676	0	0	0	0	0	0	0	0	0.20388	0	0	0	0.20286	0	0	0	0	0.15099	0.53585	0	0	0	0	0	0.03378	0	0	0	0	0	0	0	0	0	0	0	0.08923	0	0.05475	0	0	0	0.05367	0	0.03683	0	0
k__Bacteria|p__Proteobacteria|c__Betaproteobacteria|o__Burkholderiales|f__Oxalobacteraceae|g__GGB6649	0.08367	0.14716	0	0	0	0	0	0	0	0	0	0	0	0	0	0	0	0	0	0	0.01267	0	0	0	0	0	0	0	0	0.01156	0	0	0	0	0	0	0	0	0	0	0	0	0	0	0	0	0	0	0
k__Bacteria|p__Firmicutes|c__Clostridia|o__Eubacteriales|f__Oscillospiraceae|g__GGB9635	0.08151	0.38572	0	0	0	0	0	0	1.96845	0	0	0	0	0	0.29138	0.29207	0	0	0	0	0.12832	0	0	0	0	0	0	0	2.86111	1.75109	0	0	0	0	0	0	0	0	0	0	0	0	0	0.09376	2.13461	0	0	0	0
k__Bacteria|p__Firmicutes|c__CFGB72899|o__OFGB72899|f__FGB72899|g__GGB4611	0.08128	0	0	0	0	0	0	0	0	0	0	0	0	0	0	0	0	0	0	0	0	0	0	0	0	0	0	0	0	0	0	0	0	0	0	0	0	0	0	0	0	0	0	0	0	0	0	0	0
k__Bacteria|p__Firmicutes|c__CFGB1217|o__OFGB1217|f__FGB1217|g__GGB2982	0.08074	0.18728	0.03518	0.0471	0.07884	0	0	0.02434	0.10482	0.05683	0.03409	0	0	0	0	0	0	0.11729	0.00695	0.22572	0	0	0.00821	0	0	0	0	0	0	0.17666	0.00561	0.09227	0	0	0.03975	0.02904	0	0	0	0	0	0	0.1068	0	0.1325	0.019	0	0.07003	0.10677
k__Bacteria|p__Firmicutes|c__CFGB3048|o__OFGB3048|f__FGB3048|g__GGB9561	0.07698	0	0	0.00395	0	0	0.00314	0.09694	0	0	0	0	0	0	0.21325	0	0	0	0	0	0.06913	0	0	0	0	0	0	0	0	0.21106	0	0	0	0	0	0	0	0	0	0	0	0	0	0	0	0	0	0	0
k__Bacteria|p__Firmicutes|c__Clostridia|o__Eubacteriales|f__Lachnospiraceae|g__GGB3497	0.07631	0	0	0	0	0	0	0.05348	0	0.41311	0	0	0	0	0	0	0	0	0	0	0.00061	0	0	0	0	0	0	0	0	0	0	0	0	0	0.18747	0.07265	0	0	0.01555	0	0.34088	0	0	0.99306	0	0	0	0	0
k__Bacteria|p__Firmicutes|c__CFGB3072|o__OFGB3072|f__FGB3072|g__GGB9782	0.07161	0	0	0	0	0	0.87072	0	0.12774	0	0	0	0	0	0	0	0.26253	0.22786	0	0	0	0	0	0	0	0	0	0	0	0.46881	0	0	0	0	0	0	0	0	0	0	0	0	0	0.12495	0	0	0.27841	0	0
k__Bacteria|p__Firmicutes|c__Clostridia|o__Eubacteriales|f__Eubacteriales_unclassified|g__Intestinimonas	0.0697	0.11638	0	0.00941	0.06279	0.01359	0.01761	0.02507	0.8364	0.03535	0.12605	0	0	0	0.03159	0.00696	0.7497	0.03843	0	0	0.07192	0.05717	0.63987	0.44213	0.01043	0.04732	0	0.27832	0.0084	0.02444	0.25841	0.25754	0.27586	0.98431	0.01783	0.01031	0.00361	0	0.10214	0.07834	0.03986	0.00788	0	0.01238	0.02775	0.1028	0.00422	0	0.00621
k__Bacteria|p__Firmicutes|c__CFGB1292|o__OFGB1292|f__FGB1292|g__GGB3109	0.06611	0.05127	0.00335	0.04943	0.05617	0	0.25556	0.02322	0.0194	0.11006	0	0	0.00297	0.01726	0	0.02733	0.0857	0.0806	0	0	0.01965	0.10238	0	0	0.01986	0.0836	0	0	0.06183	0.14028	0	0.00282	0.06174	0.11437	0.09334	0.15952	0.01473	0.03411	0	0.05894	0.21389	0.02522	0.39901	0.24619	0.09283	0	0.28424	0.05192	0.03762
k__Bacteria|p__Firmicutes|c__CFGB3023|o__OFGB3023|f__FGB3023|g__GGB9502	0.06017	0.01252	0	0.04582	0.03784	0.00783	0	0.03475	0.0414	0.01526	0.0147	0	0	0	0.05113	0.04272	0.10989	0.01454	0	0.01615	0.01398	0	0	0.02069	0	0.01972	0.00222	0	0.01716	0	0	0	0	0.05014	0.08913	0.02018	0	0.07181	0.02558	0.04234	0.07251	0	0	0.02419	0.0402	0.02534	0.02164	0	0
k__Bacteria|p__Firmicutes|c__CFGB1765|o__OFGB1765|f__FGB1765|g__GGB4580	0.05877	0	0	0	0	0	0	0	0	0	0	0	0	0	0	0	0	0	0	0	0	0	0	0	0	0	0	0	0	0	0	0	0	0	0	0	0	0	0	0	0	0	0	0	0	0	0	0	0
k__Bacteria|p__Firmicutes|c__CFGB3038|o__OFGB3038|f__FGB3038|g__GGB9531	0.05877	0.01181	0	0	0.06589	0.08588	0.04048	0.00264	0.03197	0	0.02269	0	0	0	0.19845	0.04104	0	0.01137	0	0.00067	0	0	0	0.21057	0	0.02505	0	0	0.0614	0.06419	0	0.03487	0	0.06922	0	0	0	0.01554	0	0.0786	0	0	0	0	0	0	0	0	0.00292
k__Bacteria|p__Firmicutes|c__Clostridia|o__Eubacteriales|f__Oscillospiraceae|g__Yanshouia	0.0573	0	0	0	0	0	0	0	0.00773	0	0	0	0	0	0.05492	0	0	0	0	0	0.10893	0	0	0	0	0	0	0.0044	0	0	0	0	0	0	0	0	0	0	0	0	0	0	0	0.00066	0	0	0.00069	0	0
k__Bacteria|p__Firmicutes|c__CFGB10325|o__OFGB10325|f__FGB10325|g__GGB4667	0.0572	0	0	0	0	0	0	0	0	0	0	0	0	0	0	0	0	0	0	0	0	0	0	0	0	0	0	0	0	0	0	0	0	0	0	0	0	0	0	0	0	0	0	0	0	0	0	0	0
k__Bacteria|p__Firmicutes|c__CFGB1311|o__OFGB1311|f__FGB1311|g__GGB3140	0.05697	0	0	0	0	0	0	0	0	0	0	0	0	0	0	0	0	0	0	0	0	0	0	0	0	0	0	0	0	0	0	0	0	0	0	0	0	0	0	0	0	0	0	0	0	0	0	0	0
k__Bacteria|p__Firmicutes|c__CFGB2918|o__OFGB2918|f__FGB2918|g__GGB9240	0.05571	0	0	0	0.02136	0	0	0	0.01917	0.02486	0	0	0	0	0	0	0.09095	0	0	0	0.0132	0	0	0	0	0.09067	0	0	0.00505	0	0	0	0	0	0	0	0	0	0	0	0	0	0	0	0	0	0	0	0
k__Bacteria|p__Actinobacteria|c__Coriobacteriia|o__Eggerthellales|f__Eggerthellaceae|g__GGB9365	0.05373	0.59768	0.00489	0	0.60895	0	0.10492	0.16178	0.07534	0.00131	0	0.13707	0	0	0.0192	0.72436	0	0	0.05958	0.00728	0.07132	0	0	0	0	0.01922	0.01319	0.33728	0.06562	0.00519	0	0.19512	0	0	0.04291	0.03233	0	0.01479	0	0.9375	0.93885	0	0.55104	0.03156	0.36502	0	1.93243	0	1.11326
k__Bacteria|p__Firmicutes|c__CFGB3038|o__OFGB3038|f__FGB3038|g__GGB33586	0.05309	0.00046	0	0	0.05547	0.00049	0	0	0.01195	0	0.01254	0	0	0	0	0.00482	0.02944	0.0188	0	0.00427	0	0	0	0.03268	0	0.01684	0	0	0.10432	0.01249	0	0.07087	0.05212	0.09695	0	0	0	0.00647	0	0.00674	0.04919	0	0	0	0	0.00159	0	0.00088	0.00277
k__Bacteria|p__Firmicutes|c__CFGB10314|o__OFGB10314|f__FGB10314|g__GGB4702	0.05233	0	0	0	0	0	0	0	0	0	0	0	0	0	0	0	0	0	0	0	0	0	0	0	0	0	0	0	0	0	0	0	0	0	0	0	0	0	0	0	0	0	0	0	0	0	0	0	0
k__Bacteria|p__Proteobacteria|c__Betaproteobacteria|o__Burkholderiales|f__Sutterellaceae|g__Parasutterella	0.05188	0.03412	0.98828	0.14819	0.42925	0.08572	0	0	0	0	0	1.15672	0.03566	0.37979	0.06739	0.05202	0.02347	0.01142	0.0254	0.00716	0.01595	0	0	0.00291	2.70256	0.08663	0	0	0	0.01488	0	0.24848	0	0	0.01317	0	0.00342	0	0	0	0.02978	0.86922	0	0	0.00151	0.37422	0	0.07581	0
k__Bacteria|p__Firmicutes|c__CFGB1359|o__OFGB1359|f__FGB1359|g__GGB39037	0.04893	0	0	0	0	0	0	0	0	0	0	0	0	0	0	0	0	0	0	0	0	0	0	0	0	0	0	0	0	0	0	0	0	0	0	0	0	0	0	0	0	0	0	0	0	0	0	0	0
k__Bacteria|p__Proteobacteria|c__CFGB10055|o__OFGB10055|f__FGB10055|g__GGB6606	0.04799	0.0064	0	0	0	0	0	0	0	0	0	0	0	0	0	0	0	0	0	0	0	0	0	0	0	0	0	0	0	0	0	0	0	0	0	0	0	0	0	0	0	0	0	0	0	0	0	0	0
k__Bacteria|p__Firmicutes|c__Clostridia|o__Eubacteriales|f__Eubacteriales_unclassified|g__GGB9759	0.04694	0	0	0	0	0	0	0	0	0.2007	0	0	0	0	0.03939	0.00364	0	0	0	0	0	0	0.14336	0	0	0	0	0.05901	0.09075	0	0	0	0	0	0	0	0	0.16369	0.76192	0	0	0	0	0	0.10227	0	0	0	0
k__Bacteria|p__Firmicutes|c__Clostridia|o__Eubacteriales|f__Eubacteriales_Family_XIII_Incertae_Sedis|g__Lentihominibacter	0.04661	0.10516	0.10328	0.05706	0.14937	0.65011	0.28684	0.64636	0.07895	0.09661	0.28204	0.08415	0	0	0.59303	0.12635	0.23793	0.28517	0	0	0.09836	0.28709	0.09728	0.22956	0	0.24267	0.17238	0.18867	0.71117	0.35547	0	0.00188	0	0.52205	0.13714	0.53087	0.09361	0.09536	0.10205	0.26454	0.42203	0	0.67634	0.09764	0.23931	0.0321	0.12484	0	0.29006
k__Bacteria|p__Tenericutes|c__CFGB1787|o__OFGB1787|f__FGB1787|g__GGB4750	0.04575	0	0	0	0	0	0	0	0	0	0	0	0	0	0	0	0	0	0	0	0	0	0	0	0	0	0	0	0	0	0	0	0	0	0	0	0	0	0	0	0	0	0	0	0	0	0	0	0
k__Bacteria|p__Firmicutes|c__CFGB78183|o__OFGB78183|f__FGB78183|g__GGB9109	0.04319	0	0	0	0	0	0	0	0	0	0	0	0	0	0.00176	0	0	0	0	0	0	0	0	0	0	0	0	0	0	0	0	0	0	0	0	0	0	0	0	0	0	0	0	0	0	0	0	0	0
k__Bacteria|p__Proteobacteria|c__Deltaproteobacteria|o__Desulfovibrionales|f__Desulfovibrionaceae|g__GGB9818	0.04175	0	0	0	0.12243	0.00026	0.00557	0	0.06197	0	0	0	0	0	0.04749	0.00043	0	0	0	0	0.04168	0	0	0	0	0.00132	0	0	0	0.02337	0	0	0	0	0	0	0	0	0	0	0	0	0	0	0	0	0	0	0
k__Bacteria|p__Actinobacteria|c__Coriobacteriia|o__Coriobacteriales|f__Coriobacteriaceae|g__GGB51959	0.04126	0	0	0	0.33157	0.57548	0	0	0	0	0	0	0	0	0	0	0	0	0	0	0.05162	0	0	0	0	0	0.10988	0.28135	0.05772	0	0	0	0	0	0.0157	0.14084	0	0	0	0	0	0	0	0	0.02526	0	0.00731	0	0.1654
k__Bacteria|p__Firmicutes|c__Clostridia|o__Eubacteriales|f__Oscillospiraceae|g__Hydrogenoanaerobacterium	0.04088	0.0235	0.01934	0.03167	0.03656	0.0059	0	0	0	0.00762	0	0	0	0.0017	0	0.08877	0	0	0	0	0.00889	0.03207	0	0	0	0	0	0	0.00752	0.00024	0.00899	0.06329	0	0	0	0.01349	0.09704	0	0	0.2339	0	0	0.00468	0	0	0	0	0	0.0416
k__Bacteria|p__Firmicutes|c__CFGB3072|o__OFGB3072|f__FGB3072|g__GGB9787	0.03911	0.05837	0	0	0	0	0	0	0	0	0	0	0	0	0.14198	0.06433	0	0	0	0	0	0	0	0	0	0	0.01601	0	0	0	0	0	0	0	0	0	0	0	0.02135	0	0.31443	0	0	0	0	0	0	0	0
k__Bacteria|p__Firmicutes|c__Clostridia|o__Eubacteriales|f__Lachnospiraceae|g__GGB3588	0.0369	0	0	0	0	0	0	0	0.1599	0	0	0	0	0	0.04577	0.12307	0	0	0	0	0	0	0	0	0	0	0.32716	0.01449	0	0.0039	0	0	0	0	0	0	0	0	0.23295	0	0	0	0	0	0	0	0	0	0
k__Bacteria|p__Firmicutes|c__CFGB2890|o__OFGB2890|f__FGB2890|g__GGB9198	0.03646	0	0	0	0	0	0	0	0	0	0	0	0	0	0	0	0	0	0	0	0	0	0	0	0	0.07271	0	0	0.02897	0.06568	0	0	0	0.12511	0	0	0	0	0	0	0	0	0	0	0.00113	0	0	0	0
k__Bacteria|p__Firmicutes|c__CFGB79326|o__OFGB79326|f__FGB79326|g__GGB43675	0.03518	0	0	0	0	0	0	0	0.01466	0	0	0	0	0	0.05602	0	0	0	0	0	0	0	0	0	0	0	0	0	0	0.0309	0	0	0	0	0	0.54293	0	0	0	0	0	0	0	0	0	0	0.99259	0	0
k__Bacteria|p__Firmicutes|c__CFGB2833|o__OFGB2833|f__FGB2833|g__GGB13349	0.03497	0	0	0	0	0	0	0	0	0	0	0	0	0	0	0	0	0	0	0	0	0	0	0	0	0	0	0	0	0	0	0	0	0	0	0	0	0	0	0	0	0	0	0	0	0	0	0	0
k__Bacteria|p__Firmicutes|c__Clostridia|o__Eubacteriales|f__Oscillospiraceae|g__Pseudoruminococcus	0.03461	0.75082	0	0	0	0	0	0	0.73883	0	0	0	0	0	0	0	1.22787	1.91197	0	0	0	0	0	0	0	0	0.17176	0.79303	0	0	0	0	0	0	0	0	0	0	0	0	0	1.59566	0	0.08811	0	0	0.55007	0	0
k__Bacteria|p__Firmicutes|c__Erysipelotrichia|o__Erysipelotrichales|f__Erysipelotrichaceae|g__Erysipelatoclostridium	0.0343	0.20937	0.03573	0.17524	0.05552	0.02387	0.09881	0.73949	0.27023	0.13502	0.01985	0	1.38331	2.84159	0.40443	0.01011	0.07836	0.08122	0.09216	0.15472	0	0.40944	0	0.07192	0.00442	0.03105	0.00361	0.01905	0.20078	0.26574	2.43346	0.08365	0.39172	0.22136	0.03287	0.81372	0.06577	0.04135	0	0.08223	0.04399	0.7679	0.10821	0.15618	0	1.1714	0.23384	0.26407	0.15599
k__Bacteria|p__Firmicutes|c__CFGB9272|o__OFGB9272|f__FGB9272|g__GGB9296	0.03421	0	0	0	0	0	0	0	0	0	0	0	0	0	0	0.01052	0	0	0	0	0.00124	0	0	0	0	0	0	0	0	0	0	0	0	0	0	0	0	0	0	0	0.00417	0	0	0	0.00584	0	0	0	0
k__Bacteria|p__Firmicutes|c__CFGB3072|o__OFGB3072|f__FGB3072|g__GGB9786	0.03382	0	0	0	0	0	0	0	0	0	0	0	0	0	0.1382	0	0	0	0	0	0	0	0.00831	0	0	0	0.18811	0	0	0	0	0	0	0	0.00027	0	0	0	0.01648	0	0.08875	0	0.59883	0	0.01112	0	0	0	0
k__Bacteria|p__Firmicutes|c__Clostridia|o__Eubacteriales|f__Oscillospiraceae|g__GGB9667	0.03206	0.18181	0.13483	0.00448	0.02034	0	0	0.02272	0.02518	0.0479	0.07003	0	0	0	0.0082	0.03108	0.03004	0.00733	0	0	0	0	0	0.00549	0	0.10519	0	0.12221	0	0.04536	0	0.25281	0	0	0.00159	0	0	0	0.04607	0	0	0.00936	0.00042	0.00121	0.05516	0	0	0.01023	0.02307
k__Bacteria|p__Firmicutes|c__Clostridia|o__Eubacteriales|f__Christensenellaceae|g__Christensenellaceae_unclassified	0.03109	0.0034	0	0	0	0.02974	0	0	0.01662	0.00124	0	0	0	0	0.00896	0	0.0122	0	0	0	0.00207	0	0	0	0	0	0	0	0.00303	0.00123	0	0	0	0	0	0	0	0	0	0	0.03131	0	0	0	0	0	0	0	0
k__Bacteria|p__Actinobacteria|c__Actinomycetia|o__Bifidobacteriales|f__Bifidobacteriaceae|g__Bifidobacterium	0.02931	0	9.57075	3.32898	0	0.00553	0.2935	2.0345	0.07552	4.2667	0.77764	8.08327	0	13.1406	0	1.85204	0.81992	0	1.44801	0.77032	3.38637	0.03012	0.35923	0.78738	2.91443	10.5374	0.01377	0.06179	3.25875	10.4508	0	8.32837	37.2705	0	0.23334	1.13916	8.55664	0.53314	0	0	0.14938	2.37154	4.77043	5.83269	0.56034	0	4.30107	9.50221	3.44737
k__Bacteria|p__Firmicutes|c__CFGB79291|o__OFGB79291|f__FGB79291|g__GGB9522	0.02916	0.01475	0	0	0.13179	0	0.08551	0	0.04767	0.01016	0	0	0	0	0.11223	0.01435	0.06737	0.0545	0	0.04315	0.09588	0	0	0	0	0	0.07534	0.05252	0.18626	0	0	0	0	0	0.02011	0	0	0	0.10567	0	0	0	0.18538	0.11807	0	0	0.06903	0	0.13241
k__Bacteria|p__Firmicutes|c__CFGB79245|o__OFGB79245|f__FGB79245|g__GGB3510	0.02895	0.09135	0	0.01852	0	0	0.01531	0	0	0.27338	0	0	0	0	0	0.05002	0	0.00176	0	0	0.04455	0	0	0	0	0.25598	0	0	0	0.07732	0	0	0	0	0	0	0	0	0	0	0.00668	0	0.00458	0.00032	0.01022	0	0.08129	0.01819	0.0114
k__Bacteria|p__Firmicutes|c__CFGB2960|o__OFGB2960|f__FGB2960|g__GGB9302	0.02677	0	0	0	0	0	0	0	0	0	0	0	0	0	0	0	0	0	0	0	0	0	0	0	0	0	0	0	0.38352	0.02645	0	0	0	0	0	0	0	0	0	0	0	0	0	0	0	0	0	0	0
k__Bacteria|p__Firmicutes|c__Clostridia|o__Eubacteriales|f__Oscillospiraceae|g__GGB9641	0.02672	0	0.07822	0	0.00378	0	0	0	0	0.04789	0	0	0	0	0	0	0	0	0	0	0	0	0	0	0	0	0	0	0	0	0	0.07434	0	0	0	0.0001	0	0.05588	0	0	0	0	0.00061	0.07431	0.1004	0	0.11202	0	0.06847
k__Bacteria|p__Firmicutes|c__CFGB3072|o__OFGB3072|f__FGB3072|g__GGB45495	0.02636	0.00385	0	0	0	0	0.06139	0	0.14274	0	0	0	0	0	0.08739	0.00816	0.00112	0	0.00089	0.01617	0	0	0	0	0	0.01302	0	0.0083	0.00033	0.01464	0	0	0	0	0	0	0	0	0.14349	0	0	0	0	0.0639	0	0	0.04122	0	0
k__Bacteria|p__Firmicutes|c__CFGB3172|o__OFGB3172|f__FGB3172|g__GGB10692	0.026	0	0	0	0	0	0	0	0	0	0	0	0	0	0	0.02323	0	0	0	0	0.0637	0	0	0	0	0	0	0	0	0.00547	0	0	0	0	0	0	0	0	0	0	0	0	0	0.04654	0	0	0	0	0
k__Bacteria|p__Firmicutes|c__Clostridia|o__Eubacteriales|f__Lachnospiraceae|g__GGB3475	0.02283	0	0	0	0.05763	0	0.00073	0	0.06616	0	0	0	0	0	0.35685	0.06395	0.49099	0.71363	0	0.25164	0.19892	0	0	0	0	0.01976	0.00496	0	0	0	0	0	0	0	0.07039	0	0	0	0.09767	0	0	0	0	0.20556	0	0	0	0	0.13077
k__Bacteria|p__Firmicutes|c__Clostridia|o__Eubacteriales|f__Lachnospiraceae|g__GGB3619	0.0226	0	0	0	0.00278	0	0	0	0.00376	0	0	0	0	0	0.09177	0.00078	0	0	0	0	0.31522	0	0	0	0	0	0	0	0	0	0	0	0	0	0	0	0	0	0.04365	0	0	0	0	0	0.04839	0	0	0	0
k__Bacteria|p__Firmicutes|c__Clostridia|o__Eubacteriales|f__Oscillospiraceae|g__Ruthenibacterium	0.02137	0.14056	0.42988	0.01701	0.58924	0.35619	0.64969	0.54308	0.08421	0.02477	0.20383	0.02173	0.14412	0.03995	0.28431	0.04225	0.16418	0.08812	0.08239	1.04295	0.0176	0.0856	0	0.20247	1.59965	0.27001	0.15294	0.13512	0.21984	0.62934	1.25872	0.71279	0.6891	0.34329	0.017	0.16884	0.05118	0.04445	0.39039	0.21212	0.19682	0.10665	0.06678	0.67375	0.30363	0.02476	0.07168	0.15941	0.09134
k__Bacteria|p__Firmicutes|c__Clostridia|o__Eubacteriales|f__Oscillospiraceae|g__GGB38744	0.01883	0.0494	0	0.00738	0.00852	0.0186	0.0942	0.06618	0.04118	0.01741	0.03626	0	0.16994	1.19024	0.00452	0	0.0199	0.21592	0.16067	0.04916	0.00098	0	0	0	4.91628	0.23928	0	0	0	0.01744	0	0.04213	0	0.02065	0	0	0	0.0355	0.05469	0	0.0242	0	0	0.02985	0.18678	0	0.03403	0	0.12233
k__Bacteria|p__Bacteria_unclassified|c__Bacteria_unclassified|o__Bacteria_unclassified|f__Bacteria_unclassified|g__GGB79097	0.01867	0	0	0	0	0	0	0	0	0	0	0	0	0	0	0	0	0	0	0	0	0	0	0	0	0	0	0	0	0	0	0.0253	0	0	0	0	0	0	0.02475	0	0	0	0	0	0	0	0	0	0
k__Bacteria|p__Candidatus_Melainabacteria|c__Candidatus_Melainabacteria_unclassified|o__Candidatus_Gastranaerophilales|f__Candidatus_Gastranaerophilales_unclassified|g__Candidatus_Gastranaerophilales_unclassified	0.01836	0	0	0	0	0	0	0	0	0	0	0	0	0	0	0	0	0	0	0	0	0	0	0	0	0	0	0	0	0	0	0	0	0	0	0	0	0	0	0	0	0	0	0.00087	0	0	0	0	0
k__Bacteria|p__Firmicutes|c__CFGB2930|o__OFGB2930|f__FGB2930|g__GGB9253	0.01716	0	0	0	0.01837	0	0	0	0.00245	0	0	0	0	0	0	0	0	0	0	0	0	0	0	0	0	0	0.01181	0	0	0	0	0	0	0	0	0	0	0	0	0	0	0	0	0	0	0	0	0	0
k__Bacteria|p__Firmicutes|c__Clostridia|o__Eubacteriales|f__Oscillospiraceae|g__GGB9627	0.01663	0	0	0	0	0.36703	0	0	0	0	0	0.15918	0	0	0	0	0	0	0	0.07874	0.00543	0	0	0.05779	0	0	0	0	0	0	0	0	0	0	0	0	0	0	0	0	0.03739	0	0	0	0	0	0.02427	0	0
k__Bacteria|p__Firmicutes|c__CFGB3070|o__OFGB3070|f__FGB3070|g__GGB33544	0.0165	0	0	0	0	0	0.02937	0	0	0	0	0	0	0	0	0	0	0.01259	0	0	0	0	0	0	0	0	0	0	0	0.00178	0	0	0	0	0	0	0	0	0	0	0	0	0	0	0	0	0	0	0
k__Bacteria|p__Firmicutes|c__Clostridia|o__Eubacteriales|f__Oscillospiraceae|g__Anaeromassilibacillus	0.01641	0	0	0	0	0	0	0	0.06653	0.04547	0	0	0.04655	4.2266	0.01498	0.00986	0	0.04233	0.08616	0.01443	0.23489	0.09373	0	0.00695	0.61886	0.19282	0	0.03272	0	0	0.10061	0	0	0.10372	0.04765	0.10528	0.02273	0	0	0	0.00756	0	0.00964	0	0.12702	0.01615	0.01465	0.00754	0.09975
k__Bacteria|p__Firmicutes|c__Clostridia|o__Eubacteriales|f__Oscillospiraceae|g__Neglectibacter	0.01621	0.02615	0.2664	0	0.25793	1.72632	0.52234	0.92956	0.53537	0	0.98538	0.19375	0.46486	0	0.0014	0	0.03226	0.21013	0.15577	0.80514	0	0	0.05737	0.27224	0	0.03005	0.05863	0.42988	0.02999	0.05246	0.22936	0.00413	0.16295	0	0	0.08322	0	0.85715	0.00129	0	1.13973	0	0.02854	0.00958	0.49657	0	0.01887	0	0.1666
k__Bacteria|p__Firmicutes|c__Clostridia|o__Eubacteriales|f__Oscillospiraceae|g__Fournierella	0.01464	0	0	0	0.01226	0	0	0	0.00252	0	0	0	0	0	0.01361	0.00399	0	0	0	0	0.0015	0.00581	0	0	0	0	0	0	0	0	0	0	0	0	0	0	0.01597	0	0	0	0	0	0	0	0	0	0	0	0
k__Bacteria|p__Actinobacteria|c__Coriobacteriia|o__Eggerthellales|f__Eggerthellaceae|g__GGB45432	0.01438	0.1266	0.08817	0.10723	0.35287	0.09844	0.15245	0.19732	0.26851	0.10824	0.04935	0.00032	0	0	0.07364	0.41761	0.13604	0.4048	0.03666	0.00601	0.068	0	0	0.03002	0.03203	0.24126	0.04747	0.27362	0.04819	0.70972	0	0.08308	0.05031	0.02733	0	0	0.02599	0.01931	0.06409	0.02777	0.12906	0	0.04807	0.02397	0.04037	0.04466	0.22342	0.06998	0.00829
k__Bacteria|p__Firmicutes|c__CFGB10318|o__OFGB10318|f__FGB10318|g__GGB4658	0.01414	0	0	0	0	0	0	0	0	0	0	0	0	0	0	0	0	0	0	0	0	0	0	0	0	0	0	0	0	0	0	0	0	0	0	0	0	0	0	0	0	0	0	0.06783	0	0	0	0	0
k__Bacteria|p__Firmicutes|c__Clostridia|o__Eubacteriales|f__Oscillospiraceae|g__Anaerotruncus	0.01324	0.00112	0.01499	0.05956	0.13137	0.13235	0.2591	0.02048	0.18067	0	0.23131	0	0.18359	0	0.0264	0.07757	0.1495	0.08016	0	0.17568	0	0	0.02449	0.06733	0.00182	0.14803	0	0.04287	0.00977	0.06696	0.02315	0.05546	0.34614	0.07257	0.0246	0.2023	0.00178	0.00955	0.00283	0.00048	0.11728	0	0	0	0.00054	0	0.08244	0	0
k__Bacteria|p__Firmicutes|c__Clostridia|o__Eubacteriales|f__Oscillospiraceae|g__Vescimonas	0.01288	0.12836	0	0.09382	0	0.25665	0	0	0	0	0.04447	0	0	0	0.04077	0.01064	0	0.02037	0.02149	5.13065	0	0	0.10932	0.07851	0	1.15782	0.57375	0	0.0265	2.34293	1.67905	0	0	0	0.98276	3.17053	0	0.0098	0.21952	0	0.06238	0.15005	1.44197	0.11798	0	0.02754	0.0051	0	0.13315
k__Bacteria|p__Firmicutes|c__CFGB73062|o__OFGB73062|f__FGB73062|g__GGB9059	0.01279	0	0	0	0	0	0	0	0.067	0	0	0	0	0	0	0	0	0	0	0	0	0	0	0	0	0	0	0	0	0	0	0	0	0	0	0	0	0	0	0	0	0	0	0.03343	0.00675	0	0	0	0
k__Bacteria|p__Firmicutes|c__Clostridia|o__Eubacteriales|f__Lachnospiraceae|g__Marvinbryantia	0.01254	0.04226	0	0	0.0341	0	2.82889	0	0.09813	0	0	0	0	0	0	0.03615	0	0	0	0	0	0	0	0	0	0.00985	0	0	0	0	0.16019	0	0	0	0	0.28458	0	0	0.02292	0	0	0	0	0	0	0	0.0904	0	0.02798
k__Bacteria|p__Firmicutes|c__Clostridia|o__Eubacteriales|f__Lachnospiraceae|g__Wansuia	0.01245	0.02349	0.00901	0.01021	0.01656	0.0284	0.02577	0.07903	0.03021	0.02818	0.0205	0	0.08268	0	0.0487	0.00861	0.0223	0.03166	0.00728	0.02189	0.00271	0.11354	0.00228	0.08493	0.0488	0.02955	0.01721	0.05745	0.02352	0.00769	0.05701	0.01223	0.22517	0.06423	0.03865	0.0323	0.00215	0.0048	0.00556	0.05735	0.03808	0	0.01886	0.01455	0.01214	0.03035	0.00592	0.10325	0.0331
k__Bacteria|p__Firmicutes|c__CFGB3072|o__OFGB3072|f__FGB3072|g__GGB9784	0.0119	0	0	0	0	0	0	0	0	0	0	0	0	0	0.01431	0	0	0	0	0.01034	0.02137	0	0	0	0	0	0.04218	0	0	0	0	0	0	0	0	0	0	0	0	0	0	0	0	0	0.00117	0	0	0	0
k__Bacteria|p__Bacteroidota|c__Bacteroidia|o__Bacteroidales|f__Barnesiellaceae|g__Coprobacter	0.0117	0	0	0.05168	0	0	0	0	0	0	0.05516	0	0	0	0	0.01266	0	0	0	0	0	0	0	0	0	0	0	0	0	0.00383	0	0	0	0	0	0	0	0	0	0	0	0	0	0	0	0	0.0093	0.01188	0
k__Bacteria|p__Firmicutes|c__Erysipelotrichia|o__Erysipelotrichales|f__Erysipelotrichaceae|g__Holdemania	0.01155	0.00277	0.00987	0.00905	0.02431	0	0.00952	0.01419	0	0.0146	0	0.03606	0.02404	0.04576	0	0.02373	0.00851	0	0.00552	0.05876	0.00853	0.02348	0	0.07402	0	0.01655	0	0.03059	0.00774	0.01091	0.17492	0.02353	0.00842	0.03123	0	0.05004	0.04686	0	0.00691	0.15725	0.05964	0	0.04549	0	0	0.06529	0	0	0.01695
k__Bacteria|p__Firmicutes|c__CFGB2844|o__OFGB2844|f__FGB2844|g__GGB9110	0.01113	0	0	0	0	0	0	0	0	0	0	0	0	0	0	0	0.00522	0	0	0	0	0	0	0	0	0	0	0	0	0	0	0	0	0	0	0	0	0	0	0	0	0	0	0	0	0	0	0	0
k__Bacteria|p__Proteobacteria|c__Betaproteobacteria|o__Burkholderiales|f__Sutterellaceae|g__Sutterella	0.01104	0	0	0	0	0	0	0	0.0006	0.04373	0.02981	0	0	0	0	0	0	0	0.07106	0	0	0	0.10939	0.00018	0	0	0	0.0613	0	0	0	0	0	0.56965	0.00982	0.00586	0.4913	0.01178	0	0	0	0	0	0	0	0	0.01398	0	0.03896
k__Bacteria|p__Firmicutes|c__Clostridia|o__Eubacteriales|f__Oscillospiraceae|g__Provencibacterium	0.01026	0.00355	0	0	0.00387	0.00834	0	0	0	0	0.00589	0	0	0	0	0	0.02518	0.00119	0.02284	0.00706	0	0	0.00862	0.00939	0	0.00077	0	0.01386	0.00029	0.00092	0.04586	0	0.07169	0	0.00168	0.00226	0.00322	0	0	0	0.00135	0	0	0	0.00581	0.01096	0.00241	0	0
k__Bacteria|p__Firmicutes|c__Clostridia|o__Eubacteriales|f__Oscillospiraceae|g__GGB9646	0.01013	0.00042	0	0	0.00293	0	0	0	0.00241	0.0159	0	0	0	0	0.01161	0	0	0.00059	0	0	0	0.06162	0	0	0	0	0	0.00759	0	0	0	0	0	0	0	0	0	0	0	0	0	0	0	0	0	0	0	0	0
k__Bacteria|p__Actinobacteria|c__Coriobacteriia|o__Eggerthellales|f__Eggerthellaceae|g__Gordonibacter	0.01011	0.15796	0.37234	0.02348	0.34262	0.39015	0.04408	0.02047	0.03384	0.23881	0.00371	0.05444	0	0	0	0.02959	0.16691	0.21509	0.00422	0.0472	0	0	0	0.10978	0.09223	0.18121	0.05984	0.32028	0	0.13649	0.30383	0.43376	0.51206	0.56289	0	0.12255	0.18104	0.02803	0	0.34424	0.30067	0	0.11955	0.01656	0.02396	0.05123	0.02174	0	0.05583
k__Bacteria|p__Firmicutes|c__CFGB1011|o__OFGB1011|f__FGB1011|g__GGB2653	0.01005	0.00586	0.0197	0.00629	0.01473	0	0.00151	0.0207	0.01137	0.01648	0.01169	0	0.00626	0	0	0.01057	0.00801	0	0	0.00568	0	0	0	0.00019	0	0.01972	0	0.06867	0.01144	0.01042	0	0.02488	0	0.03319	0.05292	0.04716	0.00824	0.13592	0	0.01947	0.09829	0	0.01392	0	0.92604	0	0.00025	0.01447	0
k__Bacteria|p__Firmicutes|c__CFGB1776|o__OFGB1776|f__FGB1776|g__GGB4684	0.00898	0	0	0	0	0	0	0	0	0.319	0	0	0	0	0	0.7082	0	0	0	0	1.48228	0	0	0	0	0	0	0	1.89778	0	0	0	0	0	0	0	0	0	0	0	0	0	0	0	0	0	0	0	0
k__Bacteria|p__Firmicutes|c__CFGB3038|o__OFGB3038|f__FGB3038|g__GGB9529	0.00826	0	0	0	0	0	0.07781	0	0	0	0	0	0	0	0	0	0	0	0	0	0.0011	0	0	0	0	0	0	0	0	0	0	0	0	0.01014	0	0	0	0	0.00978	0	0	0	0	0	0	0.00081	0.00124	0	0
k__Bacteria|p__Firmicutes|c__CFGB3070|o__OFGB3070|f__FGB3070|g__GGB9775	0.00823	0.05187	0	0.00923	0.30507	0	0	0.01338	0	0	0	0	0	0	0	0.02623	0	0	0	0.00917	0	0	0	0	0	0.00501	0	0	0.00152	0.01816	0	0	0	0	0	0	0	0.01445	0	0	0.00195	0	0	0	0	0	0.0828	0	0
k__Bacteria|p__Firmicutes|c__Clostridia|o__Eubacteriales|f__Lachnospiraceae|g__Anaerotignum	0.00759	0.01246	0	0	0.09756	0	0	0.0108	0.00935	0	0	0.04311	0	0	0	0.0027	0	0	0	0	0.05245	0.34036	0	0	0	0.06055	0	0	0	0.00094	0	0	0.16758	0	0	0	0.03658	0.21394	0	0.166	0.07222	0	0.00589	0	0.06127	0.0314	0	0	0.3759
k__Bacteria|p__Firmicutes|c__Clostridia|o__Eubacteriales|f__Oscillospiraceae|g__Congzhengia	0.0075	0	0	0	0	0	0	0	0	0	0	0	0	0	0.00123	0	0.02612	0	0	0	0	0	0	0	0	0	0.03184	0	0.00241	0	0	0	0	0	0	0	0	0	0.01598	0	0	0	0	0.15817	0	0	0	0	0
k__Bacteria|p__Firmicutes|c__Clostridia|o__Eubacteriales|f__Lachnospiraceae|g__GGB51441	0.00739	0.15333	0	0.01133	0	0	0	0	0.00964	0	0	0	0	0	0	0.07179	0	0.18903	0	0	0.00478	0.12729	0	0.04466	0	0.01956	0	0.00073	0.03846	0	0	0	0	0	0.01515	0	0.00787	0	0	0	0	0	0	0.05565	0.11716	0	0	0	0
k__Bacteria|p__Firmicutes|c__Clostridia|o__Eubacteriales|f__Eubacteriaceae|g__Eubacteriaceae_unclassified	0.00737	0.00087	0.02557	0.02302	0.12604	0.08664	0	0.14435	0.00868	0.00907	0.04755	0.0228	0	0	0.04151	0.04809	0	0.0465	0.15361	0	0.03471	0	0.01624	0.00792	0	0.11281	0.09953	0.06185	0.14448	0	0	0	0.63854	0	0.03236	2.22471	0.06225	0	0.00957	0.16519	0.06528	0.18847	0.28056	0.05993	0.10062	0	0.03021	0	0
k__Bacteria|p__Firmicutes|c__Clostridia|o__Eubacteriales|f__Oscillospiraceae|g__Flavonifractor	0.00684	0.0415	0.64428	0.16747	0.41271	0	0.01027	0.25354	0.01417	0.25158	0.01951	0.18331	0.95737	1.26921	0.01696	0	0.1	0.00059	0.00546	0.00482	0	0.67848	0	0.05796	0.28369	0.03065	0	0.10191	0	0.09949	1.48529	0.2432	0.39166	1.03687	0.01199	0.00959	0.35987	0.138	0.00209	0.29893	0.00108	0.60871	0	0.02563	0.00985	0.10556	0.0056	0.08056	0.12395
k__Bacteria|p__Lentisphaerae|c__Lentisphaeria|o__Victivallales|f__Victivallaceae|g__Victivallis	0.00682	0	0	0	0	0	0	0	0	0	0	0	0	0	0	0	0	0	0	0	0	0	0	0	0	0	0	0	0	0	0	0	0	0	0	0	0	0	0	0	0	0	0	0	0	0	0	0	0
k__Bacteria|p__Proteobacteria|c__Deltaproteobacteria|o__Desulfovibrionales|f__Desulfovibrionaceae|g__Desulfovibrio	0.00669	0	0.00177	0	0	0.26977	0.13128	0	0.20296	0	0	0	0	0	0.94094	0	0.0191	0.00214	0.11294	0.25349	0.43703	0	0.53887	0	0	0.05999	0.18632	0.23758	0.03624	0.46904	0	0	0	0	0	0.16105	0	0	0.20535	0	0	0	0	0.10291	0.12202	0.15662	0	0	0
k__Bacteria|p__Firmicutes|c__CFGB4605|o__OFGB4605|f__FGB4605|g__GGB13404	0.00652	0	0	0	0	0	0	0	0	0	0	0	0	0	0	0.00424	0	0.02406	0	0	0.00602	0	0	0	0	0	0	0	0	0	0	0	0	0	0	0	0	0	0	0	0	0	0	0	0.00556	0	0	0	0
k__Bacteria|p__Firmicutes|c__CFGB1776|o__OFGB1776|f__FGB1776|g__GGB4683	0.00599	0	0	0	0	0	0	0	0.01148	0.03838	0	0	0	0	0.33737	0	0	0	0	0	0	0	0	0	0	0	0	0	0	0	0	0	0	0	0	0	0	0	0	0	0	0	0	0	0	0	0	0	0
k__Bacteria|p__Firmicutes|c__Clostridia|o__Eubacteriales|f__Oscillospiraceae|g__GGB9237	0.00584	0	0	0	0	0	0.01167	0	0	0	0	0	0	0	0.02569	0.00904	0	0.00096	0	0	0	0	0	0	0	0.01602	0	0.00674	0	0	0	0	0	0	0	0	0	0	0	0	0.0193	0	0	0	0	0	0.0084	0	0
k__Bacteria|p__Firmicutes|c__Clostridia|o__Eubacteriales|f__Clostridiaceae|g__GGB3480	0.00556	0	0	0	0	0	0	0	0.03952	0.4454	0	0	0	0	0	0.53616	0	0	0	0	0.16389	0	0	0	0	0.0266	0	0	0	0	0	0	0	0	0	0	0	0	0	0	0	0	0	0.05389	0	0	0.02069	0	0
k__Bacteria|p__Firmicutes|c__Clostridia|o__Eubacteriales|f__Lachnospiraceae|g__GGB3649	0.00541	0	0	0	0	0	0	0	0	0	0	0	0	0	0	0	0	0	0	0.00375	0	0	0.02968	0.08435	0	0	0	0	0	0	0	0	0	0	0	0	0	0	0	0	0	0	0	0	0	0	0	0	0
k__Bacteria|p__Firmicutes|c__CFGB3072|o__OFGB3072|f__FGB3072|g__GGB45491	0.00526	0	0	0.01369	0.06626	0.16767	0.28186	0	0.12371	0.0322	0	0	0	0	0	0	0	0	0.00197	0.01634	0.03828	0	0	0	0	0.05512	0	0.1319	0.14081	0.04898	0	0.15524	0	0	0	0.27557	0	0	0	0	0	0	0.0262	0.09735	0	0	0.24204	0	0.01113
k__Bacteria|p__Firmicutes|c__CFGB9828|o__OFGB9828|f__FGB9828|g__GGB85719	0.00521	0	0	0	0	0	0	0	0	0	0	0	0	0	0	0	0	0	0	0	0	0	0	0	0	0	0	0	0	0	0	0	0	0	0	0	0	0	0	0	0	0	0	0	0	0	0	0	0
k__Bacteria|p__Firmicutes|c__CFGB72939|o__OFGB72939|f__FGB72939|g__GGB74511	0.0051	0.17964	0.15546	0	0	0	0	0	0	0.24865	0.11087	0	0	0	0	0	0	0	0.26335	0	0	0.14206	0	0	0	0	0	0.38953	0	0	0	0	0	0.00696	0	0	0.05929	0.20193	0.29895	0	0	0	0.07567	0	0	0	0	0.40304	0
k__Bacteria|p__Firmicutes|c__CFGB2959|o__OFGB2959|f__FGB2959|g__GGB9301	0.00503	0	0	0	0.00163	0	0.05387	0	0	0	0	0	0	0	0	0.01947	0	0	0	0	0	0	0	0	0	0	0	0.00478	0.00773	0	0	0	0	0	0	0	0	0	0	0	0	0	0	0	0	0	0.01179	0	0
k__Bacteria|p__Firmicutes|c__CFGB1374|o__OFGB1374|f__FGB1374|g__GGB3353	0.00478	0.03831	0	0	0	0	0	0	0	0	0.01161	0	0	0	0	0	0	0	0	0	0	0	0	0	0	0	0	0	0	0	0	0	0	0	0	0	0	0	0	0	0	0	0	0	0	0	0	0	0
k__Bacteria|p__Firmicutes|c__Clostridia|o__Eubacteriales|f__Yeguiaceae|g__Yeguia	0.00436	0	0	0	0	0.01524	0	0	0.02595	0	0	0	0	0	0.0328	0.01201	0	0	0	0	0.00323	0	0	0	0	0	0	0	0	0	0	0	0	0	0	0	0	0	0	0	0.0119	0	0	0	0	0	0	0	0
k__Bacteria|p__Firmicutes|c__Clostridia|o__Eubacteriales|f__Oscillospiraceae|g__GGB9707	0.00429	0	0	0	0	0	0	0	0.00154	0	0	0	0	0	0	0.00911	0	0	0	0.00422	0.00881	0	0	0	0	0.01061	0	0	0.03936	0	0	0	0	0	0	0.00156	0.02308	0	0	0	0.01484	0	0	0	0.01839	0	0	0	0
k__Bacteria|p__Lentisphaerae|c__CFGB2378|o__OFGB2378|f__FGB2378|g__GGB6518	0.00386	0	0	0	0	0	0	0	0.00059	0	0	0	0	0	0	0	0	0	0	0	0	0	0	0	0	0	0	0	0	0	0	0	0	0	0	0	0	0	0	0	0	0	0	0	0	0	0	0	0
k__Bacteria|p__Firmicutes|c__Clostridia|o__Eubacteriales|f__Eubacteriales_Family_XIII_Incertae_Sedis|g__GGB2980	0.00381	0	0	0	0.05753	0	0.28313	0	0.00182	0	0.1297	0	0.12832	0	0	0.00701	0.1024	0.0183	0.0953	0.12704	0.00796	0	0	0.04036	0	0.02029	0	0.07148	0.01337	0.17014	0	0.05106	0.2351	0	0.01692	0	0	0.01938	0	0	0	0	0.0202	0.02746	0	0	0.04652	0.03258	0.00777
k__Bacteria|p__Firmicutes|c__CFGB11916|o__OFGB11916|f__FGB11916|g__GGB34540	0.00355	0	0	0	0	0	0	0	0	0	0	0	0	0	0	0	0	0	0	0	0	0	0	0	0	0	0	0	0	0	0	0	0	0	0	0	0	0	0	0	0	0	0	0	0	0	0	0	0
k__Bacteria|p__Firmicutes|c__Clostridia|o__Eubacteriales|f__Oscillospiraceae|g__Anaerofilum	0.00333	0.00208	0	0.00792	0.01437	0.00525	0	0	0.01449	0	0	0.00258	0	0	0	0	0	0.00081	0	0	0	0	0	0.00686	0	0	0.01095	0.02603	0	0	0	0	0.00127	0.04201	0	0	0	0.00388	0.00454	0.00015	0.01552	0	0	0	0.00152	0	0	0	0
k__Bacteria|p__Firmicutes|c__CFGB2983|o__OFGB2983|f__FGB2983|g__GGB9343	0.00284	0	0	0	0	0	2.71992	0	0.00657	0	0	0	0	0	0.00088	0	0	0	0	0	0	0	0	0	0	0	0	0	0	0.00086	0	0	0	0	0	0	0	0	0	0	0	0	0	0.0059	0	0	0	0	0
k__Bacteria|p__Firmicutes|c__CFGB3048|o__OFGB3048|f__FGB3048|g__GGB9559	0.00259	0.01196	0	0	0.0043	0	0.20535	0	0	0	0	0	0	0	0.04669	0.07652	0	0	0	0.11288	0.25447	0	0	0	0	0	0	0	0.00832	0.04359	0	0	0	0	0	0	0	0	0	0	0	0.36998	0	0.08445	0	0	0.09022	0	0
k__Bacteria|p__Firmicutes|c__Clostridia|o__Eubacteriales|f__Lachnospiraceae|g__GGB58067	0.00253	0	0	0	0	0	0	0	0	0	0	0	0	0	0	0	0	0	0	0	0.00883	0	0	0	0	0	0	0	0	0	0	0	0	0	0	0	0	0	0	0	0	0	0	0	0	0	0	0	0
k__Bacteria|p__Firmicutes|c__Clostridia|o__Eubacteriales|f__Oscillospiraceae|g__GGB9618	0.00244	0	0	0	0	0	0	0	0.03355	0	0	0	0	0	0	0	0	0	0	0	0.05764	0	0	0	0	0	0	0	0	0	0	0	0	0	0	0	0	0	0	0	0	0	0	0	0	0	0	0	0
k__Bacteria|p__Firmicutes|c__CFGB1320|o__OFGB1320|f__FGB1320|g__GGB3160	0.00238	0	0	0	0	0	0	0	0	0	0	0	0	0	0	0	0	0	0	0	0	0	0	0	0	0	0	0	0	0	0	0	0	0	0	0	0	0	0	0	0	0	0	0	0	0	0	0	0
k__Bacteria|p__Firmicutes|c__CFGB3069|o__OFGB3069|f__FGB3069|g__GGB9769	0.00234	0	0	0	0	0	0	0	0	0	0	0	0	0	0	0	0	0	0	0	0.04056	0	0	0	0	0	0	0	0	0	0	0	0	0	0	0	0	0	0	0	0	0	0	0	0	0	0	0	0
k__Bacteria|p__Firmicutes|c__CFGB9989|o__OFGB9989|f__FGB9989|g__GGB9712	0.00233	0.09808	0	0	0	0	0	0	0.82375	0	0	0	0	0	0	0.24021	0	0	0	0	0	0	0	0	0	0	0	0	0	0	0	0	0	0	0.05531	0	0	0	0.80956	0	0	0	0	0	0	0	0	0	0
k__Bacteria|p__Firmicutes|c__Clostridia|o__Eubacteriales|f__Oscillospiraceae|g__Bittarella	0.00221	0.00506	0.01008	0	0.00579	0.01012	0	0.0017	0	0.00193	0	0	0.016	0.04005	0	0	0.00396	0	0.00303	0.04048	0	0	0	0.01626	0	0.00115	0.00166	0.01316	0.0009	0.00532	0.04244	0.01631	0.05337	0.00234	0	0.00517	0.02585	0	0	0.0513	0.01274	0.0005	0.00848	0	0	0	0.00457	0.00728	0.00415
k__Bacteria|p__Actinobacteria|c__Coriobacteriia|o__Eggerthellales|f__Eggerthellaceae|g__Raoultibacter	0.00188	0.18043	0	0	0.00049	0	0	0	0.2704	0.01793	0	0	0	0	0.01422	0	0	0	0.0033	0.06562	0.00242	0	0	0	0	0	0.00263	0.01394	0.00673	0.0394	0	0	0	0	0	0	0	0	0.00139	0	0	0	0	0.00078	0	0	0	0	0
k__Bacteria|p__Firmicutes|c__Clostridia|o__Eubacteriales|f__Clostridiaceae|g__Hungatella	0.00169	0	0.0107	0.0013	0.02705	0	0	0	0.00244	0	0.00095	0.00884	0	0	0.36683	0	0.01025	0	0	0.08505	0	0.01996	0.01549	0	0.04865	0	0.03507	0	0	0	0.7901	0.00418	0.26419	0.05147	0	0	0	0	0.00928	0	0.00145	0.00995	0	0.06381	0	0.00239	0.07331	0	0
k__Bacteria|p__Firmicutes|c__Firmicutes_unclassified|o__Firmicutes_unclassified|f__Firmicutes_unclassified|g__GGB9512	0.00143	0	0.68699	0	0	0	0	0	0.1171	0.15299	0.06192	0.03489	0	0	0	0.04909	0	0	0.22446	1.28842	0.20058	0	0	1.0384	0	0.17941	0.54729	0.0949	0.53637	0	4.91559	1.02318	0	0	0.62847	1.08774	0.24098	0	0.03722	0	0	0	0.00651	0.07502	0	0	0.54192	0	0.21071
k__Bacteria|p__Actinobacteria|c__Actinomycetia|o__Actinomycetales|f__Actinomycetaceae|g__Schaalia	0.00126	0.08314	0.04342	0	0.17881	0.37247	0.12024	0.05328	0	0.00352	0.13909	0	0.02851	0	0.1781	0	0.03084	0.1583	0.00439	0.09374	0	0.3433	0.10548	0.00974	0.01417	0.07514	0.18017	0.01416	0.00928	0.03697	0.00401	0	0	0.00608	0.03631	0.03322	0.00054	0.14725	0.00332	0.00671	0.05909	0.0822	0.0112	0	0.021	0	0.02876	0	0.15568
k__Bacteria|p__Firmicutes|c__CFGB30287|o__OFGB30287|f__FGB30287|g__GGB42378	0.00117	0	0	0	0	0	0.00088	0	0.00158	0	0	0	0	0	0	0	0	0	0	0	0	0	0	0	0	0.0085	0	0.00052	0	0.00836	0	0	0	0	0	0	0	0	0	0	0	0	0	0	0	0	0	0	0
k__Bacteria|p__Firmicutes|c__CFGB1347|o__OFGB1347|f__FGB1347|g__GGB3287	0.00107	0	0	0	0	0	0	0	0	0	0	0	0	0	0	0	0	0	0	0	0	0	0	0	0	0	0.09213	0	0	0	0	0	0	0	0	0	0	0	0	0	0	0	0	0	0	0	0	0	0
k__Bacteria|p__Actinobacteria|c__Actinomycetia|o__Actinomycetales|f__Actinomycetaceae|g__Varibaculum	0.00104	0	0	0	0	0	0	0	0	0	0	0	0	0	0	0	0	0	0	0	0	0	0	0	0	0	0	0	0	0	0	0	0	0	0	0	0	0	0	0	0	0	0	0	0	0	0.00021	0	0
k__Bacteria|p__Firmicutes|c__CFGB73147|o__OFGB73147|f__FGB73147|g__GGB9169	0.00101	0	0	0	0	0	0	0	0.01852	0	0	0	0	0	0	0	0	0	0	0	0	0	0	0	0	0	0	0	0	0	0	0	0	0	0	0	0	0	0	0	0	0	0	0	0	0	0	0	0
k__Bacteria|p__Firmicutes|c__Clostridia|o__Eubacteriales|f__Christensenellaceae|g__Christensenella	0.0007	0.00404	0.01438	0.01524	0.00306	0.03893	0.00371	0.04901	0.00065	0	0.03732	0	0	0	0.0098	0	0.10634	0.03476	0	0.0189	0.00313	0	0	0.00973	0	0.00043	0	0.00041	0.00382	0.01169	0.04429	0.02801	0.11151	0	0	0.10455	0.00173	0	0.00779	0	0.01565	0	0.11179	0.00046	0	0	0.01979	0.03577	0.00073
k__Bacteria|p__Firmicutes|c__CFGB2845|o__OFGB2845|f__FGB2845|g__GGB9115	0.00054	0	0	0	0	0	0	0	0.0036	0	0	0	0	0	0	0	0	0	0	0	0.00095	0	0	0	0	0	0	0	0	0	0	0	0	0	0	0	0	0	0	0	0	0	0	0	0	0	0	0	0
k__Bacteria|p__Candidatus_Melainabacteria|c__CFGB2106|o__OFGB2106|f__FGB2106|g__GGB5980	0.00025	0.17021	0	0	0	0	0	0	0.00562	0	0	0	0	0	0	0	0	0	0	0	0	0	0	0	0	0	0	0	0	0	0	0	0	0	0	0	0	0	0	0	0	0.07177	0	0	0	0.0062	0	0	0
k__Bacteria|p__Firmicutes|c__CFGB2834|o__OFGB2834|f__FGB2834|g__GGB9063	0.00025	0	0	0	0	0	0	0	0	0	0	0	0	0	0	0	0.00049	0	0	0	0	0	0	0	0	0	0	0	0	0	0	0	0	0	0	0	0	0	0	0	0	0	0	0	0	0	0	0	0
k__Bacteria|p__Firmicutes|c__CFGB82363|o__OFGB82363|f__FGB82363|g__GGB9545	0.00019	0.09129	0	0	0.01453	0	0.09225	0	0.00196	0	0	0	0	0	0.00973	0.00187	0.06714	0	0	0.00999	0.04822	0	0	0	0	0.15453	0	0.01573	0.00377	0.00643	0	0	0	0	0	0	0	0	0	0	0	0	0	0	0	0	0	0	0
k__Bacteria|p__Firmicutes|c__CFGB45628|o__OFGB45628|f__FGB45628|g__GGB45613	9e-05	0	0.03585	0	0	0	0	0	0	0	0	0	0	0	0	0	0.00373	0	0	0.0009	0	0	0	0	0	0.01435	0	0.00238	0	0	0	0.0058	0	0.00095	0	0.01203	0	0	0	0	0	0	0	0	0	0	0	0	0
k__Bacteria|p__Proteobacteria|c__Gammaproteobacteria|o__Enterobacterales|f__Enterobacteriaceae|g__Escherichia|s__Escherichia_coli	3.62218	0	0	0	0	0	0	0.76857	0	0	0.65449	0	0	0.05206	1.18587	0	0.04751	0.04897	0	0	1.7094	4.93142	1.7168	3.71743	0	1.43457	0.11145	0.00418	0	0.12461	0.18834	0.06171	3.33235	0.21073	0	0	0.1487	0	0.00125	0	0.02276	0	0	0.61039	0.09227	0	0.6928	0	0
k__Bacteria|p__Bacteroidota|c__Bacteroidia|o__Bacteroidales|f__Rikenellaceae|g__Alistipes|s__Alistipes_onderdonkii	3.51889	6.80934	0.39287	0.26142	0	0.37586	1.2803	0.04432	1.16888	1.01704	0.02819	0.61215	0.01333	0	0	0.05941	5.97267	1.56195	0	0.18699	0.03647	0	0	0.54221	0	0	0	0	0.11889	0.44285	0	13.7526	4.22945	0.82726	0.17281	0	0.14843	0.37978	0	0	0	0	0.01233	0.18812	0.02468	0	0.42837	0.22852	0.05808
k__Bacteria|p__Bacteroidota|c__Bacteroidia|o__Bacteroidales|f__Bacteroidaceae|g__Phocaeicola|s__Phocaeicola_vulgatus	3.04015	2.62164	5.74346	2.98101	0.7129	0.24527	0.35021	0	0.43857	1.81197	1.564	9.47269	0	0	0.92489	0.73903	1.91617	1.26383	0.39111	0.0311	0.19563	1.39525	5.15214	1.87997	4.34359	1.19569	1.37267	1.572	0.59609	0.02204	7.88599	1.56759	2.5317	2.15563	1.99169	1.18581	0.53866	0	0.85267	1.23684	0.34738	5.92081	0.03627	0.19213	0.04772	0	0.76891	2.46844	0.62768
k__Bacteria|p__Bacteroidota|c__Bacteroidia|o__Bacteroidales|f__Barnesiellaceae|g__Barnesiella|s__Barnesiella_intestinihominis	2.86489	0	0	0	1.64041	0.25664	0	0	0	0	0.84517	0	0	0	0.42288	0.48773	0	0	1.04206	0	0.14245	0	0.13622	0	0	0.45207	0.07625	0	0.1406	0.12557	0	0	0	0	0	0	0.33236	0	0.00769	0	0	0	0.01129	0.22879	0.60912	0	0	0	0
k__Bacteria|p__Firmicutes|c__Erysipelotrichia|o__Erysipelotrichales|f__Erysipelotrichaceae|g__Holdemanella|s__Holdemanella_biformis	2.67652	0.16799	0	0	0	0	0	0	0	0	0	0	0	0	0.51338	0	0	0	0	0	0	0	0	0	0	0	0	0	0	0	0	0	0	0	0	0	0	0	0	0	0	0	0	0	0	0	0	0	0
k__Bacteria|p__Firmicutes|c__Clostridia|o__Eubacteriales|f__Oscillospiraceae|g__Faecalibacterium|s__Faecalibacterium_prausnitzii	2.4708	5.90365	4.96853	15.1188	7.4823	0.02073	0	0.12051	2.40864	15.074	5.01842	6.032	0.06826	0	0.33402	8.85654	5.48745	1.50414	6.3557	1.34762	2.38565	9.14769	0.06674	0.66653	0	2.39668	0.17579	2.3493	1.19552	1.18908	0.89083	4.71383	2.02744	2.84059	6.49841	1.23906	3.16799	5.13353	3.17093	0	1.95015	2.41099	0.15792	0.79993	3.25824	8.30337	0.13532	2.58825	8.23532
k__Bacteria|p__Bacteroidota|c__Bacteroidia|o__Bacteroidales|f__Rikenellaceae|g__Rikenellaceae_unclassified|s__Rikenellaceae_bacterium	2.36053	0	0	0.68184	0	0	0.13947	0	2.01797	0	0	0	0	0	0	0	0	0	1.00645	0	0	0	0	2.48783	0	0	1.80472	0	0	0	0	0	0	0	0	0	0	0	0	0	0	0	0	0.05699	1.08929	3.06529	0	0	0
k__Bacteria|p__Firmicutes|c__Clostridia|o__Eubacteriales|f__Eubacteriales_unclassified|g__Gemmiger|s__Gemmiger_SGB15295	2.08199	4.93968	0	0	0	0	0.09204	0	0	0	0	0	0	0	0	0.13555	0	0	0	0	0	0	1.44987	0	0	0	0.63615	0.13778	0	0	0	0	0	0	0	0	0	0	0	0	0	0	0	0.03029	0.61604	0	0.00225	0	0
k__Bacteria|p__Bacteroidota|c__Bacteroidia|o__Bacteroidales|f__Rikenellaceae|g__Alistipes|s__Alistipes_putredinis	2.08178	1.57787	0	1.9059	4.85524	1.30319	0.03953	0.03297	1.20172	2.27995	1.71624	5.67375	0.47967	0	0.00038	2.34675	6.22836	3.63085	1.89397	0.00517	0.50499	0	2.12117	1.77064	3.47636	1.1091	0.29832	0.81187	0.39447	0.26163	0	2.66471	0	2.57812	2.10915	0.68634	4.30223	2.09482	0.04815	2.99938	1.65483	0.84038	0.01076	0.22521	1.04209	1.30724	0.96516	0.26386	1.5462
k__Bacteria|p__Bacteroidota|c__Bacteroidia|o__Bacteroidales|f__Rikenellaceae|g__Alistipes|s__Alistipes_shahii	2.04785	1.3037	0.53729	0.64272	2.93848	0.46078	0.27777	0.00334	0.17919	0.08535	1.82567	2.93779	0.04094	0	0.63815	1.54612	2.13001	0.69316	0	0.23348	0.59053	0	0.02833	0.82863	0	0.61931	1.10626	2.20596	0.4875	0.4316	0	0.57668	0.22621	0.20351	0.53287	0.28973	0.44209	0.22731	0.26528	0.27831	0	0.2697	0.02206	0	0.20336	0.22072	0.24023	0	0.48772
k__Bacteria|p__Firmicutes|c__Clostridia|o__Eubacteriales|f__Lachnospiraceae|g__Coprococcus|s__Coprococcus_eutactus	2.04712	0	0	0	0	0	0	0	0	0	0	0	0	0	0.08259	0	0	2.92405	0	0	0.07151	0	0	0	0	0	0.24387	0.19064	0.12606	0	0	0	0	0	0	0	0	0	0	0	0	0	0.10463	0.962	0	0	0	0	0
k__Bacteria|p__Bacteroidota|c__CFGB11479|o__OFGB11479|f__FGB11479|g__GGB1631|s__GGB1631_SGB2239	1.98717	0.28191	0	0	0	0	0	0	0	0	0	0	0	0	0	0	0	0	0	0	0	0	0	0	0	0	0	0	0	0	0	0	0	0	0	0	0	0	0.17964	0	0	0	0	0	0	0	0	0	0
k__Bacteria|p__Firmicutes|c__Clostridia|o__Eubacteriales|f__Lachnospiraceae|g__Fusicatenibacter|s__Fusicatenibacter_saccharivorans	1.85301	2.96554	2.80139	0.24193	1.33255	0	0.05721	0.00936	0.19512	1.44749	0.17427	0.78272	0	0	0	4.11627	1.15382	3.27444	4.71071	0.60405	0.6265	3.6082	0.54867	1.07883	5.06835	1.20229	0.01684	1.99244	4.79443	1.29163	0	3.58092	0.2266	1.47621	0.88551	2.02116	2.99463	4.87826	8.23226	5.69664	3.58573	0	3.52781	3.98658	11.9971	2.69872	1.33434	3.17919	0.53657
k__Bacteria|p__Firmicutes|c__CFGB10477|o__OFGB10477|f__FGB10477|g__GGB9345|s__GGB9345_SGB14311	1.7964	0	0	0	0	0	0	0	0.4697	0	1.08933	0	0	0	6.82815	0.02537	1.15346	0	0	0.24234	4.98133	0	0	0	0	0	2.04523	0.16162	0.05838	1.60985	0	0	0	0	0.01185	0	0	0	0.06747	0	0	0	0	1.4641	0.06306	0	0.04158	0	0
k__Bacteria|p__Firmicutes|c__Clostridia|o__Eubacteriales|f__Eubacteriales_incertae_sedis|g__Candidatus_Cibionibacter|s__Candidatus_Cibionibacter_quicibialis	1.60562	1.15001	0.05162	2.06036	2.86006	0.40725	0	2.96513	1.52712	1.01541	0.376	0.07023	0	0	0.03819	3.7868	1.52256	0.70216	4.44609	0.11572	0.19807	1.60893	0.23682	0.02998	0	0	0.43526	0	0.39103	1.38348	0	0.91718	0.56174	0	0.84469	0.33443	4.65657	0.52828	1.98329	0	1.10627	2.93736	4.54609	2.4911	4.46946	0	0	3.84629	2.84793
k__Bacteria|p__Firmicutes|c__CFGB2984|o__OFGB2984|f__FGB2984|g__GGB9347|s__GGB9347_SGB14313	1.5949	0	0	0	0	0	0	0	0	0	0	0	0	0	0.71876	0.03254	0	0	0	0	0.02574	0	0	0	0	0	0	0	0	0	0	0	0	0	0	0	0	0	0.58909	0	0	0	0	0	0	0	0	0	0
k__Bacteria|p__Actinobacteria|c__CFGB12107|o__OFGB12107|f__FGB12107|g__GGB34797|s__GGB34797_SGB14322	1.5707	0.4386	0.58268	0	0	0.26071	0	0	1.19815	1.25524	0	0	0	0	0	0	0	0	0	0	1.21942	0	0.05751	0	0	0.22293	0	0	0	0	0	0	0	0	0.80629	0	0.81514	0.17514	0.44356	0	0	0	0	0	0	0	0	0	0
k__Bacteria|p__Firmicutes|c__Clostridia|o__Eubacteriales|f__Oscillospiraceae|g__GGB9708|s__GGB9708_SGB15234	1.56787	0.0333	0	0.10504	1.19699	0	0	0	0.12798	0	0	0	0	0	4.3421	0.09536	1.37708	0	0.02456	0.29718	0.01308	0	0	0	0	0.03365	0.09842	0.47862	0.75377	1.36629	0	0	0	0	0	0	0	0.1224	0.64795	0	0.11603	0	0	0.23183	0.25924	0	0.056	0	0.05876
k__Bacteria|p__Firmicutes|c__CFGB3054|o__OFGB3054|f__FGB3054|g__GGB33512|s__GGB33512_SGB15201	1.47066	0	0	0.02279	0	0	0.66117	0	0.64894	0	0.37637	0	0	0	0.02143	0	0	0	0	0.02202	0	0	0	0	0	0.05462	0	0.04757	0	0.29985	0	1.3091	0	1.46416	0	0.01785	0.00216	0	0.00124	0	0	0	0.01406	0.082	0	0	0.09429	0	0
k__Bacteria|p__Firmicutes|c__Clostridia|o__Eubacteriales|f__Lachnospiraceae|g__Blautia|s__Blautia_wexlerae	1.46839	3.6538	1.28124	2.93192	3.09078	11.5521	0.32534	14.447	6.48264	5.08273	1.54944	5.75647	36.0586	8.88004	0.15512	3.81908	2.35115	3.93621	12.9854	5.23943	2.73406	0.62724	0.61607	15.151	18.609	2.75135	0.60595	0.259	4.22899	1.2834	3.60036	6.69422	2.23716	3.92606	11.637	10.3268	4.16415	7.36431	1.38747	6.56648	1.33601	15.9736	3.8052	1.71356	8.08007	5.155	3.60579	13.6115	9.725
k__Bacteria|p__Firmicutes|c__Clostridia|o__Eubacteriales|f__Lachnospiraceae|g__Blautia|s__Blautia_obeum	1.46402	4.07895	0.31787	2.07184	4.45748	2.06745	3.15476	2.31216	0.04107	1.73244	0.25747	0.03981	0	0	0.20018	0.80832	0.04567	5.51697	1.02117	2.1383	0.35711	0.76986	0.04601	0.3687	0	3.36568	2.96194	2.97909	2.15065	1.94343	0	1.06489	0.19487	0.00205	2.57165	9.23584	0.08648	5.20723	5.00167	3.0343	4.45973	1.50248	8.631	0.82047	1.8538	13.5709	3.77313	2.17536	1.41176
k__Archaea|p__Euryarchaeota|c__Methanobacteria|o__Methanobacteriales|f__Methanobacteriaceae|g__Methanobrevibacter|s__Methanobrevibacter_smithii	1.39829	0.58809	0	0	0.78059	0	0	0	1.5843	0	1.50071	0	0	0	8.06515	0.32367	4.25523	0	0	2.04326	7.6089	0	0.10174	0.01951	0	0	2.00956	1.61526	0	1.80323	0	0	0	0	0	0	0	0	2.07999	0	0.76669	0	2.71445	5.82072	2.76649	0	0	0	0
k__Bacteria|p__Firmicutes|c__Clostridia|o__Eubacteriales|f__Eubacteriales_unclassified|g__GGB9760|s__GGB9760_SGB15374	1.36309	0	0	0	2.87371	0	0	0	0	0	0	0	0	0	0.1402	0	0	0	0	0	1.53008	0	0	0	0	0	2.29625	1.73824	0.93789	0	0	0	0	0	0	0	0	0	0	0	0.85594	0	0.02193	0.24385	0	0	0	0	0
k__Bacteria|p__Firmicutes|c__Clostridia|o__Eubacteriales|f__Oscillospiraceae|g__GGB9602|s__GGB9602_SGB15031	1.32831	0.01793	0	0	0	0	0.03287	0	0.00976	0.05031	0	0	0	0	0	0.28008	0	0	0.07167	0.19211	0.08342	0	0	0	0	0.39408	0	0	0.26124	0.00715	0	0	0	0	0.0054	0	0	0	0	0	0	0	0	0.01829	0.00999	0	0.65478	0	0
k__Bacteria|p__Firmicutes|c__Clostridia|o__Eubacteriales|f__Oscillospiraceae|g__GGB9715|s__GGB9715_SGB15260	1.30451	0	0	0	0	0.87152	0.34683	0	0	0	0	0	0	0	0.50774	0	2.00157	2.88791	0	0	0.16316	0.22572	1.59403	0	0	0	2.22295	0	0.73502	0.05773	0	0	0	0	0	1.53617	0	0	0	0	1.13257	0	0	0	0.00169	0	0.00765	0	0
k__Bacteria|p__Firmicutes|c__Clostridia|o__Eubacteriales|f__Oscillospiraceae|g__Monoglobus|s__Monoglobus_pectinilyticus	1.18055	2.00415	0	0	0.33479	2.51941	0.31999	0.22873	0	0	0	0.02979	0	0	0	0	0.49114	0.54629	0.41715	0	0	0	0	0.27528	0	2.67311	0	0.59119	0	0	0.69835	0.39156	0	0.13057	0	0	0	0.06697	0	1.27646	0	0	0.38409	0.8144	0	0	0.47076	0.88525	0.12541
k__Bacteria|p__Verrucomicrobia|c__Verrucomicrobiae|o__Verrucomicrobiales|f__Akkermansiaceae|g__Akkermansia|s__Akkermansia_muciniphila	1.08624	0.00932	0.01731	1.6064	0	1.02131	1.89038	0	1.58937	0	0	0	0	0	0.07964	0.29532	0	7.98651	0	0.1266	1.96514	0	0	0.01464	0	0	0.00569	0.42017	0.12321	1.9586	0	0	0	9.99041	1.25265	0	0	0.05184	3.55838	0	0.89355	0	0	0	0.74183	0	0	0	0
k__Bacteria|p__Firmicutes|c__Clostridia|o__Eubacteriales|f__Eubacteriaceae|g__GGB3278|s__GGB3278_SGB4328	1.04201	0	0	0	0	0	0	0	0.0234	0	0	0	0	0	0.02872	0	0	0	0	0	0.70352	0	0	0	0	0	0	1.17821	0	0	0	0	0	0	0	0	0	0	0	0	0	0	0	0	0	0	0	0	0
k__Bacteria|p__Bacteroidota|c__Bacteroidia|o__Bacteroidales|f__Tannerellaceae|g__Parabacteroides|s__Parabacteroides_distasonis	1.03766	0.45376	0	0	0.69656	0.09277	0.45379	0.10735	0.25869	0.31599	0.51287	1.28808	0.05141	0	0.2291	0.40139	0.82881	0	0.08984	0.21836	0.12486	0.44525	1.13445	0	0	0	0.0607	0.05487	0.05413	0.37183	0	0	0.96216	1.67145	0.40183	0.00534	0.26269	0.52007	0.22524	0	0.57643	0	0.07871	0.09811	0.8148	0	0.10107	0	0.59008
k__Bacteria|p__Bacteroidota|c__Bacteroidia|o__Bacteroidales|f__Bacteroidaceae|g__Bacteroides|s__Bacteroides_stercoris	1.01918	0	13.2579	7.28836	1.36097	0.38911	0.00498	0	0	0	11.8134	0	1.37432	0.96073	0.10727	0.77356	0	0	0.24947	0.01534	0.0884	3.3444	4.53338	0	0	0	0.06326	0.72163	0	0	0	0	0	0	0	0	0.93992	0.25183	0	0	0	0	0.09914	0.05293	0.03461	0	0	0	1.56561
k__Bacteria|p__Firmicutes|c__Clostridia|o__Eubacteriales|f__Oscillospiraceae|g__Ruminococcus|s__Ruminococcus_bromii	1.00232	0	0	4.92175	3.85002	0	6.37329	11.817	2.28164	0	0	0	0	0	0.62954	4.17755	1.97729	2.42808	4.97454	1.44616	3.05111	5.96628	0.1192	4.30269	0	3.61497	2.26973	0.16456	12.9633	3.99008	0	1.97014	0	8.44672	4.95024	4.99716	3.55166	4.52373	8.12596	0	8.57635	0	12.052	16.16	3.06396	3.48911	11.7073	0	0
k__Bacteria|p__Bacteroidota|c__Bacteroidia|o__Bacteroidales|f__Odoribacteraceae|g__Odoribacter|s__Odoribacter_laneus	0.98384	0	0	0	0	0	0	0	2.41004	0	0	0	0	0	0	0	0	0	0	0	0	0	0	0.5319	0	0	0.236	0.07039	0.08211	0.32749	0	0	0	0	0	0	0	0	0	0	0	0	0.01347	0.14249	0	0	0.6174	0	0
k__Bacteria|p__Actinobacteria|c__Coriobacteriia|o__Coriobacteriales|f__Coriobacteriaceae|g__Collinsella|s__Collinsella_aerofaciens	0.95899	2.1524	0.33748	0	2.82884	2.37354	3.23357	8.40146	0.30987	1.25026	2.27697	0.02839	0	0	0.62282	0	0.3227	0.97476	2.59998	4.05826	0.64022	0	0.34293	6.66602	0	4.20712	1.20647	0.7416	3.78621	7.87214	0	0	0	0	2.19971	5.55109	2.22377	0.59103	0.43835	0	0	0	5.17259	1.05961	2.06341	0	8.10822	0.37995	3.32182
k__Bacteria|p__Firmicutes|c__CFGB79294|o__OFGB79294|f__FGB79294|g__GGB87445|s__GGB87445_SGB15180	0.90038	0.2922	0	0	0	0	0	0	0	0	0	0	0	0	3.52384	0.74628	0	0	0	0	4.35148	0	0	0	0	0	0	0	0	0	0	0	0	0	0	0	0	0	0	0	0	0	0	0.36819	0	0	0	0	0
k__Bacteria|p__Firmicutes|c__Clostridia|o__Eubacteriales|f__Lachnospiraceae|g__Mediterraneibacter|s__Mediterraneibacter_faecis	0.89488	1.48384	0	0.15477	1.42619	0	2.48381	0	0.33894	0	2.21402	1.0524	0	0	0.11268	1.95686	0.34976	0.12749	2.16834	0.46946	0.46037	0	0.76554	0	0	1.26576	0.92947	1.02877	1.05765	1.10053	0	0.78466	1.02688	0.84513	0	0	1.13137	0.80737	0.76763	0.0884	0.67501	0	2.84057	1.52061	0	0	0	0.15353	0
k__Bacteria|p__Firmicutes|c__Clostridia|o__Eubacteriales|f__Lachnospiraceae|g__Blautia|s__Blautia_faecis	0.88902	1.08184	0.06438	0.30646	1.29006	4.13683	2.06539	2.54926	0.26961	0.37379	0.74965	0.33943	2.88308	0	0.50999	1.438	0.4657	5.04524	0.79514	2.36454	0.34503	0.99021	1.30827	0.78501	0	2.84705	0.9294	0.21109	2.51721	0.88516	0	1.25148	0.45332	3.23925	0.76709	5.98344	0.54886	3.11913	1.87778	1.45381	2.98747	2.393	2.46418	0.4112	1.60084	1.36395	0.45288	1.72495	1.9411
k__Bacteria|p__Firmicutes|c__Clostridia|o__Eubacteriales|f__Oscillospiraceae|g__Agathobaculum|s__Agathobaculum_butyriciproducens	0.88885	1.39906	0.23471	1.06457	0.59483	0.00604	0.01909	0.52201	0.24658	1.01799	0.12812	0.16888	0	0.96018	0	0.29936	0	0.2563	0.61155	0.1856	0.9059	0.2905	0.13434	0.05767	0.02816	0.09072	0.01067	0.01366	0	0.28347	0	0.00473	0.01577	0.05443	0.24214	0.02414	0.25878	0.57464	0.17521	1.53373	0.16006	1.24046	0	0	0	0.53301	0	0.11404	0.72057
k__Bacteria|p__Firmicutes|c__CFGB1354|o__OFGB1354|f__FGB1354|g__GGB3304|s__GGB3304_SGB4367	0.88593	0	0	0	0	0	0	0	0	0	0	0	0	0	2.20695	0	0	0	0	2.66558	0.60982	0	0	0	0	0	0.93326	0.39873	0	4.11329	0	0	0	0	0	0	0	0	2.20149	0	0	0	0	0.49139	0	0	1.61344	0	0
k__Bacteria|p__Firmicutes|c__CFGB1765|o__OFGB1765|f__FGB1765|g__GGB4567|s__GGB4567_SGB6308	0.87884	0	0	0	0	0	0	0	0	0	0	0	0	0	2.51772	0	0	0	0	0	2.88977	0	0	0	0	0	0	0	0	0	0	0	0	0	0	0	0	0	0	0	0	0	0	0.13461	0	0	0	0	0
k__Bacteria|p__Synergistetes|c__Synergistia|o__Synergistales|f__Synergistaceae|g__Cloacibacillus|s__Cloacibacillus_porcorum	0.85443	0.01481	0	0	0	0	0	0	0.06617	0	0	0	0	0	0	0	0	0	0	0	0.37147	0	0.00086	0	0	0	0	0	0	0.15434	0	0	0	0	0	0	0	0	0.01419	0	0	0	0	0	0	0	0	0	0
k__Bacteria|p__Firmicutes|c__Clostridia|o__Eubacteriales|f__Oscillospiraceae|g__GGB41366|s__GGB41366_SGB58424	0.81706	0	0	0	0	0	0	0	1.25293	0	0	0	0	0	0.15208	0	0	0	0	0	0	0	0	0	0	0	0	0	0	0	0	0	0	0	0	0	0	0	0	0	0	0	0	0	0	0	0	0	0
k__Bacteria|p__Firmicutes|c__Clostridia|o__Eubacteriales|f__Clostridiaceae|g__Clostridiaceae_unclassified|s__Clostridiaceae_bacterium	0.8079	0.52359	0.02841	0.41998	0.13785	0.01725	0	0.41984	0.82439	1.14363	0.16218	0.00756	0	0	0.08301	0.394	0.30892	0.5556	0.60503	0	0.17002	1.35023	0.00829	0.07837	0.33348	0.18136	0.00813	0.47236	0.10316	0.04065	0.04209	0.07814	0	0	0.52781	0.10539	0.13861	0.51469	0.00776	0	0.13812	2.78947	0.02393	0.41133	0.57015	1.26666	0.0463	0.29697	0.37545
k__Bacteria|p__Firmicutes|c__Clostridia|o__Eubacteriales|f__Lachnospiraceae|g__Lachnospiraceae_unclassified|s__Lachnospiraceae_bacterium	0.80476	1.0812	0.01081	0.00776	0.22884	0.13541	0.16812	0	0.71124	0.35898	0.42999	0.02583	0	0	0.83349	0.70321	0	0.23846	0.07199	0.00024	1.80956	0.04813	0.10783	0.40603	0	0.4381	0.61894	0.21963	0.43129	0.33286	0.00678	0	0	0.5985	0.13	0	0.057	0.58087	0	0.23557	0.91698	0.27034	0.68204	0.28624	0.87323	0	0.00733	0.0151	0
k__Bacteria|p__Firmicutes|c__Clostridia|o__Eubacteriales|f__Oscillospiraceae|g__Oscillospiraceae_unclassified|s__Oscillospiraceae_bacterium	0.77226	0.00362	0	0	0.07948	0	0	0	0.00174	0.00544	0	0	0	0	1.49032	0.24085	0.46418	0.33951	0	0.01093	0	0	0	0.00413	0	0	0.23244	2.2806	0	0.01432	0	0	0	0	0	0	0	0	0.03488	0	0.02187	0	0	0.49035	0.47236	0	0.0458	0	0
k__Bacteria|p__Firmicutes|c__Clostridia|o__Eubacteriales|f__Lachnospiraceae|g__Anaerostipes|s__Anaerostipes_hadrus	0.76024	2.09156	1.84715	1.1111	2.79555	0.2186	0.49991	8.78259	1.61187	6.21367	0.57612	0.84334	0	0	0.17564	1.38866	0.88674	1.21541	1.84968	1.09442	1.8012	2.74482	0	0.73194	0.01741	2.08758	1.32517	5.79322	1.57634	0.73909	4.72165	1.9222	0.00317	2.29576	3.74542	2.07617	1.00526	0.92618	1.20312	5.7724	6.16373	10.9474	2.52946	1.32459	1.40359	2.69909	10.427	0.24628	2.19697
k__Bacteria|p__Bacteroidota|c__Bacteroidia|o__Bacteroidales|f__Rikenellaceae|g__Alistipes|s__Alistipes_communis	0.74677	0.11336	0	0	0	0	0	0	0	0	0.62152	0.31327	0	0	0.56264	0.74893	0	0	0.09657	0.10781	0.30626	0	0.11022	0	0	0.30187	0	0	0.65337	0.09481	0	0	0	1.71634	0	0.23583	0.33477	0.02044	0	0	0.18052	0	0.00334	0	0.02403	0	0.34713	0	0.0274
k__Bacteria|p__Bacteroidota|c__Bacteroidia|o__Bacteroidales|f__Bacteroidaceae|g__Bacteroides|s__Bacteroides_uniformis	0.72891	3.42421	0.41017	7.6564	6.40176	0.92419	0	0	0.38439	4.15183	2.17523	6.06676	0.76188	0	2.89955	1.95351	2.43523	5.13198	0.65316	0.36693	0.88102	7.12011	6.3189	1.70152	0	6.27353	0.28408	1.78347	1.19384	2.39426	8.81283	0	2.89254	1.67666	1.84707	1.35059	1.59678	0.41938	0.31332	0.229	0.27373	3.68717	0.20798	0.11238	0.25572	0	0.62073	4.76118	2.92685
k__Bacteria|p__Firmicutes|c__CFGB1765|o__OFGB1765|f__FGB1765|g__GGB4599|s__GGB4599_SGB6362	0.66487	0	0	0	0	0	0.59261	0	0.12006	0	0	0	0	0	0	0.01228	0.29366	0	0	0	0	0	0	0	0	0	0	0	0	0	0	0	0	0	0	0	0.14363	0	0	0	0	0	0	0	0	0	0	0	0
k__Bacteria|p__Firmicutes|c__Clostridia|o__Eubacteriales|f__Lachnospiraceae|g__Anaerobutyricum|s__Anaerobutyricum_soehngenii	0.66451	0.39599	0.07564	0.01019	0.84074	0.48626	0	0	0	0.0163	0.25511	1.57056	2.33063	0	0	0.02437	0	0.92992	2.60579	2.46595	0.05521	0	1.51415	6.73178	0	0.87908	1.53329	0.87483	0.22774	0.131	0	0	0	0.00156	0.06455	0	0.03928	0.13775	0	0	0.08258	0	1.05314	0.18107	0.03255	0	0.36651	0.65716	0.55822
k__Bacteria|p__Firmicutes|c__Clostridia|o__Eubacteriales|f__Oscillospiraceae|g__GGB36331|s__GGB36331_SGB15121	0.65758	0	0	0	1.0218	0	0	0	0	0	0	0	0	0	0	0.00304	0	0	0	1.80845	0	0	0	0	0	0.87946	0	0	0	0	1.6268	0	0	0	0	0	0.90409	0	0	0	0	0	0	1.04169	0	0	0.7405	0	0
k__Bacteria|p__Firmicutes|c__Clostridia|o__Eubacteriales|f__Peptostreptococcaceae|g__Romboutsia|s__Romboutsia_timonensis	0.65735	0	0.03409	0	0	0	0	0.06996	0	0.2905	0.27165	0	0	0	0.39368	0.09226	0.08092	0.11153	0.54844	0.00372	0.98982	0.22557	0	0	0	0.49227	2.41856	0.30949	0.9329	0.10821	0.03002	0.13457	0	0.77574	0	0	0.00657	0.12277	0.03542	0.0553	0.02403	0.37014	0.05208	0.64662	0.39134	0	1.04568	0.01	0
k__Bacteria|p__Firmicutes|c__CFGB3062|o__OFGB3062|f__FGB3062|g__GGB9747|s__GGB9747_SGB15356	0.63182	0.0853	0	0	0	0	0	0	0.08941	0	0	0	0	0	0.4729	0	0	0	0	0	0.21582	0	0	0	0	0	0	0	0	0	0	0	0	0	0	0	0	0	0	0	0	0	0	0	0	0	0	0	0
k__Bacteria|p__Firmicutes|c__Clostridia|o__Eubacteriales|f__Oscillospiraceae|g__Oscillibacter|s__Oscillibacter_sp_MSJ_31	0.59055	0.15324	0	0	0	0.08003	0.04348	0	2.98793	0.03498	1.2378	0	0	0	0.26168	0.31473	0	2.37903	0	0.67866	0.05652	0	0	0	0	0	0.07069	0.4207	0.13036	0.30253	0	0	0	0	0.4451	0	0	0	0.16918	0	0.0987	0	0.02784	0.02374	0.20993	0	0.02595	0	0
k__Bacteria|p__Firmicutes|c__CFGB2982|o__OFGB2982|f__FGB2982|g__GGB9342|s__GGB9342_SGB14306	0.5782	0.10592	0	0.27169	0.3959	0	2.55279	0	0.98983	0	0	0	0	0	5.84311	0.0614	0.40563	0	0	0.26447	1.91529	0	0	0	0	0	0	0.09762	0	1.04028	0	0	0	0	0	0	0	0	0.96381	0	1.98481	0	0	0.11409	0	0	0.5136	0	0
k__Bacteria|p__Firmicutes|c__Clostridia|o__Eubacteriales|f__Eubacteriales_unclassified|g__Gemmiger|s__Gemmiger_formicilis	0.56503	1.11631	1.42816	2.11638	0.41424	9.78352	0	0	0.02857	2.66321	0.2649	4.79239	0	0	0.291	2.08388	1.7334	3.40521	1.49946	0.21582	0.60185	3.55714	0	3.05767	0	2.66526	0.8495	4.24999	1.67791	0.68451	0	0	3.81704	0	1.55163	0	9.10955	0	0	0.01257	0.38311	2.10049	0.17545	0.70238	0.06906	0	0	0	0
k__Bacteria|p__Firmicutes|c__Clostridia|o__Eubacteriales|f__Oscillospiraceae|g__Oscillospiraceae_unclassified|s__Oscillospiraceae_bacterium_CLA_AA_H250	0.55808	2.73992	5.86342	0.00062	0.13874	3.82572	5.80051	0	0.70012	3.26362	4.17134	2.56942	0	0	3.26314	0.31478	0.38908	1.40802	0	5.30734	0.44159	0	3.08255	6.03517	0	0	4.11032	0	3.55583	1.83523	1.1247	0	0	0	6.83577	0	0.79574	4.97505	0.55708	0	9.88383	7.85902	0.66746	2.45018	8.86478	1.86903	1.56967	0	5.9322
k__Bacteria|p__Bacteroidota|c__Bacteroidia|o__Bacteroidales|f__Odoribacteraceae|g__GGB1332|s__GGB1332_SGB1789	0.50357	0	0	0	0	0	0	0	0	0	0	0	0	0	0	0	0	0	0	0	0	0	0	0	0	0	0	0	0	0	0	0	0	0	0	0	0	0	0	0	0	0	0	0	0	0	0	0	0
k__Bacteria|p__Firmicutes|c__Clostridia|o__Eubacteriales|f__Lachnospiraceae|g__Roseburia|s__Roseburia_faecis	0.48463	0.01814	0	0	1.00281	0	0.00136	0.13429	0.59208	2.17912	0	0	0	0	0.00282	0.28515	0	0.68117	0.38266	1.65894	0.61754	0	0.24266	0.00369	0.30719	0.21034	0.13283	0.2324	0.02145	0.049	0	0.45715	0	0.17763	0	0.0186	1.01068	0	0.53944	0	0.15683	2.46343	0.00252	0.01724	0.03503	0	0.15052	0.03278	0.96536
k__Bacteria|p__Bacteroidota|c__Bacteroidia|o__Bacteroidales|f__Bacteroidaceae|g__Bacteroides|s__Bacteroides_caccae	0.47577	0.7224	0	0	1.51165	0.01128	0	0	0.07527	0.06515	0.44937	8.91029	0.08023	0	0.76878	0.52054	0	0.13795	0.06476	0.00667	0.04792	0	0.28893	0	0	0.25247	0	0	0.03312	0.11345	0	0	0.32347	1.92276	0.43554	0.09618	0.26187	0	0.11988	0	0	0	0.01613	0.40484	0.11553	0.87332	0	0	0.29161
k__Bacteria|p__Firmicutes|c__Clostridia|o__Eubacteriales|f__Lachnospiraceae|g__GGB3653|s__GGB3653_SGB4964	0.47351	0.67741	0.0702	0.01568	0.09327	0	0.1326	0.68256	0.6239	0.4093	0.21239	0.0308	0	0	0.0868	0.96571	0.13188	0.28906	0.06524	0.37452	0.93672	0.77721	0.0013	0.04913	0	0.76932	2.05998	1.08957	0.43518	0.54707	0	0.02201	0	0.51613	0.35696	0.59109	0.00373	0.05193	1.01282	0.23451	0.49831	0.43245	0.19593	0.23046	0.09707	0.09868	0.22023	0.55532	0.054
k__Bacteria|p__Bacteroidota|c__Bacteroidia|o__Bacteroidales|f__Tannerellaceae|g__Parabacteroides|s__Parabacteroides_goldsteinii	0.46857	0.09745	0	0	0	0	0	0	0.42287	0	0.10866	0	0	0	1.03705	0	0	0	0	0.057	0	0	0.01322	0	0	0.35926	0.1078	0.00881	0	0.00312	0	0	0	0	0	0	0	0	0.0921	0.02881	0.36546	0	0.02531	0	0	0	0	0	0
k__Bacteria|p__Bacteroidota|c__Bacteroidia|o__Bacteroidales|f__Tannerellaceae|g__Parabacteroides|s__Parabacteroides_merdae	0.46116	0.15739	0.52686	0.31003	1.15164	0.12829	0	0	0.1536	0.15991	0.29183	1.03195	0.23275	0.68911	0.57387	0	0.14597	0.16475	0.36089	0.15772	0.05562	0.24712	0.37728	0.45152	0	0	0.02975	0.05368	0.09373	0.27078	0	0	0	0	0.05039	0.44379	0.69576	0.23399	0.07587	0.64613	0	0	0.02622	0.37137	0	0	0	0	0.75438
k__Bacteria|p__Firmicutes|c__Clostridia|o__Eubacteriales|f__Lachnospiraceae|g__Brotolimicola|s__Brotolimicola_acetigignens	0.44221	0.10182	0	1.44577	0.41666	0.05273	0	0.06688	0.43242	0.68258	0.05377	0.18972	0	0	0	0.0049	0.33314	0.16736	0.01706	0.10815	0.65862	0	0.00974	0.00629	0	0.02561	0.00679	0.47146	0.11857	0.02574	0	0.12222	0	0.34176	0.09301	0	0.01152	0	0.0252	0.61116	0.14965	0.26028	0	0	0.17228	0.54179	0.0869	0.24246	0.3059
k__Bacteria|p__Firmicutes|c__Clostridia|o__Eubacteriales|f__Lachnospiraceae|g__Lachnospiraceae_unclassified|s__Eubacterium_rectale	0.40701	1.06095	7.05406	0.82417	0.6697	0.24462	0.00235	6.30926	0.43288	2.14194	1.52226	0.60449	0	0	0	0.4172	0.12782	5.85841	10.6489	0.01552	2.48604	4.79584	0.18519	1.43631	1.58689	3.20257	0.24612	0.3496	4.49664	0.07773	0	2.32908	0	0.12976	2.89282	0.91645	4.58197	7.59975	0	8.08796	0	0	0.00439	2.62503	0	0.06365	0	9.55849	1.31981
k__Bacteria|p__Firmicutes|c__Clostridia|o__Eubacteriales|f__Oscillospiraceae|g__Oscillospiraceae_unclassified|s__Eubacterium_siraeum	0.37911	0	0	3.17786	0.89623	1.07298	0.03197	0.00182	1.995	0.04223	1.32632	0	0	0	0.1164	0.03265	1.42657	0.18448	0.12889	0.23908	0.41682	0.92624	0	0	0	0	0.35796	6.91509	0.00553	0.87665	0	0	0	1.45905	0	0.03139	0	0	1.96024	0	0	0	0	0.12792	2.7075	4.08446	0.86369	0	0.80908
k__Bacteria|p__Firmicutes|c__Clostridia|o__Eubacteriales|f__Oscillospiraceae|g__Faecalibacterium|s__Faecalibacterium_SGB15346	0.37876	0.45162	0	2.28286	0	0	0	0	0.23503	0.78199	0.09905	0	0	0	0	0.49828	0	0	0	0	0.53159	0.86405	0.07475	0.08567	0	0	0.01367	0.11723	0.0099	0.00044	0	0.08751	0	0	0.30302	0	0.88578	0	0	0	0.35812	0	0	0.02311	1.53044	0	0	0.0467	0.35267
k__Bacteria|p__Firmicutes|c__Erysipelotrichia|o__Erysipelotrichales|f__Erysipelotrichaceae|g__Holdemanella|s__Holdemanella_porci	0.37565	0.67811	0	0	0	0	0	0	0.50866	0	2.33266	0	0	0	0.97392	0	0	0	0	1.35088	0	0	0.28552	0	0	0	13.7316	6.33397	5.06703	0	0	0	0	0	0	0	0.36618	0	2.25632	0	0	0	0	0	0	0	0	0	0
k__Bacteria|p__Firmicutes|c__Clostridia|o__Eubacteriales|f__Lachnospiraceae|g__Blautia|s__Blautia_luti	0.36956	0	0	0.0014	0	0	0	0.77812	0.06339	0	0	0	0	0	0.00282	0	0	0	0	0	0.3625	0	0.0795	0	0	0	0.17063	0	0.05093	0	0	0.0504	0	0	0	0	1.68061	0	0	0	0.58741	0	0	0	0.72694	0	0	0	0
k__Bacteria|p__Firmicutes|c__Clostridia|o__Eubacteriales|f__Lachnospiraceae|g__Dorea|s__Dorea_longicatena	0.35926	1.89007	2.11466	0.88004	0.43002	0	0.00365	0	1.42504	1.99635	0.89491	0.18284	0	0	0.34127	0.8662	0.03995	1.24875	2.13208	3.40125	0.37276	2.89627	0.40798	2.07	0.32826	2.24194	0.82445	1.53128	4.21819	0.39405	0	1.90773	0	0	1.7533	0	2.05139	2.61074	1.4485	5.02064	1.37286	0	2.82332	2.01863	0.98796	0	0.05083	2.97537	0.63837
k__Bacteria|p__Firmicutes|c__CFGB8140|o__OFGB8140|f__FGB8140|g__GGB3754|s__GGB3754_SGB5103	0.34153	0	0	0	0	0	0	0	0	0	0	0	0	0	0	0	1.28932	0	0	0	0	0	0	0	0	0	0	0	0	0	0	0	0	0	0	0	0	0	0	0	0	0	0	0	0	0	0	0	0
k__Bacteria|p__Firmicutes|c__CFGB10309|o__OFGB10309|f__FGB10309|g__GGB4676|s__GGB4676_SGB6465	0.33752	0	0	0	0	0	0	0	0	0	0	0	0	0	0	0	0	0	0	0	0.13141	0	0	0	0	0	0	0	0	0	0	0	0	0	0	0	0	0	0	0	0	0	0	0	0	0	0	0	0
k__Bacteria|p__Firmicutes|c__CFGB2985|o__OFGB2985|f__FGB2985|g__GGB9350|s__GGB9350_SGB14317	0.33143	0	0	0	0	0	0	0	0	0	0	0	0	0	0	0	0	0	0	0.08671	0	0	0	0	0	0	0	0	0	0	0	0	0	0	0	0	0	0	0	0	0	0	0	0	0	0	0	0	0
k__Bacteria|p__Firmicutes|c__Clostridia|o__Eubacteriales|f__Oscillospiraceae|g__GGB33469|s__GGB33469_SGB15236	0.31913	0.01138	0	0	0	0	0.39519	0	0.17771	0	0.2278	0	0	0	0.06794	0.02102	0	0	0	0.06594	0.46175	0	0	0	0	0	0	0	0.06404	0	0	0.05763	0	0	0.1967	0.24486	0	0	0.21198	0	0.02726	0	0	0	0.06751	0	0	0	0
k__Bacteria|p__Actinobacteria|c__Coriobacteriia|o__Eggerthellales|f__Eggerthellaceae|g__Slackia|s__Slackia_isoflavoniconvertens	0.31779	2.04814	0	0	0	0	0	0	0.66386	0	0.12609	0	0	0	0.09056	0	0	0	0	0	0.03425	0	0.01025	0	0	0.24841	0	0	0.77561	0	0	0	0	0	0	0	0	0	0.06601	0	0	0	0	0	0	0	0	0	0
k__Bacteria|p__Firmicutes|c__Clostridia|o__Eubacteriales|f__Oscillospiraceae|g__Oscillibacter|s__Oscillibacter_sp_ER4	0.31539	0.65824	0	0.08894	0	0	0	0	0.02323	0.62503	0.18613	0	0	0	0	0.63581	0	0.02309	0	0	0.7618	2.37331	0	0.14088	0	0.27739	0.07382	0.95103	0.42856	0.0875	0	0	0	0	0.31089	0.1788	0.29655	0.53364	0	2.65672	0.00036	0	0	0	0.59892	0.19056	0	0	0.3993
k__Bacteria|p__Actinobacteria|c__Coriobacteriia|o__Eggerthellales|f__Eggerthellaceae|g__Ellagibacter|s__Ellagibacter_isourolithinifaciens	0.30951	1.15534	0	0	0	0	0	0	0.00892	0	0	0	0	0	0.76274	0	0	0	0	0	0	0	0.00723	0	0	0	0	0	0.61528	0	0	0	0	0	0	0	0	0	0.20535	0	0	0	0	0	0	0	0	0	0
k__Bacteria|p__Firmicutes|c__CFGB3041|o__OFGB3041|f__FGB3041|g__GGB9547|s__GGB9547_SGB14953	0.30859	0	0	0	0	0	0.48287	0	0	0	0	0	0	0	0	0	0	0	0	0	0	0	0	0	0	0	0	0	0	0	0	0	0	0	0	0	0	0	0	0	0	0	0	0	0	0	0.36084	0	0
k__Bacteria|p__Firmicutes|c__CFGB2952|o__OFGB2952|f__FGB2952|g__GGB9293|s__GGB9293_SGB14250	0.30593	0	0	0	0	0	0	0	0.06978	0	0	0	0	0	0.21265	0.14878	0	0	0	0	0	0	0	0	0	0.00663	0	0	0	0	0	0	0	0	0	0	0	0	0	0	0	0	0	0	0	0	0	0	0
k__Bacteria|p__Firmicutes|c__Clostridia|o__Eubacteriales|f__Lachnospiraceae|g__Mediterraneibacter|s__Ruminococcus_torques	0.28836	0	0.63036	0.24871	1.90191	3.40157	0.52114	0.00736	1.74715	0.10445	0.71993	0.00179	3.0296	0	4.08607	0	0.84289	0	0.92246	0.45259	0.10381	0.84592	0	3.9535	0.05833	1.81653	0	1.53256	0.1355	0.53591	4.73387	0.31358	0.67504	0.78159	0	2.55834	0.33323	0.71292	0.64804	0.08891	1.15627	0	0.12452	0.28364	0.63692	1.24243	0.18015	1.0978	1.54819
k__Bacteria|p__Firmicutes|c__Clostridia|o__Eubacteriales|f__Lachnospiraceae|g__Lachnospiraceae_unclassified|s__Lachnospiraceae_bacterium_CLA_AA_H244	0.28805	0.06573	0.41299	0.04502	0.46337	0.03855	0	0	0.07759	0.51641	2.31089	1.46965	0	0	0	0.03588	0.43144	0.22475	0.25207	0.01978	0.04923	0	0.84331	0.08948	0	0.3156	0.06584	0.01555	0.13911	0.02832	0	0.07419	0	0.03914	0.87308	0.32408	0	0.20446	0.01374	0.34344	0.18671	2.26458	0	0	0.11571	0	0	0.27613	0.4344
k__Bacteria|p__Actinobacteria|c__Coriobacteriia|o__Eggerthellales|f__Eggerthellaceae|g__Adlercreutzia|s__Adlercreutzia_equolifaciens	0.27617	0.36687	0.12877	0.27493	0.16933	0.74949	0.74589	0.88198	1.02212	0.84303	0.00901	0.17378	0.75995	0.44181	0.04644	0	0.14387	0.71562	0.16499	0.26246	0.10498	0	0	0.35199	0	0.34768	0.19745	0.30327	0.10504	0.3778	0.10194	0.35485	2.97303	0.66008	0.10352	0.24118	0.35817	0.18389	0.37622	1.65122	0.73889	0	0.68173	0.39091	0.50834	1.10761	0.91452	0.72028	0.43122
k__Bacteria|p__Bacteroidota|c__CFGB529|o__OFGB529|f__FGB529|g__GGB1096|s__GGB1096_SGB1408	0.26185	0.0551	0	0	0	0	0	0	0	0	0	0	0	0	0.23083	0	0	0	0	0	0	0	0	0	0	0	0	0	0	0	0	0	0	0	0	0	0	0	0	0	0.00619	0.3191	0	0	0	0	0	0	0
k__Bacteria|p__Bacteroidota|c__Bacteroidia|o__Bacteroidales|f__Bacteroidaceae|g__Bacteroides|s__Bacteroides_ovatus	0.25846	0.3179	0.40404	3.86618	0	0.02455	0.03349	0	0	0	0.12061	0	0	0	0.00153	0	0.29923	0	0	0.00203	0.2373	0.77133	0.08251	0.31969	0.19853	0.20048	0.03919	0.41849	0.04462	0.1442	2.85906	0	0.83491	0.38538	0.41423	0.30142	0.01756	0.03646	0	2.09175	0.00381	0	0	0.0263	0.0253	0	0.05111	0.47954	0.42295
k__Bacteria|p__Firmicutes|c__CFGB3054|o__OFGB3054|f__FGB3054|g__GGB33512|s__GGB33512_SGB15203	0.25233	0.05162	0	0.25316	0.00253	0	0.66737	0	0.30879	0.00452	0	0	0	0	0	0.04413	0	0	0	0	0	0	0	0	0	0	0	0	0.0353	0	0	0	0	0	0	0	0	0	0	0	0	0	0	0.08832	0.00266	0	0.06577	0	0
k__Bacteria|p__Firmicutes|c__CFGB1780|o__OFGB1780|f__FGB1780|g__GGB4723|s__GGB4723_SGB6540	0.25012	0	0	0	0	0	0	0	0	0	0	0	0	0	0	0	0	0	0	0	0.04059	0	0	0	0	0	0	0	0	0	0	0	0	0	0	0	0	0	0	0	0	0	0	0	0	0	0	0	0
k__Bacteria|p__Firmicutes|c__Clostridia|o__Eubacteriales|f__Oscillospiraceae|g__GGB9730|s__GGB9730_SGB15291	0.25002	0.51457	0	0	0.33974	0	0	0	0.43512	0	0	0	0	0	0	0.33297	0	0	0	0	0.0154	0	0.02513	0	0	0	0	0	0.05671	0.04041	0	0	0	0	0.12189	0	0.54711	0	0	0	0.06459	0	0	0	0.25181	0	0	0	0
k__Bacteria|p__Firmicutes|c__Clostridia|o__Eubacteriales|f__Lachnospiraceae|g__Lachnospira|s__Lachnospira_eligens	0.24858	0	1.29876	0	0	0	0.0124	0.00899	0	0.06361	0	0.3583	0	0	0	0	0.04321	0.06625	0	0.0481	0.04026	0.04852	0.0097	0	0	0.00074	0	0.09108	0.00176	0.00437	0	0.00956	0.12638	0.19019	0.49367	0.13048	0.12352	0.05732	0.15706	0	0.00324	0.14211	0.00131	0.07864	0.02131	0.12965	0.01686	0.00061	0.01398
k__Bacteria|p__Firmicutes|c__Clostridia|o__Eubacteriales|f__Lachnospiraceae|g__Anaerobutyricum|s__Anaerobutyricum_hallii	0.24241	3.11241	1.46941	0.56432	0	0.173	1.45563	4.92469	1.01728	2.47897	2.45015	0.01943	0	0	0.25944	1.70126	0	1.17957	0	0	1.80865	2.21615	0.11253	0	0.69797	1.12604	0.39138	1.6897	2.34223	0.6173	1.2619	1.92354	0	1.64072	4.89721	0	1.34392	2.06314	1.41028	2.30288	5.0689	0	5.00165	1.35787	4.40477	1.60375	1.39256	0	2.69607
k__Bacteria|p__Firmicutes|c__CFGB3072|o__OFGB3072|f__FGB3072|g__GGB9783|s__GGB9783_SGB15405	0.23685	0	0	0	0.01675	0	0	0	0	0	0	0	0	0	0	0	0	0	0	0	0.3979	0	0.09761	0	0	0	0.19586	0	0	0	0	0	0	0	0.02657	0	0	0	0.01295	0	0	0	0	0.00608	0	0	0	0	0
k__Bacteria|p__Firmicutes|c__CFGB75721|o__OFGB75721|f__FGB75721|g__GGB9524|s__GGB9524_SGB14924	0.23371	0.00078	0	0	0.36266	0.42845	0	0	0.07154	0	0.0144	0	0	0	0	0.00563	0	0	0	0.02247	0	0	0	0	0	0	0	0	0.02898	0.00022	0	0	0	0	0	0	0	0	0	0	0	0	0	0.01186	0.17771	0	0	0	0.00022
k__Bacteria|p__Firmicutes|c__CFGB2875|o__OFGB2875|f__FGB2875|g__GGB9176|s__GGB9176_SGB14114	0.22928	0	0	0	0	0	0.03293	0	0.14783	0	0.00695	0	0	0	0.19158	0.00014	0.03227	0.05654	0	0	0.2796	0	0	0	0	0	0	0	0	0.00979	0	0	0	0	0	0	0	0	0	0	0	0	0	0.01523	0.04024	0	0	0	0
k__Bacteria|p__Firmicutes|c__CFGB31455|o__OFGB31455|f__FGB31455|g__GGB4699|s__GGB4699_SGB6503	0.22804	0	0	0	0	0	0	0	0	0	0	0	0	0	0	0	0	0	0	0	0	0	0	0	0	0	0	0	0	0	0	0	0	0	0	0	0	0	0	0	0	0	0	0	0	0	0	0	0
k__Bacteria|p__Firmicutes|c__Negativicutes|o__Acidaminococcales|f__Acidaminococcaceae|g__Phascolarctobacterium|s__Phascolarctobacterium_succinatutens	0.22157	0	0	0	0	0	0	0	0.07751	0	0	0	0	0	0.19654	0	0	0	0	0	0	0	0.78587	0	0	0	0.16583	0.10782	0	0	0	0	0	0	0	0	0	0	0.50049	0	0	0	0	0	0.15105	0	0	0	0
k__Bacteria|p__Lentisphaerae|c__CFGB2378|o__OFGB2378|f__FGB2378|g__GGB6519|s__GGB6519_SGB9208	0.22041	0	0	0	0	0	0	0	0	0	0	0	0	0	0	0	0	0	0	0	0	0	0	0	0	0	0	0	0	0	0	0	0	0	0	0	0	0	0	0	0	0	0	0	0	0	0	0	0
k__Bacteria|p__Firmicutes|c__Clostridia|o__Eubacteriales|f__Lachnospiraceae|g__Faecalicatena|s__Faecalicatena_fissicatena	0.21406	0.82778	0	0.00941	0.51188	0	0	0	0	0.56905	0.08999	0	0	0	0.04195	0.85134	0	0	0	0	0	0	0.3876	0	0	0	1.04169	0.02637	0.0407	0	0	0	0	0	0.88213	0	0	0.05371	0	0	0	0	0	0.2729	0	0	0	0.01926	0
k__Bacteria|p__Firmicutes|c__Clostridia|o__Eubacteriales|f__Lachnospiraceae|g__Blautia|s__Blautia_massiliensis	0.19957	0.93276	0.41729	0.31217	0.61213	3.6188	1.1232	0	0.22043	3.53274	1.37991	0.01583	10.9107	2.9593	0.1858	1.62853	0.03778	1.58007	3.82646	4.05363	0.24298	0	0.23149	4.15297	0	0	0.15999	0.89431	1.8344	1.65816	0	3.29863	2.0271	0.01523	0.64957	0	6.43811	2.09238	0.33618	3.13173	4.3877	3.61955	6.35225	2.33785	0.08866	0	0.00059	2.04787	6.85614
k__Bacteria|p__Firmicutes|c__CFGB2932|o__OFGB2932|f__FGB2932|g__GGB9261|s__GGB9261_SGB14209	0.19706	0	0	0	0	0	0	0	0	0	0	0	0	0	0.01561	0.02967	0	0	0	0	0.24862	0	0	0	0	0	0	0	0	0	0	0	0	0	0	0	0	0	0.00204	0	0	0	0	0	0	0	0	0	0
k__Bacteria|p__Firmicutes|c__CFGB2950|o__OFGB2950|f__FGB2950|g__GGB9291|s__GGB9291_SGB14248	0.19668	0	0	0	0	0	0	0	0.02666	0	0	0	0	0	0	0	0	0	0	0	0.00775	0	0	0	0	0	0	0	0	0	0	0	0	0	0	0	0	0	0	0	0	0	0	0	0	0	0	0	0
k__Bacteria|p__Actinobacteria|c__Coriobacteriia|o__Coriobacteriales|f__Coriobacteriaceae|g__Senegalimassilia|s__Senegalimassilia_anaerobia	0.1931	0	0	0	0	0	0	0	0	0	0	0	0	0	0.47056	0	0	0	0	0	0.14409	0	0.08016	1.29169	0	0.32444	0	0	0.38942	0.16424	0	0	0	0	0.11145	0.40857	0	0.2158	0	0	0	0	0	0	0	0	0	0	0
k__Bacteria|p__Firmicutes|c__CFGB3054|o__OFGB3054|f__FGB3054|g__GGB9694|s__GGB9694_SGB15204	0.19083	0	0	0	0.02563	0.07633	0.16179	0	0.57378	0	0.01611	0	0	0	0.05602	0.00833	0	0	0	0	0	0	0	0	0	0	0	0.1028	0	0	0	0	0	0	0	0	0	0	0	0	0	0	0	0.02276	0	0	0.39685	0	0
k__Bacteria|p__Firmicutes|c__Clostridia|o__Eubacteriales|f__Clostridiaceae|g__Clostridiaceae_unclassified|s__Clostridiaceae_bacterium_Marseille_Q4149	0.18987	0	0	0	0	0	0	0	0	0	0	0.69559	0	0	0	0	0	0	0	0.3957	0	0	0.38907	0.04245	0	0.4952	0	0	0	0	0	0	0	0	0	0	0	0	0	0	0	0	0	0.09483	0	0	1.32398	0	0
k__Bacteria|p__Firmicutes|c__Clostridia|o__Eubacteriales|f__Clostridiaceae|g__Clostridium|s__Clostridium_sp_AF36_4	0.18825	0.24123	0	0.28686	0.10168	0	0	0.01515	0.10959	0	0	0	0	0	0.02818	0	0.32435	0.44179	0.01135	0.00965	0.01052	0	0	0	0	0	0	0.37468	0.04133	0.10221	0.09777	0	0	0.36315	0.37054	0.05396	0	0.12291	0.14168	0	0.02474	0	0	0.15869	0	0.62023	0.03374	0	0
k__Bacteria|p__Firmicutes|c__Clostridia|o__Eubacteriales|f__Clostridiaceae|g__Clostridium|s__Clostridium_SGB6179	0.18382	0	0	0	0	0	0	0	0	0.01259	0.18938	0	0	0	0.07049	0	0	0	0.0457	0.02708	0.03248	0	0	0	0	0	0	0	0.01666	0.00623	0	0	0	0	0	0	0	0.00464	0.77998	0	0	0	0	0.095	0	0.66981	0.00694	0	0
k__Bacteria|p__Firmicutes|c__Clostridia|o__Eubacteriales|f__Oscillospiraceae|g__Oscillibacter|s__Oscillibacter_valericigenes	0.18331	0.21692	0.02879	0.01404	0.03413	0.0461	0.00721	0	0.17414	0.02719	1.45252	1.63174	0	0	0.19071	0.09317	0.03398	0.75612	0	0	0.44215	0.07903	0.41623	0.1222	0.02961	0.19572	0.00175	0.14547	0.1409	0.03596	0.06313	0.28509	0.29629	0.01685	0.16732	0.37826	0.02544	0.04171	0.58276	0.07527	0.11863	0.0389	0	0	0	0.01736	0	0	0.00606
k__Bacteria|p__Firmicutes|c__CFGB1798|o__OFGB1798|f__FGB1798|g__GGB4769|s__GGB4769_SGB6602	0.17859	0	0	0	0	0	0	0	0	0	0	0	0	0	0	0	0	0	0	0	0	0	0	0	0	0	0	0	0	0	0	0	0	0	0	0	0	0	0	0	0	0	0	0	0	0	0	0	0
k__Bacteria|p__Firmicutes|c__CFGB1765|o__OFGB1765|f__FGB1765|g__GGB4597|s__GGB4597_SGB6359	0.17523	0	0	0	0	0	0.22124	0	0	0	0	0	0	0	0	0.0645	0	0	0	0	0.01193	0	0	0	0	0	0	0	0	0	0	0	0	0	0	0	0	0	0	0	0	0	0	0	0	0	0	0	0
k__Bacteria|p__Firmicutes|c__Clostridia|o__Eubacteriales|f__Oscillospiraceae|g__GGB32900|s__GGB32900_SGB53446	0.174	0.65631	0	0.02935	0.31411	0	0.80098	0.13412	0.19378	0	0.09294	0	0	0	0	0.2242	0	0.00319	0.34869	0	0	0	0.16875	0.33684	0	0.39409	0	0.01892	0	0.18769	0	0	0.0476	0.80247	0	0.26231	0	0	0	0	0.62066	0	0.58154	0	0.31641	0.03879	0.34951	0	0
k__Bacteria|p__Firmicutes|c__CFGB1765|o__OFGB1765|f__FGB1765|g__GGB4552|s__GGB4552_SGB6276	0.16755	0	0	0	0.05394	0	0	0	0	0	0	0	0	0	0	0	0	0	0	0	0.02749	0	0	0	0	0	0	0	0	0	0	0	0	0	0	0	0	0	0	0	0	0	0	0	0	0	0.03103	0	0
k__Bacteria|p__Firmicutes|c__Bacilli|o__Lactobacillales|f__Streptococcaceae|g__Streptococcus|s__Streptococcus_salivarius	0.1667	0	0.18245	0.03638	0.45721	1.27371	0.32646	0.41459	0	0	5.47289	0	0.30158	0	0	0.00377	0.01866	0.60804	0.1738	0.85916	0.01589	0.37127	10.2619	0.12539	0.50477	0.17925	5.1386	0.51991	0.08518	0.10228	0.54518	0.02156	0.00579	0.32406	0.37596	2.94935	0.04421	1.3605	0.23265	0.22048	0.0835	0.1646	0.26685	0.58147	0.2567	0.04046	0.00525	0.5481	0.58735
k__Bacteria|p__Firmicutes|c__Clostridia|o__Eubacteriales|f__Lachnospiraceae|g__GGB13283|s__GGB13283_SGB4948	0.16372	0	0	0	0	0	0	0	0.00708	0	0	0	0	0	0	0	0	0	0	0	0	0	0	0	0	0	0	0	0	0	0	0	0	0	0	0	0	0	0	0	0	0	0	0	0	0	0	0	0
k__Bacteria|p__Firmicutes|c__CFGB3069|o__OFGB3069|f__FGB3069|g__GGB9770|s__GGB9770_SGB15389	0.16308	0	0	0.27336	0	0	0.30715	0	0.10627	0	0	0	0	0	0.00339	0.01907	0.01211	0	0.02416	0.04106	0.00164	0	0	0	0	0	0	0	0	0.00068	0	0	0	0	0	0	0	0	0	0	0	0	0	0.00075	0	0	0.1775	0	0
k__Bacteria|p__Bacteroidota|c__Bacteroidia|o__Bacteroidales|f__Bacteroidaceae|g__Bacteroides|s__Bacteroides_thetaiotaomicron	0.157	0.40857	0.16813	0	0.26371	0.06507	0.03985	0	0.22246	0.36379	0	0	0.00798	0	0.10637	0	0.9933	0.36668	0	0.61299	0.02211	0	0.28607	0.79466	0	0.1583	0.46475	0.4686	0.01835	0.01118	1.00353	0.33767	0.97452	0.1429	0.38799	0	0.06486	0.30145	0.02152	0.60423	0.01657	0	0.00955	0.24589	0.03842	0	0.00717	0.57449	0.35462
k__Bacteria|p__Firmicutes|c__Clostridia|o__Eubacteriales|f__Lachnospiraceae|g__Dorea|s__Dorea_formicigenerans	0.15397	0.53767	0.50307	0.03524	1.08248	0.01859	0.13175	0.76636	0.1158	0	0.19236	0.39635	0.63826	0	0.27999	0.57633	0	0.48413	0.28931	0.87136	0.94325	0.33218	0.17715	0.94694	0	0.12767	0.34226	0.54207	0.46543	0.2931	0	0.39325	0.07611	0.40297	0.84401	0	0.43457	0.84594	0.99787	1.56477	0.54816	0	0.83947	0.3065	0.33086	0.37076	0	0.68034	0.17808
k__Bacteria|p__Firmicutes|c__CFGB3071|o__OFGB3071|f__FGB3071|g__GGB9778|s__GGB9778_SGB15398	0.1521	0	0	0	0	0	0	0	0	0	0	0	0	0	0	0	0	0	0	0	0.24649	0	0	0	0	0	0	0	0	0	0	0	0	0	0	0	0	0	0	0	0	0	0	0	0	0	0	0	0
k__Bacteria|p__Firmicutes|c__Clostridia|o__Eubacteriales|f__Lachnospiraceae|g__Blautia|s__Blautia_glucerasea	0.14994	0.57806	0.00812	0	1.16271	0.76508	0.85582	2.81806	0.02061	0.03428	0.17497	0.01168	0.19151	0	1.63851	0.30484	0.0316	0.16454	0.04255	0.82382	0.55464	0.12543	0.0621	0.25014	0	0.0398	1.50676	0.17119	0.24889	0.01728	0	0.03137	0	0.0276	0.45134	0	0.44868	0.27197	0.73734	0.04725	0.05892	0	0.26057	0.31498	0.46145	0.35329	0.00919	0.10144	0.29562
k__Bacteria|p__Firmicutes|c__Clostridia|o__Eubacteriales|f__Oscillospiraceae|g__Dysosmobacter|s__Dysosmobacter_welbionis	0.14738	0.39239	0.33609	0.55844	1.13021	0.01222	0.00143	0.07163	0.28064	0.09859	0.32109	0.1096	0.36097	0.04764	0.07365	0.01386	0.383	0.04516	0.02285	0.00118	0.00064	2.53882	0	0.0678	0.34407	0.37751	0	0.09932	0.02584	0.04808	4.41359	0.46954	0.16028	1.05835	0.09788	0.0895	0.20784	0.03442	0.08214	0.05373	0.00132	0	0.00429	0	0.08307	0.05107	0	0.17255	0.10794
k__Bacteria|p__Firmicutes|c__Erysipelotrichia|o__Erysipelotrichales|f__Erysipelotrichaceae|g__Faecalibacillus|s__Faecalibacillus_intestinalis	0.14198	0.05059	0	0	0.17679	0	0	0	0	0.54256	0.05721	0.51835	0	0	0.03764	0.17523	0	0	0.28301	0.0346	0.18094	0.31127	0	0	0	0.47243	1.09085	0.89229	0.45071	0.03398	0	0.19516	0	0	0	0	1.40548	0	1.47635	0	2.60645	0	0.13005	0.17923	0	0	0	0	0
k__Bacteria|p__Bacteroidota|c__Bacteroidia|o__Bacteroidales|f__Odoribacteraceae|g__Odoribacter|s__Odoribacter_splanchnicus	0.1391	0.18223	0.18795	0.117	0.28384	0.00192	0	0	0.13516	0.10876	0.16965	0.49599	0	0	0.94741	0.27837	0.33854	0	0.01056	0.02289	0.05492	0	0.04584	0.60007	0	0.0903	0.03762	0.01883	0.02072	0.03611	0.38371	0	0.1123	0.11578	0	0.00685	0.0232	0.12332	0.00031	0	0.04362	0.02773	0	0.00305	0.07995	0.18279	0.01281	0	0.09122
k__Bacteria|p__Firmicutes|c__CFGB2863|o__OFGB2863|f__FGB2863|g__GGB9147|s__GGB9147_SGB14082	0.13625	0	0	0	0	0	0	0	0	0	0	0	0	0	0	0	0	0	0	0	0	0	0	0	0	0	0	0	0	0	0	0	0	0	0	0	0	0	0	0	0	0	0	0	0	0	0	0	0
k__Bacteria|p__Firmicutes|c__CFGB3072|o__OFGB3072|f__FGB3072|g__GGB9781|s__GGB9781_SGB15402	0.12989	0.02952	0	0.002	0.05797	0.1215	0.22269	0.06499	0.10657	0	0.13945	0	0	0	0.08495	0.06859	0.03336	0.03154	0.0137	0.03189	0.30371	0	0	0	0	0.10878	0	0.08794	0.1245	0.19074	0	0.0484	0	0.32626	0.00533	0.10865	0.00783	0	0.03735	0	0.01664	0	0.03178	0.09457	0.00682	0	0.19363	0	0
k__Bacteria|p__Firmicutes|c__Clostridia|o__Eubacteriales|f__Lachnospiraceae|g__Coprococcus|s__Coprococcus_comes	0.129	0.55215	0	0.80239	0	2.22634	0.07055	0	0.25512	1.62384	0.51121	0.17643	0	0	0.00069	0.44497	0.09112	0.54298	0	0.74104	0.01842	1.69129	0.1905	0.00096	1.41445	1.54751	0.04212	2.1853	1.2163	0.22306	0	0.18937	2.45122	0	0.02928	0	1.05241	0	0.16257	0.85536	1.1604	0	0.05537	1.0902	0.74714	0.79359	0	0	1.76734
k__Bacteria|p__Firmicutes|c__Clostridia|o__Eubacteriales|f__Lachnospiraceae|g__Coprococcus|s__Coprococcus_catus	0.12811	0.38465	0.17661	0.30354	0	0.56145	0.42925	0	0.13055	0	0.18382	0.09139	0	0	0.14237	0.38028	0	0	0.43488	0.23896	0.10006	0.15075	0.12363	0	0	0.89601	0.71651	0.91453	0.39795	0.28647	0	0	0	0	0.72348	0	0	0.32262	0.05059	0.1577	0.57085	0	0.46646	0.14982	0	0	0.05928	0.10965	0
k__Bacteria|p__Firmicutes|c__Clostridia|o__Eubacteriales|f__Eubacteriales_unclassified|g__Eubacteriales_unclassified|s__Clostridiales_bacterium_KLE1615	0.12785	0.28132	0	0.18457	0.00779	0	0	0.04028	0.00362	0.56713	0	0	0	0	0.04624	0.12929	0	0.01132	0.08961	0.22371	0.24175	0.0773	0.08223	0	0	0	0	0.05182	0	0.00046	0	0	0	0.04237	0.06754	0	0.05746	0	0.9974	0.23265	0.56803	0	0.02605	0.3457	0.05762	0.76563	0.00601	0.01752	0.00571
k__Bacteria|p__Proteobacteria|c__CFGB2404|o__OFGB2404|f__FGB2404|g__GGB6612|s__GGB6612_SGB9346	0.12533	0	0	0	0	0	0	0	0	0	0	0	0	0	0	0	1.21109	0	0.11352	0	0	0	0	0	0	0	0	0	0	0	1.02801	0	0	0	0	0	0	0	0.02794	0	0	0	0	0	0	0	0	0	0
k__Bacteria|p__Firmicutes|c__Clostridia|o__Eubacteriales|f__Lachnospiraceae|g__GGB3740|s__GGB3740_SGB5077	0.11424	0.0012	0	0	0	0	0	0	0	0	0	0	0	0	0	0	0	0	0	0	0	0	0	0	0	0	0	0.01372	0	0	0	0	0	0	0	0	0	0	0	0	0	0	0.00118	0	0	0	0	0.00529	0
k__Bacteria|p__Firmicutes|c__Clostridia|o__Eubacteriales|f__Clostridiaceae|g__Clostridium|s__Clostridium_SGB6173	0.1129	0	0	0	0	0	0	0.03639	0	0.12573	0	0	0	0	0.16309	0	0.01389	0	0.02879	0	0.01857	0	0	0	0	0	0	1.22193	0.12374	0.00458	0	0	0	0.03892	0	0	0	0	0	0	0	0	0	0	0	0	0.23443	0	0
k__Bacteria|p__Firmicutes|c__CFGB3072|o__OFGB3072|f__FGB3072|g__GGB9781|s__GGB9781_SGB66170	0.10983	0.00792	0	0	0.04947	0.08176	0.11548	0.02257	0.03484	0.01863	0	0	0	0	0.1749	0.03464	0.16718	0	0.02185	0.06551	0.13157	0	0	0	0	0.22362	0.00816	0.15622	0.03906	0.13023	0	0.04429	0	0.07393	0.00509	0.15936	0	0	0.04432	0	0.02642	0	0.04032	0.13141	0.26645	0	0.19916	0	0.00991
k__Bacteria|p__Candidatus_Melainabacteria|c__CFGB2107|o__OFGB2107|f__FGB2107|g__GGB6006|s__GGB6006_SGB8630	0.10642	0	0	0	0	0	0	0	0	0	0	0	0	0	0	0	0.64253	0	0	0	0	0	0	0	0	0	0	0	0	0	0	0	0	0	0	0	0	0	0	0	0	0	0	0	0	0	0	0	0
k__Bacteria|p__Bacteroidota|c__Bacteroidia|o__Bacteroidales|f__Odoribacteraceae|g__Butyricimonas|s__Butyricimonas_virosa	0.10608	0.05579	0	0	0.0288	0	0	0	0.061	0.15963	0.14869	0	0	0	0	0	0	0	0	0	0	0.272	0.03279	0	0	0	0.12837	0.03658	0	0.00575	0	0	0	0	0	0	0.02054	0.01228	0	0	0	0	0	0.04097	0	0	0.00161	0	0
k__Bacteria|p__Firmicutes|c__Clostridia|o__Eubacteriales|f__Lachnospiraceae|g__Dorea|s__Dorea_sp_AF36_15AT	0.10344	0.22449	0.13219	0.02584	0.08918	0	0.05887	0.06309	0.11146	0	0.02594	0.12446	0	0	0.12033	0.11241	0	0.13225	0	0.14029	0.02675	0.13732	0	0.46225	0	0.19134	0.1066	0.24025	0.08828	0.05719	0	0	0.20193	0.04477	0.28761	0	0.01924	0.57102	0.12817	0.14028	0.041	0	0.14429	0.01513	0.10435	0.97388	0.19182	0	0.24808
k__Bacteria|p__Bacteroidota|c__Bacteroidia|o__Bacteroidales|f__Odoribacteraceae|g__Butyricimonas|s__Butyricimonas_faecihominis	0.10303	0.10402	0	0	0	0	0	0	0	0	0	0	0	0	0.09663	0	0	0	0	0	0.0058	0	0	0	0	0	0	0	0	0.00022	0	0	0	0	0	0.02393	0	0.01107	0	0	0.02683	0	0	0	0	0	0	0	0
k__Bacteria|p__Firmicutes|c__CFGB1227|o__OFGB1227|f__FGB1227|g__GGB3003|s__GGB3003_SGB3994	0.10081	0	0	0	0	0	0	0	0	0	0	0	0	0	0.01123	0	0	0	0	0	0	0	0	0	0	0	0	0	0	0	0	0	0	0	0.03511	0	0	0	0	0	0	0	0	0	0	0	0	0	0
k__Bacteria|p__Firmicutes|c__Clostridia|o__Eubacteriales|f__Eubacteriaceae|g__Eubacterium|s__Eubacterium_SGB4961	0.10031	0	0	0	0	0	0	0	0	0	0	0	0	0	0	0	0	0	0	0	0.05221	1.21875	0	0	0	0	0	0	0	0	0	0.00496	0	0	0	0	0	0	0	0	0	0	0.32507	0	0	0	0	0	0
k__Bacteria|p__Proteobacteria|c__Deltaproteobacteria|o__Desulfovibrionales|f__Desulfovibrionaceae|g__Bilophila|s__Bilophila_wadsworthia	0.0974	0	0.56998	0.09575	0	0.00926	0.14363	0.00271	0.28243	0.01839	0.00757	0.35822	0	0.13822	0.50058	0	0.48749	0	0.02744	0.07539	0.08876	0	0.0218	0	0.33139	0.16499	0	0.00452	0	0.09527	0.08091	0	0	0.09658	0	0.04308	0	0.13871	0	0	0.14662	0	0	0.04114	0.04762	0.13982	0.04224	0	0.09674
k__Bacteria|p__Firmicutes|c__CFGB38642|o__OFGB38642|f__FGB38642|g__GGB9765|s__GGB9765_SGB15382	0.09546	0	0	0	0.12165	0	0.37325	0	0	0.01501	0	0	0	0	0.19553	0.02605	0	0	0.02745	0	0	0	0	0	0	0.56867	0	0.01909	0.07434	0.2434	0	0.09682	0	0	0	0	0	0	0.00355	0	0	0	0	0.03904	0.01698	0	0.20802	0	0.05172
k__Bacteria|p__Firmicutes|c__Clostridia|o__Eubacteriales|f__Oscillospiraceae|g__GGB9708|s__GGB9708_SGB15233	0.09411	0.01872	0	0	0	0	0	0	0.01867	0	0	0	0	0	0	0.41355	0	0	0	0	0.01582	0	0	0	0	0	0.23682	0	0	0	0	0	0	0	0	0	0	0	0	0	0.11248	0	0.01419	0.07644	0	0	0	0	0
k__Bacteria|p__Firmicutes|c__Clostridia|o__Eubacteriales|f__Lachnospiraceae|g__Blautia|s__Blautia_stercoris	0.09384	0	1.15621	0	0.09119	0.08483	0	0	0.41502	0	0	0	0	0	0	0.50251	0	0	0	0	0.01927	0	0	0	0	0.21916	0	0	0	0.0009	0	0.08885	0	0.14275	0	0	0.32728	0	0	0	0	0	0.40971	0.00056	0	7.75091	0	0	0
k__Bacteria|p__Bacteroidota|c__Bacteroidia|o__Bacteroidales|f__Bacteroidaceae|g__Bacteroides|s__Bacteroides_cellulosilyticus	0.09263	1.06796	0	0	1.23234	0.18022	0.07143	0.13712	0.03869	0.80052	0.10058	2.69267	0	0	0.08672	1.20657	2.34225	0	0.28033	0	0	0	0	0	0.98101	0.07547	0	0	0.00128	0.27833	0	0	0	0	0	0	0	0.00609	0	0	0.23015	0.8698	0.01612	0.0964	0.00264	0	0.36526	0.19577	0
k__Bacteria|p__Firmicutes|c__Firmicutes_unclassified|o__Firmicutes_unclassified|f__Firmicutes_unclassified|g__Negativibacillus|s__Negativibacillus_massiliensis	0.09237	0.01613	0	0	0.01172	0	0.23863	0.30686	0	0	0	0	0	0	0.13048	0	0	0	0	0	0	0	0	0	0	0	0	0.09905	0	0.06735	0	0	1.10523	0.13799	0	0	0	0	0	0	0.04767	0	0	0.00124	0.00206	0	0.05271	0.09347	0
k__Bacteria|p__Firmicutes|c__Clostridia|o__Eubacteriales|f__Oscillospiraceae|g__GGB13489|s__GGB13489_SGB15224	0.0906	0.03242	0	0.13207	0.01173	0	0	0	0.10344	0	0	0	0	0	0.0107	0.01033	0	0	0	0	0.37738	0	0.08512	0	0	0	0.02368	0	0.04869	0	0	0	0	0	0	0	0	0	0.21355	0	0.05305	0	0	0	0.07648	0	0	0	0
k__Bacteria|p__Bacteroidota|c__Bacteroidia|o__Bacteroidales|f__Rikenellaceae|g__Alistipes|s__Alistipes_senegalensis	0.0902	0.06769	0	0	0	0	0	0	0	0.02684	0	0	0	0	0.03956	0	0	0	0	0	0.16955	0	0	0	0	0	0	0	0	0	0	0	0.04496	0	0.17019	0.0938	0	0	0.00589	0	0	0	0	0.01734	0	0	0	0	0
k__Bacteria|p__Firmicutes|c__Clostridia|o__Eubacteriales|f__Oscillospiraceae|g__GGB9699|s__GGB9699_SGB15216	0.08987	0.02489	0	0.16706	0.07012	0.24498	0.32044	0.3055	0.0435	0	0.13356	0.17288	0	0	0.33925	0.03488	0.01061	0.06758	0.03929	0.13479	0.02157	0	0.01503	0	0	0.47272	0.9704	0.10211	0.0081	0.16303	0	0.2213	0	1.87952	0	0.76081	0.05573	0.0248	0.01338	0	0.17969	0	0.01021	0.03691	0.1041	0	0.04009	0	0.00471
k__Bacteria|p__Firmicutes|c__Clostridia|o__Eubacteriales|f__Lachnospiraceae|g__Enterocloster|s__Enterocloster_hominis	0.08974	0.03566	0.20782	0	0	0.06905	0.01821	0.00144	0.08105	0.02519	0.01642	0.08201	0	0.73211	0.02357	0.00427	0	0.01718	0.06902	0.17003	0.03721	0	0.28233	0.01454	0	0.30491	0	0.02725	0	0.03781	0.62806	0.14242	0	0.03106	0.04182	0.06383	0.0409	0.25117	0.18241	0.01085	0	0	0.00518	0.0014	0	0	0.00351	0.06846	0.17662
k__Bacteria|p__Firmicutes|c__Erysipelotrichia|o__Erysipelotrichales|f__Coprobacillaceae|g__Coprobacillus|s__Coprobacillus_cateniformis	0.08952	0	0	0	0	0	0	0.15704	0	0	0	0	0.0549	0	0.00201	0	0	0	0	0.02442	0	0	0	0	0.01359	0	0.08331	0	0	0.02323	0.00056	0.00668	0	0.28963	0	0.02399	0	0	0.01487	0.03615	0	0	0	0	0	0	0.21054	0.03292	0
k__Bacteria|p__Firmicutes|c__CFGB3072|o__OFGB3072|f__FGB3072|g__GGB9779|s__GGB9779_SGB15399	0.0876	0	0	0	0	0	0	0	0	0	0	0	0	0	0	0	0	0	0	0	0	0	0	0	0	0	0	0	0	0	0	0	0	0	0	0	0	0	0	0	0	0	0	0	0	0	0	0	0
k__Bacteria|p__Firmicutes|c__CFGB3072|o__OFGB3072|f__FGB3072|g__GGB9788|s__GGB9788_SGB15411	0.08483	0.00676	0	0	0	0	0	0	0	0	0.20388	0	0	0	0.20286	0	0	0	0	0.15099	0.53585	0	0	0	0	0	0.03378	0	0	0	0	0	0	0	0	0	0	0	0.08923	0	0.05475	0	0	0	0.05367	0	0.03683	0	0
k__Bacteria|p__Proteobacteria|c__Betaproteobacteria|o__Burkholderiales|f__Oxalobacteraceae|g__GGB6649|s__GGB6649_SGB9391	0.08367	0.14716	0	0	0	0	0	0	0	0	0	0	0	0	0	0	0	0	0	0	0.01267	0	0	0	0	0	0	0	0	0.01156	0	0	0	0	0	0	0	0	0	0	0	0	0	0	0	0	0	0	0
k__Bacteria|p__Firmicutes|c__Clostridia|o__Eubacteriales|f__Oscillospiraceae|g__GGB9635|s__GGB9635_SGB15106	0.08151	0.38572	0	0	0	0	0	0	1.51604	0	0	0	0	0	0.29138	0.29207	0	0	0	0	0.12832	0	0	0	0	0	0	0	2.86111	0	0	0	0	0	0	0	0	0	0	0	0	0	0	0.09376	2.13461	0	0	0	0
k__Bacteria|p__Firmicutes|c__CFGB72899|o__OFGB72899|f__FGB72899|g__GGB4611|s__GGB4611_SGB6385	0.08128	0	0	0	0	0	0	0	0	0	0	0	0	0	0	0	0	0	0	0	0	0	0	0	0	0	0	0	0	0	0	0	0	0	0	0	0	0	0	0	0	0	0	0	0	0	0	0	0
k__Bacteria|p__Firmicutes|c__CFGB1217|o__OFGB1217|f__FGB1217|g__GGB2982|s__GGB2982_SGB3964	0.08074	0.18728	0.03518	0.0471	0.07884	0	0	0.02434	0.10482	0.05683	0.03409	0	0	0	0	0	0	0.11729	0.00695	0.22572	0	0	0.00821	0	0	0	0	0	0	0.17666	0.00561	0.09227	0	0	0.03975	0.02904	0	0	0	0	0	0	0.1068	0	0.1325	0.019	0	0.07003	0.10677
k__Bacteria|p__Firmicutes|c__Erysipelotrichia|o__Erysipelotrichales|f__Turicibacteraceae|g__Turicibacter|s__Turicibacter_sanguinis	0.0803	0	0	0	0	0	0	0	0	0	0	0	0	0	0.03696	0.01093	0	0	0.00487	0	0	0	0	0	0	0.00624	0.0784	0.05467	0	0.01779	0	0	0.07691	0.00071	0	0	0	0	0.05052	0	0	0.10207	0.02365	0.02874	0	0	0.04132	0.02353	0
k__Bacteria|p__Bacteroidota|c__Bacteroidia|o__Bacteroidales|f__Bacteroidaceae|g__Bacteroides|s__Bacteroides_finegoldii	0.07938	0	0.12641	0	0	0	0.00292	0.00643	0.1721	0	0.0365	0	0	0	0	0	0	0	0.02011	0	0.00604	0	0.10344	0.01212	0	0.08842	0	0.00732	0	0	0	0	0.07318	0	0	0	0.30354	0.14279	0.0176	0.05728	0	0	0	0	0	0	0	0	0
k__Bacteria|p__Firmicutes|c__Clostridia|o__Eubacteriales|f__Oscillospiraceae|g__GGB9602|s__GGB9602_SGB15028	0.0779	0	0	0	0	0	0	0	0.60315	0	0	0	0	0	0	0.00651	0	0	0	0	0	0	0	0	0	0	0	0	0	0.13188	0	0	0	0	0	0	0	0	0	0	0	0	0	0.01677	0	0	0	0	0
k__Bacteria|p__Firmicutes|c__Clostridia|o__Eubacteriales|f__Lachnospiraceae|g__Blautia|s__Blautia_SGB4815	0.07769	0.41887	0.00719	0	0	0.15154	0.61532	0	0.1468	0	0.29145	0.06412	0	0	0.0078	0.52675	0	0.90099	0	0	0.19632	0.00485	0.16998	0	0	0	0.65687	0.05114	0.49377	0.0346	0	0	0	0	0.26493	0	0.24676	0	0	1.06315	0	0	0.3382	0.3332	0.81276	0.10422	0	0.02327	0.69652
k__Bacteria|p__Firmicutes|c__CFGB3048|o__OFGB3048|f__FGB3048|g__GGB9561|s__GGB9561_SGB14972	0.07698	0	0	0.00395	0	0	0.00314	0.09694	0	0	0	0	0	0	0.21325	0	0	0	0	0	0.06913	0	0	0	0	0	0	0	0	0.21106	0	0	0	0	0	0	0	0	0	0	0	0	0	0	0	0	0	0	0
k__Bacteria|p__Firmicutes|c__Clostridia|o__Eubacteriales|f__Lachnospiraceae|g__Mediterraneibacter|s__Ruminococcus_lactaris	0.07682	0.69249	1.1451	0	0	0	0	0.79586	0.08265	0	0	0	0	0	0	0.93165	0	0.06981	0	0.06602	0	0	0	0	0.01433	0	1.55975	0	0.76378	0.13804	0	0.29442	0	0.19222	0	0	0	0.08799	0	0.89551	0.58253	0	0.57293	0.59563	0	0.93107	0	0	0
k__Bacteria|p__Firmicutes|c__Clostridia|o__Eubacteriales|f__Lachnospiraceae|g__GGB3497|s__GGB3497_SGB4672	0.07631	0	0	0	0	0	0	0.05348	0	0.41311	0	0	0	0	0	0	0	0	0	0	0.00061	0	0	0	0	0	0	0	0	0	0	0	0	0	0.18747	0.07265	0	0	0.01555	0	0.34088	0	0	0.99306	0	0	0	0	0
k__Bacteria|p__Firmicutes|c__Clostridia|o__Eubacteriales|f__Eubacteriaceae|g__Eubacterium|s__Eubacterium_ventriosum	0.07415	0.26484	0.10707	0.16347	0	0	0	0	0	0.09308	0.06275	0	0	0	0	0	0	0.075	0	0	0.1431	0	0	0	0	0	0	0.01338	0	0.25308	0	0	0	0	0.22902	0	0.14517	0.16503	0	0.24479	0.31869	0	0	0.76996	0.01861	0.07755	1.0828	0	0
k__Bacteria|p__Firmicutes|c__CFGB3072|o__OFGB3072|f__FGB3072|g__GGB9782|s__GGB9782_SGB15403	0.07161	0	0	0	0	0	0.87072	0	0.12774	0	0	0	0	0	0	0	0.26253	0.22786	0	0	0	0	0	0	0	0	0	0	0	0.46881	0	0	0	0	0	0	0	0	0	0	0	0	0	0.12495	0	0	0.27841	0	0
k__Bacteria|p__Firmicutes|c__Clostridia|o__Eubacteriales|f__Oscillospiraceae|g__Faecalibacterium|s__Faecalibacterium_sp_HTFF	0.06996	0.08569	0	0	0	0	0	0	2.40783	0.35705	0.07302	0.02049	0	0	0	0.38412	0	0	0.15324	0.0175	0.0979	0.4526	0.01795	0	0	0	0	0	0.00437	0	0	0	0	0	0	0.03906	0.17273	0	0	0	0.05332	7.97637	0	0	0.16984	0	0	0	0.4396
k__Bacteria|p__Firmicutes|c__Clostridia|o__Eubacteriales|f__Eubacteriales_unclassified|g__Intestinimonas|s__Intestinimonas_massiliensis	0.06925	0.04404	0	0	0	0	0.01761	0	0.70645	0	0.06079	0	0	0	0.02374	0.00696	0.54386	0.00034	0	0	0.07192	0	0.03208	0	0	0.02398	0	0.1241	0.0084	0.02444	0.04319	0	0.00879	0.20661	0	0.01031	0	0	0.01708	0	0	0	0	0.00064	0.02343	0	0	0	0.00621
k__Bacteria|p__Firmicutes|c__CFGB1292|o__OFGB1292|f__FGB1292|g__GGB3109|s__GGB3109_SGB4121	0.06611	0.05127	0.00335	0.04943	0.05617	0	0.25556	0	0.0194	0.11006	0	0	0.00297	0.01726	0	0.01781	0.0857	0.0806	0	0	0.01965	0	0	0	0.01986	0.0836	0	0	0	0.14028	0	0.00136	0.06174	0.11437	0.09334	0.15952	0.01473	0.03411	0	0.05894	0.21389	0.02522	0.39901	0.24619	0.09283	0	0.28424	0.05192	0.03762
k__Bacteria|p__Bacteroidota|c__Bacteroidia|o__Bacteroidales|f__Rikenellaceae|g__Alistipes|s__Alistipes_ihumii	0.06415	0	0	0.22198	0	0	0.53526	0	0	0.19052	0.47236	0	0	0	0	0	0	0	0	0.136	0	0	0	0	0	0	0	0	0	0.56114	0	0	0	0	0	0	0	0.03729	0	0	0	0	0	0	0	0.08119	0.70099	0	0
k__Bacteria|p__Firmicutes|c__CFGB3023|o__OFGB3023|f__FGB3023|g__GGB9502|s__GGB9502_SGB14899	0.06017	0.01252	0	0.04582	0.03784	0.00783	0	0.03475	0.0414	0.01526	0.0147	0	0	0	0.05113	0.04272	0.10989	0.01454	0	0.01615	0.01398	0	0	0.02069	0	0.01972	0.00222	0	0.01716	0	0	0	0	0.05014	0.08913	0.02018	0	0.07181	0.02558	0.04234	0.07251	0	0	0.02419	0.0402	0.02534	0.02164	0	0
k__Bacteria|p__Firmicutes|c__CFGB1765|o__OFGB1765|f__FGB1765|g__GGB4580|s__GGB4580_SGB6330	0.05877	0	0	0	0	0	0	0	0	0	0	0	0	0	0	0	0	0	0	0	0	0	0	0	0	0	0	0	0	0	0	0	0	0	0	0	0	0	0	0	0	0	0	0	0	0	0	0	0
k__Bacteria|p__Firmicutes|c__CFGB3038|o__OFGB3038|f__FGB3038|g__GGB9531|s__GGB9531_SGB14932	0.05877	0.01181	0	0	0.06589	0.08588	0.04048	0.00264	0.03197	0	0.02269	0	0	0	0.19845	0.04104	0	0.01137	0	0.00067	0	0	0	0.21057	0	0.02505	0	0	0.0614	0.06419	0	0.03487	0	0.06922	0	0	0	0.01554	0	0.0786	0	0	0	0	0	0	0	0	0.00292
k__Bacteria|p__Firmicutes|c__Clostridia|o__Eubacteriales|f__Lachnospiraceae|g__Lachnospiraceae_unclassified|s__Lachnospiraceae_bacterium_OF09_6	0.05869	0.16899	0	0	0.08511	0	0	0	0	0	0.00654	0	0	0	0.01929	0	0	0	0	0	0.03372	0	0.00544	0	0	0	0.06632	0	0.02946	0	0	0	0	0	0	0	0	0	0	0	0	0	0	0	0	0	0	0	0
k__Bacteria|p__Firmicutes|c__Clostridia|o__Eubacteriales|f__Lachnospiraceae|g__Roseburia|s__Roseburia_lenta	0.05746	0.87816	0	0	0.02423	0.06404	0	0	0.00778	0	0.14728	0	0	0	0	0.33089	0	0	0	0	0.01114	0	0	0	0	0	0	0	0	0	0	0	0	0.07058	0.12374	0	0	0.12954	0	0.02579	0	0	0.01776	0	0	0	0	0	0
k__Bacteria|p__Firmicutes|c__Clostridia|o__Eubacteriales|f__Oscillospiraceae|g__Yanshouia|s__Yanshouia_hominis	0.0573	0	0	0	0	0	0	0	0.00773	0	0	0	0	0	0.05492	0	0	0	0	0	0.10893	0	0	0	0	0	0	0.0044	0	0	0	0	0	0	0	0	0	0	0	0	0	0	0	0.00066	0	0	0.00069	0	0
k__Bacteria|p__Firmicutes|c__CFGB10325|o__OFGB10325|f__FGB10325|g__GGB4667|s__GGB4667_SGB6456	0.0572	0	0	0	0	0	0	0	0	0	0	0	0	0	0	0	0	0	0	0	0	0	0	0	0	0	0	0	0	0	0	0	0	0	0	0	0	0	0	0	0	0	0	0	0	0	0	0	0
k__Bacteria|p__Firmicutes|c__CFGB1311|o__OFGB1311|f__FGB1311|g__GGB3140|s__GGB3140_SGB4153	0.05697	0	0	0	0	0	0	0	0	0	0	0	0	0	0	0	0	0	0	0	0	0	0	0	0	0	0	0	0	0	0	0	0	0	0	0	0	0	0	0	0	0	0	0	0	0	0	0	0
k__Bacteria|p__Firmicutes|c__Clostridia|o__Eubacteriales|f__Oscillospiraceae|g__Lawsonibacter|s__Lawsonibacter_hominis	0.05664	0.07639	0	0.00321	0.07162	0	0	0	0.1167	0	0.28201	0	0	0	0	0.02745	2.26682	0.0765	0	0	0	0	0	0	0	0.38706	0.00557	0.69219	0.0086	0.01722	0	0	0	0	0	0	0	0.00033	0.03901	0	0	0	0.00711	0.00047	0	0.00131	0.03244	0	0
k__Bacteria|p__Firmicutes|c__Clostridia|o__Eubacteriales|f__Clostridiaceae|g__Clostridium|s__Clostridium_sp_AM49_4BH	0.05582	0	0	0	0	0	0	0.03147	0	0	0.077	0	0	0	0	0	0	0	0.04998	0.11845	0.06697	0	0	0	0	0.01369	0.00428	0.02937	0.01137	0.00125	0	0.0175	0	0.04445	0.28834	0.0749	0.0193	0.16047	0	0	0	0	0.00919	0	0	0	0.02102	0.01512	0
k__Bacteria|p__Firmicutes|c__CFGB2918|o__OFGB2918|f__FGB2918|g__GGB9240|s__GGB9240_SGB14182	0.05571	0	0	0	0.02136	0	0	0	0.01917	0.02486	0	0	0	0	0	0	0.09095	0	0	0	0.0132	0	0	0	0	0.09067	0	0	0.00505	0	0	0	0	0	0	0	0	0	0	0	0	0	0	0	0	0	0	0	0
k__Bacteria|p__Actinobacteria|c__Coriobacteriia|o__Eggerthellales|f__Eggerthellaceae|g__GGB9365|s__GGB9365_SGB14341	0.05373	0.59768	0.00489	0	0.60895	0	0	0	0.07534	0.00131	0	0.13707	0	0	0.0192	0.72436	0	0	0.05958	0.00728	0.07132	0	0	0	0	0.01922	0.01319	0.33728	0.06562	0.00519	0	0.19512	0	0	0.04291	0	0	0.01479	0	0.9375	0.93885	0	0	0.03156	0.36502	0	1.93243	0	1.11326
k__Bacteria|p__Firmicutes|c__CFGB3069|o__OFGB3069|f__FGB3069|g__GGB9770|s__GGB9770_SGB15390	0.0532	0.20277	0	0.00641	0.10903	0.25042	1.1047	0	0	0	0	0	0	0	1.70633	0.24441	1.18407	0.94797	0	0.03525	0.04748	0	0	0	0	0.14861	0	0.27318	0.02487	1.43057	0	0.24034	0	0	0	0.31354	0.03162	0	0.10533	0	0	0	0	0.04724	0.02486	0	0.76184	0	0.01249
k__Bacteria|p__Firmicutes|c__CFGB3038|o__OFGB3038|f__FGB3038|g__GGB33586|s__GGB33586_SGB53517	0.05309	0.00046	0	0	0.05547	0.00049	0	0	0.01195	0	0.01254	0	0	0	0	0.00482	0.02944	0.0188	0	0.00427	0	0	0	0.03268	0	0.01684	0	0	0.10432	0.01249	0	0.07087	0.05212	0.09695	0	0	0	0.00647	0	0.00674	0.04919	0	0	0	0	0.00159	0	0.00088	0.00277
k__Bacteria|p__Firmicutes|c__CFGB10314|o__OFGB10314|f__FGB10314|g__GGB4702|s__GGB4702_SGB6509	0.05233	0	0	0	0	0	0	0	0	0	0	0	0	0	0	0	0	0	0	0	0	0	0	0	0	0	0	0	0	0	0	0	0	0	0	0	0	0	0	0	0	0	0	0	0	0	0	0	0
k__Bacteria|p__Proteobacteria|c__Betaproteobacteria|o__Burkholderiales|f__Sutterellaceae|g__Parasutterella|s__Parasutterella_excrementihominis	0.05188	0.03412	0.98828	0.14819	0	0	0	0	0	0	0	1.15672	0	0	0.06739	0.05202	0.00321	0.01142	0.0254	0.00716	0.01595	0	0	0.00291	2.70256	0.08663	0	0	0	0	0	0	0	0	0.01317	0	0	0	0	0	0.02978	0	0	0	0.00151	0.22126	0	0.07581	0
k__Bacteria|p__Firmicutes|c__Clostridia|o__Eubacteriales|f__Lachnospiraceae|g__Blautia|s__Blautia_sp_OF03_15BH	0.05165	0.07911	0.01622	0	0.00992	0	0	0.04192	0.12442	0	0.08681	0	0	0	0.04789	0.12613	0	0.07881	0	0	0.0567	0	0.09598	0.0016	0	0	0.16	0.03838	0.01517	0.03791	0	0	0	0	0.14439	0	0.13613	0	0.26168	0	0	0	0.03367	0.03478	0	0	0	0.00137	0
k__Bacteria|p__Firmicutes|c__Clostridia|o__Eubacteriales|f__Lachnospiraceae|g__Roseburia|s__Roseburia_inulinivorans	0.04965	0.08035	0	0.0262	0.15045	0	0.03798	0.10043	0	0.1505	0.32214	0.01483	0	0	0	0.00829	0	0	0.16912	0.07334	0.09135	0	0.10432	1.25631	0	0.00789	0.06474	0.02022	0.00885	0.03698	0.13263	0.03437	0	0.02306	0.2407	0.16221	0.16385	0.00438	0.15256	0.11302	0	0	0.02769	0.0257	0.0623	1.55089	0.0082	0.02046	0
k__Bacteria|p__Firmicutes|c__CFGB1359|o__OFGB1359|f__FGB1359|g__GGB39037|s__GGB39037_SGB4393	0.04893	0	0	0	0	0	0	0	0	0	0	0	0	0	0	0	0	0	0	0	0	0	0	0	0	0	0	0	0	0	0	0	0	0	0	0	0	0	0	0	0	0	0	0	0	0	0	0	0
k__Bacteria|p__Proteobacteria|c__CFGB10055|o__OFGB10055|f__FGB10055|g__GGB6606|s__GGB6606_SGB9340	0.04799	0.0064	0	0	0	0	0	0	0	0	0	0	0	0	0	0	0	0	0	0	0	0	0	0	0	0	0	0	0	0	0	0	0	0	0	0	0	0	0	0	0	0	0	0	0	0	0	0	0
k__Bacteria|p__Firmicutes|c__Clostridia|o__Eubacteriales|f__Eubacteriales_unclassified|g__GGB9759|s__GGB9759_SGB15370	0.04694	0	0	0	0	0	0	0	0	0.2007	0	0	0	0	0.03939	0.00364	0	0	0	0	0	0	0.14336	0	0	0	0	0.05901	0.09075	0	0	0	0	0	0	0	0	0.16369	0.76192	0	0	0	0	0	0.10227	0	0	0	0
k__Bacteria|p__Firmicutes|c__Clostridia|o__Eubacteriales|f__Lachnospiraceae|g__Mediterraneibacter|s__Ruminococcus_gnavus	0.04674	0.02011	0.45345	0	0	0	0	0.0192	0.02368	0.11295	0.01863	0.1119	0.6664	2.47292	0.0297	0.05817	0	0.16289	0	0.01233	0.09028	0.0204	0	0.14412	0.0344	0.02857	0.03501	0.05196	0	0.08129	4.05896	0.0387	0	0.69354	0.49965	0.07705	0.03221	0.15072	0.03972	0.41416	0	0.20391	0	0.04354	0.10041	0.26086	0	0.30805	0.41752
k__Bacteria|p__Firmicutes|c__Clostridia|o__Eubacteriales|f__Eubacteriales_Family_XIII_Incertae_Sedis|g__Lentihominibacter|s__Lentihominibacter_faecis	0.04661	0.1046	0.10328	0.05706	0.14937	0.65011	0.28425	0.40715	0.07895	0.09496	0.28204	0.08415	0	0	0.59303	0.12635	0.23793	0.28517	0	0	0.09836	0.28709	0	0	0	0.24267	0	0.18737	0.68313	0.35547	0	0	0	0.47017	0.13626	0.34367	0	0.09536	0.10205	0.26454	0.42203	0	0.57106	0.09764	0.23931	0	0.12484	0	0.2032
k__Bacteria|p__Tenericutes|c__CFGB1787|o__OFGB1787|f__FGB1787|g__GGB4750|s__GGB4750_SGB6579	0.04575	0	0	0	0	0	0	0	0	0	0	0	0	0	0	0	0	0	0	0	0	0	0	0	0	0	0	0	0	0	0	0	0	0	0	0	0	0	0	0	0	0	0	0	0	0	0	0	0
k__Bacteria|p__Firmicutes|c__CFGB78183|o__OFGB78183|f__FGB78183|g__GGB9109|s__GGB9109_SGB14042	0.04319	0	0	0	0	0	0	0	0	0	0	0	0	0	0.00176	0	0	0	0	0	0	0	0	0	0	0	0	0	0	0	0	0	0	0	0	0	0	0	0	0	0	0	0	0	0	0	0	0	0
k__Bacteria|p__Proteobacteria|c__Deltaproteobacteria|o__Desulfovibrionales|f__Desulfovibrionaceae|g__GGB9818|s__GGB9818_SGB15459	0.04175	0	0	0	0.12243	0.00026	0.00557	0	0.06197	0	0	0	0	0	0.04749	0.00043	0	0	0	0	0.04168	0	0	0	0	0.00132	0	0	0	0.02337	0	0	0	0	0	0	0	0	0	0	0	0	0	0	0	0	0	0	0
k__Bacteria|p__Actinobacteria|c__Coriobacteriia|o__Coriobacteriales|f__Coriobacteriaceae|g__GGB51959|s__GGB51959_SGB72479	0.04126	0	0	0	0.33157	0.57548	0	0	0	0	0	0	0	0	0	0	0	0	0	0	0.05162	0	0	0	0	0	0.10988	0.28135	0.05772	0	0	0	0	0	0.0157	0.14084	0	0	0	0	0	0	0	0	0.02526	0	0.00731	0	0.1654
k__Bacteria|p__Firmicutes|c__Clostridia|o__Eubacteriales|f__Oscillospiraceae|g__Hydrogenoanaerobacterium|s__Hydrogenoanaerobacterium_saccharovorans	0.04088	0.0235	0.01934	0.03167	0.03656	0.0059	0	0	0	0.00762	0	0	0	0.0017	0	0.08877	0	0	0	0	0.00889	0.03207	0	0	0	0	0	0	0.00752	0.00024	0.00899	0.06329	0	0	0	0.01349	0.09704	0	0	0.2339	0	0	0.00468	0	0	0	0	0	0.0416
k__Bacteria|p__Bacteroidota|c__Bacteroidia|o__Bacteroidales|f__Odoribacteraceae|g__Butyricimonas|s__Butyricimonas_paravirosa	0.04046	0	0	0	0	0	0	0	0	0	0	0	0	0	0	0	0	0	0	0	0.04575	0	0	0	0	0	0	0	0.00614	0	0	0	0	0	0	0.01249	0	0	0	0	0	0	0	0	0	0	0.02091	0	0
k__Bacteria|p__Firmicutes|c__CFGB3072|o__OFGB3072|f__FGB3072|g__GGB9787|s__GGB9787_SGB15410	0.03911	0.05837	0	0	0	0	0	0	0	0	0	0	0	0	0.14198	0.06433	0	0	0	0	0	0	0	0	0	0	0.01601	0	0	0	0	0	0	0	0	0	0	0	0.02135	0	0.31443	0	0	0	0	0	0	0	0
k__Bacteria|p__Firmicutes|c__Clostridia|o__Eubacteriales|f__Clostridiaceae|g__Clostridium|s__Clostridium_fessum	0.03792	0.04833	0.12777	0.087	0.08072	0	0	0	0.10573	0.03316	0.0435	0.45622	0	0	0	0.01244	0	0.01331	0.57175	0.10491	0.00833	0	0.55182	0.08509	0.03721	0.04796	0	0.00502	0	0	0	0.05789	0	0	0.18501	0	0	0.07368	0	0.05441	0.00063	0	0	0	0.00844	0	0.02063	0.03933	0.16181
k__Bacteria|p__Firmicutes|c__Clostridia|o__Eubacteriales|f__Lachnospiraceae|g__GGB3588|s__GGB3588_SGB4808	0.0369	0	0	0	0	0	0	0	0.1599	0	0	0	0	0	0.04577	0.12307	0	0	0	0	0	0	0	0	0	0	0.32716	0.01449	0	0.0039	0	0	0	0	0	0	0	0	0.23295	0	0	0	0	0	0	0	0	0	0
k__Bacteria|p__Firmicutes|c__Clostridia|o__Eubacteriales|f__Oscillospiraceae|g__Lawsonibacter|s__Lawsonibacter_asaccharolyticus	0.03658	0.37291	0.12137	0.16526	0.56706	0.0809	0.04448	0.01829	0.22324	0.35416	0.02714	0.02008	0.09846	0.00059	0.1149	0.07063	0.32058	0.33877	0	0.00526	0.05355	0.55029	0	0.00682	0	0.04753	0	0.1048	0.04589	0.0411	0	0.29176	0.16881	0.15335	0.02407	0.01808	0.31081	0	0.11215	0.40533	0.10203	0	0	0.01069	0.05513	0.06999	0.01148	0.11564	0.18007
k__Bacteria|p__Firmicutes|c__CFGB2890|o__OFGB2890|f__FGB2890|g__GGB9198|s__GGB9198_SGB14137	0.03646	0	0	0	0	0	0	0	0	0	0	0	0	0	0	0	0	0	0	0	0	0	0	0	0	0.07271	0	0	0.02897	0.06568	0	0	0	0.12511	0	0	0	0	0	0	0	0	0	0	0.00113	0	0	0	0
k__Bacteria|p__Firmicutes|c__Clostridia|o__Eubacteriales|f__Lachnospiraceae|g__Mediterraneibacter|s__Mediterraneibacter_butyricigenes	0.03638	0.15294	0.09659	0.01279	0	0.04884	0.19174	0.09921	0	0	0.12576	0.03484	0	0	0.04544	0.04355	0	0.08992	0	0.05337	0.06587	0	0	0	0	0.12097	0.03956	0.05603	0.17666	0.03333	0	0	0	0	0.02024	0	0.04669	0.00159	0	0.03554	0.05741	0	0.1065	0.05468	0	0	0.01696	0	0.11141
k__Bacteria|p__Firmicutes|c__CFGB79326|o__OFGB79326|f__FGB79326|g__GGB43675|s__GGB43675_SGB61016	0.03518	0	0	0	0	0	0	0	0.01466	0	0	0	0	0	0.05602	0	0	0	0	0	0	0	0	0	0	0	0	0	0	0.0309	0	0	0	0	0	0.54293	0	0	0	0	0	0	0	0	0	0	0.99259	0	0
k__Bacteria|p__Firmicutes|c__CFGB2833|o__OFGB2833|f__FGB2833|g__GGB13349|s__GGB13349_SGB13960	0.03497	0	0	0	0	0	0	0	0	0	0	0	0	0	0	0	0	0	0	0	0	0	0	0	0	0	0	0	0	0	0	0	0	0	0	0	0	0	0	0	0	0	0	0	0	0	0	0	0
k__Bacteria|p__Firmicutes|c__Clostridia|o__Eubacteriales|f__Oscillospiraceae|g__Pseudoruminococcus|s__Pseudoruminococcus_massiliensis	0.03461	0.75082	0	0	0	0	0	0	0.73883	0	0	0	0	0	0	0	1.22787	1.91197	0	0	0	0	0	0	0	0	0.17176	0.79303	0	0	0	0	0	0	0	0	0	0	0	0	0	1.59566	0	0.08811	0	0	0.55007	0	0
k__Bacteria|p__Firmicutes|c__Erysipelotrichia|o__Erysipelotrichales|f__Erysipelotrichaceae|g__Erysipelatoclostridium|s__Clostridium_spiroforme	0.0343	0.02358	0.03019	0.0293	0	0	0	0.39704	0	0.13502	0	0	0	0	0.01608	0.01011	0.07535	0.07786	0.02446	0	0	0	0	0	0	0.00686	0	0	0.20078	0	0.23938	0.06866	0	0.05051	0	0.02515	0.06577	0.02947	0	0	0	0.08294	0.08578	0.06331	0	0	0.20291	0.18161	0.05686
k__Bacteria|p__Firmicutes|c__CFGB9272|o__OFGB9272|f__FGB9272|g__GGB9296|s__GGB9296_SGB14253	0.03421	0	0	0	0	0	0	0	0	0	0	0	0	0	0	0.01052	0	0	0	0	0.00124	0	0	0	0	0	0	0	0	0	0	0	0	0	0	0	0	0	0	0	0.00417	0	0	0	0.00584	0	0	0	0
k__Bacteria|p__Firmicutes|c__CFGB3072|o__OFGB3072|f__FGB3072|g__GGB9786|s__GGB9786_SGB15409	0.03382	0	0	0	0	0	0	0	0	0	0	0	0	0	0.08936	0	0	0	0	0	0	0	0.00831	0	0	0	0.18811	0	0	0	0	0	0	0	0	0	0	0	0.01648	0	0.08875	0	0.59883	0	0.01112	0	0	0	0
k__Bacteria|p__Firmicutes|c__Clostridia|o__Eubacteriales|f__Oscillospiraceae|g__GGB9667|s__GGB9667_SGB15164	0.03206	0.18181	0.13483	0.00448	0.02034	0	0	0.02272	0.02518	0.0479	0.07003	0	0	0	0.0082	0.03108	0.03004	0.00733	0	0	0	0	0	0.00549	0	0.10519	0	0.12221	0	0.04536	0	0.25281	0	0	0.00159	0	0	0	0.04607	0	0	0.00936	0.00042	0.00121	0.05516	0	0	0.01023	0.02307
k__Bacteria|p__Firmicutes|c__Clostridia|o__Eubacteriales|f__Christensenellaceae|g__Christensenellaceae_unclassified|s__Christensenellaceae_bacterium	0.03109	0.0034	0	0	0	0.02974	0	0	0.01662	0.00124	0	0	0	0	0.00896	0	0.0122	0	0	0	0.00207	0	0	0	0	0	0	0	0.00303	0.00123	0	0	0	0	0	0	0	0	0	0	0.03131	0	0	0	0	0	0	0	0
k__Bacteria|p__Actinobacteria|c__Actinomycetia|o__Bifidobacteriales|f__Bifidobacteriaceae|g__Bifidobacterium|s__Bifidobacterium_longum	0.02931	0	0.05133	3.32898	0	0	0.01671	0.65571	0.07552	4.2667	0.11465	0.93624	0	0	0	1.41056	0.81992	0	0.30295	0.07615	0.05367	0.00097	0.35923	0.01898	2.91443	0	0	0	1.14045	0.92042	0	1.50221	8.68068	0	0.16883	0.61948	1.33479	0.12542	0	0	0	2.37154	0.21815	1.45187	0.55907	0	3.92465	8.19498	3.43173
k__Bacteria|p__Firmicutes|c__CFGB79291|o__OFGB79291|f__FGB79291|g__GGB9522|s__GGB9522_SGB14921	0.02916	0.01475	0	0	0.13179	0	0.08551	0	0.04767	0.01016	0	0	0	0	0.11223	0.01435	0.06737	0.0545	0	0.04315	0.09588	0	0	0	0	0	0.07534	0.05252	0.18626	0	0	0	0	0	0.02011	0	0	0	0.10567	0	0	0	0.18538	0.11807	0	0	0.06903	0	0.13241
k__Bacteria|p__Firmicutes|c__CFGB79245|o__OFGB79245|f__FGB79245|g__GGB3510|s__GGB3510_SGB4687	0.02895	0.09135	0	0.01852	0	0	0.01531	0	0	0.27338	0	0	0	0	0	0.05002	0	0.00176	0	0	0.04455	0	0	0	0	0.25598	0	0	0	0.07732	0	0	0	0	0	0	0	0	0	0	0.00668	0	0.00458	0.00032	0.01022	0	0.08129	0.01819	0.0114
k__Bacteria|p__Firmicutes|c__Clostridia|o__Eubacteriales|f__Lachnospiraceae|g__Fusicatenibacter|s__Fusicatenibacter_sp_CLA_AA_H277	0.0287	0.224	0	0.02405	0.21892	0.04945	0.00432	0	0.04056	0.08152	0.01232	0	0	0	0	0.16148	0	0.28591	0.05934	0	0.08232	0.01781	0	0.05176	0	0.18603	0.02276	0.01959	0.20126	0.04794	0	0	0	0.13967	0.05919	0	0.17183	0.04501	0	0.61414	0.00676	0	0.49255	0.05824	0.97228	0.29281	0.00517	0	0
k__Bacteria|p__Firmicutes|c__CFGB2960|o__OFGB2960|f__FGB2960|g__GGB9302|s__GGB9302_SGB14263	0.02677	0	0	0	0	0	0	0	0	0	0	0	0	0	0	0	0	0	0	0	0	0	0	0	0	0	0	0	0.38352	0.02645	0	0	0	0	0	0	0	0	0	0	0	0	0	0	0	0	0	0	0
k__Bacteria|p__Firmicutes|c__Clostridia|o__Eubacteriales|f__Oscillospiraceae|g__GGB9641|s__GGB9641_SGB15117	0.02672	0	0.07822	0	0.00378	0	0	0	0	0.04789	0	0	0	0	0	0	0	0	0	0	0	0	0	0	0	0	0	0	0	0	0	0.07434	0	0	0	0.0001	0	0.05588	0	0	0	0	0.00061	0.07431	0.1004	0	0.11202	0	0.06847
k__Bacteria|p__Firmicutes|c__CFGB3072|o__OFGB3072|f__FGB3072|g__GGB45495|s__GGB45495_SGB63167	0.02636	0.00385	0	0	0	0	0.06139	0	0.14274	0	0	0	0	0	0.08739	0.00816	0.00112	0	0.00089	0.01617	0	0	0	0	0	0.01302	0	0.0083	0.00033	0.01464	0	0	0	0	0	0	0	0	0.14349	0	0	0	0	0.0639	0	0	0.04122	0	0
k__Bacteria|p__Firmicutes|c__CFGB3172|o__OFGB3172|f__FGB3172|g__GGB10692|s__GGB10692_SGB17347	0.026	0	0	0	0	0	0	0	0	0	0	0	0	0	0	0.02323	0	0	0	0	0.0637	0	0	0	0	0	0	0	0	0.00547	0	0	0	0	0	0	0	0	0	0	0	0	0	0.04654	0	0	0	0	0
k__Bacteria|p__Firmicutes|c__Clostridia|o__Eubacteriales|f__Eubacteriales_unclassified|g__GGB9760|s__GGB9760_SGB15373	0.02314	1.29423	0	0.31125	0.38956	1.36553	0	0	0	0	1.09693	0.17566	0	0	0.00148	0.43325	0	0	0.89014	0.50768	0.02834	0.81316	0.10742	0	0	0.40872	0.08541	0.07927	0.10861	0.10353	0	0	0	1.35056	0.18745	0	0	0	0	0	0	0	0.25227	0.01924	0.31279	0	0.0859	0.34824	0
k__Bacteria|p__Synergistetes|c__Synergistia|o__Synergistales|f__Synergistaceae|g__Cloacibacillus|s__Cloacibacillus_evryensis	0.02295	0	0	0	0	0	0.02088	0	0.08332	0	0.04688	0	0	0	0	0.00164	6.88922	0	0	0.01187	0	0	0	0	0	0	0	0	0	0.01203	0	0	0	0	0	0	0	0	0	0	0	0	0	0.01452	0	0	0	0	0
k__Bacteria|p__Firmicutes|c__Clostridia|o__Eubacteriales|f__Lachnospiraceae|g__GGB3475|s__GGB3475_SGB4638	0.02283	0	0	0	0.05763	0	0.00073	0	0.06616	0	0	0	0	0	0.35685	0.06395	0.49099	0.71363	0	0.25164	0.19892	0	0	0	0	0.01976	0.00496	0	0	0	0	0	0	0	0.07039	0	0	0	0.09767	0	0	0	0	0.20556	0	0	0	0	0.13077
k__Bacteria|p__Firmicutes|c__Clostridia|o__Eubacteriales|f__Lachnospiraceae|g__GGB3619|s__GGB3619_SGB4894	0.0226	0	0	0	0.00278	0	0	0	0.00376	0	0	0	0	0	0.09177	0.00078	0	0	0	0	0.31522	0	0	0	0	0	0	0	0	0	0	0	0	0	0	0	0	0	0.04365	0	0	0	0	0	0.04839	0	0	0	0
k__Bacteria|p__Firmicutes|c__Clostridia|o__Eubacteriales|f__Lachnospiraceae|g__Roseburia|s__Roseburia_sp_AF02_12	0.02246	0	0	0	0	0	0	0.00451	0	0	0	0	0	0	0	0	0	0.05891	0.16852	0.86735	0	0	0	0	5.07495	0	0.31587	0.00512	0	0.05175	0	0	0	0	0.58073	0.14179	0.00932	0	0.18128	0	0.04396	0	0	0	0.1982	0	1.33773	0	0
k__Bacteria|p__Firmicutes|c__Clostridia|o__Eubacteriales|f__Oscillospiraceae|g__Ruthenibacterium|s__Ruthenibacterium_lactatiformans	0.02137	0.14056	0.42988	0.01701	0.58924	0.35619	0.64969	0.54308	0.08421	0.02477	0.20383	0.02173	0.14412	0.03995	0.28431	0.04225	0.16418	0.08812	0.08239	1.04295	0.0176	0.0856	0	0.20247	1.59965	0.27001	0.15294	0.13512	0.21984	0.62934	1.25872	0.71279	0.6891	0.34329	0.017	0.16884	0.05118	0.04445	0.39039	0.21212	0.19682	0.10665	0.06678	0.67375	0.30363	0.02476	0.07168	0.15941	0.09134
k__Bacteria|p__Firmicutes|c__Clostridia|o__Eubacteriales|f__Oscillospiraceae|g__GGB38744|s__GGB38744_SGB14842	0.01883	0.0494	0	0.00738	0.00852	0.0186	0.0942	0.06618	0.04118	0.01741	0.03626	0	0.16994	1.19024	0.00452	0	0.0199	0.21592	0.16067	0.04916	0.00098	0	0	0	4.91628	0.23928	0	0	0	0.01744	0	0.04213	0	0.02065	0	0	0	0.0355	0.05469	0	0.0242	0	0	0.02985	0.18678	0	0.03403	0	0.12233
k__Bacteria|p__Bacteria_unclassified|c__Bacteria_unclassified|o__Bacteria_unclassified|f__Bacteria_unclassified|g__GGB79097|s__GGB79097_SGB105802	0.01867	0	0	0	0	0	0	0	0	0	0	0	0	0	0	0	0	0	0	0	0	0	0	0	0	0	0	0	0	0	0	0.0253	0	0	0	0	0	0	0.02475	0	0	0	0	0	0	0	0	0	0
k__Bacteria|p__Firmicutes|c__Clostridia|o__Eubacteriales|f__Lachnospiraceae|g__Blautia|s__Blautia_faecicola	0.01844	0	0	0	0	0	0	0	0	0	0	0	0	0	0.02253	0	0	0	0	0	0	0	0	0	0	0	0.11612	0	0	0	0	0	0	0	1.40333	0	0.05831	0	0	0	0	0	0	0.00214	0	0	0	0	0
k__Bacteria|p__Candidatus_Melainabacteria|c__Candidatus_Melainabacteria_unclassified|o__Candidatus_Gastranaerophilales|f__Candidatus_Gastranaerophilales_unclassified|g__Candidatus_Gastranaerophilales_unclassified|s__Candidatus_Gastranaerophilales_bacterium	0.01836	0	0	0	0	0	0	0	0	0	0	0	0	0	0	0	0	0	0	0	0	0	0	0	0	0	0	0	0	0	0	0	0	0	0	0	0	0	0	0	0	0	0	0.00087	0	0	0	0	0
k__Bacteria|p__Bacteroidota|c__Bacteroidia|o__Bacteroidales|f__Bacteroidaceae|g__Phocaeicola|s__Phocaeicola_dorei	0.01724	0.41434	0.00641	0.64897	2.0315	0.01378	0	0.10969	0.4484	1.44626	0	0	0.14979	0	0.09747	0	0	0	0.1567	0.22276	0	0	0	0	0	0	0	0	0	0.48643	0	0	0	0	0	0	0.84662	4.83972	0	0	0	0	0.00147	0.14713	0.09983	7.51926	0.08511	0.6354	0.87421
k__Bacteria|p__Firmicutes|c__CFGB2930|o__OFGB2930|f__FGB2930|g__GGB9253|s__GGB9253_SGB14199	0.01716	0	0	0	0	0	0	0	0.00245	0	0	0	0	0	0	0	0	0	0	0	0	0	0	0	0	0	0	0	0	0	0	0	0	0	0	0	0	0	0	0	0	0	0	0	0	0	0	0	0
k__Bacteria|p__Firmicutes|c__Clostridia|o__Eubacteriales|f__Oscillospiraceae|g__GGB9627|s__GGB9627_SGB15081	0.01663	0	0	0	0	0.36703	0	0	0	0	0	0.15918	0	0	0	0	0	0	0	0.07874	0.00543	0	0	0.05779	0	0	0	0	0	0	0	0	0	0	0	0	0	0	0	0	0.03739	0	0	0	0	0	0.02427	0	0
k__Bacteria|p__Firmicutes|c__CFGB3070|o__OFGB3070|f__FGB3070|g__GGB33544|s__GGB33544_SGB53490	0.0165	0	0	0	0	0	0.02937	0	0	0	0	0	0	0	0	0	0	0.01259	0	0	0	0	0	0	0	0	0	0	0	0.00178	0	0	0	0	0	0	0	0	0	0	0	0	0	0	0	0	0	0	0
k__Bacteria|p__Firmicutes|c__Clostridia|o__Eubacteriales|f__Oscillospiraceae|g__Anaeromassilibacillus|s__Anaeromassilibacillus_senegalensis	0.01641	0	0	0	0	0	0	0	0.06653	0.04547	0	0	0.04655	4.2266	0.01498	0.00986	0	0.04233	0.08616	0.01443	0.23489	0.09373	0	0.00695	0.61886	0.19282	0	0.03272	0	0	0.10061	0	0	0.10372	0.04765	0.10528	0.02273	0	0	0	0.00756	0	0.00964	0	0.12702	0.01615	0.01465	0.00754	0.09975
k__Bacteria|p__Firmicutes|c__Clostridia|o__Eubacteriales|f__Oscillospiraceae|g__Neglectibacter|s__Neglectibacter_timonensis	0.01621	0.02615	0.2664	0	0.25793	1.72632	0.52234	0.92956	0.53537	0	0.98538	0.19375	0.46486	0	0.0014	0	0.03226	0.21013	0.15577	0.80514	0	0	0.05737	0.27224	0	0.03005	0.05863	0.42988	0.02999	0.05246	0.22936	0.00413	0.16295	0	0	0.08322	0	0.85715	0.00129	0	1.13973	0	0.02854	0.00958	0.49657	0	0.01887	0	0.1666
k__Bacteria|p__Firmicutes|c__Clostridia|o__Eubacteriales|f__Clostridiaceae|g__Clostridiaceae_unclassified|s__Clostridiaceae_unclassified_SGB4771	0.01543	0.09082	0	0	0	0	0	0	0	0	0	0	0	0	0	0.01467	0	0	0	0	0.00589	0.01484	0	0	0	0	0	0	0	0	0	0	0	0	0	0	0	0	0	0	0	0	0	0	0	0	0	0	0
k__Bacteria|p__Firmicutes|c__Erysipelotrichia|o__Erysipelotrichales|f__Turicibacteraceae|g__Turicibacter|s__Turicibacter_bilis	0.01501	0	0	0	0	0	0.01634	0	0	0	0.29158	0	0	0	0.00048	0.01618	0	0	0	0	0	0	0	0	0	0	0.01847	0	0	0	0	0	0.21839	0.00377	0	0	0	0	0	0	0	0.09782	0.00717	0	0.10909	0	0	0	0.00093
k__Bacteria|p__Firmicutes|c__Clostridia|o__Eubacteriales|f__Oscillospiraceae|g__Faecalibacterium|s__Faecalibacterium_sp_CLA_AA_H233	0.01475	0.05146	0	0	0.47342	0	0	0.00186	0.19516	0.09281	0.00882	2.09486	0	0	0	0.01825	0	0	0.02191	0	0	0.06647	0.2657	0	2.2706	0	0	0	0	0	0	0	0.00395	0	0	0.04314	0.58871	0	0.13118	5.84196	0	0	0	0	0	0	0	0	0
k__Bacteria|p__Firmicutes|c__Clostridia|o__Eubacteriales|f__Oscillospiraceae|g__Fournierella|s__Fournierella_massiliensis	0.01464	0	0	0	0.01226	0	0	0	0.00252	0	0	0	0	0	0.01361	0.00399	0	0	0	0	0.0015	0.00581	0	0	0	0	0	0	0	0	0	0	0	0	0	0	0.01597	0	0	0	0	0	0	0	0	0	0	0	0
k__Bacteria|p__Actinobacteria|c__Coriobacteriia|o__Eggerthellales|f__Eggerthellaceae|g__GGB45432|s__GGB45432_SGB63101	0.01438	0.1266	0.08817	0.10723	0.35287	0.09844	0.15245	0.19732	0.26851	0.10824	0.04935	0.00032	0	0	0.07364	0.41761	0.13604	0.4048	0.03666	0.00601	0.068	0	0	0.03002	0.03203	0.24126	0.04747	0.27362	0.04819	0.70972	0	0.08308	0.05031	0.02733	0	0	0.02599	0.01931	0.06409	0.02777	0.12906	0	0.04807	0.02397	0.04037	0.04466	0.22342	0.06998	0.00829
k__Bacteria|p__Firmicutes|c__CFGB10318|o__OFGB10318|f__FGB10318|g__GGB4658|s__GGB4658_SGB6445	0.01414	0	0	0	0	0	0	0	0	0	0	0	0	0	0	0	0	0	0	0	0	0	0	0	0	0	0	0	0	0	0	0	0	0	0	0	0	0	0	0	0	0	0	0.06783	0	0	0	0	0
k__Bacteria|p__Firmicutes|c__Clostridia|o__Eubacteriales|f__Eubacteriaceae|g__Eubacterium|s__Eubacterium_limosum	0.01368	0	0	0	0	0	0	0	0	0	0	0	0	0	0	0	0	0	0	0	0	0	0	0	0	0	0	0	0	0	0	0	0	0	0	0	0	0	0	0	0	0	0	0	0	0	0	0	0
k__Bacteria|p__Firmicutes|c__Clostridia|o__Eubacteriales|f__Oscillospiraceae|g__Vescimonas|s__Vescimonas_SGB15086	0.01288	0	0	0	0	0	0	0	0	0	0	0	0	0	0	0	0	0	0	0	0	0	0	0	0	0	0.07355	0	0	0.05145	0	0	0	0	0	0	0	0	0	0	0	0	0	0	0	0	0	0	0
k__Bacteria|p__Firmicutes|c__CFGB73062|o__OFGB73062|f__FGB73062|g__GGB9059|s__GGB9059_SGB13976	0.01279	0	0	0	0	0	0	0	0.067	0	0	0	0	0	0	0	0	0	0	0	0	0	0	0	0	0	0	0	0	0	0	0	0	0	0	0	0	0	0	0	0	0	0	0.03343	0.00675	0	0	0	0
k__Bacteria|p__Firmicutes|c__Clostridia|o__Eubacteriales|f__Eubacteriales_unclassified|g__Eubacteriales_unclassified|s__Clostridiales_bacterium_Marseille_P2846	0.01265	0	0	0	0.00591	0.1548	0.07542	0	0	0	0.0101	0	0	0	0	0	0.07231	0.16336	0	0.00623	0	0	0	0	0	0.0011	0	0.01326	0	0	0	0.05339	0	0.00077	0	0	0	0	0.01741	0	0	0	0	0	0.00178	0.00331	0.01632	0	0
k__Bacteria|p__Firmicutes|c__Clostridia|o__Eubacteriales|f__Lachnospiraceae|g__Lachnospiraceae_unclassified|s__Lachnospiraceae_bacterium_AM48_27BH	0.01265	0	0	0	0	0	0	0	0	0	0	0	0	0	0	0	0	0	0	0	0	0	0.03818	0	0	0	0	0	0	0	0	0	0	0	0	0	0	0	0	0	0	0	0	0	0	0.0067	0	0	0
k__Bacteria|p__Firmicutes|c__Clostridia|o__Eubacteriales|f__Lachnospiraceae|g__Marvinbryantia|s__Marvinbryantia_SGB4691	0.01254	0.04226	0	0	0.0341	0	2.82889	0	0.09813	0	0	0	0	0	0	0.03615	0	0	0	0	0	0	0	0	0	0.00985	0	0	0	0	0.16019	0	0	0	0	0.28458	0	0	0.02292	0	0	0	0	0	0	0	0.0904	0	0.02798
k__Bacteria|p__Firmicutes|c__Clostridia|o__Eubacteriales|f__Lachnospiraceae|g__Wansuia|s__Wansuia_hejianensis	0.01245	0.02349	0.00901	0.01021	0.01656	0.0284	0.02577	0.07903	0.03021	0.02818	0.0205	0	0.08268	0	0.0487	0.00861	0.0223	0.03166	0.00728	0.02189	0.00271	0.11354	0.00228	0.08493	0.0488	0.02955	0.01721	0.05745	0.02352	0.00769	0.05701	0.01223	0.22517	0.06423	0.03865	0.0323	0.00215	0.0048	0.00556	0.05735	0.03808	0	0.01886	0.01455	0.01214	0.03035	0.00592	0.10325	0.0331
k__Bacteria|p__Firmicutes|c__Clostridia|o__Eubacteriales|f__Oscillospiraceae|g__Anaerotruncus|s__Anaerotruncus_massiliensis	0.01198	0	0	0.05657	0.09041	0.11614	0.25619	0.02025	0.16848	0	0.22545	0	0	0	0.00116	0.07757	0.14139	0.06865	0	0.13827	0	0	0	0	0	0.0645	0	0.03986	0	0.05253	0	0	0	0.00237	0.02431	0.10749	0	0	0	0	0.02545	0	0	0	0.00054	0	0.07505	0	0
k__Bacteria|p__Firmicutes|c__CFGB3054|o__OFGB3054|f__FGB3054|g__GGB9694|s__GGB9694_SGB15207	0.0119	0	0	0	0	0	0	0	0	0	0	0	0	0	0	0	0	0	0	0	0	0	0	0	0	0	0	0	0	0	0	0	0	0	0	0	0	0	0	0	0	0	0	0	0	0	0	0	0
k__Bacteria|p__Firmicutes|c__CFGB3072|o__OFGB3072|f__FGB3072|g__GGB9784|s__GGB9784_SGB15407	0.0119	0	0	0	0	0	0	0	0	0	0	0	0	0	0.01431	0	0	0	0	0.01034	0.02137	0	0	0	0	0	0.04218	0	0	0	0	0	0	0	0	0	0	0	0	0	0	0	0	0	0.00117	0	0	0	0
k__Bacteria|p__Bacteroidota|c__Bacteroidia|o__Bacteroidales|f__Barnesiellaceae|g__Coprobacter|s__Coprobacter_secundus	0.0117	0	0	0.05168	0	0	0	0	0	0	0	0	0	0	0	0	0	0	0	0	0	0	0	0	0	0	0	0	0	0.00383	0	0	0	0	0	0	0	0	0	0	0	0	0	0	0	0	0.0093	0.01188	0
k__Bacteria|p__Firmicutes|c__Clostridia|o__Eubacteriales|f__Lachnospiraceae|g__Lachnospiraceae_unclassified|s__Lachnospiraceae_bacterium_CLA_AA_H215	0.01158	0.06069	0	0	0	0	0	0	0.01329	0	0	0	0	0	0.01318	0.14141	0	0	0	0	0.22297	0	0	0	0	0	0	0	0.02203	0	0	0	0	0	0.03183	0	0	0	0	0	0	0	0	0	0.15761	0	0	0.01482	0
k__Bacteria|p__Firmicutes|c__Erysipelotrichia|o__Erysipelotrichales|f__Erysipelotrichaceae|g__Holdemania|s__Holdemania_filiformis	0.01155	0	0	0	0.02431	0	0	0.01419	0	0.00121	0	0	0.02404	0.04576	0	0	0.00851	0	0.00552	0	0.00853	0.02348	0	0	0	0	0	0.00143	0.00774	0.01091	0	0.02353	0.00029	0.03123	0	0	0.038	0	0.00032	0.15725	0	0	0	0	0	0	0	0	0
k__Bacteria|p__Firmicutes|c__CFGB2844|o__OFGB2844|f__FGB2844|g__GGB9110|s__GGB9110_SGB14043	0.01113	0	0	0	0	0	0	0	0	0	0	0	0	0	0	0	0.00522	0	0	0	0	0	0	0	0	0	0	0	0	0	0	0	0	0	0	0	0	0	0	0	0	0	0	0	0	0	0	0	0
k__Bacteria|p__Proteobacteria|c__Betaproteobacteria|o__Burkholderiales|f__Sutterellaceae|g__Sutterella|s__Sutterella_wadsworthensis	0.01104	0	0	0	0	0	0	0	0.0006	0.04373	0.02981	0	0	0	0	0	0	0	0.07106	0	0	0	0.10939	0.00018	0	0	0	0.0613	0	0	0	0	0	0.56965	0.00982	0	0.4913	0.01178	0	0	0	0	0	0	0	0	0.01398	0	0.03896
k__Bacteria|p__Bacteroidota|c__Bacteroidia|o__Bacteroidales|f__Rikenellaceae|g__Alistipes|s__Alistipes_finegoldii	0.01085	0	0	0.6529	0.93652	0.3085	0	0.00206	0	0.55805	2.24262	1.71826	0	0	0	0.07302	2.79512	0	0.61864	0.02328	0.00592	0	0	0	0	0	2.09969	0.31606	0.61865	0	0	0	0	2.05504	0	0.51638	0.04336	0.00513	0	0.66793	0.18837	0	0.10855	0.28314	0.17437	0.82067	0.28819	0.05868	0.01092
k__Bacteria|p__Firmicutes|c__Clostridia|o__Eubacteriales|f__Oscillospiraceae|g__Provencibacterium|s__Provencibacterium_massiliense	0.01026	0.00355	0	0	0.00387	0.00834	0	0	0	0	0.00589	0	0	0	0	0	0.02518	0.00119	0.02284	0.00706	0	0	0.00862	0.00939	0	0.00077	0	0.01386	0.00029	0.00092	0.04586	0	0.07169	0	0.00168	0.00226	0.00322	0	0	0	0.00135	0	0	0	0.00581	0.01096	0.00241	0	0
k__Bacteria|p__Firmicutes|c__Clostridia|o__Eubacteriales|f__Oscillospiraceae|g__GGB9646|s__GGB9646_SGB15123	0.01013	0.00042	0	0	0.00293	0	0	0	0.00241	0.0159	0	0	0	0	0.01161	0	0	0.00059	0	0	0	0.06162	0	0	0	0	0	0.00759	0	0	0	0	0	0	0	0	0	0	0	0	0	0	0	0	0	0	0	0	0
k__Bacteria|p__Actinobacteria|c__Coriobacteriia|o__Eggerthellales|f__Eggerthellaceae|g__Gordonibacter|s__Gordonibacter_urolithinfaciens	0.01011	0.15796	0	0.01549	0.03827	0.38517	0.04408	0	0.03384	0.22915	0	0	0	0	0	0	0.03807	0	0	0.03094	0	0	0	0	0.09223	0.18121	0.05984	0.32028	0	0.00572	0.30383	0.43376	0	0	0	0.12255	0.18104	0	0	0.34424	0.0746	0	0	0	0.02003	0.05123	0.02174	0	0
k__Bacteria|p__Firmicutes|c__CFGB1011|o__OFGB1011|f__FGB1011|g__GGB2653|s__GGB2653_SGB3574	0.01005	0.00586	0.0197	0.00629	0.01473	0	0.00151	0.0207	0.01137	0.01648	0.01169	0	0.00626	0	0	0.01057	0.00801	0	0	0.00568	0	0	0	0.00019	0	0.01972	0	0.06867	0.01144	0.01042	0	0.02488	0	0.03319	0.05292	0.04716	0.00824	0.13592	0	0.01947	0.09829	0	0.01392	0	0.92604	0	0.00025	0.01447	0
k__Bacteria|p__Firmicutes|c__CFGB1776|o__OFGB1776|f__FGB1776|g__GGB4684|s__GGB4684_SGB6478	0.00898	0	0	0	0	0	0	0	0	0.319	0	0	0	0	0	0.7082	0	0	0	0	1.48228	0	0	0	0	0	0	0	1.89778	0	0	0	0	0	0	0	0	0	0	0	0	0	0	0	0	0	0	0	0
k__Bacteria|p__Firmicutes|c__CFGB3038|o__OFGB3038|f__FGB3038|g__GGB9529|s__GGB9529_SGB14929	0.00826	0	0	0	0	0	0	0	0	0	0	0	0	0	0	0	0	0	0	0	0.0011	0	0	0	0	0	0	0	0	0	0	0	0	0.01014	0	0	0	0	0	0	0	0	0	0	0	0.00081	0.00124	0	0
k__Bacteria|p__Firmicutes|c__CFGB3070|o__OFGB3070|f__FGB3070|g__GGB9775|s__GGB9775_SGB15395	0.00823	0.05187	0	0.00923	0.30507	0	0	0.01338	0	0	0	0	0	0	0	0.02623	0	0	0	0.00917	0	0	0	0	0	0.00501	0	0	0.00152	0.01816	0	0	0	0	0	0	0	0.01445	0	0	0.00195	0	0	0	0	0	0.0828	0	0
k__Bacteria|p__Firmicutes|c__Clostridia|o__Eubacteriales|f__Lachnospiraceae|g__Anaerotignum|s__Anaerotignum_faecicola	0.00759	0.01137	0	0	0	0	0	0.0108	0.00935	0	0	0.04311	0	0	0	0.0027	0	0	0	0	0.05245	0.34036	0	0	0	0.06055	0	0	0	0.00094	0	0	0.16758	0	0	0	0.03658	0.21394	0	0.166	0.07222	0	0.00589	0	0.06127	0.0314	0	0	0.3759
k__Bacteria|p__Firmicutes|c__Clostridia|o__Eubacteriales|f__Lachnospiraceae|g__Faecalicatena|s__Faecalicatena_contorta	0.00754	0	0.00428	0.01469	0.0212	0.0252	0	0.01983	0.01055	0.00431	0.00213	0	0	0	0.0246	0	0.09596	0.00326	0.00072	0.03928	0.01504	0.02136	0	0	0	0.01547	0	0	0	0	0.17761	0.02976	0.01851	0.05185	0	0.00297	0.00276	0	0.01216	0.01993	0	0.13536	0.05204	0.00016	0	0.0012	0	0.01479	0
k__Bacteria|p__Firmicutes|c__Clostridia|o__Eubacteriales|f__Oscillospiraceae|g__Congzhengia|s__Congzhengia_minquanensis	0.0075	0	0	0	0	0	0	0	0	0	0	0	0	0	0.00123	0	0.02612	0	0	0	0	0	0	0	0	0	0.03184	0	0.00241	0	0	0	0	0	0	0	0	0	0.01598	0	0	0	0	0.15817	0	0	0	0	0
k__Bacteria|p__Firmicutes|c__Clostridia|o__Eubacteriales|f__Lachnospiraceae|g__GGB51441|s__GGB51441_SGB71759	0.00739	0.15333	0	0.01133	0	0	0	0	0.00964	0	0	0	0	0	0	0.07179	0	0.18903	0	0	0.00478	0.12729	0	0.04466	0	0.01956	0	0.00073	0.03846	0	0	0	0	0	0.01515	0	0.00787	0	0	0	0	0	0	0.05565	0.11716	0	0	0	0
k__Bacteria|p__Firmicutes|c__Clostridia|o__Eubacteriales|f__Eubacteriaceae|g__Eubacteriaceae_unclassified|s__Eubacteriaceae_bacterium	0.00737	0.00087	0.02557	0.02302	0.00407	0.08664	0	0.14435	0	0.00907	0.04755	0.0228	0	0	0.04151	0.04809	0	0.0465	0.15361	0	0.03471	0	0.01624	0.00792	0	0.11281	0.09953	0.06185	0.14448	0	0	0	0	0	0.03236	0.00181	0.06225	0	0.00957	0.16519	0.06528	0.18847	0.28056	0.05993	0.10062	0	0.03021	0	0
k__Bacteria|p__Firmicutes|c__Clostridia|o__Eubacteriales|f__Eubacteriaceae|g__Eubacterium|s__Eubacterium_sp_AF16_48	0.00709	0	0	0	0.06372	0	0	0	0	0	0	0	0	0	0	0.11504	0	0	0	0	0	0.09734	0	0	0	0	0	0	0.00513	0.0029	0	0	0	0	0	0	0	0	0	0	0	0	0	0.07782	0	0	0	0	0
k__Bacteria|p__Firmicutes|c__Clostridia|o__Eubacteriales|f__Oscillospiraceae|g__Flavonifractor|s__Flavonifractor_plautii	0.00684	0.03872	0.64428	0.16747	0.41271	0	0.01027	0.25354	0.01417	0.25158	0.01951	0.18331	0.95737	1.26921	0.01696	0	0.1	0.00059	0.00546	0.00482	0	0.67848	0	0.05796	0.28369	0.02495	0	0.08995	0	0.09949	1.48529	0.2432	0.39166	1.03687	0.01199	0.00959	0.35987	0.138	0.00209	0.29893	0.00108	0.60871	0	0.0138	0.00985	0.10556	0.0056	0.08056	0.12395
k__Bacteria|p__Lentisphaerae|c__Lentisphaeria|o__Victivallales|f__Victivallaceae|g__Victivallis|s__Victivallis_vadensis	0.00682	0	0	0	0	0	0	0	0	0	0	0	0	0	0	0	0	0	0	0	0	0	0	0	0	0	0	0	0	0	0	0	0	0	0	0	0	0	0	0	0	0	0	0	0	0	0	0	0
k__Bacteria|p__Proteobacteria|c__Deltaproteobacteria|o__Desulfovibrionales|f__Desulfovibrionaceae|g__Desulfovibrio|s__Desulfovibrio_desulfuricans	0.00669	0	0	0	0	0	0.13128	0	0.20296	0	0	0	0	0	0	0	0.0191	0.00214	0	0	0	0	0	0	0	0.05999	0	0	0	0	0	0	0	0	0	0	0	0	0	0	0	0	0	0.10291	0	0	0	0	0
k__Bacteria|p__Firmicutes|c__CFGB4605|o__OFGB4605|f__FGB4605|g__GGB13404|s__GGB13404_SGB14252	0.00652	0	0	0	0	0	0	0	0	0	0	0	0	0	0	0.00424	0	0.02406	0	0	0.00602	0	0	0	0	0	0	0	0	0	0	0	0	0	0	0	0	0	0	0	0	0	0	0	0.00556	0	0	0	0
k__Bacteria|p__Firmicutes|c__CFGB1776|o__OFGB1776|f__FGB1776|g__GGB4683|s__GGB4683_SGB6473	0.00599	0	0	0	0	0	0	0	0.01148	0.03838	0	0	0	0	0.33737	0	0	0	0	0	0	0	0	0	0	0	0	0	0	0	0	0	0	0	0	0	0	0	0	0	0	0	0	0	0	0	0	0	0
k__Bacteria|p__Firmicutes|c__Bacilli|o__Lactobacillales|f__Streptococcaceae|g__Streptococcus|s__Streptococcus_mitis	0.00598	0	0	0	0.00512	0	0	0	0	0	0	0	0	0	0	0	0	0	0	0	0	0.00713	0.00877	0	0	0.0027	0	0	0	0	0	0	0	0	0	0	0	0.05078	0	0	0	0	0	0	0	0	0	0	0.01242
k__Bacteria|p__Firmicutes|c__Clostridia|o__Eubacteriales|f__Oscillospiraceae|g__GGB9237|s__GGB9237_SGB14179	0.00584	0	0	0	0	0	0.01167	0	0	0	0	0	0	0	0.02569	0.00904	0	0.00096	0	0	0	0	0	0	0	0.01602	0	0.00674	0	0	0	0	0	0	0	0	0	0	0	0	0.0193	0	0	0	0	0	0.0084	0	0
k__Bacteria|p__Firmicutes|c__Clostridia|o__Eubacteriales|f__Clostridiaceae|g__GGB3480|s__GGB3480_SGB4648	0.00556	0	0	0	0	0	0	0	0.03952	0.4454	0	0	0	0	0	0.53616	0	0	0	0	0.16389	0	0	0	0	0.0266	0	0	0	0	0	0	0	0	0	0	0	0	0	0	0	0	0	0.05389	0	0	0.02069	0	0
k__Bacteria|p__Firmicutes|c__Clostridia|o__Eubacteriales|f__Lachnospiraceae|g__GGB3649|s__GGB3649_SGB4958	0.00541	0	0	0	0	0	0	0	0	0	0	0	0	0	0	0	0	0	0	0.00375	0	0	0.02968	0.08435	0	0	0	0	0	0	0	0	0	0	0	0	0	0	0	0	0	0	0	0	0	0	0	0	0
k__Bacteria|p__Firmicutes|c__CFGB3072|o__OFGB3072|f__FGB3072|g__GGB45491|s__GGB45491_SGB63163	0.00526	0	0	0.01369	0.06626	0.16767	0.28186	0	0.12371	0.0322	0	0	0	0	0	0	0	0	0.00197	0.01634	0.03828	0	0	0	0	0.05512	0	0.1319	0.14081	0.04898	0	0.15524	0	0	0	0.27557	0	0	0	0	0	0	0.0262	0.09735	0	0	0.24204	0	0.01113
k__Bacteria|p__Firmicutes|c__CFGB9828|o__OFGB9828|f__FGB9828|g__GGB85719|s__GGB85719_SGB118452	0.00521	0	0	0	0	0	0	0	0	0	0	0	0	0	0	0	0	0	0	0	0	0	0	0	0	0	0	0	0	0	0	0	0	0	0	0	0	0	0	0	0	0	0	0	0	0	0	0	0
k__Bacteria|p__Firmicutes|c__CFGB72939|o__OFGB72939|f__FGB72939|g__GGB74511|s__GGB74511_SGB105989	0.0051	0	0	0	0	0	0	0	0	0	0	0	0	0	0	0	0	0	0	0	0	0	0	0	0	0	0	0	0	0	0	0	0	0.00696	0	0	0	0	0	0	0	0	0	0	0	0	0	0	0
k__Bacteria|p__Firmicutes|c__CFGB2959|o__OFGB2959|f__FGB2959|g__GGB9301|s__GGB9301_SGB14262	0.00503	0	0	0	0.00163	0	0.05387	0	0	0	0	0	0	0	0	0.01947	0	0	0	0	0	0	0	0	0	0	0	0.00478	0.00773	0	0	0	0	0	0	0	0	0	0	0	0	0	0	0	0	0	0.01179	0	0
k__Bacteria|p__Firmicutes|c__Clostridia|o__Eubacteriales|f__Clostridiaceae|g__Clostridiaceae_unclassified|s__Clostridiaceae_bacterium_Marseille_Q4143	0.00499	0.00969	0	0.0088	0	0	0	0	0.00642	0	0	0	0	0	0	0.00354	0	0	0	0	0	0	0	0	0	0	0	0	0	0	0	0	0	0	0.01145	0	0	0	0.07052	0	0	0	0	0	0	0	0	0.04629	0
k__Bacteria|p__Firmicutes|c__CFGB1374|o__OFGB1374|f__FGB1374|g__GGB3353|s__GGB3353_SGB4437	0.00478	0.03831	0	0	0	0	0	0	0	0	0.01161	0	0	0	0	0	0	0	0	0	0	0	0	0	0	0	0	0	0	0	0	0	0	0	0	0	0	0	0	0	0	0	0	0	0	0	0	0	0
k__Bacteria|p__Firmicutes|c__Clostridia|o__Eubacteriales|f__Oscillospiraceae|g__Oscillospiraceae_unclassified|s__Clostridium_leptum	0.00448	0.13125	0.68861	0.00852	0.21839	0.46572	0.34528	1.1324	0.13184	0.05608	0.76561	0.72204	2.10842	0.11328	0.11739	0.01267	0.00902	0.10208	0.24353	0.09592	0.00412	0.04471	0.02472	0.17354	1.36904	0.81652	0.02114	0.58944	0.38244	0.12048	0.02413	0.19126	0.14325	0.2986	0.02278	0.06914	0.0042	0.35938	0.00839	0.12749	0.43406	0	0.04441	0.01328	1.26827	0.001	0.03632	0.58364	0.26378
k__Bacteria|p__Firmicutes|c__Clostridia|o__Eubacteriales|f__Yeguiaceae|g__Yeguia|s__Yeguia_hominis	0.00436	0	0	0	0	0.01524	0	0	0.02595	0	0	0	0	0	0.0328	0.01201	0	0	0	0	0.00323	0	0	0	0	0	0	0	0	0	0	0	0	0	0	0	0	0	0	0	0.0119	0	0	0	0	0	0	0	0
k__Bacteria|p__Firmicutes|c__Clostridia|o__Eubacteriales|f__Oscillospiraceae|g__GGB9707|s__GGB9707_SGB15229	0.00429	0	0	0	0	0	0	0	0.00154	0	0	0	0	0	0	0.00911	0	0	0	0.00422	0.00881	0	0	0	0	0.01061	0	0	0.03936	0	0	0	0	0	0	0.00156	0.02308	0	0	0	0.01484	0	0	0	0.01839	0	0	0	0
k__Bacteria|p__Firmicutes|c__Clostridia|o__Eubacteriales|f__Eubacteriaceae|g__Eubacterium|s__Eubacterium_ramulus	0.00405	0.23198	0.29124	0.16493	0.41558	0	0	0	0.17539	0.13066	0.00819	0	0	0	0	0.24768	0	0.21737	0	0	0.1332	0	0.05603	0.01033	0	1.27414	0.05393	0.61439	0.07719	0	0	0	0.00051	0.44287	0.15895	0.421	0.31538	0.71277	0.0549	1.32484	0.77938	0	0	0.24454	0.01282	0	0	0.13346	0
k__Bacteria|p__Lentisphaerae|c__CFGB2378|o__OFGB2378|f__FGB2378|g__GGB6518|s__GGB6518_SGB9205	0.00386	0	0	0	0	0	0	0	0.00059	0	0	0	0	0	0	0	0	0	0	0	0	0	0	0	0	0	0	0	0	0	0	0	0	0	0	0	0	0	0	0	0	0	0	0	0	0	0	0	0
k__Bacteria|p__Firmicutes|c__Clostridia|o__Eubacteriales|f__Eubacteriales_Family_XIII_Incertae_Sedis|g__GGB2980|s__GGB2980_SGB3962	0.00381	0	0	0	0.05753	0	0.28313	0	0.00182	0	0.1297	0	0.12832	0	0	0.00701	0.1024	0.0183	0.0953	0.12704	0.00796	0	0	0.04036	0	0.02029	0	0.07148	0.01337	0.17014	0	0.05106	0.2351	0	0.01692	0	0	0.01938	0	0	0	0	0.0202	0.02746	0	0	0.04652	0.03258	0.00777
k__Bacteria|p__Firmicutes|c__Clostridia|o__Eubacteriales|f__Lachnospiraceae|g__Mediterraneibacter|s__Mediterraneibacter_massiliensis	0.00368	0.05643	0	0	0	0	0	0.01208	0.00029	0.00899	0.01627	0.00272	0	0	0	6e-05	0	0	0.00879	0.01005	0	0	0	0.04147	0	0	0	0.02466	0	0	0	0	0	0	0	0	0.00362	0.00997	0.00012	0	0	0	0	0.00542	0	0	0.04849	0	0.0036
k__Bacteria|p__Firmicutes|c__CFGB11916|o__OFGB11916|f__FGB11916|g__GGB34540|s__GGB34540_SGB54300	0.00355	0	0	0	0	0	0	0	0	0	0	0	0	0	0	0	0	0	0	0	0	0	0	0	0	0	0	0	0	0	0	0	0	0	0	0	0	0	0	0	0	0	0	0	0	0	0	0	0
k__Bacteria|p__Firmicutes|c__Clostridia|o__Eubacteriales|f__Oscillospiraceae|g__Anaerofilum|s__Anaerofilum_hominis	0.00333	0.00208	0	0.00792	0.01437	0.00525	0	0	0.01449	0	0	0.00258	0	0	0	0	0	0.00081	0	0	0	0	0	0.00686	0	0	0.01095	0.02603	0	0	0	0	0.00127	0.04201	0	0	0	0.00388	0.00454	0.00015	0.01552	0	0	0	0.00152	0	0	0	0
k__Bacteria|p__Firmicutes|c__Clostridia|o__Eubacteriales|f__Oscillospiraceae|g__Oscillospiraceae_unclassified|s__Oscillospiraceae_bacterium_Marseille_Q3528	0.00313	0.11859	0	0.01224	0	0	0.00743	0	0.12817	0	0.00278	0	0	0	0.01921	0.04377	0	0.03641	0	0	0.06846	0.12042	0	0.01507	0	0.00016	0	0	0.01854	0.0172	0	0	0	0.01349	0	0	0	0.02143	0	0.15454	0	0	0.00107	0	0	0.00551	0	0	0
k__Bacteria|p__Firmicutes|c__CFGB2983|o__OFGB2983|f__FGB2983|g__GGB9343|s__GGB9343_SGB14307	0.00284	0	0	0	0	0	2.71992	0	0.00657	0	0	0	0	0	0.00088	0	0	0	0	0	0	0	0	0	0	0	0	0	0	0.00086	0	0	0	0	0	0	0	0	0	0	0	0	0	0.0059	0	0	0	0	0
k__Bacteria|p__Firmicutes|c__Clostridia|o__Eubacteriales|f__Lachnospiraceae|g__Blautia|s__Blautia_hydrogenotrophica	0.00272	0.04924	0	0.02023	0.03049	0	0.03203	0	0	0.03692	0.023	0	1.17269	0	0	0	0.36481	0.23514	0.1852	0.07273	0	0	0	0.02213	0	0	0.13515	0.04268	0.08148	0.0024	0	0.17884	0	0	0.34604	0.54935	0	0.27918	0.00378	0.94923	0.00965	0	0.33595	0.00823	0.0009	0.12044	0.59059	0.37585	0.19183
k__Bacteria|p__Firmicutes|c__Clostridia|o__Eubacteriales|f__Clostridiaceae|g__Clostridium|s__Clostridium_sp_Marseille_P3244	0.00263	0	0.00368	0.00324	0	0.0059	0.01282	0	0	0	0	0	0	0	0.00151	0.00349	0	0	0	0	0.00618	0	0	0	0	0.0302	0	0.00296	0.00059	0.00346	0	0.00129	0.00632	0.00848	0	0.00114	0.00079	0	0	0	0.00344	0	0.00057	0.00232	0.07823	0	0.0013	0	0.00014
k__Bacteria|p__Firmicutes|c__CFGB3048|o__OFGB3048|f__FGB3048|g__GGB9559|s__GGB9559_SGB14968	0.00259	0	0	0	0	0	0	0	0	0	0	0	0	0	0.04669	0	0	0	0	0	0	0	0	0	0	0	0	0	0	0.03375	0	0	0	0	0	0	0	0	0	0	0	0	0	0	0	0	0	0	0
k__Bacteria|p__Firmicutes|c__Clostridia|o__Eubacteriales|f__Lachnospiraceae|g__GGB58067|s__GGB58067_SGB79698	0.00253	0	0	0	0	0	0	0	0	0	0	0	0	0	0	0	0	0	0	0	0.00883	0	0	0	0	0	0	0	0	0	0	0	0	0	0	0	0	0	0	0	0	0	0	0	0	0	0	0	0
k__Bacteria|p__Firmicutes|c__Clostridia|o__Eubacteriales|f__Oscillospiraceae|g__GGB9618|s__GGB9618_SGB15064	0.00244	0	0	0	0	0	0	0	0	0	0	0	0	0	0	0	0	0	0	0	0.05764	0	0	0	0	0	0	0	0	0	0	0	0	0	0	0	0	0	0	0	0	0	0	0	0	0	0	0	0
k__Bacteria|p__Firmicutes|c__CFGB1320|o__OFGB1320|f__FGB1320|g__GGB3160|s__GGB3160_SGB4174	0.00238	0	0	0	0	0	0	0	0	0	0	0	0	0	0	0	0	0	0	0	0	0	0	0	0	0	0	0	0	0	0	0	0	0	0	0	0	0	0	0	0	0	0	0	0	0	0	0	0
k__Bacteria|p__Firmicutes|c__Clostridia|o__Eubacteriales|f__Clostridiaceae|g__Clostridium|s__Clostridium_sp_AF12_28	0.00234	0	0	0	0	0	0	0	0.01111	0	0	0	0	0	0	0.00787	0	0	0	0	0	0	0.04249	0	0	0	0	0	0	0	0	0	0	0	0	0	0	0	0	0	0	0	0	0	0	0.00162	0	0	0
k__Bacteria|p__Firmicutes|c__CFGB3069|o__OFGB3069|f__FGB3069|g__GGB9769|s__GGB9769_SGB15388	0.00234	0	0	0	0	0	0	0	0	0	0	0	0	0	0	0	0	0	0	0	0.04056	0	0	0	0	0	0	0	0	0	0	0	0	0	0	0	0	0	0	0	0	0	0	0	0	0	0	0	0
k__Bacteria|p__Firmicutes|c__CFGB9989|o__OFGB9989|f__FGB9989|g__GGB9712|s__GGB9712_SGB15244	0.00233	0.09808	0	0	0	0	0	0	0.73651	0	0	0	0	0	0	0.24021	0	0	0	0	0	0	0	0	0	0	0	0	0	0	0	0	0	0	0	0	0	0	0.80956	0	0	0	0	0	0	0	0	0	0
k__Bacteria|p__Firmicutes|c__Clostridia|o__Eubacteriales|f__Oscillospiraceae|g__Bittarella|s__Bittarella_massiliensis	0.00221	0.00506	0.01008	0	0.00579	0.01012	0	0.0017	0	0.00193	0	0	0.016	0.04005	0	0	0.00396	0	0.00303	0.04048	0	0	0	0.01626	0	0.00115	0.00166	0.01316	0.0009	0.00532	0.04244	0.01631	0.05337	0.00234	0	0.00517	0.02585	0	0	0.0513	0.01274	0.0005	0.00848	0	0	0	0.00457	0.00728	0.00415
k__Bacteria|p__Firmicutes|c__Clostridia|o__Eubacteriales|f__Lachnospiraceae|g__Roseburia|s__Roseburia_sp_BX1005	0.0019	0.00885	0	0	0.01117	0	0	0	0.00257	0	0	0	0	0	0	0	0	0	0	0	0.08032	0.1214	0	0	0	0	0	0	0	0.00481	0	0	0	0	0	0	0	0	0.01799	0	0	0	0	0	0	0.07864	0	0.02761	0
k__Bacteria|p__Actinobacteria|c__Coriobacteriia|o__Eggerthellales|f__Eggerthellaceae|g__Raoultibacter|s__Raoultibacter_massiliensis	0.00188	0.18043	0	0	0.00049	0	0	0	0.14733	0.01793	0	0	0	0	0.01422	0	0	0	0	0	0.00026	0	0	0	0	0	0	0	0	0.01641	0	0	0	0	0	0	0	0	0.00139	0	0	0	0	0.00078	0	0	0	0	0
k__Bacteria|p__Firmicutes|c__Clostridia|o__Eubacteriales|f__Clostridiaceae|g__Hungatella|s__Hungatella_hathewayi	0.00169	0	0.0107	0.0013	0.02705	0	0	0	0.00244	0	0.00095	0.00884	0	0	0.36683	0	0.01025	0	0	0.08505	0	0.01996	0.01549	0	0.04865	0	0.03507	0	0	0	0.7901	0.00418	0.26419	0.05147	0	0	0	0	0.00928	0	0.00145	0.00995	0	0.06381	0	0.00239	0.07331	0	0
k__Bacteria|p__Firmicutes|c__Clostridia|o__Eubacteriales|f__Clostridiaceae|g__Clostridiaceae_unclassified|s__Clostridiaceae_bacterium_AF18_31LB	0.00153	0.05301	0.02638	0.04215	0.00222	0	0	0	0.00205	0	0	0	0	0	0	0.0121	0	0.03102	0	0	0	0	0.00919	0	0	0.00269	0	0	0	0	0	0	0	0	0	0	0	0	0	0	0	0	0	0	0	0	0	0	0
k__Bacteria|p__Firmicutes|c__Firmicutes_unclassified|o__Firmicutes_unclassified|f__Firmicutes_unclassified|g__GGB9512|s__GGB9512_SGB14909	0.00143	0	0.68699	0	0	0	0	0	0.1171	0.15299	0.06192	0.03489	0	0	0	0.04909	0	0	0.22446	1.28842	0.20058	0	0	1.0384	0	0.17941	0.54729	0.0949	0.53637	0	4.91559	1.02318	0	0	0.62847	1.08774	0.24098	0	0.03722	0	0	0	0.00651	0.07502	0	0	0.54192	0	0.21071
k__Bacteria|p__Firmicutes|c__Clostridia|o__Eubacteriales|f__Oscillospiraceae|g__Anaerotruncus|s__Anaerotruncus_rubiinfantis	0.00126	0.00112	0	0.00298	0.00565	0.00826	0.00291	0	0.01218	0	0.00319	0	0	0	0.02523	0	0.00811	0.0065	0	0	0	0	0	0	0	0.01695	0	0.00302	0.00072	0.00735	0.00508	0	0.00852	0	0	0.00224	0	0	0.00283	0	0.0053	0	0	0	0	0	0.00739	0	0
k__Bacteria|p__Actinobacteria|c__Actinomycetia|o__Actinomycetales|f__Actinomycetaceae|g__Schaalia|s__Schaalia_odontolytica	0.00126	0	0	0	0	0	0.10721	0	0	0.00352	0	0	0	0	0	0	0.03084	0.10804	0	0	0	0	0.09369	0.00974	0.01417	0.07514	0	0	0.00928	0.03348	0	0	0	0.00608	0.03631	0.02895	0	0.05952	0	0	0	0.05526	0	0	0	0	0	0	0.10959
k__Bacteria|p__Firmicutes|c__CFGB30287|o__OFGB30287|f__FGB30287|g__GGB42378|s__GGB42378_SGB59548	0.00117	0	0	0	0	0	0.00088	0	0.00158	0	0	0	0	0	0	0	0	0	0	0	0	0	0	0	0	0.0085	0	0.00052	0	0.00836	0	0	0	0	0	0	0	0	0	0	0	0	0	0	0	0	0	0	0
k__Bacteria|p__Firmicutes|c__CFGB1347|o__OFGB1347|f__FGB1347|g__GGB3287|s__GGB3287_SGB4341	0.00107	0	0	0	0	0	0	0	0	0	0	0	0	0	0	0	0	0	0	0	0	0	0	0	0	0	0.09213	0	0	0	0	0	0	0	0	0	0	0	0	0	0	0	0	0	0	0	0	0	0
k__Bacteria|p__Actinobacteria|c__Actinomycetia|o__Actinomycetales|f__Actinomycetaceae|g__Varibaculum|s__Varibaculum_cambriense	0.00104	0	0	0	0	0	0	0	0	0	0	0	0	0	0	0	0	0	0	0	0	0	0	0	0	0	0	0	0	0	0	0	0	0	0	0	0	0	0	0	0	0	0	0	0	0	0.00021	0	0
k__Bacteria|p__Firmicutes|c__CFGB73147|o__OFGB73147|f__FGB73147|g__GGB9169|s__GGB9169_SGB14107	0.00101	0	0	0	0	0	0	0	0.01852	0	0	0	0	0	0	0	0	0	0	0	0	0	0	0	0	0	0	0	0	0	0	0	0	0	0	0	0	0	0	0	0	0	0	0	0	0	0	0	0
k__Bacteria|p__Firmicutes|c__Clostridia|o__Eubacteriales|f__Christensenellaceae|g__Christensenella|s__Christensenella_minuta	0.0007	0.00404	0	0	0.00187	0.02804	0	0.00384	0	0	0.01724	0	0	0	0	0	0.0605	0.03476	0	0.00503	0	0	0	0.00973	0	0.00043	0	0	0.00195	0.00896	0.04429	0.01483	0	0	0	0	0.00173	0	0.00161	0	0	0	0.05738	0.00046	0	0	0.0085	0.03577	0.00047
k__Bacteria|p__Firmicutes|c__CFGB2845|o__OFGB2845|f__FGB2845|g__GGB9115|s__GGB9115_SGB14048	0.00054	0	0	0	0	0	0	0	0.0036	0	0	0	0	0	0	0	0	0	0	0	0.00095	0	0	0	0	0	0	0	0	0	0	0	0	0	0	0	0	0	0	0	0	0	0	0	0	0	0	0	0
k__Bacteria|p__Firmicutes|c__Clostridia|o__Eubacteriales|f__Eubacteriales_unclassified|g__Intestinimonas|s__Intestinimonas_butyriciproducens	0.00045	0.04889	0	0.00941	0.0461	0.01359	0	0.0247	0.12994	0.00987	0.00263	0	0	0	0.00785	0	0.20544	0.03647	0	0	0	0	0.60779	0.44213	0.01043	0.02334	0	0.1244	0	0	0.21522	0.25754	0.26707	0.7777	0	0	0	0	0.07259	0.04448	0	0.00788	0	0	0.00019	0.1028	0	0	0
k__Bacteria|p__Firmicutes|c__Clostridia|o__Eubacteriales|f__Lachnospiraceae|g__Enterocloster|s__Enterocloster_lavalensis	0.00037	0	0.00928	0.01277	0.01749	0	0	0	0	0	0	0	0	0	0	0	0	0	0	0	0	0.03275	0.0402	0.00621	0	0	0	0	0	0	0	0	0	0.00292	0.00154	0.00362	0	0	0.00224	0	0	0.12672	0	0	0	0	0	0.01009	0
k__Bacteria|p__Firmicutes|c__Clostridia|o__Eubacteriales|f__Eubacteriales_unclassified|g__Eubacteriales_unclassified|s__Clostridiales_bacterium	0.00025	0.0208	1.06217	0.01382	0.11924	0.20815	0	0	0	0	0.01175	0.52464	0.02619	0.06488	0.00065	0	0.22851	0.01925	0	0	0	0	0.10466	0	0.1033	0.00098	0	0.01571	0	0	1.91074	0.24627	0.05818	0.20803	0	0.0081	0.08368	0	0.01975	0	0	0	0	0	0	0.00119	0	0	0.02464
k__Bacteria|p__Candidatus_Melainabacteria|c__CFGB2106|o__OFGB2106|f__FGB2106|g__GGB5980|s__GGB5980_SGB8599	0.00025	0.17021	0	0	0	0	0	0	0.00562	0	0	0	0	0	0	0	0	0	0	0	0	0	0	0	0	0	0	0	0	0	0	0	0	0	0	0	0	0	0	0	0	0.07177	0	0	0	0.0062	0	0	0
k__Bacteria|p__Firmicutes|c__CFGB2834|o__OFGB2834|f__FGB2834|g__GGB9063|s__GGB9063_SGB13982	0.00025	0	0	0	0	0	0	0	0	0	0	0	0	0	0	0	0.00049	0	0	0	0	0	0	0	0	0	0	0	0	0	0	0	0	0	0	0	0	0	0	0	0	0	0	0	0	0	0	0	0
k__Bacteria|p__Firmicutes|c__CFGB82363|o__OFGB82363|f__FGB82363|g__GGB9545|s__GGB9545_SGB14952	0.00019	0	0	0	0.01453	0	0.09225	0	0.00196	0	0	0	0	0	0	0.00187	0.06714	0	0	0.00999	0.04822	0	0	0	0	0	0	0.01573	0.00377	0.00643	0	0	0	0	0	0	0	0	0	0	0	0	0	0	0	0	0	0	0
k__Bacteria|p__Firmicutes|c__CFGB45628|o__OFGB45628|f__FGB45628|g__GGB45613|s__GGB45613_SGB63326	9e-05	0	0.03585	0	0	0	0	0	0	0	0	0	0	0	0	0	0.00373	0	0	0.0009	0	0	0	0	0	0.01435	0	0.00238	0	0	0	0.0058	0	0.00095	0	0.01203	0	0	0	0	0	0	0	0	0	0	0	0	0
k__Bacteria|p__Proteobacteria|c__Gammaproteobacteria|o__Enterobacterales|f__Enterobacteriaceae|g__Escherichia|s__Escherichia_coli|t__SGB10068	3.62218	0	0	0	0	0	0	0.76857	0	0	0.65449	0	0	0.05206	1.18587	0	0.04751	0.04897	0	0	1.7094	4.93142	1.7168	3.71743	0	1.43457	0.11145	0.00418	0	0.12461	0.18834	0.06171	3.33235	0.21073	0	0	0.1487	0	0.00125	0	0.02276	0	0	0.61039	0.09227	0	0.6928	0	0
k__Bacteria|p__Bacteroidota|c__Bacteroidia|o__Bacteroidales|f__Rikenellaceae|g__Alistipes|s__Alistipes_onderdonkii|t__SGB2303	3.51889	6.80934	0.39287	0.26142	0	0.37586	1.2803	0.04432	1.16888	1.01704	0.02819	0.61215	0.01333	0	0	0.05941	5.97267	1.56195	0	0.18699	0.03647	0	0	0.54221	0	0	0	0	0.11889	0.44285	0	13.7526	4.22945	0.82726	0.17281	0	0.14843	0.37978	0	0	0	0	0.01233	0.18812	0.02468	0	0.42837	0.22852	0.05808
k__Bacteria|p__Bacteroidota|c__Bacteroidia|o__Bacteroidales|f__Bacteroidaceae|g__Phocaeicola|s__Phocaeicola_vulgatus|t__SGB1814	3.04015	2.62164	5.74346	2.98101	0.7129	0.24527	0.35021	0	0.43857	1.81197	1.564	9.47269	0	0	0.92489	0.73903	1.91617	1.26383	0.39111	0.0311	0.19563	1.39525	5.15214	1.87997	4.34359	1.19569	1.37267	1.572	0.59609	0.02204	7.88599	1.56759	2.5317	2.15563	1.99169	1.18581	0.53866	0	0.85267	1.23684	0.34738	5.92081	0.03627	0.19213	0.04772	0	0.76891	2.46844	0.62768
k__Bacteria|p__Bacteroidota|c__Bacteroidia|o__Bacteroidales|f__Barnesiellaceae|g__Barnesiella|s__Barnesiella_intestinihominis|t__SGB1965	2.86489	0	0	0	1.64041	0.25664	0	0	0	0	0.84517	0	0	0	0.42288	0.48773	0	0	1.04206	0	0.14245	0	0.13622	0	0	0.45207	0.07625	0	0.1406	0.12557	0	0	0	0	0	0	0.33236	0	0.00769	0	0	0	0.01129	0.22879	0.60912	0	0	0	0
k__Bacteria|p__Firmicutes|c__Erysipelotrichia|o__Erysipelotrichales|f__Erysipelotrichaceae|g__Holdemanella|s__Holdemanella_biformis|t__SGB6806	2.67652	0.16799	0	0	0	0	0	0	0	0	0	0	0	0	0.50214	0	0	0	0	0	0	0	0	0	0	0	0	0	0	0	0	0	0	0	0	0	0	0	0	0	0	0	0	0	0	0	0	0	0
k__Bacteria|p__Bacteroidota|c__Bacteroidia|o__Bacteroidales|f__Rikenellaceae|g__Rikenellaceae_unclassified|s__Rikenellaceae_bacterium|t__SGB2317	2.36053	0	0	0.68184	0	0	0.13947	0	2.01797	0	0	0	0	0	0	0	0	0	1.00645	0	0	0	0	2.48783	0	0	1.80472	0	0	0	0	0	0	0	0	0	0	0	0	0	0	0	0	0.05699	1.08929	3.06529	0	0	0
k__Bacteria|p__Firmicutes|c__Clostridia|o__Eubacteriales|f__Eubacteriales_unclassified|g__Gemmiger|s__Gemmiger_SGB15295|t__SGB15295	2.08199	4.93968	0	0	0	0	0.09204	0	0	0	0	0	0	0	0	0.13555	0	0	0	0	0	0	1.44987	0	0	0	0.63615	0.13778	0	0	0	0	0	0	0	0	0	0	0	0	0	0	0	0.03029	0.61604	0	0.00225	0	0
k__Bacteria|p__Bacteroidota|c__Bacteroidia|o__Bacteroidales|f__Rikenellaceae|g__Alistipes|s__Alistipes_putredinis|t__SGB2318	2.08178	1.57787	0	1.9059	4.85524	1.30319	0.03953	0.03297	1.20172	2.27995	1.71624	5.67375	0.47967	0	0.00038	2.34675	6.22836	3.63085	1.89397	0.00517	0.50499	0	2.12117	1.77064	3.47636	1.1091	0.29832	0.81187	0.39447	0.26163	0	2.66471	0	2.57812	2.10915	0.68634	4.30223	2.09482	0.04815	2.99938	1.65483	0.84038	0.01076	0.22521	1.04209	1.30724	0.96516	0.26386	1.5462
k__Bacteria|p__Bacteroidota|c__Bacteroidia|o__Bacteroidales|f__Rikenellaceae|g__Alistipes|s__Alistipes_shahii|t__SGB2295	2.04785	1.3037	0.53729	0.64272	2.93848	0.46078	0.27777	0.00334	0.17919	0.08535	1.82567	2.93779	0.04094	0	0.63815	1.54612	2.13001	0.69316	0	0.23348	0.59053	0	0.02833	0.82863	0	0.61931	1.10626	2.20596	0.4875	0.4316	0	0.57668	0.22621	0.20351	0.53287	0.28973	0.44209	0.22731	0.26528	0.27831	0	0.2697	0.02206	0	0.20336	0.22072	0.24023	0	0.48772
k__Bacteria|p__Firmicutes|c__Clostridia|o__Eubacteriales|f__Lachnospiraceae|g__Coprococcus|s__Coprococcus_eutactus|t__SGB5118	2.04712	0	0	0	0	0	0	0	0	0	0	0	0	0	0	0	0	0	0	0	0	0	0	0	0	0	0	0	0	0	0	0	0	0	0	0	0	0	0	0	0	0	0	0	0	0	0	0	0
k__Bacteria|p__Bacteroidota|c__CFGB11479|o__OFGB11479|f__FGB11479|g__GGB1631|s__GGB1631_SGB2239|t__SGB2239	1.98717	0.28191	0	0	0	0	0	0	0	0	0	0	0	0	0	0	0	0	0	0	0	0	0	0	0	0	0	0	0	0	0	0	0	0	0	0	0	0	0.17964	0	0	0	0	0	0	0	0	0	0
k__Bacteria|p__Firmicutes|c__Clostridia|o__Eubacteriales|f__Lachnospiraceae|g__Fusicatenibacter|s__Fusicatenibacter_saccharivorans|t__SGB4874	1.85301	2.96554	2.80139	0.24193	1.33255	0	0.05721	0.00936	0.19512	1.44749	0.17427	0.78272	0	0	0	4.11627	1.15382	3.27444	4.71071	0.60405	0.6265	3.6082	0.54867	1.07883	5.06835	1.20229	0.01684	1.99244	4.79443	1.29163	0	3.58092	0.2266	1.47621	0.88551	2.02116	2.99463	4.87826	8.23226	5.69664	3.58573	0	3.52781	3.98658	11.9971	2.69872	1.33434	3.17919	0.53657
k__Bacteria|p__Firmicutes|c__CFGB10477|o__OFGB10477|f__FGB10477|g__GGB9345|s__GGB9345_SGB14311|t__SGB14311	1.7964	0	0	0	0	0	0	0	0.4697	0	1.08933	0	0	0	6.82815	0.02537	1.15346	0	0	0.24234	4.98133	0	0	0	0	0	2.04523	0.16162	0.05838	1.60985	0	0	0	0	0.01185	0	0	0	0.06747	0	0	0	0	1.4641	0.06306	0	0.04158	0	0
k__Bacteria|p__Firmicutes|c__Clostridia|o__Eubacteriales|f__Eubacteriales_incertae_sedis|g__Candidatus_Cibionibacter|s__Candidatus_Cibionibacter_quicibialis|t__SGB15286	1.60562	1.15001	0.05162	2.06036	2.86006	0.40725	0	2.96513	1.52712	1.01541	0.376	0.07023	0	0	0.03819	3.7868	1.52256	0.70216	4.44609	0.11572	0.19807	1.60893	0.23682	0.02998	0	0	0.43526	0	0.39103	1.38348	0	0.91718	0.56174	0	0.84469	0.33443	4.65657	0.52828	1.98329	0	1.10627	2.93736	4.54609	2.4911	4.46946	0	0	3.84629	2.84793
k__Bacteria|p__Firmicutes|c__CFGB2984|o__OFGB2984|f__FGB2984|g__GGB9347|s__GGB9347_SGB14313|t__SGB14313	1.5949	0	0	0	0	0	0	0	0	0	0	0	0	0	0.71876	0.03254	0	0	0	0	0.02574	0	0	0	0	0	0	0	0	0	0	0	0	0	0	0	0	0	0.58909	0	0	0	0	0	0	0	0	0	0
k__Bacteria|p__Actinobacteria|c__CFGB12107|o__OFGB12107|f__FGB12107|g__GGB34797|s__GGB34797_SGB14322|t__SGB14322	1.5707	0.4386	0.58268	0	0	0.26071	0	0	1.19815	1.25524	0	0	0	0	0	0	0	0	0	0	1.21942	0	0.05751	0	0	0.22293	0	0	0	0	0	0	0	0	0.80629	0	0.81514	0.17514	0.44356	0	0	0	0	0	0	0	0	0	0
k__Bacteria|p__Firmicutes|c__Clostridia|o__Eubacteriales|f__Oscillospiraceae|g__GGB9708|s__GGB9708_SGB15234|t__SGB15234	1.56787	0.0333	0	0.10504	1.19699	0	0	0	0.12798	0	0	0	0	0	4.3421	0.09536	1.37708	0	0.02456	0.29718	0.01308	0	0	0	0	0.03365	0.09842	0.47862	0.75377	1.36629	0	0	0	0	0	0	0	0.1224	0.64795	0	0.11603	0	0	0.23183	0.25924	0	0.056	0	0.05876
k__Bacteria|p__Firmicutes|c__Clostridia|o__Eubacteriales|f__Oscillospiraceae|g__Faecalibacterium|s__Faecalibacterium_prausnitzii|t__SGB15332	1.54728	4.08354	0.54583	0.16402	2.23452	0	0	0	0.684	6.02106	3.7463	0	0	0	0.04254	2.20284	2.9572	0.34451	0.17436	0.01756	0.87646	0.43887	0	0.48516	0	1.57299	0.09494	1.78403	0.96155	0.31988	0	2.64539	0.45761	0.57101	2.06949	0.17578	0.05705	4.06356	3.12537	0	0	0.59946	0.13636	0.63057	1.22684	0	0.08681	1.32113	0.08557
k__Bacteria|p__Firmicutes|c__CFGB3054|o__OFGB3054|f__FGB3054|g__GGB33512|s__GGB33512_SGB15201|t__SGB15201	1.47066	0	0	0.02279	0	0	0.66117	0	0.64894	0	0.37637	0	0	0	0.02143	0	0	0	0	0.02202	0	0	0	0	0	0.05462	0	0.04757	0	0.29985	0	1.3091	0	1.46416	0	0.01785	0.00216	0	0.00124	0	0	0	0.01406	0.082	0	0	0.09429	0	0
k__Archaea|p__Euryarchaeota|c__Methanobacteria|o__Methanobacteriales|f__Methanobacteriaceae|g__Methanobrevibacter|s__Methanobrevibacter_smithii|t__SGB713	1.39829	0.58809	0	0	0	0	0	0	0	0	1.50071	0	0	0	0	0	0	0	0	0	0	0	0	0	0	0	0	0	0	0	0	0	0	0	0	0	0	0	0	0	0.76669	0	0	0	0	0	0	0	0
k__Bacteria|p__Firmicutes|c__Clostridia|o__Eubacteriales|f__Eubacteriales_unclassified|g__GGB9760|s__GGB9760_SGB15374|t__SGB15374	1.36309	0	0	0	2.87371	0	0	0	0	0	0	0	0	0	0.1402	0	0	0	0	0	1.53008	0	0	0	0	0	2.29625	1.73824	0.93789	0	0	0	0	0	0	0	0	0	0	0	0.85594	0	0.02193	0.24385	0	0	0	0	0
k__Bacteria|p__Firmicutes|c__Clostridia|o__Eubacteriales|f__Lachnospiraceae|g__Blautia|s__Blautia_wexlerae|t__SGB4837	1.35422	3.57886	1.28124	2.93192	3.01539	11.5521	0.32534	14.447	6.46381	5.08273	1.3396	5.73975	35.3616	8.88004	0.1177	3.62983	2.35115	3.93621	12.9854	5.14946	2.70369	0.62724	0.40861	15.1471	18.609	2.59188	0.44612	0.259	3.88962	1.12144	3.60036	6.69422	2.23716	3.92606	11.5937	10.3268	4.16415	7.36431	1.38747	6.145	1.33601	15.9736	3.61742	0.94961	8.08007	5.155	3.60579	13.4778	9.1805
k__Bacteria|p__Firmicutes|c__Clostridia|o__Eubacteriales|f__Oscillospiraceae|g__GGB9602|s__GGB9602_SGB15031|t__SGB15031	1.32831	0.01793	0	0	0	0	0.03287	0	0.00976	0.05031	0	0	0	0	0	0.28008	0	0	0.07167	0.19211	0.08342	0	0	0	0	0.39408	0	0	0.26124	0.00715	0	0	0	0	0.0054	0	0	0	0	0	0	0	0	0.01829	0.00999	0	0.65478	0	0
k__Bacteria|p__Firmicutes|c__Clostridia|o__Eubacteriales|f__Oscillospiraceae|g__GGB9715|s__GGB9715_SGB15260|t__SGB15260	1.30451	0	0	0	0	0.87152	0.34683	0	0	0	0	0	0	0	0.50774	0	2.00157	2.88791	0	0	0.16316	0.22572	1.59403	0	0	0	2.22295	0	0.73502	0.05773	0	0	0	0	0	1.53617	0	0	0	0	1.13257	0	0	0	0.00169	0	0.00765	0	0
k__Bacteria|p__Firmicutes|c__Clostridia|o__Eubacteriales|f__Oscillospiraceae|g__Monoglobus|s__Monoglobus_pectinilyticus|t__SGB4166	1.18055	2.00415	0	0	0.33479	2.51941	0.31999	0.22873	0	0	0	0.02979	0	0	0	0	0.49114	0.54629	0.41715	0	0	0	0	0.27528	0	2.67311	0	0.59119	0	0	0.69835	0.39156	0	0.13057	0	0	0	0.06697	0	1.27646	0	0	0.38409	0.8144	0	0	0.47076	0.88525	0.12541
k__Bacteria|p__Verrucomicrobia|c__Verrucomicrobiae|o__Verrucomicrobiales|f__Akkermansiaceae|g__Akkermansia|s__Akkermansia_muciniphila|t__SGB9226	1.08624	0.00932	0.01731	1.6064	0	0	1.89038	0	0	0	0	0	0	0	0.07964	0	0	7.98651	0	0.1266	1.96514	0	0	0	0	0	0	0	0.12321	1.9586	0	0	0	9.99041	1.25265	0	0	0.05184	3.55838	0	0	0	0	0	0	0	0	0	0
k__Bacteria|p__Firmicutes|c__Clostridia|o__Eubacteriales|f__Eubacteriaceae|g__GGB3278|s__GGB3278_SGB4328|t__SGB4328	1.04201	0	0	0	0	0	0	0	0.0234	0	0	0	0	0	0.02872	0	0	0	0	0	0.70352	0	0	0	0	0	0	1.17821	0	0	0	0	0	0	0	0	0	0	0	0	0	0	0	0	0	0	0	0	0
k__Bacteria|p__Bacteroidota|c__Bacteroidia|o__Bacteroidales|f__Tannerellaceae|g__Parabacteroides|s__Parabacteroides_distasonis|t__SGB1934	1.03766	0.45376	0	0	0.69656	0.09277	0.45379	0.10735	0.25869	0.31599	0.51287	1.28808	0.05141	0	0.2291	0.40139	0.82881	0	0.08984	0.21836	0.12486	0.44525	1.13445	0	0	0	0.0607	0.05487	0.05413	0.37183	0	0	0.96216	1.67145	0.40183	0.00534	0.26269	0.52007	0.22524	0	0.57643	0	0.07871	0.09811	0.8148	0	0.10107	0	0.59008
k__Bacteria|p__Bacteroidota|c__Bacteroidia|o__Bacteroidales|f__Bacteroidaceae|g__Bacteroides|s__Bacteroides_stercoris|t__SGB1830	1.01918	0	13.2579	7.28836	1.36097	0.38911	0.00498	0	0	0	11.8134	0	1.37432	0.96073	0.10727	0.77356	0	0	0.24947	0.01534	0.0884	3.3444	4.53338	0	0	0	0.06326	0.72163	0	0	0	0	0	0	0	0	0.93992	0.25183	0	0	0	0	0.09914	0.05293	0.03461	0	0	0	1.56561
k__Bacteria|p__Firmicutes|c__Clostridia|o__Eubacteriales|f__Oscillospiraceae|g__Ruminococcus|s__Ruminococcus_bromii|t__SGB4285	1.00232	0	0	4.92175	3.85002	0	6.37329	11.817	2.28164	0	0	0	0	0	0	4.17755	1.97729	2.42808	4.97454	1.44616	0	5.96628	0	0	0	0	2.26973	0.16456	12.7714	3.99008	0	0	0	8.44672	4.95024	0	3.55166	4.52373	0	0	8.57635	0	11.7667	16.16	0	0	11.7073	0	0
k__Bacteria|p__Bacteroidota|c__Bacteroidia|o__Bacteroidales|f__Odoribacteraceae|g__Odoribacter|s__Odoribacter_laneus|t__SGB1792	0.98384	0	0	0	0	0	0	0	2.41004	0	0	0	0	0	0	0	0	0	0	0	0	0	0	0.5319	0	0	0.236	0.07039	0.08211	0.32749	0	0	0	0	0	0	0	0	0	0	0	0	0.01347	0.14249	0	0	0.6174	0	0
k__Bacteria|p__Actinobacteria|c__Coriobacteriia|o__Coriobacteriales|f__Coriobacteriaceae|g__Collinsella|s__Collinsella_aerofaciens|t__SGB14535	0.95899	2.1524	0.33748	0	2.82884	2.37354	0	8.40146	0.30987	1.25026	2.27697	0	0	0	0.62282	0	0	0	2.59998	4.05826	0.64022	0	0	6.66602	0	4.20712	1.20647	0.7416	3.74793	0	0	0	0	0	2.19971	5.55109	2.22377	0.59103	0.43835	0	0	0	5.17259	1.05961	2.06341	0	8.10822	0.37995	3.32182
k__Bacteria|p__Firmicutes|c__Clostridia|o__Eubacteriales|f__Lachnospiraceae|g__Blautia|s__Blautia_obeum|t__SGB4810	0.95791	0	0.00135	1.53475	0	0	0	0	0	0	0	0	0	0	0.00436	0	0	0.0035	0	0	0.26834	0.64394	0	0	0	0	0	0	0	0.00196	0	0	0	0	0	0	0.01742	2.28137	0	0	0	0	0.03957	0	0	13.5709	0	0	0
k__Bacteria|p__Firmicutes|c__CFGB79294|o__OFGB79294|f__FGB79294|g__GGB87445|s__GGB87445_SGB15180|t__SGB15180	0.90038	0.2922	0	0	0	0	0	0	0	0	0	0	0	0	3.52384	0.74628	0	0	0	0	4.35148	0	0	0	0	0	0	0	0	0	0	0	0	0	0	0	0	0	0	0	0	0	0	0.36819	0	0	0	0	0
k__Bacteria|p__Firmicutes|c__Clostridia|o__Eubacteriales|f__Lachnospiraceae|g__Mediterraneibacter|s__Mediterraneibacter_faecis|t__SGB4563	0.89488	1.48384	0	0.15477	1.42619	0	2.48381	0	0.33894	0	2.21402	1.0524	0	0	0.11268	1.95686	0.34976	0.12749	2.16834	0.46946	0.46037	0	0.76554	0	0	1.26576	0.92947	1.02877	1.05765	1.10053	0	0.78466	1.02688	0.84513	0	0	1.13137	0.80737	0.76763	0.0884	0.67501	0	2.84057	1.52061	0	0	0	0.15353	0
k__Bacteria|p__Firmicutes|c__Clostridia|o__Eubacteriales|f__Lachnospiraceae|g__Blautia|s__Blautia_faecis|t__SGB4820	0.88902	1.08184	0.06438	0.30646	1.29006	4.13683	2.06539	2.54926	0.26961	0.37379	0.74965	0.33943	2.88308	0	0.50999	1.438	0.4657	5.04524	0.79514	2.36454	0.34503	0.99021	1.30827	0.78501	0	2.84705	0.9294	0.21109	2.51721	0.88516	0	1.25148	0.45332	3.23925	0.76709	5.98344	0.54886	3.11913	1.87778	1.45381	2.98747	2.393	2.46418	0.4112	1.60084	1.36395	0.45288	1.72495	1.9411
k__Bacteria|p__Firmicutes|c__CFGB1354|o__OFGB1354|f__FGB1354|g__GGB3304|s__GGB3304_SGB4367|t__SGB4367	0.88593	0	0	0	0	0	0	0	0	0	0	0	0	0	2.20695	0	0	0	0	2.66558	0.60982	0	0	0	0	0	0.93326	0.39873	0	4.11329	0	0	0	0	0	0	0	0	2.20149	0	0	0	0	0.49139	0	0	1.61344	0	0
k__Bacteria|p__Firmicutes|c__CFGB1765|o__OFGB1765|f__FGB1765|g__GGB4567|s__GGB4567_SGB6308|t__SGB6308	0.87884	0	0	0	0	0	0	0	0	0	0	0	0	0	2.51772	0	0	0	0	0	2.88977	0	0	0	0	0	0	0	0	0	0	0	0	0	0	0	0	0	0	0	0	0	0	0.13461	0	0	0	0	0
k__Bacteria|p__Synergistetes|c__Synergistia|o__Synergistales|f__Synergistaceae|g__Cloacibacillus|s__Cloacibacillus_porcorum|t__SGB15507	0.85443	0.01481	0	0	0	0	0	0	0.06617	0	0	0	0	0	0	0	0	0	0	0	0.37147	0	0.00086	0	0	0	0	0	0	0.15434	0	0	0	0	0	0	0	0	0.01419	0	0	0	0	0	0	0	0	0	0
k__Bacteria|p__Firmicutes|c__Clostridia|o__Eubacteriales|f__Oscillospiraceae|g__GGB41366|s__GGB41366_SGB58424|t__SGB58424	0.81706	0	0	0	0	0	0	0	1.25293	0	0	0	0	0	0.15208	0	0	0	0	0	0	0	0	0	0	0	0	0	0	0	0	0	0	0	0	0	0	0	0	0	0	0	0	0	0	0	0	0	0
k__Bacteria|p__Firmicutes|c__Clostridia|o__Eubacteriales|f__Oscillospiraceae|g__Agathobaculum|s__Agathobaculum_butyriciproducens|t__SGB14993	0.77331	1.39906	0.23471	1.06457	0.59483	0.00604	0.01909	0.52201	0.24658	1.01799	0.12812	0.16888	0	0.96018	0	0.29936	0	0.2563	0.61155	0.1856	0.9059	0.2905	0.13434	0.05767	0.02816	0	0.01067	0.01366	0	0.28347	0	0.00473	0.01577	0.05443	0.24214	0.02414	0.25878	0.57464	0.17521	1.53373	0.16006	1.24046	0	0	0	0.53301	0	0.11404	0.72057
k__Bacteria|p__Firmicutes|c__Clostridia|o__Eubacteriales|f__Oscillospiraceae|g__Oscillospiraceae_unclassified|s__Oscillospiraceae_bacterium|t__SGB4184	0.77226	0	0	0	0	0	0	0	0	0	0	0	0	0	0	0	0.37591	0.33951	0	0	0	0	0	0	0	0	0.22876	2.25511	0	0	0	0	0	0	0	0	0	0	0	0	0	0	0	0.49035	0.40955	0	0	0	0
k__Bacteria|p__Bacteroidota|c__Bacteroidia|o__Bacteroidales|f__Rikenellaceae|g__Alistipes|s__Alistipes_communis|t__SGB2290	0.74677	0.11336	0	0	0	0	0	0	0	0	0.62152	0.31327	0	0	0.56264	0.74893	0	0	0.09657	0.10781	0.30626	0	0.11022	0	0	0.30187	0	0	0.65337	0.09481	0	0	0	1.71634	0	0.23583	0.33477	0.02044	0	0	0.18052	0	0.00334	0	0.02403	0	0.34713	0	0.0274
k__Bacteria|p__Bacteroidota|c__Bacteroidia|o__Bacteroidales|f__Bacteroidaceae|g__Bacteroides|s__Bacteroides_uniformis|t__SGB1836	0.72891	3.42421	0.41017	7.6564	6.40176	0.92419	0	0	0.38439	4.15183	2.17523	6.06676	0.76188	0	2.89955	1.95351	2.43523	5.13198	0.65316	0.36693	0.88102	7.12011	6.3189	1.70152	0	6.27353	0.28408	1.78347	1.19384	2.39426	8.81283	0	2.89254	1.67666	1.84707	1.35059	1.59678	0.41938	0.31332	0.229	0.27373	3.68717	0.20798	0.11238	0.25572	0	0.62073	4.76118	2.92685
k__Bacteria|p__Firmicutes|c__Clostridia|o__Eubacteriales|f__Clostridiaceae|g__Clostridiaceae_unclassified|s__Clostridiaceae_bacterium|t__SGB4269	0.7246	0.50368	0.02841	0.41998	0.12372	0.01725	0	0.41984	0.27922	1.14363	0.08875	0.00756	0	0	0.08301	0.23838	0.03276	0.1441	0.60503	0	0.17002	1.33366	0.00829	0.07837	0.33348	0.15483	0.00683	0.02448	0.10316	0.03847	0.04209	0.07814	0	0	0.52781	0.10539	0.13861	0.51469	0.00776	0	0.13812	2.78947	0.0152	0.07391	0.57015	1.26666	0	0.29584	0.37545
k__Bacteria|p__Firmicutes|c__CFGB1765|o__OFGB1765|f__FGB1765|g__GGB4599|s__GGB4599_SGB6362|t__SGB6362	0.66487	0	0	0	0	0	0.59261	0	0.12006	0	0	0	0	0	0	0.01228	0.29366	0	0	0	0	0	0	0	0	0	0	0	0	0	0	0	0	0	0	0	0.14363	0	0	0	0	0	0	0	0	0	0	0	0
k__Bacteria|p__Firmicutes|c__Clostridia|o__Eubacteriales|f__Lachnospiraceae|g__Anaerobutyricum|s__Anaerobutyricum_soehngenii|t__SGB4537	0.66451	0.39599	0.07564	0.01019	0.84074	0.48626	0	0	0	0.0163	0.25511	1.57056	2.33063	0	0	0.02437	0	0.92992	2.60579	2.46595	0.05521	0	1.51415	6.73178	0	0.87908	1.53329	0.87483	0.22774	0.131	0	0	0	0.00156	0.06455	0	0.03928	0.13775	0	0	0.08258	0	1.05314	0.18107	0.03255	0	0.36651	0.65716	0.55822
k__Bacteria|p__Firmicutes|c__Clostridia|o__Eubacteriales|f__Oscillospiraceae|g__GGB36331|s__GGB36331_SGB15121|t__SGB15121	0.65758	0	0	0	1.0218	0	0	0	0	0	0	0	0	0	0	0.00304	0	0	0	1.80845	0	0	0	0	0	0.87946	0	0	0	0	1.6268	0	0	0	0	0	0.90409	0	0	0	0	0	0	1.04169	0	0	0.7405	0	0
k__Bacteria|p__Firmicutes|c__Clostridia|o__Eubacteriales|f__Peptostreptococcaceae|g__Romboutsia|s__Romboutsia_timonensis|t__SGB6148	0.65735	0	0.03409	0	0	0	0	0.06996	0	0.2905	0.27165	0	0	0	0.39368	0.09226	0.08092	0.11153	0.54844	0.00372	0.98982	0.22557	0	0	0	0.49227	2.41856	0.30949	0.9329	0.10821	0.03002	0.13457	0	0.77574	0	0	0.00657	0.12277	0.03542	0.0553	0.02403	0.37014	0.05208	0.64662	0.39134	0	1.04568	0.01	0
k__Bacteria|p__Firmicutes|c__CFGB3062|o__OFGB3062|f__FGB3062|g__GGB9747|s__GGB9747_SGB15356|t__SGB15356	0.63182	0.0853	0	0	0	0	0	0	0.08941	0	0	0	0	0	0.4729	0	0	0	0	0	0.21582	0	0	0	0	0	0	0	0	0	0	0	0	0	0	0	0	0	0	0	0	0	0	0	0	0	0	0	0
k__Bacteria|p__Firmicutes|c__Clostridia|o__Eubacteriales|f__Lachnospiraceae|g__Anaerostipes|s__Anaerostipes_hadrus|t__SGB4540	0.61549	2.08857	1.84715	0.45139	2.79555	0.2186	0.49991	8.78259	1.61187	6.21367	0.57612	0.84334	0	0	0.17564	1.38866	0.88674	1.21541	1.84968	0.79188	0.93014	2.74482	0	0.73194	0.01741	2.08758	1.13828	5.47401	0.50526	0.20022	4.72165	1.9222	0.00317	2.29576	0.46617	2.07617	1.00526	0.92618	1.20312	5.7724	6.11564	10.9474	2.52946	0.70572	1.40359	2.69909	10.427	0.24628	2.19697
k__Bacteria|p__Firmicutes|c__Clostridia|o__Eubacteriales|f__Oscillospiraceae|g__Oscillibacter|s__Oscillibacter_sp_MSJ_31|t__SGB15249	0.59055	0.15324	0	0	0	0.08003	0.04348	0	2.98793	0.03498	1.2378	0	0	0	0.26168	0.31473	0	2.37903	0	0.67866	0.05652	0	0	0	0	0	0.07069	0.4207	0.13036	0.30253	0	0	0	0	0.4451	0	0	0	0.16918	0	0.0987	0	0.02784	0.02374	0.20993	0	0.02595	0	0
k__Bacteria|p__Firmicutes|c__CFGB2982|o__OFGB2982|f__FGB2982|g__GGB9342|s__GGB9342_SGB14306|t__SGB14306	0.5782	0.10592	0	0.27169	0.3959	0	2.55279	0	0.98983	0	0	0	0	0	5.84311	0.0614	0.40563	0	0	0.26447	1.91529	0	0	0	0	0	0	0.09762	0	1.04028	0	0	0	0	0	0	0	0	0.96381	0	1.98481	0	0	0.11409	0	0	0.5136	0	0
k__Bacteria|p__Firmicutes|c__Clostridia|o__Eubacteriales|f__Eubacteriales_unclassified|g__Gemmiger|s__Gemmiger_formicilis|t__SGB15299	0.56503	1.11631	0	0	0.41424	0	0	0	0	2.04229	0.2649	4.73719	0	0	0.2829	0	0	0	0	0	0.04023	3.55714	0	1.05975	0	0	0	0	0	0	0	0	0.38505	0	0	0	8.10319	0	0	0	0.30748	0	0	0.70238	0	0	0	0	0
k__Bacteria|p__Firmicutes|c__Clostridia|o__Eubacteriales|f__Oscillospiraceae|g__Oscillospiraceae_unclassified|s__Oscillospiraceae_bacterium_CLA_AA_H250|t__SGB14861	0.55808	2.73992	5.86342	0.00062	0.13874	3.82572	5.80051	0	0.70012	3.26362	4.17134	2.56942	0	0	3.26314	0.31478	0.38908	1.40802	0	5.30734	0.44159	0	3.08255	6.03517	0	0	4.11032	0	3.55583	1.83523	1.1247	0	0	0	6.83577	0	0.79574	4.97505	0.55708	0	9.88383	7.85902	0.66746	2.45018	8.86478	1.86903	1.56967	0	5.9322
k__Bacteria|p__Firmicutes|c__Clostridia|o__Eubacteriales|f__Lachnospiraceae|g__Blautia|s__Blautia_obeum|t__SGB4811	0.50612	4.07895	0.31652	0.53709	4.45748	2.06745	3.15476	2.31216	0.04107	1.73244	0.25747	0.03981	0	0	0.19582	0.80832	0.04567	5.51347	1.02117	2.1383	0.08878	0.12592	0.04601	0.3687	0	3.36568	2.96194	2.97909	2.15065	1.94147	0	1.06489	0.19487	0.00205	2.57165	9.23584	0.06906	2.92586	5.00167	3.0343	4.45973	1.50248	8.59142	0.82047	1.8538	0	3.77313	2.17536	1.41176
k__Bacteria|p__Bacteroidota|c__Bacteroidia|o__Bacteroidales|f__Odoribacteraceae|g__GGB1332|s__GGB1332_SGB1789|t__SGB1789	0.50357	0	0	0	0	0	0	0	0	0	0	0	0	0	0	0	0	0	0	0	0	0	0	0	0	0	0	0	0	0	0	0	0	0	0	0	0	0	0	0	0	0	0	0	0	0	0	0	0
k__Bacteria|p__Firmicutes|c__Clostridia|o__Eubacteriales|f__Lachnospiraceae|g__Roseburia|s__Roseburia_faecis|t__SGB4925	0.48463	0.01814	0	0	1.00281	0	0.00136	0.13429	0.59208	2.17912	0	0	0	0	0.00282	0.28515	0	0.68117	0.38266	1.65894	0.61754	0	0.24266	0.00369	0.30719	0.21034	0.13283	0.2324	0.02145	0.049	0	0.45715	0	0.17763	0	0.0186	1.01068	0	0.53944	0	0.15683	2.46343	0.00252	0.01724	0.03503	0	0.15052	0.03278	0.96536
k__Bacteria|p__Bacteroidota|c__Bacteroidia|o__Bacteroidales|f__Bacteroidaceae|g__Bacteroides|s__Bacteroides_caccae|t__SGB1877	0.47577	0.7224	0	0	1.51165	0.01128	0	0	0.07527	0.06515	0.44937	8.91029	0.08023	0	0.76878	0.52054	0	0.13795	0.06476	0.00667	0.04792	0	0.28893	0	0	0.25247	0	0	0.03312	0.11345	0	0	0.32347	1.92276	0.43554	0.09618	0.26187	0	0.11988	0	0	0	0.01613	0.40484	0.11553	0.87332	0	0	0.29161
k__Bacteria|p__Firmicutes|c__Clostridia|o__Eubacteriales|f__Lachnospiraceae|g__GGB3653|s__GGB3653_SGB4964|t__SGB4964	0.47351	0.67741	0.0702	0.01568	0.09327	0	0.1326	0.68256	0.6239	0.4093	0.21239	0.0308	0	0	0.0868	0.96571	0.13188	0.28906	0.06524	0.37452	0.93672	0.77721	0.0013	0.04913	0	0.76932	2.05998	1.08957	0.43518	0.54707	0	0.02201	0	0.51613	0.35696	0.59109	0.00373	0.05193	1.01282	0.23451	0.49831	0.43245	0.19593	0.23046	0.09707	0.09868	0.22023	0.55532	0.054
k__Bacteria|p__Bacteroidota|c__Bacteroidia|o__Bacteroidales|f__Tannerellaceae|g__Parabacteroides|s__Parabacteroides_goldsteinii|t__SGB1941	0.46857	0.09745	0	0	0	0	0	0	0.42287	0	0.10866	0	0	0	1.03705	0	0	0	0	0.057	0	0	0.01322	0	0	0.35926	0.1078	0.00881	0	0.00312	0	0	0	0	0	0	0	0	0.0921	0.02881	0.36546	0	0.02531	0	0	0	0	0	0
k__Bacteria|p__Bacteroidota|c__Bacteroidia|o__Bacteroidales|f__Tannerellaceae|g__Parabacteroides|s__Parabacteroides_merdae|t__SGB1949	0.46116	0.15739	0.52686	0.31003	1.15164	0.12829	0	0	0.1536	0.15991	0.29183	1.03195	0.23275	0.68911	0.57387	0	0.14597	0.16475	0.36089	0.15772	0.05562	0.24712	0.37728	0.45152	0	0	0.02975	0.05368	0.09373	0.27078	0	0	0	0	0.05039	0.44379	0.69576	0.23399	0.07587	0.64613	0	0	0.02622	0.37137	0	0	0	0	0.75438
k__Bacteria|p__Firmicutes|c__Clostridia|o__Eubacteriales|f__Lachnospiraceae|g__Brotolimicola|s__Brotolimicola_acetigignens|t__SGB4914	0.44221	0.10182	0	1.44577	0.41666	0.05273	0	0.06688	0.43242	0.68258	0.05377	0.18972	0	0	0	0.0049	0.33314	0.16736	0.01706	0.10815	0.65862	0	0.00974	0.00629	0	0.02561	0.00679	0.47146	0.11857	0.02574	0	0.12222	0	0.34176	0.09301	0	0.01152	0	0.0252	0.61116	0.14965	0.26028	0	0	0.17228	0.54179	0.0869	0.24246	0.3059
k__Bacteria|p__Firmicutes|c__Clostridia|o__Eubacteriales|f__Lachnospiraceae|g__Lachnospiraceae_unclassified|s__Eubacterium_rectale|t__SGB4933	0.40701	1.06095	7.05406	0.82417	0.6697	0.24462	0.00235	6.30926	0.43288	2.14194	1.52226	0.60449	0	0	0	0.4172	0.12782	5.85841	10.6489	0.01552	2.48604	4.79584	0.18519	1.43631	1.58689	3.20257	0.24612	0.3496	4.49664	0.07773	0	2.32908	0	0.12976	2.89282	0.91645	4.58197	7.59975	0	8.08796	0	0	0.00439	2.62503	0	0.06365	0	9.55849	1.31981
k__Bacteria|p__Firmicutes|c__Clostridia|o__Eubacteriales|f__Oscillospiraceae|g__Oscillospiraceae_unclassified|s__Eubacterium_siraeum|t__SGB4198	0.37911	0	0	3.17786	0.89623	1.07298	0.03197	0.00182	1.995	0.04223	1.32632	0	0	0	0.1164	0.03265	1.42657	0.18448	0.12889	0.23908	0.41682	0.92624	0	0	0	0	0.35796	6.91509	0.00553	0.87665	0	0	0	1.45905	0	0.03139	0	0	1.96024	0	0	0	0	0.12792	2.7075	4.08446	0.86369	0	0.80908
k__Bacteria|p__Firmicutes|c__Clostridia|o__Eubacteriales|f__Oscillospiraceae|g__Faecalibacterium|s__Faecalibacterium_SGB15346|t__SGB15346	0.37876	0.45162	0	2.28286	0	0	0	0	0.23503	0.78199	0.09905	0	0	0	0	0.49828	0	0	0	0	0.53159	0.86405	0.07475	0.08567	0	0	0.01367	0.11723	0.0099	0.00044	0	0.08751	0	0	0.30302	0	0.88578	0	0	0	0.35812	0	0	0.02311	1.53044	0	0	0.0467	0.35267
k__Bacteria|p__Firmicutes|c__Erysipelotrichia|o__Erysipelotrichales|f__Erysipelotrichaceae|g__Holdemanella|s__Holdemanella_porci|t__SGB6796	0.37565	0.67811	0	0	0	0	0	0	0.50866	0	2.33266	0	0	0	0.97392	0	0	0	0	1.35088	0	0	0.28552	0	0	0	13.7316	6.33397	5.06703	0	0	0	0	0	0	0	0.36618	0	2.25632	0	0	0	0	0	0	0	0	0	0
k__Bacteria|p__Firmicutes|c__Clostridia|o__Eubacteriales|f__Lachnospiraceae|g__Blautia|s__Blautia_luti|t__SGB4824	0.36956	0	0	0	0	0	0	0	0.06339	0	0	0	0	0	0	0	0	0	0	0	0	0	0.0795	0	0	0	0.17063	0	0	0	0	0	0	0	0	0	0	0	0	0	0	0	0	0	0.72694	0	0	0	0
k__Bacteria|p__Firmicutes|c__Clostridia|o__Eubacteriales|f__Oscillospiraceae|g__Faecalibacterium|s__Faecalibacterium_prausnitzii|t__SGB15318	0.36136	0.98232	3.42977	2.37008	2.87233	0.02073	0	0	1.01406	5.67564	1.09908	4.612	0	0	0.04224	3.53572	0.80912	0.38347	3.66404	1.19068	1.16507	0	0.06354	0.15499	0	0	0.01666	0.01148	0.17504	0.53704	0.1112	0	0.99712	0.76032	4.13645	1.06328	1.1432	0	0	0	1.44714	0	0.01939	0.11765	1.7453	8.30337	0.01998	0.88545	4.20496
k__Bacteria|p__Firmicutes|c__Clostridia|o__Eubacteriales|f__Lachnospiraceae|g__Lachnospiraceae_unclassified|s__Lachnospiraceae_bacterium|t__SGB4953	0.35628	0.45775	0	0	0	0	0	0	0	0	0	0	0	0	0	0.00081	0	0	0.07199	0	0.65045	0	0	0	0	0	0	0	0.03284	0.05571	0	0	0	0	0	0	0	0	0	0	0	0	0	0	0	0	0	0	0
k__Bacteria|p__Firmicutes|c__CFGB8140|o__OFGB8140|f__FGB8140|g__GGB3754|s__GGB3754_SGB5103|t__SGB5103	0.34153	0	0	0	0	0	0	0	0	0	0	0	0	0	0	0	1.28932	0	0	0	0	0	0	0	0	0	0	0	0	0	0	0	0	0	0	0	0	0	0	0	0	0	0	0	0	0	0	0	0
k__Bacteria|p__Firmicutes|c__CFGB10309|o__OFGB10309|f__FGB10309|g__GGB4676|s__GGB4676_SGB6465|t__SGB6465	0.33752	0	0	0	0	0	0	0	0	0	0	0	0	0	0	0	0	0	0	0	0.13141	0	0	0	0	0	0	0	0	0	0	0	0	0	0	0	0	0	0	0	0	0	0	0	0	0	0	0	0
k__Bacteria|p__Firmicutes|c__CFGB2985|o__OFGB2985|f__FGB2985|g__GGB9350|s__GGB9350_SGB14317|t__SGB14317	0.33143	0	0	0	0	0	0	0	0	0	0	0	0	0	0	0	0	0	0	0.08671	0	0	0	0	0	0	0	0	0	0	0	0	0	0	0	0	0	0	0	0	0	0	0	0	0	0	0	0	0
k__Bacteria|p__Firmicutes|c__Clostridia|o__Eubacteriales|f__Oscillospiraceae|g__GGB33469|s__GGB33469_SGB15236|t__SGB15236	0.31913	0.01138	0	0	0	0	0.39519	0	0.17771	0	0.2278	0	0	0	0.06794	0.02102	0	0	0	0.06594	0.46175	0	0	0	0	0	0	0	0.06404	0	0	0.05763	0	0	0.1967	0.24486	0	0	0.21198	0	0.02726	0	0	0	0.06751	0	0	0	0
k__Bacteria|p__Actinobacteria|c__Coriobacteriia|o__Eggerthellales|f__Eggerthellaceae|g__Slackia|s__Slackia_isoflavoniconvertens|t__SGB14773	0.31779	2.04814	0	0	0	0	0	0	0.66386	0	0.12609	0	0	0	0.09056	0	0	0	0	0	0.03425	0	0.01025	0	0	0.24841	0	0	0.77561	0	0	0	0	0	0	0	0	0	0.06601	0	0	0	0	0	0	0	0	0	0
k__Bacteria|p__Firmicutes|c__Clostridia|o__Eubacteriales|f__Oscillospiraceae|g__Oscillibacter|s__Oscillibacter_sp_ER4|t__SGB15254	0.31539	0.65824	0	0.08894	0	0	0	0	0.02323	0.62503	0.18613	0	0	0	0	0.63581	0	0.02309	0	0	0.7618	2.37331	0	0.14088	0	0.27739	0.07382	0.95103	0.42856	0.0875	0	0	0	0	0.31089	0.1788	0.29655	0.53364	0	2.65672	0.00036	0	0	0	0.59892	0.19056	0	0	0.3993
k__Bacteria|p__Firmicutes|c__Clostridia|o__Eubacteriales|f__Lachnospiraceae|g__Lachnospiraceae_unclassified|s__Lachnospiraceae_bacterium|t__SGB4782	0.31349	0.28956	0	0	0	0	0.09414	0	0.55412	0	0.05714	0	0	0	0.61122	0.33483	0	0	0	0	0.63994	0.01208	0.01676	0.12618	0	0.05342	0.09506	0.03399	0.13733	0.00614	0	0	0	0.59482	0.05582	0	0.057	0.17152	0	0	0.12304	0	0	0.05095	0	0	0	0.0151	0
k__Bacteria|p__Actinobacteria|c__Coriobacteriia|o__Eggerthellales|f__Eggerthellaceae|g__Ellagibacter|s__Ellagibacter_isourolithinifaciens|t__SGB14816_group	0.30951	1.15534	0	0	0	0	0	0	0.00892	0	0	0	0	0	0.76274	0	0	0	0	0	0	0	0.00723	0	0	0	0	0	0.61528	0	0	0	0	0	0	0	0	0	0.20535	0	0	0	0	0	0	0	0	0	0
k__Bacteria|p__Firmicutes|c__CFGB3041|o__OFGB3041|f__FGB3041|g__GGB9547|s__GGB9547_SGB14953|t__SGB14953	0.30859	0	0	0	0	0	0.48287	0	0	0	0	0	0	0	0	0	0	0	0	0	0	0	0	0	0	0	0	0	0	0	0	0	0	0	0	0	0	0	0	0	0	0	0	0	0	0	0.36084	0	0
k__Bacteria|p__Firmicutes|c__CFGB2952|o__OFGB2952|f__FGB2952|g__GGB9293|s__GGB9293_SGB14250|t__SGB14250	0.30593	0	0	0	0	0	0	0	0.06978	0	0	0	0	0	0.21265	0.14878	0	0	0	0	0	0	0	0	0	0.00663	0	0	0	0	0	0	0	0	0	0	0	0	0	0	0	0	0	0	0	0	0	0	0
k__Bacteria|p__Firmicutes|c__Clostridia|o__Eubacteriales|f__Lachnospiraceae|g__Mediterraneibacter|s__Ruminococcus_torques|t__SGB4608	0.28836	0	0.63036	0.24871	1.90191	3.40157	0.52114	0.00736	1.74715	0.10445	0.71993	0.00179	3.0296	0	4.08607	0	0.84289	0	0.92246	0.45259	0.10381	0.84592	0	3.9535	0.05833	1.81653	0	1.53256	0.1355	0.53591	4.73387	0.31358	0.67504	0.78159	0	2.55834	0.33323	0.71292	0.64804	0.08891	1.15627	0	0.12452	0.28364	0.63692	1.24243	0.18015	1.0978	1.54819
k__Bacteria|p__Firmicutes|c__Clostridia|o__Eubacteriales|f__Lachnospiraceae|g__Lachnospiraceae_unclassified|s__Lachnospiraceae_bacterium_CLA_AA_H244|t__SGB4993	0.28805	0.06573	0.41299	0.04502	0.46337	0.03855	0	0	0.07759	0.51641	2.31089	1.46965	0	0	0	0.03588	0.43144	0.22475	0.25207	0.01978	0.04923	0	0.84331	0.08948	0	0.3156	0.06584	0.01555	0.13911	0.02832	0	0.07419	0	0.03914	0.87308	0.32408	0	0.20446	0.01374	0.34344	0.18671	2.26458	0	0	0.11571	0	0	0.27613	0.4344
k__Bacteria|p__Firmicutes|c__Clostridia|o__Eubacteriales|f__Oscillospiraceae|g__Faecalibacterium|s__Faecalibacterium_prausnitzii|t__SGB15342	0.28782	0.24319	0.24093	12.1028	0.98341	0	0	0.11528	0.2637	1.64785	0.12823	1.24764	0	0	0	0.17785	0.26013	0.39843	1.79775	0.11386	0.17649	1.52546	0.00319	0	0	0.56053	0.03293	0.17705	0.04586	0.33216	0.77963	2.06844	0.57271	0.81249	0.14119	0	1.6646	0.55163	0	0	0.04483	1.81153	0.00216	0.00035	0.18001	0	0.00291	0.18625	3.19162
k__Bacteria|p__Actinobacteria|c__Coriobacteriia|o__Eggerthellales|f__Eggerthellaceae|g__Adlercreutzia|s__Adlercreutzia_equolifaciens|t__SGB14797	0.27617	0.36687	0.12877	0.27493	0.16933	0.74949	0.74589	0.88198	1.02212	0.84303	0.0053	0	0.75995	0.44181	0.04644	0	0.14387	0.71562	0.16499	0.26246	0.04323	0	0	0.35199	0	0.34768	0.19745	0.30327	0.10504	0	0.10194	0	2.97303	0.66008	0.10352	0.24118	0.35817	0.18389	0.37622	0	0.73889	0	0.68173	0.39091	0.50834	1.10761	0.91452	0.72028	0.06918
k__Bacteria|p__Bacteroidota|c__CFGB529|o__OFGB529|f__FGB529|g__GGB1096|s__GGB1096_SGB1408|t__SGB1408	0.26185	0.0551	0	0	0	0	0	0	0	0	0	0	0	0	0.23083	0	0	0	0	0	0	0	0	0	0	0	0	0	0	0	0	0	0	0	0	0	0	0	0	0	0.00619	0.3191	0	0	0	0	0	0	0
k__Bacteria|p__Bacteroidota|c__Bacteroidia|o__Bacteroidales|f__Bacteroidaceae|g__Bacteroides|s__Bacteroides_ovatus|t__SGB1871	0.25846	0.3179	0.40404	3.86618	0	0.02455	0.03349	0	0	0	0.12061	0	0	0	0.00153	0	0.29923	0	0	0.00203	0.2373	0.77133	0.08251	0.31969	0.19853	0.20048	0.03919	0.41849	0.04462	0.1442	2.85906	0	0.83491	0.38538	0.41423	0.30142	0.01756	0.03646	0	2.09175	0.00381	0	0	0.0263	0.0253	0	0.05111	0.47954	0.42295
k__Bacteria|p__Firmicutes|c__CFGB3054|o__OFGB3054|f__FGB3054|g__GGB33512|s__GGB33512_SGB15203|t__SGB15203	0.25233	0.05162	0	0.25316	0.00253	0	0.66737	0	0.30879	0.00452	0	0	0	0	0	0.04413	0	0	0	0	0	0	0	0	0	0	0	0	0.0353	0	0	0	0	0	0	0	0	0	0	0	0	0	0	0.08832	0.00266	0	0.06577	0	0
k__Bacteria|p__Firmicutes|c__CFGB1780|o__OFGB1780|f__FGB1780|g__GGB4723|s__GGB4723_SGB6540|t__SGB6540	0.25012	0	0	0	0	0	0	0	0	0	0	0	0	0	0	0	0	0	0	0	0.04059	0	0	0	0	0	0	0	0	0	0	0	0	0	0	0	0	0	0	0	0	0	0	0	0	0	0	0	0
k__Bacteria|p__Firmicutes|c__Clostridia|o__Eubacteriales|f__Oscillospiraceae|g__GGB9730|s__GGB9730_SGB15291|t__SGB15291	0.25002	0.51457	0	0	0.33974	0	0	0	0.43512	0	0	0	0	0	0	0.33297	0	0	0	0	0.0154	0	0.02513	0	0	0	0	0	0.05671	0.04041	0	0	0	0	0.12189	0	0.54711	0	0	0	0.06459	0	0	0	0.25181	0	0	0	0
k__Bacteria|p__Firmicutes|c__Clostridia|o__Eubacteriales|f__Lachnospiraceae|g__Lachnospira|s__Lachnospira_eligens|t__SGB5082	0.24858	0	1.29876	0	0	0	0.0124	0.00899	0	0.06361	0	0.3583	0	0	0	0	0.04321	0.06625	0	0.0481	0.04026	0.04852	0.0097	0	0	0.00074	0	0.09108	0.00176	0.00437	0	0.00956	0.12638	0.19019	0.49367	0.13048	0.12352	0.05732	0.15706	0	0.00324	0.14211	0.00131	0.07864	0.02131	0.12965	0.01686	0.00061	0.01398
k__Bacteria|p__Firmicutes|c__Clostridia|o__Eubacteriales|f__Lachnospiraceae|g__Anaerobutyricum|s__Anaerobutyricum_hallii|t__SGB4532	0.24241	3.11241	1.46941	0.56432	0	0.173	1.45563	4.92469	1.01728	2.47897	2.45015	0.01943	0	0	0.25944	1.70126	0	1.17957	0	0	1.80865	2.21615	0.11253	0	0.69797	1.12604	0.39138	1.6897	2.34223	0.6173	1.2619	1.92354	0	1.64072	4.89721	0	1.34392	2.06314	1.41028	2.30288	5.0689	0	5.00165	1.35787	4.40477	1.60375	1.39256	0	2.69607
k__Bacteria|p__Firmicutes|c__Clostridia|o__Eubacteriales|f__Oscillospiraceae|g__Faecalibacterium|s__Faecalibacterium_prausnitzii|t__SGB15317	0.23922	0.1788	0	0	1.10824	0	0	0.00522	0.44688	0.44999	0	0.16224	0	0	0	0.14038	0	0	0.09664	0.02552	0.06878	0	0	0	0	0.24362	0	0	0.01216	0	0	0	0	0.10219	0.15128	0	0.0233	0	0	0	0.15064	0	0	0.04978	0.02369	0	0	0.00217	0.11648
k__Bacteria|p__Firmicutes|c__CFGB3072|o__OFGB3072|f__FGB3072|g__GGB9783|s__GGB9783_SGB15405|t__SGB15405	0.23685	0	0	0	0.01675	0	0	0	0	0	0	0	0	0	0	0	0	0	0	0	0.3979	0	0.09761	0	0	0	0.19586	0	0	0	0	0	0	0	0.02657	0	0	0	0.01295	0	0	0	0	0.00608	0	0	0	0	0
k__Bacteria|p__Firmicutes|c__CFGB75721|o__OFGB75721|f__FGB75721|g__GGB9524|s__GGB9524_SGB14924|t__SGB14924	0.23371	0.00078	0	0	0.36266	0.42845	0	0	0.07154	0	0.0144	0	0	0	0	0.00563	0	0	0	0.02247	0	0	0	0	0	0	0	0	0.02898	0.00022	0	0	0	0	0	0	0	0	0	0	0	0	0	0.01186	0.17771	0	0	0	0.00022
k__Bacteria|p__Firmicutes|c__CFGB2875|o__OFGB2875|f__FGB2875|g__GGB9176|s__GGB9176_SGB14114|t__SGB14114	0.22928	0	0	0	0	0	0.03293	0	0.14783	0	0.00695	0	0	0	0.19158	0.00014	0.03227	0.05654	0	0	0.2796	0	0	0	0	0	0	0	0	0.00979	0	0	0	0	0	0	0	0	0	0	0	0	0	0.01523	0.04024	0	0	0	0
k__Bacteria|p__Firmicutes|c__CFGB31455|o__OFGB31455|f__FGB31455|g__GGB4699|s__GGB4699_SGB6503|t__SGB6503	0.22804	0	0	0	0	0	0	0	0	0	0	0	0	0	0	0	0	0	0	0	0	0	0	0	0	0	0	0	0	0	0	0	0	0	0	0	0	0	0	0	0	0	0	0	0	0	0	0	0
k__Bacteria|p__Firmicutes|c__Negativicutes|o__Acidaminococcales|f__Acidaminococcaceae|g__Phascolarctobacterium|s__Phascolarctobacterium_succinatutens|t__SGB5763_group	0.22157	0	0	0	0	0	0	0	0.07751	0	0	0	0	0	0.19654	0	0	0	0	0	0	0	0.78587	0	0	0	0.16583	0.10782	0	0	0	0	0	0	0	0	0	0	0.50049	0	0	0	0	0	0.15105	0	0	0	0
k__Bacteria|p__Lentisphaerae|c__CFGB2378|o__OFGB2378|f__FGB2378|g__GGB6519|s__GGB6519_SGB9208|t__SGB9208	0.22041	0	0	0	0	0	0	0	0	0	0	0	0	0	0	0	0	0	0	0	0	0	0	0	0	0	0	0	0	0	0	0	0	0	0	0	0	0	0	0	0	0	0	0	0	0	0	0	0
k__Bacteria|p__Firmicutes|c__Clostridia|o__Eubacteriales|f__Lachnospiraceae|g__Faecalicatena|s__Faecalicatena_fissicatena|t__SGB4871	0.21406	0.82778	0	0.00941	0.51188	0	0	0	0	0.56905	0.08999	0	0	0	0.04195	0.85134	0	0	0	0	0	0	0.3876	0	0	0	1.04169	0.02637	0.0407	0	0	0	0	0	0.88213	0	0	0.05371	0	0	0	0	0	0.2729	0	0	0	0.01926	0
k__Bacteria|p__Firmicutes|c__Clostridia|o__Eubacteriales|f__Lachnospiraceae|g__Dorea|s__Dorea_longicatena|t__SGB4582	0.21361	0.03919	0	0	0	0	0	0	1.40511	0.4244	0.09138	0.18284	0	0	0.01422	0.8662	0	0.08394	0	0	0	2.16923	0	0.05941	0	0	0.22777	1.07464	2.08742	0.19133	0	0	0	0	0	0	0.51202	2.0426	1.4485	2.9443	0.38342	0	0.05239	0.32343	0	0	0	0	0.63837
k__Bacteria|p__Firmicutes|c__Clostridia|o__Eubacteriales|f__Lachnospiraceae|g__Blautia|s__Blautia_massiliensis|t__SGB4826	0.19957	0.93276	0.41729	0.31217	0.61213	3.6188	1.1232	0	0.22043	3.53274	1.37991	0.01583	10.9107	2.9593	0.1858	1.62853	0.03778	1.58007	3.82646	4.05363	0.24298	0	0.23149	4.15297	0	0	0.15999	0.89431	1.8344	1.65816	0	3.29863	2.0271	0.01523	0.64957	0	6.43811	2.09238	0.33618	3.13173	4.3877	3.61955	6.35225	2.33785	0.08866	0	0.00059	2.04787	6.85614
k__Bacteria|p__Firmicutes|c__CFGB2932|o__OFGB2932|f__FGB2932|g__GGB9261|s__GGB9261_SGB14209|t__SGB14209	0.19706	0	0	0	0	0	0	0	0	0	0	0	0	0	0.01561	0.02967	0	0	0	0	0.24862	0	0	0	0	0	0	0	0	0	0	0	0	0	0	0	0	0	0.00204	0	0	0	0	0	0	0	0	0	0
k__Bacteria|p__Firmicutes|c__CFGB2950|o__OFGB2950|f__FGB2950|g__GGB9291|s__GGB9291_SGB14248|t__SGB14248	0.19668	0	0	0	0	0	0	0	0.02666	0	0	0	0	0	0	0	0	0	0	0	0.00775	0	0	0	0	0	0	0	0	0	0	0	0	0	0	0	0	0	0	0	0	0	0	0	0	0	0	0	0
k__Bacteria|p__Actinobacteria|c__Coriobacteriia|o__Coriobacteriales|f__Coriobacteriaceae|g__Senegalimassilia|s__Senegalimassilia_anaerobia|t__SGB14824_group	0.1931	0	0	0	0	0	0	0	0	0	0	0	0	0	0.47056	0	0	0	0	0	0.14409	0	0.08016	1.29169	0	0.32444	0	0	0.38942	0.16424	0	0	0	0	0.11145	0.40857	0	0.2158	0	0	0	0	0	0	0	0	0	0	0
k__Bacteria|p__Firmicutes|c__CFGB3054|o__OFGB3054|f__FGB3054|g__GGB9694|s__GGB9694_SGB15204|t__SGB15204	0.19083	0	0	0	0.02563	0.07633	0.16179	0	0.57378	0	0.01611	0	0	0	0.05602	0.00833	0	0	0	0	0	0	0	0	0	0	0	0.1028	0	0	0	0	0	0	0	0	0	0	0	0	0	0	0	0.02276	0	0	0.39685	0	0
k__Bacteria|p__Firmicutes|c__Clostridia|o__Eubacteriales|f__Clostridiaceae|g__Clostridiaceae_unclassified|s__Clostridiaceae_bacterium_Marseille_Q4149|t__SGB15091	0.18987	0	0	0	0	0	0	0	0	0	0	0.69559	0	0	0	0	0	0	0	0.3957	0	0	0.38907	0.04245	0	0.4952	0	0	0	0	0	0	0	0	0	0	0	0	0	0	0	0	0	0.09483	0	0	1.32398	0	0
k__Bacteria|p__Firmicutes|c__Clostridia|o__Eubacteriales|f__Clostridiaceae|g__Clostridium|s__Clostridium_sp_AF36_4|t__SGB4644	0.18825	0.24123	0	0.28686	0.10168	0	0	0.01515	0.10959	0	0	0	0	0	0.02818	0	0.32435	0.44179	0.01135	0.00965	0.01052	0	0	0	0	0	0	0.37468	0.04133	0.10221	0.09777	0	0	0.36315	0.37054	0.05396	0	0.12291	0.14168	0	0.02474	0	0	0.15869	0	0.62023	0.03374	0	0
k__Bacteria|p__Firmicutes|c__Clostridia|o__Eubacteriales|f__Clostridiaceae|g__Clostridium|s__Clostridium_SGB6179|t__SGB6179	0.18382	0	0	0	0	0	0	0	0	0.01259	0.18938	0	0	0	0.07049	0	0	0	0.0457	0.02708	0.03248	0	0	0	0	0	0	0	0.01666	0.00623	0	0	0	0	0	0	0	0.00464	0.77998	0	0	0	0	0.095	0	0.66981	0.00694	0	0
k__Bacteria|p__Firmicutes|c__Clostridia|o__Eubacteriales|f__Oscillospiraceae|g__Oscillibacter|s__Oscillibacter_valericigenes|t__SGB15053	0.18331	0.21064	0	0.01332	0	0.0461	0.00721	0	0.17414	0.02719	1.45252	1.63174	0	0	0.18943	0.09058	0	0.74869	0	0	0.44215	0.07903	0.41623	0.1222	0	0.17573	0.00175	0.10067	0.1409	0	0	0	0.28816	0	0.1578	0.37608	0.00285	0.0414	0.5661	0.07527	0.11847	0	0	0	0	0	0	0	0.00519
k__Bacteria|p__Firmicutes|c__CFGB1798|o__OFGB1798|f__FGB1798|g__GGB4769|s__GGB4769_SGB6602|t__SGB6602	0.17859	0	0	0	0	0	0	0	0	0	0	0	0	0	0	0	0	0	0	0	0	0	0	0	0	0	0	0	0	0	0	0	0	0	0	0	0	0	0	0	0	0	0	0	0	0	0	0	0
k__Bacteria|p__Firmicutes|c__CFGB1765|o__OFGB1765|f__FGB1765|g__GGB4597|s__GGB4597_SGB6359|t__SGB6359	0.17523	0	0	0	0	0	0.22124	0	0	0	0	0	0	0	0	0.0645	0	0	0	0	0.01193	0	0	0	0	0	0	0	0	0	0	0	0	0	0	0	0	0	0	0	0	0	0	0	0	0	0	0	0
k__Bacteria|p__Firmicutes|c__Clostridia|o__Eubacteriales|f__Oscillospiraceae|g__GGB32900|s__GGB32900_SGB53446|t__SGB53446	0.174	0.65631	0	0.02935	0.31411	0	0.80098	0.13412	0.19378	0	0.09294	0	0	0	0	0.2242	0	0.00319	0.34869	0	0	0	0.16875	0.33684	0	0.39409	0	0.01892	0	0.18769	0	0	0.0476	0.80247	0	0.26231	0	0	0	0	0.62066	0	0.58154	0	0.31641	0.03879	0.34951	0	0
k__Bacteria|p__Firmicutes|c__CFGB1765|o__OFGB1765|f__FGB1765|g__GGB4552|s__GGB4552_SGB6276|t__SGB6276	0.16755	0	0	0	0.05394	0	0	0	0	0	0	0	0	0	0	0	0	0	0	0	0.02749	0	0	0	0	0	0	0	0	0	0	0	0	0	0	0	0	0	0	0	0	0	0	0	0	0	0.03103	0	0
k__Bacteria|p__Firmicutes|c__Bacilli|o__Lactobacillales|f__Streptococcaceae|g__Streptococcus|s__Streptococcus_salivarius|t__SGB8007_group	0.1667	0	0.18245	0.03638	0.45721	1.27371	0.32646	0.41459	0	0	5.47289	0	0.14326	0	0	0.00377	0.01866	0.60804	0.1738	0.85916	0.01589	0.37127	10.2619	0.12539	0.50477	0.17925	5.1386	0.51991	0.08518	0.10228	0.54518	0.02156	0.00579	0.32406	0.37596	2.94935	0.04421	1.3605	0.23265	0.22048	0.0835	0.1646	0.26685	0.58147	0.2567	0.04046	0.00525	0.5481	0.58735
k__Bacteria|p__Firmicutes|c__Clostridia|o__Eubacteriales|f__Lachnospiraceae|g__GGB13283|s__GGB13283_SGB4948|t__SGB4948	0.16372	0	0	0	0	0	0	0	0.00708	0	0	0	0	0	0	0	0	0	0	0	0	0	0	0	0	0	0	0	0	0	0	0	0	0	0	0	0	0	0	0	0	0	0	0	0	0	0	0	0
k__Bacteria|p__Firmicutes|c__CFGB3069|o__OFGB3069|f__FGB3069|g__GGB9770|s__GGB9770_SGB15389|t__SGB15389	0.16308	0	0	0.27336	0	0	0.30715	0	0.10627	0	0	0	0	0	0.00339	0.01907	0.01211	0	0.02416	0.04106	0.00164	0	0	0	0	0	0	0	0	0.00068	0	0	0	0	0	0	0	0	0	0	0	0	0	0.00075	0	0	0.1775	0	0
k__Bacteria|p__Bacteroidota|c__Bacteroidia|o__Bacteroidales|f__Bacteroidaceae|g__Bacteroides|s__Bacteroides_thetaiotaomicron|t__SGB1861	0.157	0.40857	0.16813	0	0.26371	0.06507	0.03985	0	0.22246	0.36379	0	0	0.00798	0	0.10637	0	0.9933	0.36668	0	0.61299	0.02211	0	0.28607	0.79466	0	0.1583	0.46475	0.4686	0.01835	0.01118	1.00353	0.33767	0.97452	0.1429	0.38799	0	0.06486	0.30145	0.02152	0.60423	0.01657	0	0.00955	0.24589	0.03842	0	0.00717	0.57449	0.35462
k__Bacteria|p__Firmicutes|c__Clostridia|o__Eubacteriales|f__Lachnospiraceae|g__Dorea|s__Dorea_formicigenerans|t__SGB4575	0.15397	0.53767	0.50307	0.03524	1.08248	0.01859	0.13175	0.76636	0.1158	0	0.19236	0.39635	0.63826	0	0.27999	0.57633	0	0.48413	0.28931	0.87136	0.94325	0.33218	0.17715	0.94694	0	0.12767	0.34226	0.54207	0.46543	0.2931	0	0.39325	0.07611	0.40297	0.84401	0	0.43457	0.84594	0.99787	1.56477	0.54816	0	0.83947	0.3065	0.33086	0.37076	0	0.68034	0.17808
k__Bacteria|p__Firmicutes|c__CFGB3071|o__OFGB3071|f__FGB3071|g__GGB9778|s__GGB9778_SGB15398|t__SGB15398	0.1521	0	0	0	0	0	0	0	0	0	0	0	0	0	0	0	0	0	0	0	0.24649	0	0	0	0	0	0	0	0	0	0	0	0	0	0	0	0	0	0	0	0	0	0	0	0	0	0	0	0
k__Bacteria|p__Firmicutes|c__Clostridia|o__Eubacteriales|f__Oscillospiraceae|g__Dysosmobacter|s__Dysosmobacter_welbionis|t__SGB15078	0.14738	0.39239	0.33609	0.55844	1.13021	0.01222	0.00143	0.07163	0.28064	0.09859	0.32109	0.1096	0.36097	0.04764	0.07365	0.01386	0.383	0.04516	0.02285	0.00118	0.00064	2.53882	0	0.0678	0.34407	0.37751	0	0.09932	0.02584	0.04808	4.41359	0.46954	0.16028	1.05835	0.09788	0.0895	0.20784	0.03442	0.08214	0.05373	0.00132	0	0.00429	0	0.08307	0.05107	0	0.17255	0.10794
k__Bacteria|p__Firmicutes|c__Clostridia|o__Eubacteriales|f__Lachnospiraceae|g__Dorea|s__Dorea_longicatena|t__SGB4581	0.14565	1.85088	2.11466	0.88004	0.43002	0	0.00365	0	0.01993	1.57195	0.80353	0	0	0	0.32706	0	0.03995	1.16481	2.13208	3.40125	0.37276	0.72704	0.40798	2.01059	0.32826	2.24194	0.59669	0.45664	2.13077	0.20272	0	1.90773	0	0	1.7533	0	1.53937	0.56815	0	2.07634	0.98944	0	2.77093	1.69521	0.98796	0	0.05083	2.97537	0
k__Bacteria|p__Firmicutes|c__Clostridia|o__Eubacteriales|f__Lachnospiraceae|g__Anaerostipes|s__Anaerostipes_hadrus|t__SGB4547	0.14475	0.00299	0	0.65971	0	0	0	0	0	0	0	0	0	0	0	0	0	0	0	0.30254	0.87106	0	0	0	0	0	0.18689	0.3192	1.07108	0.53886	0	0	0	0	3.27925	0	0	0	0	0	0.04809	0	0	0.61888	0	0	0	0	0
k__Bacteria|p__Firmicutes|c__Erysipelotrichia|o__Erysipelotrichales|f__Erysipelotrichaceae|g__Faecalibacillus|s__Faecalibacillus_intestinalis|t__SGB6754	0.14198	0.05059	0	0	0.17679	0	0	0	0	0.54256	0.05721	0.51835	0	0	0.03764	0.17523	0	0	0.28301	0.0346	0.18094	0.31127	0	0	0	0.47243	1.09085	0.89229	0.45071	0.03398	0	0.19516	0	0	0	0	1.40548	0	1.47635	0	2.60645	0	0.13005	0.17923	0	0	0	0	0
k__Bacteria|p__Bacteroidota|c__Bacteroidia|o__Bacteroidales|f__Odoribacteraceae|g__Odoribacter|s__Odoribacter_splanchnicus|t__SGB1790	0.1391	0.18223	0.18795	0.117	0.28384	0.00192	0	0	0.13516	0.10876	0.16965	0.49599	0	0	0.94741	0.27837	0.33854	0	0.01056	0.02289	0.05492	0	0.04584	0.60007	0	0.0903	0.03762	0.01883	0.02072	0.03611	0.38371	0	0.1123	0.11578	0	0.00685	0.0232	0.12332	0.00031	0	0.04362	0.02773	0	0.00305	0.07995	0.18279	0.01281	0	0.09122
k__Bacteria|p__Firmicutes|c__CFGB2863|o__OFGB2863|f__FGB2863|g__GGB9147|s__GGB9147_SGB14082|t__SGB14082	0.13625	0	0	0	0	0	0	0	0	0	0	0	0	0	0	0	0	0	0	0	0	0	0	0	0	0	0	0	0	0	0	0	0	0	0	0	0	0	0	0	0	0	0	0	0	0	0	0	0
k__Bacteria|p__Firmicutes|c__Clostridia|o__Eubacteriales|f__Lachnospiraceae|g__Lachnospiraceae_unclassified|s__Lachnospiraceae_bacterium|t__SGB4781	0.13498	0.33389	0.01081	0.00776	0.22727	0.13541	0.07399	0	0.15712	0.35898	0.34044	0.02583	0	0	0.22227	0.33493	0	0.23846	0	0	0.21679	0.03605	0.09107	0.27985	0	0.38468	0.48466	0.18512	0.26112	0.27101	0	0	0	0	0.07417	0	0	0.39766	0	0.23557	0.79395	0	0.68204	0.23529	0.86902	0	0.00733	0	0
k__Bacteria|p__Firmicutes|c__CFGB3072|o__OFGB3072|f__FGB3072|g__GGB9781|s__GGB9781_SGB15402|t__SGB15402	0.12989	0.02952	0	0.002	0.05797	0.1215	0.22269	0.06499	0.10657	0	0.13945	0	0	0	0.08495	0.06859	0.03336	0.03154	0.0137	0.03189	0.30371	0	0	0	0	0.10878	0	0.08794	0.1245	0.19074	0	0.0484	0	0.32626	0.00533	0.10865	0.00783	0	0.03735	0	0.01664	0	0.03178	0.09457	0.00682	0	0.19363	0	0
k__Bacteria|p__Firmicutes|c__Clostridia|o__Eubacteriales|f__Lachnospiraceae|g__Coprococcus|s__Coprococcus_comes|t__SGB4577	0.129	0.55215	0	0.80239	0	2.22634	0.07055	0	0.25512	1.62384	0.51121	0.17643	0	0	0.00069	0.44497	0.09112	0.54298	0	0.74104	0.01842	1.69129	0.1905	0.00096	1.41445	1.54751	0.04212	2.1853	1.2163	0.22306	0	0.18937	2.45122	0	0.02928	0	1.05241	0	0.16257	0.85536	1.1604	0	0.05537	1.0902	0.74714	0.79359	0	0	1.76734
k__Bacteria|p__Firmicutes|c__Clostridia|o__Eubacteriales|f__Eubacteriales_unclassified|g__Eubacteriales_unclassified|s__Clostridiales_bacterium_KLE1615|t__SGB5090	0.12785	0.28132	0	0.18457	0.00779	0	0	0.04028	0.00362	0.56713	0	0	0	0	0.04624	0.12929	0	0.01132	0.08961	0.22371	0.24175	0.0773	0.08223	0	0	0	0	0.05182	0	0.00046	0	0	0	0.04237	0.06754	0	0.05746	0	0.9974	0.23265	0.56803	0	0.02605	0.3457	0.05762	0.76563	0.00601	0.01752	0.00571
k__Bacteria|p__Proteobacteria|c__CFGB2404|o__OFGB2404|f__FGB2404|g__GGB6612|s__GGB6612_SGB9346|t__SGB9346	0.12533	0	0	0	0	0	0	0	0	0	0	0	0	0	0	0	1.21109	0	0.11352	0	0	0	0	0	0	0	0	0	0	0	1.02801	0	0	0	0	0	0	0	0.02794	0	0	0	0	0	0	0	0	0	0
k__Bacteria|p__Firmicutes|c__Clostridia|o__Eubacteriales|f__Oscillospiraceae|g__Agathobaculum|s__Agathobaculum_butyriciproducens|t__SGB14991	0.11555	0	0	0	0	0	0	0	0	0	0	0	0	0	0	0	0	0	0	0	0	0	0	0	0	0.09072	0	0	0	0	0	0	0	0	0	0	0	0	0	0	0	0	0	0	0	0	0	0	0
k__Bacteria|p__Firmicutes|c__Clostridia|o__Eubacteriales|f__Lachnospiraceae|g__GGB3740|s__GGB3740_SGB5077|t__SGB5077	0.11424	0.0012	0	0	0	0	0	0	0	0	0	0	0	0	0	0	0	0	0	0	0	0	0	0	0	0	0	0.01372	0	0	0	0	0	0	0	0	0	0	0	0	0	0	0.00118	0	0	0	0	0.00529	0
k__Bacteria|p__Firmicutes|c__Clostridia|o__Eubacteriales|f__Lachnospiraceae|g__Blautia|s__Blautia_wexlerae|t__SGB4831	0.11417	0.07494	0	0	0.07539	0	0	0	0.01883	0	0.20985	0.01672	0.69693	0	0.03741	0.18925	0	0	0	0.08998	0.03037	0	0.20745	0.00392	0	0.15947	0.15984	0	0.33937	0.16196	0	0	0	0	0.04338	0	0	0	0	0.42148	0	0	0.18778	0.76395	0	0	0	0.1337	0.5445
k__Bacteria|p__Firmicutes|c__Clostridia|o__Eubacteriales|f__Clostridiaceae|g__Clostridium|s__Clostridium_SGB6173|t__SGB6173	0.1129	0	0	0	0	0	0	0.03639	0	0.12573	0	0	0	0	0.16309	0	0.01389	0	0.02879	0	0.01857	0	0	0	0	0	0	1.22193	0.12374	0.00458	0	0	0	0.03892	0	0	0	0	0	0	0	0	0	0	0	0	0.23443	0	0
k__Bacteria|p__Firmicutes|c__CFGB3072|o__OFGB3072|f__FGB3072|g__GGB9781|s__GGB9781_SGB66170|t__SGB66170	0.10983	0.00792	0	0	0.04947	0.08176	0.11548	0.02257	0.03484	0.01863	0	0	0	0	0.1749	0.03464	0.16718	0	0.02185	0.06551	0.13157	0	0	0	0	0.22362	0.00816	0.15622	0.03906	0.13023	0	0.04429	0	0.07393	0.00509	0.15936	0	0	0.04432	0	0.02642	0	0.04032	0.13141	0.26645	0	0.19916	0	0.00991
k__Bacteria|p__Candidatus_Melainabacteria|c__CFGB2107|o__OFGB2107|f__FGB2107|g__GGB6006|s__GGB6006_SGB8630|t__SGB8630	0.10642	0	0	0	0	0	0	0	0	0	0	0	0	0	0	0	0.64253	0	0	0	0	0	0	0	0	0	0	0	0	0	0	0	0	0	0	0	0	0	0	0	0	0	0	0	0	0	0	0	0
k__Bacteria|p__Bacteroidota|c__Bacteroidia|o__Bacteroidales|f__Odoribacteraceae|g__Butyricimonas|s__Butyricimonas_virosa|t__SGB1784	0.10608	0.05579	0	0	0.0288	0	0	0	0.061	0.15963	0.14869	0	0	0	0	0	0	0	0	0	0	0.272	0.03279	0	0	0	0.12837	0.03658	0	0.00575	0	0	0	0	0	0	0.02054	0.01228	0	0	0	0	0	0.04097	0	0	0.00161	0	0
k__Bacteria|p__Firmicutes|c__Clostridia|o__Eubacteriales|f__Lachnospiraceae|g__Coprococcus|s__Coprococcus_catus|t__SGB4670	0.10531	0.36558	0.12857	0.30354	0	0.234	0.30572	0	0.0234	0	0.07204	0.01591	0	0	0.0871	0.22819	0	0	0.43488	0.23896	0.02142	0.15075	0.12363	0	0	0.89601	0.71651	0.91453	0.31479	0.20178	0	0	0	0	0.72348	0	0	0.12706	0	0.1577	0.57085	0	0.46646	0.14982	0	0	0.05928	0.10965	0
k__Bacteria|p__Firmicutes|c__Clostridia|o__Eubacteriales|f__Lachnospiraceae|g__Dorea|s__Dorea_sp_AF36_15AT|t__SGB4552	0.10344	0.22449	0.13219	0.02584	0.08918	0	0.05887	0.06309	0.11146	0	0.02594	0.12446	0	0	0.12033	0.11241	0	0.13225	0	0.14029	0.02675	0.13732	0	0.46225	0	0.19134	0.1066	0.24025	0.08828	0.05719	0	0	0.20193	0.04477	0.28761	0	0.01924	0.57102	0.12817	0.14028	0.041	0	0.14429	0.01513	0.10435	0.97388	0.19182	0	0.24808
k__Bacteria|p__Bacteroidota|c__Bacteroidia|o__Bacteroidales|f__Odoribacteraceae|g__Butyricimonas|s__Butyricimonas_faecihominis|t__SGB1786	0.10303	0.10402	0	0	0	0	0	0	0	0	0	0	0	0	0.09663	0	0	0	0	0	0.0058	0	0	0	0	0	0	0	0	0.00022	0	0	0	0	0	0.02393	0	0.01107	0	0	0.02683	0	0	0	0	0	0	0	0
k__Bacteria|p__Firmicutes|c__CFGB1227|o__OFGB1227|f__FGB1227|g__GGB3003|s__GGB3003_SGB3994|t__SGB3994	0.10081	0	0	0	0	0	0	0	0	0	0	0	0	0	0.01123	0	0	0	0	0	0	0	0	0	0	0	0	0	0	0	0	0	0	0	0.03511	0	0	0	0	0	0	0	0	0	0	0	0	0	0
k__Bacteria|p__Firmicutes|c__Clostridia|o__Eubacteriales|f__Eubacteriaceae|g__Eubacterium|s__Eubacterium_SGB4961|t__SGB4961	0.10031	0	0	0	0	0	0	0	0	0	0	0	0	0	0	0	0	0	0	0	0.05221	1.21875	0	0	0	0	0	0	0	0	0	0.00496	0	0	0	0	0	0	0	0	0	0	0.32507	0	0	0	0	0	0
k__Bacteria|p__Proteobacteria|c__Deltaproteobacteria|o__Desulfovibrionales|f__Desulfovibrionaceae|g__Bilophila|s__Bilophila_wadsworthia|t__SGB15452	0.0974	0	0.56998	0.09575	0	0.00926	0.14363	0.00271	0.28243	0.01839	0.00757	0.35822	0	0.13822	0.50058	0	0.48749	0	0.02744	0.07539	0.08876	0	0.0218	0	0.33139	0.16499	0	0.00452	0	0.09527	0.08091	0	0	0.09658	0	0.04308	0	0.13871	0	0	0.14662	0	0	0.04114	0.04762	0.13982	0.04224	0	0.09674
k__Bacteria|p__Firmicutes|c__CFGB38642|o__OFGB38642|f__FGB38642|g__GGB9765|s__GGB9765_SGB15382|t__SGB15382	0.09546	0	0	0	0.12165	0	0.37325	0	0	0.01501	0	0	0	0	0.19553	0.02605	0	0	0.02745	0	0	0	0	0	0	0.56867	0	0.01909	0.07434	0.2434	0	0.09682	0	0	0	0	0	0	0.00355	0	0	0	0	0.03904	0.01698	0	0.20802	0	0.05172
k__Bacteria|p__Firmicutes|c__Clostridia|o__Eubacteriales|f__Oscillospiraceae|g__GGB9708|s__GGB9708_SGB15233|t__SGB15233	0.09411	0.01872	0	0	0	0	0	0	0.01867	0	0	0	0	0	0	0.41355	0	0	0	0	0.01582	0	0	0	0	0	0.23682	0	0	0	0	0	0	0	0	0	0	0	0	0	0.11248	0	0.01419	0.07644	0	0	0	0	0
k__Bacteria|p__Firmicutes|c__Clostridia|o__Eubacteriales|f__Lachnospiraceae|g__Blautia|s__Blautia_glucerasea|t__SGB4804	0.09407	0.01985	0	0	0.04523	0	0.2022	0	0.02061	0.03428	0.02993	0	0.19151	0	0.18404	0.06018	0.0316	0.12398	0.04255	0.14613	0.00963	0	0.02578	0.08522	0	0.0398	0.21962	0.11085	0.06074	0.01728	0	0	0	0.0276	0.01364	0	0.00816	0.00304	0.16673	0.04725	0.03498	0	0.24086	0.24501	0.10139	0	0.00919	0.05257	0.29562
k__Bacteria|p__Firmicutes|c__Clostridia|o__Eubacteriales|f__Lachnospiraceae|g__Blautia|s__Blautia_stercoris|t__SGB4788	0.09384	0	1.15621	0	0.09119	0.08483	0	0	0.41502	0	0	0	0	0	0	0.50251	0	0	0	0	0.01927	0	0	0	0	0.21916	0	0	0	0.0009	0	0.08885	0	0.14275	0	0	0.32728	0	0	0	0	0	0.40971	0.00056	0	7.75091	0	0	0
k__Bacteria|p__Bacteroidota|c__Bacteroidia|o__Bacteroidales|f__Bacteroidaceae|g__Bacteroides|s__Bacteroides_cellulosilyticus|t__SGB1844	0.09263	1.06796	0	0	1.23234	0.18022	0.07143	0.13712	0.03869	0.80052	0.10058	2.69267	0	0	0.08672	1.20657	2.34067	0	0.28033	0	0	0	0	0	0.98101	0.07547	0	0	0.00128	0	0	0	0	0	0	0	0	0.00609	0	0	0	0.8698	0.01612	0.0964	0.00264	0	0.36526	0.19577	0
k__Bacteria|p__Firmicutes|c__Firmicutes_unclassified|o__Firmicutes_unclassified|f__Firmicutes_unclassified|g__Negativibacillus|s__Negativibacillus_massiliensis|t__SGB14912	0.09237	0.01613	0	0	0.01172	0	0.23863	0.30686	0	0	0	0	0	0	0.13048	0	0	0	0	0	0	0	0	0	0	0	0	0.09905	0	0.06735	0	0	1.10523	0.13799	0	0	0	0	0	0	0.04767	0	0	0.00124	0.00206	0	0.05271	0.09347	0
k__Bacteria|p__Firmicutes|c__Clostridia|o__Eubacteriales|f__Oscillospiraceae|g__GGB13489|s__GGB13489_SGB15224|t__SGB15224	0.0906	0.03242	0	0.13207	0.01173	0	0	0	0.10344	0	0	0	0	0	0.0107	0.01033	0	0	0	0	0.37738	0	0.08512	0	0	0	0.02368	0	0.04869	0	0	0	0	0	0	0	0	0	0.21355	0	0.05305	0	0	0	0.07648	0	0	0	0
k__Bacteria|p__Bacteroidota|c__Bacteroidia|o__Bacteroidales|f__Rikenellaceae|g__Alistipes|s__Alistipes_senegalensis|t__SGB2296	0.0902	0.06769	0	0	0	0	0	0	0	0.02684	0	0	0	0	0.03956	0	0	0	0	0	0.16955	0	0	0	0	0	0	0	0	0	0	0	0.04496	0	0.17019	0.0938	0	0	0.00589	0	0	0	0	0.01734	0	0	0	0	0
k__Bacteria|p__Firmicutes|c__Clostridia|o__Eubacteriales|f__Oscillospiraceae|g__GGB9699|s__GGB9699_SGB15216|t__SGB15216	0.08987	0.02489	0	0.16706	0.07012	0.24498	0.32044	0.3055	0.0435	0	0.13356	0.17288	0	0	0.33925	0.03488	0.01061	0.06758	0.03929	0.13479	0.02157	0	0.01503	0	0	0.47272	0.9704	0.10211	0.0081	0.16303	0	0.2213	0	1.87952	0	0.76081	0.05573	0.0248	0.01338	0	0.17969	0	0.01021	0.03691	0.1041	0	0.04009	0	0.00471
k__Bacteria|p__Firmicutes|c__Clostridia|o__Eubacteriales|f__Lachnospiraceae|g__Enterocloster|s__Enterocloster_hominis|t__SGB4721	0.08974	0.03566	0.20782	0	0	0.06905	0.01821	0.00144	0.08105	0.02519	0.01642	0.08201	0	0.73211	0.02357	0.00427	0	0.01718	0.06902	0.17003	0.03721	0	0.28233	0.01454	0	0.30491	0	0.02725	0	0.03781	0.62806	0.14242	0	0.03106	0.04182	0.06383	0.0409	0.25117	0.18241	0.01085	0	0	0.00518	0.0014	0	0	0.00351	0.06846	0.17662
k__Bacteria|p__Firmicutes|c__Erysipelotrichia|o__Erysipelotrichales|f__Coprobacillaceae|g__Coprobacillus|s__Coprobacillus_cateniformis|t__SGB6771	0.08952	0	0	0	0	0	0	0.15704	0	0	0	0	0.0549	0	0.00201	0	0	0	0	0.02442	0	0	0	0	0.01359	0	0.08331	0	0	0.02323	0.00056	0.00668	0	0.28963	0	0.02399	0	0	0.01487	0.03615	0	0	0	0	0	0	0.21054	0.03292	0
k__Bacteria|p__Firmicutes|c__CFGB3072|o__OFGB3072|f__FGB3072|g__GGB9779|s__GGB9779_SGB15399|t__SGB15399	0.0876	0	0	0	0	0	0	0	0	0	0	0	0	0	0	0	0	0	0	0	0	0	0	0	0	0	0	0	0	0	0	0	0	0	0	0	0	0	0	0	0	0	0	0	0	0	0	0	0
k__Bacteria|p__Firmicutes|c__CFGB3072|o__OFGB3072|f__FGB3072|g__GGB9788|s__GGB9788_SGB15411|t__SGB15411	0.08483	0.00676	0	0	0	0	0	0	0	0	0.20388	0	0	0	0.20286	0	0	0	0	0.15099	0.53585	0	0	0	0	0	0.03378	0	0	0	0	0	0	0	0	0	0	0	0.08923	0	0.05475	0	0	0	0.05367	0	0.03683	0	0
k__Bacteria|p__Proteobacteria|c__Betaproteobacteria|o__Burkholderiales|f__Oxalobacteraceae|g__GGB6649|s__GGB6649_SGB9391|t__SGB9391	0.08367	0.14716	0	0	0	0	0	0	0	0	0	0	0	0	0	0	0	0	0	0	0.01267	0	0	0	0	0	0	0	0	0.01156	0	0	0	0	0	0	0	0	0	0	0	0	0	0	0	0	0	0	0
k__Bacteria|p__Firmicutes|c__Clostridia|o__Eubacteriales|f__Clostridiaceae|g__Clostridiaceae_unclassified|s__Clostridiaceae_bacterium|t__SGB4629	0.0833	0.01469	0	0	0	0	0	0	0.5355	0	0.05636	0	0	0	0	0.15509	0.27616	0.3935	0	0	0	0	0	0	0	0	0	0	0	0	0	0	0	0	0	0	0	0	0	0	0	0	0	0.00723	0	0	0.0463	0	0
k__Bacteria|p__Firmicutes|c__Clostridia|o__Eubacteriales|f__Oscillospiraceae|g__GGB9635|s__GGB9635_SGB15106|t__SGB15106	0.08151	0.38572	0	0	0	0	0	0	1.51604	0	0	0	0	0	0.29138	0.29207	0	0	0	0	0.12832	0	0	0	0	0	0	0	2.86111	0	0	0	0	0	0	0	0	0	0	0	0	0	0	0.09376	2.13461	0	0	0	0
k__Bacteria|p__Firmicutes|c__CFGB72899|o__OFGB72899|f__FGB72899|g__GGB4611|s__GGB4611_SGB6385|t__SGB6385	0.08128	0	0	0	0	0	0	0	0	0	0	0	0	0	0	0	0	0	0	0	0	0	0	0	0	0	0	0	0	0	0	0	0	0	0	0	0	0	0	0	0	0	0	0	0	0	0	0	0
k__Bacteria|p__Firmicutes|c__CFGB1217|o__OFGB1217|f__FGB1217|g__GGB2982|s__GGB2982_SGB3964|t__SGB3964	0.08074	0.18728	0.03518	0.0471	0.07884	0	0	0.02434	0.10482	0.05683	0.03409	0	0	0	0	0	0	0.11729	0.00695	0.22572	0	0	0.00821	0	0	0	0	0	0	0.17666	0.00561	0.09227	0	0	0.03975	0.02904	0	0	0	0	0	0	0.1068	0	0.1325	0.019	0	0.07003	0.10677
k__Bacteria|p__Firmicutes|c__Erysipelotrichia|o__Erysipelotrichales|f__Turicibacteraceae|g__Turicibacter|s__Turicibacter_sanguinis|t__SGB6846	0.0803	0	0	0	0	0	0	0	0	0	0	0	0	0	0.03696	0.01093	0	0	0.00487	0	0	0	0	0	0	0.00624	0.0784	0.05467	0	0.01779	0	0	0.07691	0.00071	0	0	0	0	0.05052	0	0	0.10207	0.02365	0.02874	0	0	0.04132	0.02353	0
k__Bacteria|p__Bacteroidota|c__Bacteroidia|o__Bacteroidales|f__Bacteroidaceae|g__Bacteroides|s__Bacteroides_finegoldii|t__SGB1862	0.07938	0	0.12641	0	0	0	0.00292	0.00643	0.1721	0	0.0365	0	0	0	0	0	0	0	0.02011	0	0.00604	0	0.10344	0.01212	0	0.08842	0	0.00732	0	0	0	0	0.07318	0	0	0	0.30354	0.14279	0.0176	0.05728	0	0	0	0	0	0	0	0	0
k__Bacteria|p__Firmicutes|c__Clostridia|o__Eubacteriales|f__Oscillospiraceae|g__GGB9602|s__GGB9602_SGB15028|t__SGB15028	0.0779	0	0	0	0	0	0	0	0.60315	0	0	0	0	0	0	0.00651	0	0	0	0	0	0	0	0	0	0	0	0	0	0.13188	0	0	0	0	0	0	0	0	0	0	0	0	0	0.01677	0	0	0	0	0
k__Bacteria|p__Firmicutes|c__Clostridia|o__Eubacteriales|f__Lachnospiraceae|g__Blautia|s__Blautia_SGB4815|t__SGB4815	0.07769	0.41887	0.00719	0	0	0.15154	0.61532	0	0.1468	0	0.29145	0.06412	0	0	0.0078	0.52675	0	0.90099	0	0	0.19632	0.00485	0.16998	0	0	0	0.65687	0.05114	0.49377	0.0346	0	0	0	0	0.26493	0	0.24676	0	0	1.06315	0	0	0.3382	0.3332	0.81276	0.10422	0	0.02327	0.69652
k__Bacteria|p__Firmicutes|c__CFGB3048|o__OFGB3048|f__FGB3048|g__GGB9561|s__GGB9561_SGB14972|t__SGB14972	0.07698	0	0	0.00395	0	0	0.00314	0.09694	0	0	0	0	0	0	0.21325	0	0	0	0	0	0.06913	0	0	0	0	0	0	0	0	0.21106	0	0	0	0	0	0	0	0	0	0	0	0	0	0	0	0	0	0	0
k__Bacteria|p__Firmicutes|c__Clostridia|o__Eubacteriales|f__Lachnospiraceae|g__Mediterraneibacter|s__Ruminococcus_lactaris|t__SGB4557	0.07682	0.69249	1.1451	0	0	0	0	0.79586	0.08265	0	0	0	0	0	0	0.93165	0	0.06981	0	0.06602	0	0	0	0	0.01433	0	1.55975	0	0.76378	0.13804	0	0.29442	0	0.19222	0	0	0	0.08799	0	0.89551	0.58253	0	0.57293	0.59563	0	0.93107	0	0	0
k__Bacteria|p__Firmicutes|c__Clostridia|o__Eubacteriales|f__Lachnospiraceae|g__GGB3497|s__GGB3497_SGB4672|t__SGB4672	0.07631	0	0	0	0	0	0	0.05348	0	0.41311	0	0	0	0	0	0	0	0	0	0	0.00061	0	0	0	0	0	0	0	0	0	0	0	0	0	0.18747	0.07265	0	0	0.01555	0	0.34088	0	0	0.99306	0	0	0	0	0
k__Bacteria|p__Firmicutes|c__Clostridia|o__Eubacteriales|f__Eubacteriaceae|g__Eubacterium|s__Eubacterium_ventriosum|t__SGB5045	0.07415	0.26484	0.10707	0.16347	0	0	0	0	0	0.09308	0.06275	0	0	0	0	0	0	0.075	0	0	0.1431	0	0	0	0	0	0	0.01338	0	0.25308	0	0	0	0	0.22902	0	0.14517	0.16503	0	0.24479	0.31869	0	0	0.76996	0.01861	0.07755	1.0828	0	0
k__Bacteria|p__Firmicutes|c__CFGB3072|o__OFGB3072|f__FGB3072|g__GGB9782|s__GGB9782_SGB15403|t__SGB15403	0.07161	0	0	0	0	0	0.87072	0	0.12774	0	0	0	0	0	0	0	0.26253	0.22786	0	0	0	0	0	0	0	0	0	0	0	0.46881	0	0	0	0	0	0	0	0	0	0	0	0	0	0.12495	0	0	0.27841	0	0
k__Bacteria|p__Firmicutes|c__Clostridia|o__Eubacteriales|f__Oscillospiraceae|g__Faecalibacterium|s__Faecalibacterium_sp_HTFF|t__SGB15340	0.06996	0.08569	0	0	0	0	0	0	2.40783	0.35705	0.07302	0.02049	0	0	0	0.38412	0	0	0.15324	0.0175	0.0979	0.4526	0.01795	0	0	0	0	0	0.00437	0	0	0	0	0	0	0.03906	0.17273	0	0	0	0.05332	7.97637	0	0	0.16984	0	0	0	0.4396
k__Bacteria|p__Firmicutes|c__Clostridia|o__Eubacteriales|f__Eubacteriales_unclassified|g__Intestinimonas|s__Intestinimonas_massiliensis|t__SGB15127	0.06925	0.04404	0	0	0	0	0.01761	0	0.70645	0	0.06079	0	0	0	0.02374	0.00696	0.54386	0.00034	0	0	0.07192	0	0.03208	0	0	0.02398	0	0.1241	0.0084	0.02444	0.04319	0	0.00879	0.20661	0	0.01031	0	0	0.01708	0	0	0	0	0.00064	0.02343	0	0	0	0.00621
k__Bacteria|p__Firmicutes|c__CFGB1292|o__OFGB1292|f__FGB1292|g__GGB3109|s__GGB3109_SGB4121|t__SGB4121	0.06611	0.05127	0.00335	0.04943	0.05617	0	0.25556	0	0.0194	0.11006	0	0	0.00297	0.01726	0	0.01781	0.0857	0.0806	0	0	0.01965	0	0	0	0.01986	0.0836	0	0	0	0.14028	0	0.00136	0.06174	0.11437	0.09334	0.15952	0.01473	0.03411	0	0.05894	0.21389	0.02522	0.39901	0.24619	0.09283	0	0.28424	0.05192	0.03762
k__Bacteria|p__Bacteroidota|c__Bacteroidia|o__Bacteroidales|f__Rikenellaceae|g__Alistipes|s__Alistipes_ihumii|t__SGB2328	0.06415	0	0	0.22198	0	0	0.53526	0	0	0.19052	0.47236	0	0	0	0	0	0	0	0	0.136	0	0	0	0	0	0	0	0	0	0.56114	0	0	0	0	0	0	0	0.03729	0	0	0	0	0	0	0	0.08119	0.70099	0	0
k__Bacteria|p__Firmicutes|c__CFGB3023|o__OFGB3023|f__FGB3023|g__GGB9502|s__GGB9502_SGB14899|t__SGB14899	0.06017	0.01252	0	0.04582	0.03784	0.00783	0	0.03475	0.0414	0.01526	0.0147	0	0	0	0.05113	0.04272	0.10989	0.01454	0	0.01615	0.01398	0	0	0.02069	0	0.01972	0.00222	0	0.01716	0	0	0	0	0.05014	0.08913	0.02018	0	0.07181	0.02558	0.04234	0.07251	0	0	0.02419	0.0402	0.02534	0.02164	0	0
k__Bacteria|p__Firmicutes|c__CFGB3038|o__OFGB3038|f__FGB3038|g__GGB9531|s__GGB9531_SGB14932|t__SGB14932	0.05877	0.01181	0	0	0.06589	0.08588	0.04048	0.00264	0.03197	0	0.02269	0	0	0	0.19845	0.04104	0	0.01137	0	0.00067	0	0	0	0.21057	0	0.02505	0	0	0.0614	0.06419	0	0.03487	0	0.06922	0	0	0	0.01554	0	0.0786	0	0	0	0	0	0	0	0	0.00292
k__Bacteria|p__Firmicutes|c__CFGB1765|o__OFGB1765|f__FGB1765|g__GGB4580|s__GGB4580_SGB6330|t__SGB6330	0.05877	0	0	0	0	0	0	0	0	0	0	0	0	0	0	0	0	0	0	0	0	0	0	0	0	0	0	0	0	0	0	0	0	0	0	0	0	0	0	0	0	0	0	0	0	0	0	0	0
k__Bacteria|p__Firmicutes|c__Clostridia|o__Eubacteriales|f__Lachnospiraceae|g__Lachnospiraceae_unclassified|s__Lachnospiraceae_bacterium_OF09_6|t__SGB4966	0.05869	0.16899	0	0	0.08511	0	0	0	0	0	0.00654	0	0	0	0.01929	0	0	0	0	0	0.03372	0	0.00544	0	0	0	0.06632	0	0.02946	0	0	0	0	0	0	0	0	0	0	0	0	0	0	0	0	0	0	0	0
k__Bacteria|p__Firmicutes|c__Clostridia|o__Eubacteriales|f__Lachnospiraceae|g__Roseburia|s__Roseburia_lenta|t__SGB4957	0.05746	0.87816	0	0	0.02423	0.06404	0	0	0.00778	0	0.14728	0	0	0	0	0.33089	0	0	0	0	0.01114	0	0	0	0	0	0	0	0	0	0	0	0	0.07058	0.12374	0	0	0.12954	0	0.02579	0	0	0.01776	0	0	0	0	0	0
k__Bacteria|p__Firmicutes|c__Clostridia|o__Eubacteriales|f__Oscillospiraceae|g__Yanshouia|s__Yanshouia_hominis|t__SGB53461	0.0573	0	0	0	0	0	0	0	0.00773	0	0	0	0	0	0.05492	0	0	0	0	0	0.10893	0	0	0	0	0	0	0.0044	0	0	0	0	0	0	0	0	0	0	0	0	0	0	0	0.00066	0	0	0.00069	0	0
k__Bacteria|p__Firmicutes|c__CFGB10325|o__OFGB10325|f__FGB10325|g__GGB4667|s__GGB4667_SGB6456|t__SGB6456	0.0572	0	0	0	0	0	0	0	0	0	0	0	0	0	0	0	0	0	0	0	0	0	0	0	0	0	0	0	0	0	0	0	0	0	0	0	0	0	0	0	0	0	0	0	0	0	0	0	0
k__Bacteria|p__Firmicutes|c__CFGB1311|o__OFGB1311|f__FGB1311|g__GGB3140|s__GGB3140_SGB4153|t__SGB4153	0.05697	0	0	0	0	0	0	0	0	0	0	0	0	0	0	0	0	0	0	0	0	0	0	0	0	0	0	0	0	0	0	0	0	0	0	0	0	0	0	0	0	0	0	0	0	0	0	0	0
k__Bacteria|p__Firmicutes|c__Clostridia|o__Eubacteriales|f__Oscillospiraceae|g__Lawsonibacter|s__Lawsonibacter_hominis|t__SGB15131	0.05664	0.07639	0	0.00321	0.07162	0	0	0	0.1167	0	0.28201	0	0	0	0	0.02745	2.26682	0.0765	0	0	0	0	0	0	0	0.38706	0.00557	0.69219	0.0086	0.01722	0	0	0	0	0	0	0	0.00033	0.03901	0	0	0	0.00711	0.00047	0	0.00131	0.03244	0	0
k__Bacteria|p__Firmicutes|c__Clostridia|o__Eubacteriales|f__Clostridiaceae|g__Clostridium|s__Clostridium_sp_AM49_4BH|t__SGB4652	0.05582	0	0	0	0	0	0	0.03147	0	0	0.077	0	0	0	0	0	0	0	0.04998	0.11845	0.06697	0	0	0	0	0.01369	0.00428	0.02937	0.01137	0.00125	0	0.0175	0	0.04445	0.28834	0.0749	0.0193	0.16047	0	0	0	0	0.00919	0	0	0	0.02102	0.01512	0
k__Bacteria|p__Firmicutes|c__CFGB2918|o__OFGB2918|f__FGB2918|g__GGB9240|s__GGB9240_SGB14182|t__SGB14182	0.05571	0	0	0	0.02136	0	0	0	0.01917	0.02486	0	0	0	0	0	0	0.09095	0	0	0	0.0132	0	0	0	0	0.09067	0	0	0.00505	0	0	0	0	0	0	0	0	0	0	0	0	0	0	0	0	0	0	0	0
k__Bacteria|p__Actinobacteria|c__Coriobacteriia|o__Eggerthellales|f__Eggerthellaceae|g__GGB9365|s__GGB9365_SGB14341|t__SGB14341	0.05373	0.59768	0.00489	0	0.60895	0	0	0	0.07534	0.00131	0	0.13707	0	0	0.0192	0.72436	0	0	0.05958	0.00728	0.07132	0	0	0	0	0.01922	0.01319	0.33728	0.06562	0.00519	0	0.19512	0	0	0.04291	0	0	0.01479	0	0.9375	0.93885	0	0	0.03156	0.36502	0	1.93243	0	1.11326
k__Bacteria|p__Firmicutes|c__CFGB3069|o__OFGB3069|f__FGB3069|g__GGB9770|s__GGB9770_SGB15390|t__SGB15390	0.0532	0.20277	0	0.00641	0.10903	0.25042	1.1047	0	0	0	0	0	0	0	1.70633	0.24441	1.18407	0.94797	0	0.03525	0.04748	0	0	0	0	0.14861	0	0.27318	0.02487	1.43057	0	0.24034	0	0	0	0.31354	0.03162	0	0.10533	0	0	0	0	0.04724	0.02486	0	0.76184	0	0.01249
k__Bacteria|p__Firmicutes|c__CFGB3038|o__OFGB3038|f__FGB3038|g__GGB33586|s__GGB33586_SGB53517|t__SGB53517	0.05309	0.00046	0	0	0.05547	0.00049	0	0	0.01195	0	0.01254	0	0	0	0	0.00482	0.02944	0.0188	0	0.00427	0	0	0	0.03268	0	0.01684	0	0	0.10432	0.01249	0	0.07087	0.05212	0.09695	0	0	0	0.00647	0	0.00674	0.04919	0	0	0	0	0.00159	0	0.00088	0.00277
k__Bacteria|p__Firmicutes|c__CFGB10314|o__OFGB10314|f__FGB10314|g__GGB4702|s__GGB4702_SGB6509|t__SGB6509	0.05233	0	0	0	0	0	0	0	0	0	0	0	0	0	0	0	0	0	0	0	0	0	0	0	0	0	0	0	0	0	0	0	0	0	0	0	0	0	0	0	0	0	0	0	0	0	0	0	0
k__Bacteria|p__Proteobacteria|c__Betaproteobacteria|o__Burkholderiales|f__Sutterellaceae|g__Parasutterella|s__Parasutterella_excrementihominis|t__SGB9262	0.05188	0.03412	0.98828	0.14819	0	0	0	0	0	0	0	1.15672	0	0	0.06739	0.05202	0.00321	0.01142	0.0254	0.00716	0.01595	0	0	0.00291	2.70256	0.08663	0	0	0	0	0	0	0	0	0.01317	0	0	0	0	0	0.02978	0	0	0	0.00151	0.22126	0	0.07581	0
k__Bacteria|p__Firmicutes|c__Clostridia|o__Eubacteriales|f__Lachnospiraceae|g__Blautia|s__Blautia_sp_OF03_15BH|t__SGB4779	0.05165	0.07911	0.01622	0	0.00992	0	0	0.04192	0.12442	0	0.08681	0	0	0	0.04789	0.12613	0	0.07881	0	0	0.0567	0	0.09598	0.0016	0	0	0.16	0.03838	0.01517	0.03791	0	0	0	0	0.14439	0	0.13613	0	0.26168	0	0	0	0.03367	0.03478	0	0	0	0.00137	0
k__Bacteria|p__Firmicutes|c__Clostridia|o__Eubacteriales|f__Lachnospiraceae|g__Roseburia|s__Roseburia_inulinivorans|t__SGB4940	0.04965	0.08035	0	0.0262	0.15045	0	0.03798	0.10043	0	0.1505	0.32214	0.01483	0	0	0	0.00829	0	0	0.16912	0.07334	0.09135	0	0.10432	1.25631	0	0.00789	0.06474	0.02022	0.00885	0.03698	0.13263	0.03437	0	0.02306	0.2407	0.16221	0.16385	0.00438	0.15256	0.11302	0	0	0.02769	0.0257	0.0623	1.55089	0.0082	0.02046	0
k__Bacteria|p__Firmicutes|c__CFGB1359|o__OFGB1359|f__FGB1359|g__GGB39037|s__GGB39037_SGB4393|t__SGB4393	0.04893	0	0	0	0	0	0	0	0	0	0	0	0	0	0	0	0	0	0	0	0	0	0	0	0	0	0	0	0	0	0	0	0	0	0	0	0	0	0	0	0	0	0	0	0	0	0	0	0
k__Bacteria|p__Proteobacteria|c__CFGB10055|o__OFGB10055|f__FGB10055|g__GGB6606|s__GGB6606_SGB9340|t__SGB9340	0.04799	0.0064	0	0	0	0	0	0	0	0	0	0	0	0	0	0	0	0	0	0	0	0	0	0	0	0	0	0	0	0	0	0	0	0	0	0	0	0	0	0	0	0	0	0	0	0	0	0	0
k__Bacteria|p__Firmicutes|c__Clostridia|o__Eubacteriales|f__Eubacteriales_unclassified|g__GGB9759|s__GGB9759_SGB15370|t__SGB15370	0.04694	0	0	0	0	0	0	0	0	0.2007	0	0	0	0	0.03939	0.00364	0	0	0	0	0	0	0.14336	0	0	0	0	0.05901	0.09075	0	0	0	0	0	0	0	0	0.16369	0.76192	0	0	0	0	0	0.10227	0	0	0	0
k__Bacteria|p__Firmicutes|c__Clostridia|o__Eubacteriales|f__Lachnospiraceae|g__Mediterraneibacter|s__Ruminococcus_gnavus|t__SGB4571	0.04674	0.02011	0	0	0	0	0	0	0.02368	0	0.01863	0.09683	0	0	0.0297	0.05817	0	0.16016	0	0	0.09028	0	0	0.1375	0	0	0	0	0	0.08129	0	0	0	0.61332	0.49965	0	0.03221	0	0.03972	0	0	0	0	0.04354	0	0	0	0	0.20384
k__Bacteria|p__Firmicutes|c__Clostridia|o__Eubacteriales|f__Eubacteriales_Family_XIII_Incertae_Sedis|g__Lentihominibacter|s__Lentihominibacter_faecis|t__SGB3957	0.04661	0.1046	0.10328	0.05706	0.14937	0.65011	0.28425	0.40715	0.07895	0.09496	0.28204	0.08415	0	0	0.59303	0.12635	0.23793	0.28517	0	0	0.09836	0.28709	0	0	0	0.24267	0	0.18737	0.68313	0.35547	0	0	0	0.47017	0.13626	0.34367	0	0.09536	0.10205	0.26454	0.42203	0	0.57106	0.09764	0.23931	0	0.12484	0	0.2032
k__Bacteria|p__Tenericutes|c__CFGB1787|o__OFGB1787|f__FGB1787|g__GGB4750|s__GGB4750_SGB6579|t__SGB6579	0.04575	0	0	0	0	0	0	0	0	0	0	0	0	0	0	0	0	0	0	0	0	0	0	0	0	0	0	0	0	0	0	0	0	0	0	0	0	0	0	0	0	0	0	0	0	0	0	0	0
k__Bacteria|p__Firmicutes|c__CFGB78183|o__OFGB78183|f__FGB78183|g__GGB9109|s__GGB9109_SGB14042|t__SGB14042	0.04319	0	0	0	0	0	0	0	0	0	0	0	0	0	0.00176	0	0	0	0	0	0	0	0	0	0	0	0	0	0	0	0	0	0	0	0	0	0	0	0	0	0	0	0	0	0	0	0	0	0
k__Bacteria|p__Proteobacteria|c__Deltaproteobacteria|o__Desulfovibrionales|f__Desulfovibrionaceae|g__GGB9818|s__GGB9818_SGB15459|t__SGB15459	0.04175	0	0	0	0.12243	0.00026	0.00557	0	0.06197	0	0	0	0	0	0.04749	0.00043	0	0	0	0	0.04168	0	0	0	0	0.00132	0	0	0	0.02337	0	0	0	0	0	0	0	0	0	0	0	0	0	0	0	0	0	0	0
k__Bacteria|p__Actinobacteria|c__Coriobacteriia|o__Coriobacteriales|f__Coriobacteriaceae|g__GGB51959|s__GGB51959_SGB72479|t__SGB72479	0.04126	0	0	0	0.33157	0.57548	0	0	0	0	0	0	0	0	0	0	0	0	0	0	0.05162	0	0	0	0	0	0.10988	0.28135	0.05772	0	0	0	0	0	0.0157	0.14084	0	0	0	0	0	0	0	0	0.02526	0	0.00731	0	0.1654
k__Bacteria|p__Firmicutes|c__Clostridia|o__Eubacteriales|f__Oscillospiraceae|g__Hydrogenoanaerobacterium|s__Hydrogenoanaerobacterium_saccharovorans|t__SGB15350	0.04088	0.0235	0.01934	0.03167	0.03656	0.0059	0	0	0	0.00762	0	0	0	0.0017	0	0.08877	0	0	0	0	0.00889	0.03207	0	0	0	0	0	0	0.00752	0.00024	0.00899	0.06329	0	0	0	0.01349	0.09704	0	0	0.2339	0	0	0.00468	0	0	0	0	0	0.0416
k__Bacteria|p__Bacteroidota|c__Bacteroidia|o__Bacteroidales|f__Odoribacteraceae|g__Butyricimonas|s__Butyricimonas_paravirosa|t__SGB1785	0.04046	0	0	0	0	0	0	0	0	0	0	0	0	0	0	0	0	0	0	0	0.04575	0	0	0	0	0	0	0	0	0	0	0	0	0	0	0.01249	0	0	0	0	0	0	0	0	0	0	0.02091	0	0
k__Bacteria|p__Firmicutes|c__CFGB3072|o__OFGB3072|f__FGB3072|g__GGB9787|s__GGB9787_SGB15410|t__SGB15410	0.03911	0.05837	0	0	0	0	0	0	0	0	0	0	0	0	0.14198	0.06433	0	0	0	0	0	0	0	0	0	0	0.01601	0	0	0	0	0	0	0	0	0	0	0	0.02135	0	0.31443	0	0	0	0	0	0	0	0
k__Bacteria|p__Firmicutes|c__Clostridia|o__Eubacteriales|f__Clostridiaceae|g__Clostridium|s__Clostridium_fessum|t__SGB4705	0.03792	0.04833	0.12777	0.087	0.08072	0	0	0	0.10573	0.03316	0.0435	0.45622	0	0	0	0.01244	0	0.01331	0.57175	0.10491	0.00833	0	0.55182	0.08509	0.03721	0.04796	0	0.00502	0	0	0	0.05789	0	0	0.18501	0	0	0.07368	0	0.05441	0.00063	0	0	0	0.00844	0	0.02063	0.03933	0.16181
k__Bacteria|p__Firmicutes|c__Clostridia|o__Eubacteriales|f__Lachnospiraceae|g__Blautia|s__Blautia_glucerasea|t__SGB4813	0.03694	0	0.00812	0	0.42287	0	0.65362	2.81806	0	0	0.14504	0	0	0	1.39086	0.14056	0	0	0	0	0.00775	0	0.00853	0	0	0	0.25005	0.01347	0.00738	0	0	0.03137	0	0	0	0	0.03276	0	0	0	0	0	0.01971	0	0	0.35329	0	0	0
k__Bacteria|p__Firmicutes|c__Clostridia|o__Eubacteriales|f__Lachnospiraceae|g__GGB3588|s__GGB3588_SGB4808|t__SGB4808	0.0369	0	0	0	0	0	0	0	0.1599	0	0	0	0	0	0.04577	0.12307	0	0	0	0	0	0	0	0	0	0	0.32716	0.01449	0	0.0039	0	0	0	0	0	0	0	0	0.23295	0	0	0	0	0	0	0	0	0	0
k__Bacteria|p__Firmicutes|c__Clostridia|o__Eubacteriales|f__Oscillospiraceae|g__Lawsonibacter|s__Lawsonibacter_asaccharolyticus|t__SGB15154	0.03658	0.37291	0.12137	0.16526	0.56706	0.0809	0.04448	0.01829	0.22324	0.35416	0.02714	0.02008	0.09846	0.00059	0.1149	0.07063	0.32058	0.33877	0	0.00526	0.05355	0.55029	0	0.00682	0	0.04753	0	0.1048	0.04589	0.0411	0	0.29176	0.16881	0.15335	0.02407	0.01808	0.31081	0	0.11215	0.40533	0.10203	0	0	0.01069	0.05513	0.06999	0.01148	0.11564	0.18007
k__Bacteria|p__Firmicutes|c__CFGB2890|o__OFGB2890|f__FGB2890|g__GGB9198|s__GGB9198_SGB14137|t__SGB14137	0.03646	0	0	0	0	0	0	0	0	0	0	0	0	0	0	0	0	0	0	0	0	0	0	0	0	0.07271	0	0	0.02897	0.06568	0	0	0	0.12511	0	0	0	0	0	0	0	0	0	0	0.00113	0	0	0	0
k__Bacteria|p__Firmicutes|c__Clostridia|o__Eubacteriales|f__Lachnospiraceae|g__Mediterraneibacter|s__Mediterraneibacter_butyricigenes|t__SGB25493	0.03638	0.15294	0.09659	0.01279	0	0.04884	0.19174	0.09921	0	0	0.12576	0.03484	0	0	0.04544	0.04355	0	0.08992	0	0.05337	0.06587	0	0	0	0	0.12097	0.03956	0.05603	0.17666	0.03333	0	0	0	0	0.02024	0	0.04669	0.00159	0	0.03554	0.05741	0	0.1065	0.05468	0	0	0.01696	0	0.11141
k__Bacteria|p__Firmicutes|c__CFGB79326|o__OFGB79326|f__FGB79326|g__GGB43675|s__GGB43675_SGB61016|t__SGB61016	0.03518	0	0	0	0	0	0	0	0.01466	0	0	0	0	0	0.05602	0	0	0	0	0	0	0	0	0	0	0	0	0	0	0.0309	0	0	0	0	0	0.54293	0	0	0	0	0	0	0	0	0	0	0.99259	0	0
k__Bacteria|p__Firmicutes|c__Clostridia|o__Eubacteriales|f__Oscillospiraceae|g__Faecalibacterium|s__Faecalibacterium_prausnitzii|t__SGB15316	0.03513	0.4158	0.752	0.48192	0.2838	0	0	0	0	1.27949	0.04481	0.01012	0.06826	0	0.00181	2.69155	1.461	0.37772	0.62292	0	0.01255	0.14088	0	0.02637	0	0.01954	0.03125	0.37673	0.00092	0	0	0	0	0.57264	0	0	0.27984	0.51834	0.04556	0	0.30755	0	0	0.00159	0.0824	0	0.02562	0.19325	0.63669
k__Bacteria|p__Firmicutes|c__CFGB2833|o__OFGB2833|f__FGB2833|g__GGB13349|s__GGB13349_SGB13960|t__SGB13960	0.03497	0	0	0	0	0	0	0	0	0	0	0	0	0	0	0	0	0	0	0	0	0	0	0	0	0	0	0	0	0	0	0	0	0	0	0	0	0	0	0	0	0	0	0	0	0	0	0	0
k__Bacteria|p__Firmicutes|c__Clostridia|o__Eubacteriales|f__Oscillospiraceae|g__Pseudoruminococcus|s__Pseudoruminococcus_massiliensis|t__SGB4280	0.03461	0.75082	0	0	0	0	0	0	0.73883	0	0	0	0	0	0	0	1.22787	1.91197	0	0	0	0	0	0	0	0	0.17176	0.79303	0	0	0	0	0	0	0	0	0	0	0	0	0	1.59566	0	0.08811	0	0	0.55007	0	0
k__Bacteria|p__Firmicutes|c__Erysipelotrichia|o__Erysipelotrichales|f__Erysipelotrichaceae|g__Erysipelatoclostridium|s__Clostridium_spiroforme|t__SGB6747	0.0343	0.02358	0.03019	0.0293	0	0	0	0.39704	0	0.13502	0	0	0	0	0.01608	0.01011	0.07535	0.07786	0.02446	0	0	0	0	0	0	0.00686	0	0	0.20078	0	0.23938	0.06866	0	0.05051	0	0.02515	0.06577	0.02947	0	0	0	0.08294	0.08578	0.06331	0	0	0.20291	0.18161	0.05686
k__Bacteria|p__Firmicutes|c__CFGB9272|o__OFGB9272|f__FGB9272|g__GGB9296|s__GGB9296_SGB14253|t__SGB14253	0.03421	0	0	0	0	0	0	0	0	0	0	0	0	0	0	0.01052	0	0	0	0	0.00124	0	0	0	0	0	0	0	0	0	0	0	0	0	0	0	0	0	0	0	0.00417	0	0	0	0.00584	0	0	0	0
k__Bacteria|p__Firmicutes|c__CFGB3072|o__OFGB3072|f__FGB3072|g__GGB9786|s__GGB9786_SGB15409|t__SGB15409	0.03382	0	0	0	0	0	0	0	0	0	0	0	0	0	0.08936	0	0	0	0	0	0	0	0.00831	0	0	0	0.18811	0	0	0	0	0	0	0	0	0	0	0	0.01648	0	0.08875	0	0.59883	0	0.01112	0	0	0	0
k__Bacteria|p__Firmicutes|c__Clostridia|o__Eubacteriales|f__Oscillospiraceae|g__GGB9667|s__GGB9667_SGB15164|t__SGB15164	0.03206	0.18181	0.13483	0.00448	0.02034	0	0	0.02272	0.02518	0.0479	0.07003	0	0	0	0.0082	0.03108	0.03004	0.00733	0	0	0	0	0	0.00549	0	0.10519	0	0.12221	0	0.04536	0	0.25281	0	0	0.00159	0	0	0	0.04607	0	0	0.00936	0.00042	0.00121	0.05516	0	0	0.01023	0.02307
k__Bacteria|p__Firmicutes|c__Clostridia|o__Eubacteriales|f__Christensenellaceae|g__Christensenellaceae_unclassified|s__Christensenellaceae_bacterium|t__SGB109650	0.03109	0.0034	0	0	0	0.02974	0	0	0.01662	0.00124	0	0	0	0	0.00896	0	0.0122	0	0	0	0.00207	0	0	0	0	0	0	0	0.00303	0.00123	0	0	0	0	0	0	0	0	0	0	0.03131	0	0	0	0	0	0	0	0
k__Bacteria|p__Actinobacteria|c__Actinomycetia|o__Bifidobacteriales|f__Bifidobacteriaceae|g__Bifidobacterium|s__Bifidobacterium_longum|t__SGB17248	0.02931	0	0.05133	3.32898	0	0	0.01671	0.65571	0.07552	4.2667	0.11465	0.93624	0	0	0	1.41056	0.81992	0	0.30295	0.07615	0.05367	0.00097	0.35923	0.01898	2.91443	0	0	0	1.14045	0.92042	0	1.50221	8.68068	0	0.16883	0.61948	1.33479	0.12542	0	0	0	2.37154	0.21815	1.45187	0.55907	0	3.92465	8.19498	3.43173
k__Bacteria|p__Firmicutes|c__CFGB79291|o__OFGB79291|f__FGB79291|g__GGB9522|s__GGB9522_SGB14921|t__SGB14921	0.02916	0.01475	0	0	0.13179	0	0.08551	0	0.04767	0.01016	0	0	0	0	0.11223	0.01435	0.06737	0.0545	0	0.04315	0.09588	0	0	0	0	0	0.07534	0.05252	0.18626	0	0	0	0	0	0.02011	0	0	0	0.10567	0	0	0	0.18538	0.11807	0	0	0.06903	0	0.13241
k__Bacteria|p__Firmicutes|c__CFGB79245|o__OFGB79245|f__FGB79245|g__GGB3510|s__GGB3510_SGB4687|t__SGB4687	0.02895	0.09135	0	0.01852	0	0	0.01531	0	0	0.27338	0	0	0	0	0	0.05002	0	0.00176	0	0	0.04455	0	0	0	0	0.25598	0	0	0	0.07732	0	0	0	0	0	0	0	0	0	0	0.00668	0	0.00458	0.00032	0.01022	0	0.08129	0.01819	0.0114
k__Bacteria|p__Firmicutes|c__Clostridia|o__Eubacteriales|f__Lachnospiraceae|g__Fusicatenibacter|s__Fusicatenibacter_sp_CLA_AA_H277|t__SGB4780	0.0287	0.224	0	0.02405	0.21892	0.04945	0.00432	0	0.04056	0.08152	0.01232	0	0	0	0	0.16148	0	0.28591	0.05934	0	0.08232	0.01781	0	0.05176	0	0.18603	0.02276	0.01959	0.20126	0.04794	0	0	0	0.13967	0.05919	0	0.17183	0.04501	0	0.61414	0.00676	0	0.49255	0.05824	0.97228	0.29281	0.00517	0	0
k__Bacteria|p__Firmicutes|c__CFGB2960|o__OFGB2960|f__FGB2960|g__GGB9302|s__GGB9302_SGB14263|t__SGB14263	0.02677	0	0	0	0	0	0	0	0	0	0	0	0	0	0	0	0	0	0	0	0	0	0	0	0	0	0	0	0.38352	0.02645	0	0	0	0	0	0	0	0	0	0	0	0	0	0	0	0	0	0	0
k__Bacteria|p__Firmicutes|c__Clostridia|o__Eubacteriales|f__Oscillospiraceae|g__GGB9641|s__GGB9641_SGB15117|t__SGB15117	0.02672	0	0.07822	0	0.00378	0	0	0	0	0.04789	0	0	0	0	0	0	0	0	0	0	0	0	0	0	0	0	0	0	0	0	0	0.07434	0	0	0	0.0001	0	0.05588	0	0	0	0	0.00061	0.07431	0.1004	0	0.11202	0	0.06847
k__Bacteria|p__Firmicutes|c__CFGB3072|o__OFGB3072|f__FGB3072|g__GGB45495|s__GGB45495_SGB63167|t__SGB63167	0.02636	0.00385	0	0	0	0	0.06139	0	0.14274	0	0	0	0	0	0.08739	0.00816	0.00112	0	0.00089	0.01617	0	0	0	0	0	0.01302	0	0.0083	0.00033	0.01464	0	0	0	0	0	0	0	0	0.14349	0	0	0	0	0.0639	0	0	0.04122	0	0
k__Bacteria|p__Firmicutes|c__CFGB3172|o__OFGB3172|f__FGB3172|g__GGB10692|s__GGB10692_SGB17347|t__SGB17347	0.026	0	0	0	0	0	0	0	0	0	0	0	0	0	0	0.02323	0	0	0	0	0.0637	0	0	0	0	0	0	0	0	0.00547	0	0	0	0	0	0	0	0	0	0	0	0	0	0.04654	0	0	0	0	0
k__Bacteria|p__Firmicutes|c__Clostridia|o__Eubacteriales|f__Eubacteriales_unclassified|g__GGB9760|s__GGB9760_SGB15373|t__SGB15373	0.02314	1.29423	0	0.31125	0.38956	1.36553	0	0	0	0	1.09693	0.17566	0	0	0.00148	0.43325	0	0	0.89014	0.50768	0.02834	0.81316	0.10742	0	0	0.40872	0.08541	0.07927	0.10861	0.10353	0	0	0	1.35056	0.18745	0	0	0	0	0	0	0	0.25227	0.01924	0.31279	0	0.0859	0.34824	0
k__Bacteria|p__Synergistetes|c__Synergistia|o__Synergistales|f__Synergistaceae|g__Cloacibacillus|s__Cloacibacillus_evryensis|t__SGB15506	0.02295	0	0	0	0	0	0.02088	0	0.08332	0	0.04688	0	0	0	0	0.00164	6.88922	0	0	0.01187	0	0	0	0	0	0	0	0	0	0.01203	0	0	0	0	0	0	0	0	0	0	0	0	0	0.01452	0	0	0	0	0
k__Bacteria|p__Firmicutes|c__Clostridia|o__Eubacteriales|f__Lachnospiraceae|g__GGB3475|s__GGB3475_SGB4638|t__SGB4638	0.02283	0	0	0	0.05763	0	0.00073	0	0.06616	0	0	0	0	0	0.35685	0.06395	0.49099	0.71363	0	0.25164	0.19892	0	0	0	0	0.01976	0.00496	0	0	0	0	0	0	0	0.07039	0	0	0	0.09767	0	0	0	0	0.20556	0	0	0	0	0.13077
k__Bacteria|p__Firmicutes|c__Clostridia|o__Eubacteriales|f__Lachnospiraceae|g__Coprococcus|s__Coprococcus_catus|t__SGB4669	0.02281	0.01908	0.04804	0	0	0.32745	0.12353	0	0.10714	0	0.11177	0.07547	0	0	0.05528	0.15209	0	0	0	0	0.07863	0	0	0	0	0	0	0	0.08316	0.08469	0	0	0	0	0	0	0	0.19556	0.05059	0	0	0	0	0	0	0	0	0	0
k__Bacteria|p__Firmicutes|c__Clostridia|o__Eubacteriales|f__Lachnospiraceae|g__GGB3619|s__GGB3619_SGB4894|t__SGB4894	0.0226	0	0	0	0.00278	0	0	0	0.00376	0	0	0	0	0	0.09177	0.00078	0	0	0	0	0.31522	0	0	0	0	0	0	0	0	0	0	0	0	0	0	0	0	0	0.04365	0	0	0	0	0	0.04839	0	0	0	0
k__Bacteria|p__Firmicutes|c__Clostridia|o__Eubacteriales|f__Lachnospiraceae|g__Roseburia|s__Roseburia_sp_AF02_12|t__SGB4938	0.02246	0	0	0	0	0	0	0.00451	0	0	0	0	0	0	0	0	0	0.05891	0.16852	0.86735	0	0	0	0	5.07495	0	0.31587	0.00512	0	0.05175	0	0	0	0	0.58073	0.14179	0.00932	0	0.18128	0	0.04396	0	0	0	0.1982	0	1.33773	0	0
k__Bacteria|p__Firmicutes|c__Clostridia|o__Eubacteriales|f__Oscillospiraceae|g__Ruthenibacterium|s__Ruthenibacterium_lactatiformans|t__SGB15271	0.02137	0.14056	0.42988	0.01701	0.58924	0.35619	0.64969	0.54308	0.08421	0.02477	0.20383	0.02173	0.14412	0.03995	0.28431	0.04225	0.16418	0.08812	0.08239	1.04295	0.0176	0.0856	0	0.20247	1.59965	0.27001	0.15294	0.13512	0.21984	0.62934	1.25872	0.71279	0.6891	0.34329	0.017	0.16884	0.05118	0.04445	0.39039	0.21212	0.19682	0.10665	0.06678	0.67375	0.30363	0.02476	0.07168	0.15941	0.09134
k__Bacteria|p__Firmicutes|c__Clostridia|o__Eubacteriales|f__Lachnospiraceae|g__Blautia|s__Blautia_glucerasea|t__SGB4809	0.01892	0.50388	0	0	0.16374	0.76508	0	0	0	0	0	0.01168	0	0	0.06362	0.10004	0	0.04056	0	0.67768	0.46359	0.10122	0.01586	0.08905	0	0	1.03709	0.04687	0.14721	0	0	0	0	0	0.4377	0	0.27419	0	0.5706	0	0	0	0	0.06648	0.36006	0	0	0.04887	0
k__Bacteria|p__Firmicutes|c__Clostridia|o__Eubacteriales|f__Oscillospiraceae|g__GGB38744|s__GGB38744_SGB14842|t__SGB14842	0.01883	0.0494	0	0.00738	0.00852	0.0186	0.0942	0.06618	0.04118	0.01741	0.03626	0	0.16994	1.19024	0.00452	0	0.0199	0.21592	0.16067	0.04916	0.00098	0	0	0	4.91628	0.23928	0	0	0	0.01744	0	0.04213	0	0.02065	0	0	0	0.0355	0.05469	0	0.0242	0	0	0.02985	0.18678	0	0.03403	0	0.12233
k__Bacteria|p__Bacteria_unclassified|c__Bacteria_unclassified|o__Bacteria_unclassified|f__Bacteria_unclassified|g__GGB79097|s__GGB79097_SGB105802|t__SGB105802	0.01867	0	0	0	0	0	0	0	0	0	0	0	0	0	0	0	0	0	0	0	0	0	0	0	0	0	0	0	0	0	0	0.0253	0	0	0	0	0	0	0.02475	0	0	0	0	0	0	0	0	0	0
k__Bacteria|p__Firmicutes|c__Clostridia|o__Eubacteriales|f__Lachnospiraceae|g__Blautia|s__Blautia_faecicola|t__SGB4867	0.01844	0	0	0	0	0	0	0	0	0	0	0	0	0	0.02253	0	0	0	0	0	0	0	0	0	0	0	0.11612	0	0	0	0	0	0	0	1.40333	0	0.05831	0	0	0	0	0	0	0.00214	0	0	0	0	0
k__Bacteria|p__Candidatus_Melainabacteria|c__Candidatus_Melainabacteria_unclassified|o__Candidatus_Gastranaerophilales|f__Candidatus_Gastranaerophilales_unclassified|g__Candidatus_Gastranaerophilales_unclassified|s__Candidatus_Gastranaerophilales_bacterium|t__SGB8601	0.01836	0	0	0	0	0	0	0	0	0	0	0	0	0	0	0	0	0	0	0	0	0	0	0	0	0	0	0	0	0	0	0	0	0	0	0	0	0	0	0	0	0	0	0.00087	0	0	0	0	0
k__Bacteria|p__Bacteroidota|c__Bacteroidia|o__Bacteroidales|f__Bacteroidaceae|g__Phocaeicola|s__Phocaeicola_dorei|t__SGB1815	0.01724	0.41434	0.00641	0.64897	2.0315	0.01378	0	0.10969	0.4484	1.44626	0	0	0.14979	0	0.09747	0	0	0	0.1567	0.22276	0	0	0	0	0	0	0	0	0	0.48643	0	0	0	0	0	0	0.84662	4.83972	0	0	0	0	0.00147	0.14713	0.09983	7.51926	0.08511	0.6354	0.87421
k__Bacteria|p__Firmicutes|c__CFGB2930|o__OFGB2930|f__FGB2930|g__GGB9253|s__GGB9253_SGB14199|t__SGB14199	0.01716	0	0	0	0	0	0	0	0.00245	0	0	0	0	0	0	0	0	0	0	0	0	0	0	0	0	0	0	0	0	0	0	0	0	0	0	0	0	0	0	0	0	0	0	0	0	0	0	0	0
k__Bacteria|p__Firmicutes|c__Clostridia|o__Eubacteriales|f__Oscillospiraceae|g__GGB9627|s__GGB9627_SGB15081|t__SGB15081	0.01663	0	0	0	0	0.36703	0	0	0	0	0	0.15918	0	0	0	0	0	0	0	0.07874	0.00543	0	0	0.05779	0	0	0	0	0	0	0	0	0	0	0	0	0	0	0	0	0.03739	0	0	0	0	0	0.02427	0	0
k__Bacteria|p__Firmicutes|c__CFGB3070|o__OFGB3070|f__FGB3070|g__GGB33544|s__GGB33544_SGB53490|t__SGB53490	0.0165	0	0	0	0	0	0.02937	0	0	0	0	0	0	0	0	0	0	0.01259	0	0	0	0	0	0	0	0	0	0	0	0.00178	0	0	0	0	0	0	0	0	0	0	0	0	0	0	0	0	0	0	0
k__Bacteria|p__Firmicutes|c__Clostridia|o__Eubacteriales|f__Oscillospiraceae|g__Anaeromassilibacillus|s__Anaeromassilibacillus_senegalensis|t__SGB14894	0.01641	0	0	0	0	0	0	0	0.06653	0.04547	0	0	0.04655	4.2266	0.01498	0.00986	0	0.04233	0.08616	0.01443	0.23489	0.09373	0	0.00695	0.61886	0.19282	0	0.03272	0	0	0.10061	0	0	0.10372	0.04765	0.10528	0.02273	0	0	0	0.00756	0	0.00964	0	0.12702	0.01615	0.01465	0.00754	0.09975
k__Bacteria|p__Firmicutes|c__Clostridia|o__Eubacteriales|f__Oscillospiraceae|g__Neglectibacter|s__Neglectibacter_timonensis|t__SGB14851	0.01621	0.02615	0.2664	0	0.25793	1.72632	0.52234	0.92956	0.53537	0	0.98538	0.19375	0.46486	0	0.0014	0	0.03226	0.21013	0.15577	0.80514	0	0	0.05737	0.27224	0	0.03005	0.05863	0.42988	0.02999	0.05246	0.22936	0.00413	0.16295	0	0	0.08322	0	0.85715	0.00129	0	1.13973	0	0.02854	0.00958	0.49657	0	0.01887	0	0.1666
k__Bacteria|p__Firmicutes|c__Clostridia|o__Eubacteriales|f__Clostridiaceae|g__Clostridiaceae_unclassified|s__Clostridiaceae_unclassified_SGB4771|t__SGB4771	0.01543	0.09082	0	0	0	0	0	0	0	0	0	0	0	0	0	0.01467	0	0	0	0	0.00589	0.01484	0	0	0	0	0	0	0	0	0	0	0	0	0	0	0	0	0	0	0	0	0	0	0	0	0	0	0
k__Bacteria|p__Firmicutes|c__Erysipelotrichia|o__Erysipelotrichales|f__Turicibacteraceae|g__Turicibacter|s__Turicibacter_bilis|t__SGB6847	0.01501	0	0	0	0	0	0.01634	0	0	0	0.29158	0	0	0	0.00048	0.01618	0	0	0	0	0	0	0	0	0	0	0.01847	0	0	0	0	0	0.21839	0.00377	0	0	0	0	0	0	0	0.09782	0.00717	0	0.10909	0	0	0	0.00093
k__Bacteria|p__Firmicutes|c__Clostridia|o__Eubacteriales|f__Oscillospiraceae|g__Faecalibacterium|s__Faecalibacterium_sp_CLA_AA_H233|t__SGB15315	0.01475	0.05146	0	0	0.47342	0	0	0.00186	0.19516	0.09281	0.00882	2.09486	0	0	0	0.01825	0	0	0.02191	0	0	0.06647	0.2657	0	2.2706	0	0	0	0	0	0	0	0.00395	0	0	0.04314	0.58871	0	0.13118	5.84196	0	0	0	0	0	0	0	0	0
k__Bacteria|p__Firmicutes|c__Clostridia|o__Eubacteriales|f__Oscillospiraceae|g__Fournierella|s__Fournierella_massiliensis|t__SGB72786	0.01464	0	0	0	0.01226	0	0	0	0.00252	0	0	0	0	0	0.01361	0.00399	0	0	0	0	0.0015	0	0	0	0	0	0	0	0	0	0	0	0	0	0	0	0.01597	0	0	0	0	0	0	0	0	0	0	0	0
k__Bacteria|p__Actinobacteria|c__Coriobacteriia|o__Eggerthellales|f__Eggerthellaceae|g__GGB45432|s__GGB45432_SGB63101|t__SGB63101	0.01438	0.1266	0.08817	0.10723	0.35287	0.09844	0.15245	0.19732	0.26851	0.10824	0.04935	0.00032	0	0	0.07364	0.41761	0.13604	0.4048	0.03666	0.00601	0.068	0	0	0.03002	0.03203	0.24126	0.04747	0.27362	0.04819	0.70972	0	0.08308	0.05031	0.02733	0	0	0.02599	0.01931	0.06409	0.02777	0.12906	0	0.04807	0.02397	0.04037	0.04466	0.22342	0.06998	0.00829
k__Bacteria|p__Firmicutes|c__CFGB10318|o__OFGB10318|f__FGB10318|g__GGB4658|s__GGB4658_SGB6445|t__SGB6445	0.01414	0	0	0	0	0	0	0	0	0	0	0	0	0	0	0	0	0	0	0	0	0	0	0	0	0	0	0	0	0	0	0	0	0	0	0	0	0	0	0	0	0	0	0.06783	0	0	0	0	0
k__Bacteria|p__Firmicutes|c__Clostridia|o__Eubacteriales|f__Eubacteriaceae|g__Eubacterium|s__Eubacterium_limosum|t__SGB4079	0.01368	0	0	0	0	0	0	0	0	0	0	0	0	0	0	0	0	0	0	0	0	0	0	0	0	0	0	0	0	0	0	0	0	0	0	0	0	0	0	0	0	0	0	0	0	0	0	0	0
k__Bacteria|p__Firmicutes|c__Clostridia|o__Eubacteriales|f__Oscillospiraceae|g__Vescimonas|s__Vescimonas_SGB15086|t__SGB15086	0.01288	0	0	0	0	0	0	0	0	0	0	0	0	0	0	0	0	0	0	0	0	0	0	0	0	0	0.07355	0	0	0.05145	0	0	0	0	0	0	0	0	0	0	0	0	0	0	0	0	0	0	0
k__Bacteria|p__Firmicutes|c__CFGB73062|o__OFGB73062|f__FGB73062|g__GGB9059|s__GGB9059_SGB13976|t__SGB13976	0.01279	0	0	0	0	0	0	0	0.067	0	0	0	0	0	0	0	0	0	0	0	0	0	0	0	0	0	0	0	0	0	0	0	0	0	0	0	0	0	0	0	0	0	0	0.03343	0.00675	0	0	0	0
k__Bacteria|p__Firmicutes|c__Clostridia|o__Eubacteriales|f__Eubacteriales_unclassified|g__Eubacteriales_unclassified|s__Clostridiales_bacterium_Marseille_P2846|t__SGB29342	0.01265	0	0	0	0.00591	0.1548	0.07542	0	0	0	0.0101	0	0	0	0	0	0.07231	0.16336	0	0.00623	0	0	0	0	0	0.0011	0	0.01326	0	0	0	0.05339	0	0.00077	0	0	0	0	0.01741	0	0	0	0	0	0.00178	0.00331	0.01632	0	0
k__Bacteria|p__Firmicutes|c__Clostridia|o__Eubacteriales|f__Lachnospiraceae|g__Lachnospiraceae_unclassified|s__Lachnospiraceae_bacterium_AM48_27BH|t__SGB4706	0.01265	0	0	0	0	0	0	0	0	0	0	0	0	0	0	0	0	0	0	0	0	0	0.03818	0	0	0	0	0	0	0	0	0	0	0	0	0	0	0	0	0	0	0	0	0	0	0.0067	0	0	0
k__Bacteria|p__Firmicutes|c__Clostridia|o__Eubacteriales|f__Lachnospiraceae|g__Marvinbryantia|s__Marvinbryantia_SGB4691|t__SGB4691	0.01254	0.04226	0	0	0.0341	0	2.82889	0	0.09813	0	0	0	0	0	0	0.03615	0	0	0	0	0	0	0	0	0	0.00985	0	0	0	0	0.16019	0	0	0	0	0.28458	0	0	0.02292	0	0	0	0	0	0	0	0.0904	0	0.02798
k__Bacteria|p__Firmicutes|c__Clostridia|o__Eubacteriales|f__Lachnospiraceae|g__Wansuia|s__Wansuia_hejianensis|t__SGB25431	0.01245	0.02349	0.00901	0.01021	0.01656	0.0284	0.02577	0.07903	0.03021	0.02818	0.0205	0	0.08268	0	0.0487	0.00861	0.0223	0.03166	0.00728	0.02189	0.00271	0.11354	0.00228	0.08493	0.0488	0.02955	0.01721	0.05745	0.02352	0.00769	0.05701	0.01223	0.22517	0.06423	0.03865	0.0323	0.00215	0.0048	0.00556	0.05735	0.03808	0	0.01886	0.01455	0.01214	0.03035	0.00592	0.10325	0.0331
k__Bacteria|p__Firmicutes|c__Clostridia|o__Eubacteriales|f__Oscillospiraceae|g__Anaerotruncus|s__Anaerotruncus_massiliensis|t__SGB14965	0.01198	0	0	0.05657	0.09041	0.11614	0.25619	0.02025	0.16848	0	0.22545	0	0	0	0.00116	0.07757	0.14139	0.06865	0	0.13827	0	0	0	0	0	0.0645	0	0.03986	0	0.05253	0	0	0	0.00237	0.02431	0.10749	0	0	0	0	0.02545	0	0	0	0.00054	0	0.07505	0	0
k__Bacteria|p__Firmicutes|c__CFGB3054|o__OFGB3054|f__FGB3054|g__GGB9694|s__GGB9694_SGB15207|t__SGB15207	0.0119	0	0	0	0	0	0	0	0	0	0	0	0	0	0	0	0	0	0	0	0	0	0	0	0	0	0	0	0	0	0	0	0	0	0	0	0	0	0	0	0	0	0	0	0	0	0	0	0
k__Bacteria|p__Firmicutes|c__CFGB3072|o__OFGB3072|f__FGB3072|g__GGB9784|s__GGB9784_SGB15407|t__SGB15407	0.0119	0	0	0	0	0	0	0	0	0	0	0	0	0	0.01431	0	0	0	0	0.01034	0.02137	0	0	0	0	0	0.04218	0	0	0	0	0	0	0	0	0	0	0	0	0	0	0	0	0	0.00117	0	0	0	0
k__Bacteria|p__Bacteroidota|c__Bacteroidia|o__Bacteroidales|f__Barnesiellaceae|g__Coprobacter|s__Coprobacter_secundus|t__SGB1962	0.0117	0	0	0.05168	0	0	0	0	0	0	0	0	0	0	0	0	0	0	0	0	0	0	0	0	0	0	0	0	0	0.00383	0	0	0	0	0	0	0	0	0	0	0	0	0	0	0	0	0.0093	0.01188	0
k__Bacteria|p__Firmicutes|c__Clostridia|o__Eubacteriales|f__Lachnospiraceae|g__Lachnospiraceae_unclassified|s__Lachnospiraceae_bacterium_CLA_AA_H215|t__SGB4777	0.01158	0.06069	0	0	0	0	0	0	0.01329	0	0	0	0	0	0.01318	0.14141	0	0	0	0	0.22297	0	0	0	0	0	0	0	0.02203	0	0	0	0	0	0.03183	0	0	0	0	0	0	0	0	0	0.15761	0	0	0.01482	0
k__Bacteria|p__Firmicutes|c__Erysipelotrichia|o__Erysipelotrichales|f__Erysipelotrichaceae|g__Holdemania|s__Holdemania_filiformis|t__SGB4046	0.01155	0	0	0	0.02431	0	0	0.01419	0	0.00121	0	0	0.02404	0.04576	0	0	0.00851	0	0.00552	0	0.00853	0.02348	0	0	0	0	0	0.00143	0.00774	0.01091	0	0.02353	0.00029	0.03123	0	0	0.038	0	0.00032	0.15725	0	0	0	0	0	0	0	0	0
k__Bacteria|p__Firmicutes|c__CFGB2844|o__OFGB2844|f__FGB2844|g__GGB9110|s__GGB9110_SGB14043|t__SGB14043	0.01113	0	0	0	0	0	0	0	0	0	0	0	0	0	0	0	0.00522	0	0	0	0	0	0	0	0	0	0	0	0	0	0	0	0	0	0	0	0	0	0	0	0	0	0	0	0	0	0	0	0
k__Bacteria|p__Proteobacteria|c__Betaproteobacteria|o__Burkholderiales|f__Sutterellaceae|g__Sutterella|s__Sutterella_wadsworthensis|t__SGB9286	0.01104	0	0	0	0	0	0	0	0	0.04373	0.02981	0	0	0	0	0	0	0	0.07106	0	0	0	0.10939	0.00018	0	0	0	0.0613	0	0	0	0	0	0.56965	0	0	0.4913	0.01178	0	0	0	0	0	0	0	0	0.01398	0	0.03896
k__Bacteria|p__Bacteroidota|c__Bacteroidia|o__Bacteroidales|f__Rikenellaceae|g__Alistipes|s__Alistipes_finegoldii|t__SGB2301	0.01085	0	0	0.6529	0.93652	0.3085	0	0.00206	0	0.55805	2.24262	1.71826	0	0	0	0.07302	2.79512	0	0.61864	0.02328	0.00592	0	0	0	0	0	2.09969	0.31606	0.61865	0	0	0	0	2.05504	0	0.51638	0.04336	0.00513	0	0.66793	0.18837	0	0.10855	0.28314	0.17437	0.82067	0.28819	0.05868	0.01092
k__Bacteria|p__Firmicutes|c__Clostridia|o__Eubacteriales|f__Oscillospiraceae|g__Provencibacterium|s__Provencibacterium_massiliense|t__SGB14838	0.01026	0.00355	0	0	0.00387	0.00834	0	0	0	0	0.00589	0	0	0	0	0	0.02518	0.00119	0.02284	0.00706	0	0	0.00862	0.00939	0	0.00077	0	0.01386	0.00029	0.00092	0.04586	0	0.07169	0	0.00168	0.00226	0.00322	0	0	0	0.00135	0	0	0	0.00581	0.01096	0.00241	0	0
k__Bacteria|p__Firmicutes|c__Clostridia|o__Eubacteriales|f__Oscillospiraceae|g__GGB9646|s__GGB9646_SGB15123|t__SGB15123	0.01013	0.00042	0	0	0.00293	0	0	0	0.00241	0.0159	0	0	0	0	0.01161	0	0	0.00059	0	0	0	0.06162	0	0	0	0	0	0.00759	0	0	0	0	0	0	0	0	0	0	0	0	0	0	0	0	0	0	0	0	0
k__Bacteria|p__Actinobacteria|c__Coriobacteriia|o__Eggerthellales|f__Eggerthellaceae|g__Gordonibacter|s__Gordonibacter_urolithinfaciens|t__SGB14808	0.01011	0.15796	0	0.01549	0.03827	0.38517	0.04408	0	0.03384	0.22915	0	0	0	0	0	0	0.03807	0	0	0.03094	0	0	0	0	0.09223	0.18121	0.05984	0.32028	0	0.00572	0.30383	0.43376	0	0	0	0.12255	0.18104	0	0	0.34424	0.0746	0	0	0	0.02003	0.05123	0.02174	0	0
k__Bacteria|p__Firmicutes|c__CFGB1011|o__OFGB1011|f__FGB1011|g__GGB2653|s__GGB2653_SGB3574|t__SGB3574	0.01005	0.00586	0.0197	0.00629	0.01473	0	0.00151	0.0207	0.01137	0.01648	0.01169	0	0.00626	0	0	0.01057	0.00801	0	0	0.00568	0	0	0	0.00019	0	0.01972	0	0.06867	0.01144	0.01042	0	0.02488	0	0.03319	0.05292	0.04716	0.00824	0.13592	0	0.01947	0.09829	0	0.01392	0	0.92604	0	0.00025	0.01447	0
k__Bacteria|p__Firmicutes|c__CFGB1776|o__OFGB1776|f__FGB1776|g__GGB4684|s__GGB4684_SGB6478|t__SGB6478	0.00898	0	0	0	0	0	0	0	0	0.319	0	0	0	0	0	0.7082	0	0	0	0	1.48228	0	0	0	0	0	0	0	1.89778	0	0	0	0	0	0	0	0	0	0	0	0	0	0	0	0	0	0	0	0
k__Bacteria|p__Firmicutes|c__CFGB3038|o__OFGB3038|f__FGB3038|g__GGB9529|s__GGB9529_SGB14929|t__SGB14929	0.00826	0	0	0	0	0	0	0	0	0	0	0	0	0	0	0	0	0	0	0	0.0011	0	0	0	0	0	0	0	0	0	0	0	0	0.01014	0	0	0	0	0	0	0	0	0	0	0	0.00081	0.00124	0	0
k__Bacteria|p__Firmicutes|c__CFGB3070|o__OFGB3070|f__FGB3070|g__GGB9775|s__GGB9775_SGB15395|t__SGB15395	0.00823	0.05187	0	0.00923	0.30507	0	0	0.01338	0	0	0	0	0	0	0	0.02623	0	0	0	0.00917	0	0	0	0	0	0.00501	0	0	0.00152	0.01816	0	0	0	0	0	0	0	0.01445	0	0	0.00195	0	0	0	0	0	0.0828	0	0
k__Bacteria|p__Firmicutes|c__Clostridia|o__Eubacteriales|f__Lachnospiraceae|g__Anaerotignum|s__Anaerotignum_faecicola|t__SGB5190	0.00759	0.01137	0	0	0	0	0	0.0108	0.00935	0	0	0.04311	0	0	0	0.0027	0	0	0	0	0.05245	0.34036	0	0	0	0.06055	0	0	0	0.00094	0	0	0.16758	0	0	0	0.03658	0.21394	0	0.166	0.07222	0	0.00589	0	0.06127	0.0314	0	0	0.3759
k__Bacteria|p__Firmicutes|c__Clostridia|o__Eubacteriales|f__Lachnospiraceae|g__Faecalicatena|s__Faecalicatena_contorta|t__SGB4614	0.00754	0	0	0	0.01225	0.0252	0	0	0.0038	0.00431	0.00213	0	0	0	0.0246	0	0.09596	0	0	0.02191	0	0.02136	0	0	0	0	0	0	0	0	0	0.0045	0.01237	0.01227	0	0	0	0	0	0.01993	0	0	0.05204	0.00016	0	0	0	0	0
k__Bacteria|p__Firmicutes|c__Clostridia|o__Eubacteriales|f__Oscillospiraceae|g__Congzhengia|s__Congzhengia_minquanensis|t__SGB4133	0.0075	0	0	0	0	0	0	0	0	0	0	0	0	0	0.00123	0	0.02612	0	0	0	0	0	0	0	0	0	0.03184	0	0.00241	0	0	0	0	0	0	0	0	0	0.01598	0	0	0	0	0.15817	0	0	0	0	0
k__Bacteria|p__Firmicutes|c__Clostridia|o__Eubacteriales|f__Lachnospiraceae|g__GGB51441|s__GGB51441_SGB71759|t__SGB71759	0.00739	0.15333	0	0.01133	0	0	0	0	0.00964	0	0	0	0	0	0	0.07179	0	0.18903	0	0	0.00478	0.12729	0	0.04466	0	0.01956	0	0.00073	0.03846	0	0	0	0	0	0.01515	0	0.00787	0	0	0	0	0	0	0.05565	0.11716	0	0	0	0
k__Bacteria|p__Firmicutes|c__Clostridia|o__Eubacteriales|f__Eubacteriaceae|g__Eubacteriaceae_unclassified|s__Eubacteriaceae_bacterium|t__SGB3958	0.00737	0.00087	0.02557	0.02302	0.00407	0.08664	0	0	0	0.00907	0.02816	0.0228	0	0	0.04151	0.0169	0	0.0465	0	0	0.02444	0	0.01624	0.00792	0	0.09615	0.09953	0	0.14448	0	0	0	0	0	0.03236	0.00181	0.03367	0	0.00957	0.16519	0.06414	0	0	0	0.08548	0	0.03021	0	0
k__Bacteria|p__Firmicutes|c__Clostridia|o__Eubacteriales|f__Eubacteriaceae|g__Eubacterium|s__Eubacterium_sp_AF16_48|t__SGB5042	0.00709	0	0	0	0.06372	0	0	0	0	0	0	0	0	0	0	0.11504	0	0	0	0	0	0.09734	0	0	0	0	0	0	0.00513	0.0029	0	0	0	0	0	0	0	0	0	0	0	0	0	0.07782	0	0	0	0	0
k__Bacteria|p__Firmicutes|c__Clostridia|o__Eubacteriales|f__Oscillospiraceae|g__Flavonifractor|s__Flavonifractor_plautii|t__SGB15132	0.00684	0.03872	0.64428	0.16747	0.41271	0	0.01027	0.25354	0.01417	0.25158	0.01951	0.18331	0.95737	1.26921	0.01696	0	0.1	0.00059	0.00546	0.00482	0	0.67848	0	0.05796	0.28369	0.02495	0	0.08995	0	0.09949	1.48529	0.2432	0.39166	1.03687	0.01199	0.00959	0.35987	0.138	0.00209	0.29893	0.00108	0.60871	0	0.0138	0.00985	0.10556	0.0056	0.08056	0.12395
k__Bacteria|p__Lentisphaerae|c__Lentisphaeria|o__Victivallales|f__Victivallaceae|g__Victivallis|s__Victivallis_vadensis|t__SGB9202	0.00682	0	0	0	0	0	0	0	0	0	0	0	0	0	0	0	0	0	0	0	0	0	0	0	0	0	0	0	0	0	0	0	0	0	0	0	0	0	0	0	0	0	0	0	0	0	0	0	0
k__Bacteria|p__Proteobacteria|c__Deltaproteobacteria|o__Desulfovibrionales|f__Desulfovibrionaceae|g__Desulfovibrio|s__Desulfovibrio_desulfuricans|t__SGB15463	0.00669	0	0	0	0	0	0.13128	0	0.20296	0	0	0	0	0	0	0	0.0191	0.00214	0	0	0	0	0	0	0	0.05999	0	0	0	0	0	0	0	0	0	0	0	0	0	0	0	0	0	0.10291	0	0	0	0	0
k__Bacteria|p__Firmicutes|c__CFGB4605|o__OFGB4605|f__FGB4605|g__GGB13404|s__GGB13404_SGB14252|t__SGB14252	0.00652	0	0	0	0	0	0	0	0	0	0	0	0	0	0	0.00424	0	0.02406	0	0	0.00602	0	0	0	0	0	0	0	0	0	0	0	0	0	0	0	0	0	0	0	0	0	0	0	0.00556	0	0	0	0
k__Bacteria|p__Firmicutes|c__CFGB1776|o__OFGB1776|f__FGB1776|g__GGB4683|s__GGB4683_SGB6473|t__SGB6473	0.00599	0	0	0	0	0	0	0	0.01148	0.03838	0	0	0	0	0.33737	0	0	0	0	0	0	0	0	0	0	0	0	0	0	0	0	0	0	0	0	0	0	0	0	0	0	0	0	0	0	0	0	0	0
k__Bacteria|p__Firmicutes|c__Bacilli|o__Lactobacillales|f__Streptococcaceae|g__Streptococcus|s__Streptococcus_mitis|t__SGB8185	0.00598	0	0	0	0	0	0	0	0	0	0	0	0	0	0	0	0	0	0	0	0	0	0	0	0	0	0	0	0	0	0	0	0	0	0	0	0	0	0	0	0	0	0	0	0	0	0	0	0
k__Bacteria|p__Firmicutes|c__Clostridia|o__Eubacteriales|f__Oscillospiraceae|g__GGB9237|s__GGB9237_SGB14179|t__SGB14179	0.00584	0	0	0	0	0	0.01167	0	0	0	0	0	0	0	0.02569	0.00904	0	0.00096	0	0	0	0	0	0	0	0.01602	0	0.00674	0	0	0	0	0	0	0	0	0	0	0	0	0.0193	0	0	0	0	0	0.0084	0	0
k__Bacteria|p__Firmicutes|c__Clostridia|o__Eubacteriales|f__Clostridiaceae|g__GGB3480|s__GGB3480_SGB4648|t__SGB4648	0.00556	0	0	0	0	0	0	0	0.03952	0.4454	0	0	0	0	0	0.53616	0	0	0	0	0.16389	0	0	0	0	0.0266	0	0	0	0	0	0	0	0	0	0	0	0	0	0	0	0	0	0.05389	0	0	0.02069	0	0
k__Bacteria|p__Firmicutes|c__Clostridia|o__Eubacteriales|f__Lachnospiraceae|g__GGB3649|s__GGB3649_SGB4958|t__SGB4958	0.00541	0	0	0	0	0	0	0	0	0	0	0	0	0	0	0	0	0	0	0.00375	0	0	0.02968	0.08435	0	0	0	0	0	0	0	0	0	0	0	0	0	0	0	0	0	0	0	0	0	0	0	0	0
k__Bacteria|p__Firmicutes|c__CFGB3072|o__OFGB3072|f__FGB3072|g__GGB45491|s__GGB45491_SGB63163|t__SGB63163	0.00526	0	0	0.01369	0.06626	0.16767	0.28186	0	0.12371	0.0322	0	0	0	0	0	0	0	0	0.00197	0.01634	0.03828	0	0	0	0	0.05512	0	0.1319	0.14081	0.04898	0	0.15524	0	0	0	0.27557	0	0	0	0	0	0	0.0262	0.09735	0	0	0.24204	0	0.01113
k__Bacteria|p__Firmicutes|c__CFGB9828|o__OFGB9828|f__FGB9828|g__GGB85719|s__GGB85719_SGB118452|t__SGB118452	0.00521	0	0	0	0	0	0	0	0	0	0	0	0	0	0	0	0	0	0	0	0	0	0	0	0	0	0	0	0	0	0	0	0	0	0	0	0	0	0	0	0	0	0	0	0	0	0	0	0
k__Bacteria|p__Firmicutes|c__CFGB72939|o__OFGB72939|f__FGB72939|g__GGB74511|s__GGB74511_SGB105989|t__SGB105989	0.0051	0	0	0	0	0	0	0	0	0	0	0	0	0	0	0	0	0	0	0	0	0	0	0	0	0	0	0	0	0	0	0	0	0.00696	0	0	0	0	0	0	0	0	0	0	0	0	0	0	0
k__Bacteria|p__Firmicutes|c__CFGB2959|o__OFGB2959|f__FGB2959|g__GGB9301|s__GGB9301_SGB14262|t__SGB14262	0.00503	0	0	0	0.00163	0	0.05387	0	0	0	0	0	0	0	0	0.01947	0	0	0	0	0	0	0	0	0	0	0	0.00478	0.00773	0	0	0	0	0	0	0	0	0	0	0	0	0	0	0	0	0	0.01179	0	0
k__Bacteria|p__Firmicutes|c__Clostridia|o__Eubacteriales|f__Clostridiaceae|g__Clostridiaceae_unclassified|s__Clostridiaceae_bacterium_Marseille_Q4143|t__SGB4768	0.00499	0.00969	0	0.0088	0	0	0	0	0.00642	0	0	0	0	0	0	0.00354	0	0	0	0	0	0	0	0	0	0	0	0	0	0	0	0	0	0	0.01145	0	0	0	0.07052	0	0	0	0	0	0	0	0	0.04629	0
k__Bacteria|p__Firmicutes|c__CFGB1374|o__OFGB1374|f__FGB1374|g__GGB3353|s__GGB3353_SGB4437|t__SGB4437	0.00478	0.03831	0	0	0	0	0	0	0	0	0.01161	0	0	0	0	0	0	0	0	0	0	0	0	0	0	0	0	0	0	0	0	0	0	0	0	0	0	0	0	0	0	0	0	0	0	0	0	0	0
k__Bacteria|p__Firmicutes|c__Clostridia|o__Eubacteriales|f__Oscillospiraceae|g__Oscillospiraceae_unclassified|s__Clostridium_leptum|t__SGB14853	0.00448	0.09602	0.68861	0.00852	0.21699	0.46572	0.34528	1.12729	0.13184	0.05608	0.76561	0.72204	2.10842	0.11328	0.11739	0.01057	0.00902	0.10208	0.24353	0.09592	0	0.04471	0.02472	0.17354	1.36904	0.81642	0.02114	0.58944	0.38244	0.08449	0.02413	0.18888	0.14325	0.2986	0.02278	0.06914	0.0042	0.35938	0.00839	0.12749	0.43406	0	0.04441	0.01328	1.25909	0.001	0.03244	0.58364	0.21508
k__Bacteria|p__Firmicutes|c__Clostridia|o__Eubacteriales|f__Yeguiaceae|g__Yeguia|s__Yeguia_hominis|t__SGB72336	0.00436	0	0	0	0	0.01524	0	0	0.02595	0	0	0	0	0	0.0328	0.01201	0	0	0	0	0.00323	0	0	0	0	0	0	0	0	0	0	0	0	0	0	0	0	0	0	0	0.0119	0	0	0	0	0	0	0	0
k__Bacteria|p__Firmicutes|c__Clostridia|o__Eubacteriales|f__Oscillospiraceae|g__GGB9707|s__GGB9707_SGB15229|t__SGB15229	0.00429	0	0	0	0	0	0	0	0.00154	0	0	0	0	0	0	0.00911	0	0	0	0.00422	0.00881	0	0	0	0	0.01061	0	0	0.03936	0	0	0	0	0	0	0.00156	0.02308	0	0	0	0.01484	0	0	0	0.01839	0	0	0	0
k__Bacteria|p__Firmicutes|c__Clostridia|o__Eubacteriales|f__Eubacteriaceae|g__Eubacterium|s__Eubacterium_ramulus|t__SGB4959	0.00405	0.23198	0.29124	0.16493	0.41558	0	0	0	0.17539	0.13066	0.00819	0	0	0	0	0.23931	0	0.21737	0	0	0.1332	0	0.05603	0.01033	0	1.27414	0.05393	0.61439	0.05128	0	0	0	0.00051	0.44287	0	0	0.31538	0.71277	0.0549	1.32484	0	0	0	0.24454	0.01282	0	0	0.13346	0
k__Bacteria|p__Lentisphaerae|c__CFGB2378|o__OFGB2378|f__FGB2378|g__GGB6518|s__GGB6518_SGB9205|t__SGB9205	0.00386	0	0	0	0	0	0	0	0.00059	0	0	0	0	0	0	0	0	0	0	0	0	0	0	0	0	0	0	0	0	0	0	0	0	0	0	0	0	0	0	0	0	0	0	0	0	0	0	0	0
k__Bacteria|p__Firmicutes|c__Clostridia|o__Eubacteriales|f__Eubacteriales_Family_XIII_Incertae_Sedis|g__GGB2980|s__GGB2980_SGB3962|t__SGB3962	0.00381	0	0	0	0.05753	0	0.28313	0	0.00182	0	0.1297	0	0.12832	0	0	0.00701	0.1024	0.0183	0.0953	0.12704	0.00796	0	0	0.04036	0	0.02029	0	0.07148	0.01337	0.17014	0	0.05106	0.2351	0	0.01692	0	0	0.01938	0	0	0	0	0.0202	0.02746	0	0	0.04652	0.03258	0.00777
k__Bacteria|p__Firmicutes|c__Clostridia|o__Eubacteriales|f__Lachnospiraceae|g__Mediterraneibacter|s__Mediterraneibacter_massiliensis|t__SGB4595	0.00368	0.05643	0	0	0	0	0	0.01208	0.00029	0.00899	0.01627	0.00272	0	0	0	6e-05	0	0	0.00879	0.01005	0	0	0	0.04147	0	0	0	0.02466	0	0	0	0	0	0	0	0	0.00362	0.00997	0.00012	0	0	0	0	0.00542	0	0	0.04849	0	0.0036
k__Bacteria|p__Firmicutes|c__CFGB11916|o__OFGB11916|f__FGB11916|g__GGB34540|s__GGB34540_SGB54300|t__SGB54300	0.00355	0	0	0	0	0	0	0	0	0	0	0	0	0	0	0	0	0	0	0	0	0	0	0	0	0	0	0	0	0	0	0	0	0	0	0	0	0	0	0	0	0	0	0	0	0	0	0	0
k__Bacteria|p__Firmicutes|c__Clostridia|o__Eubacteriales|f__Oscillospiraceae|g__Anaerofilum|s__Anaerofilum_hominis|t__SGB79822	0.00333	0.00208	0	0.00792	0.01437	0.00525	0	0	0.01449	0	0	0.00258	0	0	0	0	0	0.00081	0	0	0	0	0	0.00686	0	0	0.01095	0.02603	0	0	0	0	0.00127	0.04201	0	0	0	0.00388	0.00454	0.00015	0.01552	0	0	0	0.00152	0	0	0	0
k__Bacteria|p__Firmicutes|c__Clostridia|o__Eubacteriales|f__Oscillospiraceae|g__Oscillospiraceae_unclassified|s__Oscillospiraceae_bacterium_Marseille_Q3528|t__SGB4778	0.00313	0.11859	0	0.01224	0	0	0.00743	0	0.12817	0	0.00278	0	0	0	0.01921	0.04377	0	0.03641	0	0	0.06846	0.12042	0	0.01507	0	0.00016	0	0	0.01854	0.0172	0	0	0	0.01349	0	0	0	0.02143	0	0.15454	0	0	0.00107	0	0	0.00551	0	0	0
k__Bacteria|p__Firmicutes|c__CFGB2983|o__OFGB2983|f__FGB2983|g__GGB9343|s__GGB9343_SGB14307|t__SGB14307	0.00284	0	0	0	0	0	2.71992	0	0.00657	0	0	0	0	0	0.00088	0	0	0	0	0	0	0	0	0	0	0	0	0	0	0.00086	0	0	0	0	0	0	0	0	0	0	0	0	0	0.0059	0	0	0	0	0
k__Bacteria|p__Firmicutes|c__Clostridia|o__Eubacteriales|f__Lachnospiraceae|g__Blautia|s__Blautia_hydrogenotrophica|t__SGB4677	0.00272	0.04924	0	0.02023	0.03049	0	0.03203	0	0	0.03692	0.023	0	1.17269	0	0	0	0.36481	0.23514	0.1852	0.07273	0	0	0	0.02213	0	0	0.13515	0.04268	0.08148	0.0024	0	0.17884	0	0	0.34604	0.54935	0	0.27918	0.00378	0.94923	0.00965	0	0.33595	0.00823	0.0009	0.12044	0.59059	0.37585	0.19183
k__Bacteria|p__Firmicutes|c__Clostridia|o__Eubacteriales|f__Clostridiaceae|g__Clostridium|s__Clostridium_sp_Marseille_P3244|t__SGB29302	0.00263	0	0.00368	0.00324	0	0.0059	0.01282	0	0	0	0	0	0	0	0.00151	0.00349	0	0	0	0	0.00618	0	0	0	0	0.0302	0	0.00296	0.00059	0.00346	0	0.00129	0.00632	0.00848	0	0.00114	0.00079	0	0	0	0.00344	0	0.00057	0.00232	0.07823	0	0.0013	0	0.00014
k__Bacteria|p__Firmicutes|c__CFGB3048|o__OFGB3048|f__FGB3048|g__GGB9559|s__GGB9559_SGB14968|t__SGB14968	0.00259	0	0	0	0	0	0	0	0	0	0	0	0	0	0.04669	0	0	0	0	0	0	0	0	0	0	0	0	0	0	0.03375	0	0	0	0	0	0	0	0	0	0	0	0	0	0	0	0	0	0	0
k__Bacteria|p__Firmicutes|c__Clostridia|o__Eubacteriales|f__Lachnospiraceae|g__GGB58067|s__GGB58067_SGB79698|t__SGB79698	0.00253	0	0	0	0	0	0	0	0	0	0	0	0	0	0	0	0	0	0	0	0.00883	0	0	0	0	0	0	0	0	0	0	0	0	0	0	0	0	0	0	0	0	0	0	0	0	0	0	0	0
k__Bacteria|p__Firmicutes|c__Clostridia|o__Eubacteriales|f__Oscillospiraceae|g__GGB9618|s__GGB9618_SGB15064|t__SGB15064	0.00244	0	0	0	0	0	0	0	0	0	0	0	0	0	0	0	0	0	0	0	0.05764	0	0	0	0	0	0	0	0	0	0	0	0	0	0	0	0	0	0	0	0	0	0	0	0	0	0	0	0
k__Bacteria|p__Firmicutes|c__CFGB1320|o__OFGB1320|f__FGB1320|g__GGB3160|s__GGB3160_SGB4174|t__SGB4174	0.00238	0	0	0	0	0	0	0	0	0	0	0	0	0	0	0	0	0	0	0	0	0	0	0	0	0	0	0	0	0	0	0	0	0	0	0	0	0	0	0	0	0	0	0	0	0	0	0	0
k__Bacteria|p__Firmicutes|c__CFGB3069|o__OFGB3069|f__FGB3069|g__GGB9769|s__GGB9769_SGB15388|t__SGB15388	0.00234	0	0	0	0	0	0	0	0	0	0	0	0	0	0	0	0	0	0	0	0.04056	0	0	0	0	0	0	0	0	0	0	0	0	0	0	0	0	0	0	0	0	0	0	0	0	0	0	0	0
k__Bacteria|p__Firmicutes|c__Clostridia|o__Eubacteriales|f__Clostridiaceae|g__Clostridium|s__Clostridium_sp_AF12_28|t__SGB4715	0.00234	0	0	0	0	0	0	0	0.01111	0	0	0	0	0	0	0.00787	0	0	0	0	0	0	0.04249	0	0	0	0	0	0	0	0	0	0	0	0	0	0	0	0	0	0	0	0	0	0	0.00162	0	0	0
k__Bacteria|p__Firmicutes|c__CFGB9989|o__OFGB9989|f__FGB9989|g__GGB9712|s__GGB9712_SGB15244|t__SGB15244	0.00233	0.09808	0	0	0	0	0	0	0.73651	0	0	0	0	0	0	0.24021	0	0	0	0	0	0	0	0	0	0	0	0	0	0	0	0	0	0	0	0	0	0	0.80956	0	0	0	0	0	0	0	0	0	0
k__Bacteria|p__Firmicutes|c__Clostridia|o__Eubacteriales|f__Oscillospiraceae|g__Bittarella|s__Bittarella_massiliensis|t__SGB7263	0.00221	0.00506	0.01008	0	0.00579	0.01012	0	0.0017	0	0.00193	0	0	0.016	0.04005	0	0	0.00396	0	0.00303	0.04048	0	0	0	0.01626	0	0.00115	0.00166	0.01316	0.0009	0.00532	0.04244	0.01631	0.05337	0.00234	0	0.00517	0.02585	0	0	0.0513	0.01274	0.0005	0.00848	0	0	0	0.00457	0.00728	0.00415
k__Bacteria|p__Firmicutes|c__Clostridia|o__Eubacteriales|f__Lachnospiraceae|g__Roseburia|s__Roseburia_sp_BX1005|t__SGB4963	0.0019	0.00885	0	0	0.01117	0	0	0	0.00257	0	0	0	0	0	0	0	0	0	0	0	0.08032	0.1214	0	0	0	0	0	0	0	0.00481	0	0	0	0	0	0	0	0	0.01799	0	0	0	0	0	0	0.07864	0	0.02761	0
k__Bacteria|p__Actinobacteria|c__Coriobacteriia|o__Eggerthellales|f__Eggerthellaceae|g__Raoultibacter|s__Raoultibacter_massiliensis|t__SGB33551	0.00188	0.18043	0	0	0.00049	0	0	0	0.14733	0.01793	0	0	0	0	0.01422	0	0	0	0	0	0.00026	0	0	0	0	0	0	0	0	0.01641	0	0	0	0	0	0	0	0	0.00139	0	0	0	0	0.00078	0	0	0	0	0
k__Bacteria|p__Firmicutes|c__Clostridia|o__Eubacteriales|f__Clostridiaceae|g__Hungatella|s__Hungatella_hathewayi|t__SGB4741	0.00169	0	0.01058	0	0	0	0	0	0	0	0.00095	0.00884	0	0	0	0	0	0	0	0.00783	0	0.00718	0	0	0	0	0.01104	0	0	0	0.01714	0.00408	0.07708	0	0	0	0	0	0.00312	0	0.00145	0.00995	0	0	0	0.00239	0.07331	0	0
k__Bacteria|p__Firmicutes|c__Clostridia|o__Eubacteriales|f__Clostridiaceae|g__Clostridiaceae_unclassified|s__Clostridiaceae_bacterium_AF18_31LB|t__SGB4767	0.00153	0.05301	0.02638	0.04215	0.00222	0	0	0	0.00205	0	0	0	0	0	0	0.0121	0	0.03102	0	0	0	0	0.00919	0	0	0.00269	0	0	0	0	0	0	0	0	0	0	0	0	0	0	0	0	0	0	0	0	0	0	0
k__Bacteria|p__Firmicutes|c__Firmicutes_unclassified|o__Firmicutes_unclassified|f__Firmicutes_unclassified|g__GGB9512|s__GGB9512_SGB14909|t__SGB14909	0.00143	0	0.68699	0	0	0	0	0	0.1171	0.15299	0.06192	0.03489	0	0	0	0.04909	0	0	0.22446	1.28842	0.20058	0	0	1.0384	0	0.17941	0.54729	0.0949	0.53637	0	4.91559	1.02318	0	0	0.62847	1.08774	0.24098	0	0.03722	0	0	0	0.00651	0.07502	0	0	0.54192	0	0.21071
k__Bacteria|p__Actinobacteria|c__Actinomycetia|o__Actinomycetales|f__Actinomycetaceae|g__Schaalia|s__Schaalia_odontolytica|t__SGB17169	0.00126	0	0	0	0	0	0.0731	0	0	0.00352	0	0	0	0	0	0	0.03084	0	0	0	0	0	0.09369	0.00974	0	0.07514	0	0	0.00928	0.03348	0	0	0	0.00608	0.03631	0.02486	0	0.05952	0	0	0	0.05526	0	0	0	0	0	0	0.10748
k__Bacteria|p__Firmicutes|c__Clostridia|o__Eubacteriales|f__Oscillospiraceae|g__Anaerotruncus|s__Anaerotruncus_rubiinfantis|t__SGB25416	0.00126	0.00112	0	0.00298	0.00565	0.00826	0.00291	0	0.01218	0	0.00319	0	0	0	0.02523	0	0.00811	0.0065	0	0	0	0	0	0	0	0.01695	0	0.00302	0.00072	0.00735	0.00508	0	0.00852	0	0	0.00224	0	0	0.00283	0	0.0053	0	0	0	0	0	0.00739	0	0
k__Bacteria|p__Firmicutes|c__CFGB30287|o__OFGB30287|f__FGB30287|g__GGB42378|s__GGB42378_SGB59548|t__SGB59548	0.00117	0	0	0	0	0	0.00088	0	0.00158	0	0	0	0	0	0	0	0	0	0	0	0	0	0	0	0	0.0085	0	0.00052	0	0.00836	0	0	0	0	0	0	0	0	0	0	0	0	0	0	0	0	0	0	0
k__Bacteria|p__Firmicutes|c__CFGB1347|o__OFGB1347|f__FGB1347|g__GGB3287|s__GGB3287_SGB4341|t__SGB4341	0.00107	0	0	0	0	0	0	0	0	0	0	0	0	0	0	0	0	0	0	0	0	0	0	0	0	0	0.09213	0	0	0	0	0	0	0	0	0	0	0	0	0	0	0	0	0	0	0	0	0	0
k__Bacteria|p__Actinobacteria|c__Actinomycetia|o__Actinomycetales|f__Actinomycetaceae|g__Varibaculum|s__Varibaculum_cambriense|t__SGB15480	0.00104	0	0	0	0	0	0	0	0	0	0	0	0	0	0	0	0	0	0	0	0	0	0	0	0	0	0	0	0	0	0	0	0	0	0	0	0	0	0	0	0	0	0	0	0	0	0.00021	0	0
k__Bacteria|p__Firmicutes|c__CFGB73147|o__OFGB73147|f__FGB73147|g__GGB9169|s__GGB9169_SGB14107|t__SGB14107	0.00101	0	0	0	0	0	0	0	0.01852	0	0	0	0	0	0	0	0	0	0	0	0	0	0	0	0	0	0	0	0	0	0	0	0	0	0	0	0	0	0	0	0	0	0	0	0	0	0	0	0
k__Bacteria|p__Firmicutes|c__Clostridia|o__Eubacteriales|f__Christensenellaceae|g__Christensenella|s__Christensenella_minuta|t__SGB14142	0.0007	0.00404	0	0	0.00187	0.02804	0	0.00384	0	0	0.01724	0	0	0	0	0	0.0605	0.03476	0	0.00503	0	0	0	0.00973	0	0.00043	0	0	0.00195	0.00896	0.04429	0.01483	0	0	0	0	0.00173	0	0.00161	0	0	0	0.05738	0.00046	0	0	0.0085	0.03577	0.00047
k__Bacteria|p__Firmicutes|c__CFGB2845|o__OFGB2845|f__FGB2845|g__GGB9115|s__GGB9115_SGB14048|t__SGB14048	0.00054	0	0	0	0	0	0	0	0.0036	0	0	0	0	0	0	0	0	0	0	0	0.00095	0	0	0	0	0	0	0	0	0	0	0	0	0	0	0	0	0	0	0	0	0	0	0	0	0	0	0	0
k__Bacteria|p__Firmicutes|c__Clostridia|o__Eubacteriales|f__Eubacteriales_unclassified|g__Intestinimonas|s__Intestinimonas_butyriciproducens|t__SGB15126	0.00045	0.04889	0	0.00941	0.0461	0.01359	0	0.0247	0.12994	0.00987	0.00263	0	0	0	0.00785	0	0.20544	0.03647	0	0	0	0	0.60779	0.44213	0.01043	0.02334	0	0.1244	0	0	0.21522	0.25754	0.26707	0.7777	0	0	0	0	0.07259	0.04448	0	0.00788	0	0	0.00019	0.1028	0	0	0
k__Bacteria|p__Firmicutes|c__Clostridia|o__Eubacteriales|f__Lachnospiraceae|g__Enterocloster|s__Enterocloster_lavalensis|t__SGB4725	0.00037	0	0.00928	0.01277	0.01749	0	0	0	0	0	0	0	0	0	0	0	0	0	0	0	0	0.03275	0.0402	0.00621	0	0	0	0	0	0	0	0	0	0.00292	0.00154	0.00362	0	0	0.00224	0	0	0.12672	0	0	0	0	0	0.01009	0
k__Bacteria|p__Firmicutes|c__CFGB2834|o__OFGB2834|f__FGB2834|g__GGB9063|s__GGB9063_SGB13982|t__SGB13982	0.00025	0	0	0	0	0	0	0	0	0	0	0	0	0	0	0	0.00049	0	0	0	0	0	0	0	0	0	0	0	0	0	0	0	0	0	0	0	0	0	0	0	0	0	0	0	0	0	0	0	0
k__Bacteria|p__Firmicutes|c__Clostridia|o__Eubacteriales|f__Eubacteriales_unclassified|g__Eubacteriales_unclassified|s__Clostridiales_bacterium|t__SGB15143	0.00025	0.0208	0.03064	0.01382	0.01531	0	0	0	0	0	0.01175	0.00177	0	0.0161	0.00065	0	0.22656	0.01925	0	0	0	0	0.00554	0	0	0.00098	0	0.00882	0	0	0.13531	0.04069	0.0022	0	0	0.0081	0	0	0.01975	0	0	0	0	0	0	0.00119	0	0	0.00064
k__Bacteria|p__Candidatus_Melainabacteria|c__CFGB2106|o__OFGB2106|f__FGB2106|g__GGB5980|s__GGB5980_SGB8599|t__SGB8599	0.00025	0.17021	0	0	0	0	0	0	0.00562	0	0	0	0	0	0	0	0	0	0	0	0	0	0	0	0	0	0	0	0	0	0	0	0	0	0	0	0	0	0	0	0	0.07177	0	0	0	0.0062	0	0	0
k__Bacteria|p__Firmicutes|c__CFGB82363|o__OFGB82363|f__FGB82363|g__GGB9545|s__GGB9545_SGB14952|t__SGB14952	0.00019	0	0	0	0.01453	0	0.09225	0	0.00196	0	0	0	0	0	0	0.00187	0.06714	0	0	0.00999	0.04822	0	0	0	0	0	0	0.01573	0.00377	0.00643	0	0	0	0	0	0	0	0	0	0	0	0	0	0	0	0	0	0	0
k__Bacteria|p__Firmicutes|c__CFGB45628|o__OFGB45628|f__FGB45628|g__GGB45613|s__GGB45613_SGB63326|t__SGB63326	9e-05	0	0.03585	0	0	0	0	0	0	0	0	0	0	0	0	0	0.00373	0	0	0.0009	0	0	0	0	0	0.01435	0	0.00238	0	0	0	0.0058	0	0.00095	0	0.01203	0	0	0	0	0	0	0	0	0	0	0	0	0
k__Bacteria|p__Firmicutes|c__CFGB3012	0	1.73894	0.87072	2.19475	0.50109	1.81001	0	2.26662	0	0.95796	1.31834	0.1813	1.01204	0	0	0	2.18715	0	0.22958	0	0	0	0	0	0	0	0	0	0	0	0	0	1.48533	3.81271	0	0	0	0	0	0	0	0	0	0	0	0.24575	0	3.96708	0
k__Bacteria|p__Firmicutes|c__CFGB58251	0	0.02707	0	0	0	0	0	0	0	0	0	0	0	0	0.01937	0	0	0	0	0	0	0	0	0	0	0	0	0	0	0	0	0	0	0	0	0	0	0	0.33149	0	0	0	0	0	0	0	0	0	0
k__Bacteria|p__Actinobacteria|c__CFGB2992	0	0.02185	0	0	0.15405	0.04381	2.1048	0	0	0	0	0	0	0	0	0	0	0	0.25856	0.45737	0.58896	0	0	0.02837	0	0	0	0	0	0	0	0.09419	0	0	0.09677	0.05406	0	0	0.01603	0	0	0	0	0.69958	0	0	1.59989	0.3949	0
k__Bacteria|p__Firmicutes|c__CFGB3057	0	0.01849	0.03033	0.05239	0.01624	0.06133	0	0	0.01823	0.03048	0.01921	0	0.54857	0	0.06205	0.00383	0.24899	0.01321	0.0378	0	0	0	0	0.02475	0	0.03411	0.03144	0.03106	0.02658	0.06045	1.06003	0.67045	0	1.00427	0	0.05743	0.06128	0.00918	0.01638	0.10363	0.07487	0	0.00875	0.02015	0.04747	0.07457	0	0	0.01128
k__Bacteria|p__Firmicutes|c__CFGB1226	0	0.01393	0	0	0	0	0	0	0	0.00122	0	0.01923	0	0	0.62973	0.00562	0	0	0	0	0.00172	0.03247	0	0	0	0.00249	0	0	0	0	0	0	0	0	0	0	0	0	0	0	0	0	0	0.02761	0.00078	0	0	0	0.01227
k__Bacteria|p__Firmicutes|c__CFGB1201	0	0.01156	0	0	0	0	0	0	0	0	0	0	0	0	0.59238	0	0	0	0	0	0.56213	0	0	0	0	0	0.15496	0	0	0	0	0	0	0	0	0	0	0	0	0	0	0	0	0.02688	0	0	0	0	0
k__Bacteria|p__Firmicutes|c__CFGB1126	0	0.00475	0	0	0	0	0.00912	0	0	0	0	0	0	0	0.00457	0	0.01888	0	0	0	0.00361	0	0	0.00132	0	0	0	0	0	0.00189	0	0	0.00686	0	0.00518	0	0	0	0	0	0.0028	0	0	0.00253	0	0	0.0074	0	0
k__Bacteria|p__Firmicutes|c__CFGB1262	0	0.00275	0	0	0.00081	0	0.01879	0.02015	0	0	0.00251	0	0	0	0	0	0.02236	0	0	0.01458	0.02391	0	0	0	0	0.01899	0	0.02517	0.02328	0.00731	0	0	0	0	0.00472	0.0225	0	0	0.01205	0	0.00014	0	0.02566	0.01077	0.00231	0	0	0	0
k__Bacteria|p__Firmicutes|c__CFGB9238	0	0.0016	0	0	0	0	0	0	0.02798	0	0	0	0	0	0.00081	0	0.0327	0.00579	0	0.02922	0.014	0	0	0	0	0	0	0.00267	0	0.02151	0	0	0	0	0	0	0	0	0	0	0	0	0	0	0	0	0	0	0
k__Bacteria|p__Firmicutes|c__CFGB3012|o__OFGB3012	0	1.73894	0.87072	2.19475	0.50109	1.81001	0	2.26662	0	0.95796	1.31834	0.1813	1.01204	0	0	0	2.18715	0	0.22958	0	0	0	0	0	0	0	0	0	0	0	0	0	1.48533	3.81271	0	0	0	0	0	0	0	0	0	0	0	0.24575	0	3.96708	0
k__Bacteria|p__Firmicutes|c__Clostridia|o__Clostridia_unclassified	0	0.02859	0.65084	0.01177	0.23646	0.00166	0.00175	0.41449	0.00021	0.19529	0.00545	0.14831	0.16475	0.45068	0	0	0.00847	0.02249	0.05101	0.08113	0	0.12094	0.00523	0.13969	0	0.02321	0	0.00238	0	0.00697	5.85389	0.25201	0.10284	0.03665	0.69796	0.12611	0.0448	0.0059	0	0.08002	0	0.02006	0	0	0	0.01146	0	0.04216	0.05617
k__Bacteria|p__Firmicutes|c__CFGB58251|o__OFGB58251	0	0.02707	0	0	0	0	0	0	0	0	0	0	0	0	0.01937	0	0	0	0	0	0	0	0	0	0	0	0	0	0	0	0	0	0	0	0	0	0	0	0.33149	0	0	0	0	0	0	0	0	0	0
k__Bacteria|p__Actinobacteria|c__CFGB2992|o__OFGB2992	0	0.02185	0	0	0.15405	0.04381	2.1048	0	0	0	0	0	0	0	0	0	0	0	0.25856	0.45737	0.58896	0	0	0.02837	0	0	0	0	0	0	0	0.09419	0	0	0.09677	0.05406	0	0	0.01603	0	0	0	0	0.69958	0	0	1.59989	0.3949	0
k__Bacteria|p__Firmicutes|c__CFGB3057|o__OFGB3057	0	0.01849	0.03033	0.05239	0.01624	0.06133	0	0	0.01823	0.03048	0.01921	0	0.54857	0	0.06205	0.00383	0.24899	0.01321	0.0378	0	0	0	0	0.02475	0	0.03411	0.03144	0.03106	0.02658	0.06045	1.06003	0.67045	0	1.00427	0	0.05743	0.06128	0.00918	0.01638	0.10363	0.07487	0	0.00875	0.02015	0.04747	0.07457	0	0	0.01128
k__Bacteria|p__Firmicutes|c__CFGB1226|o__OFGB1226	0	0.01393	0	0	0	0	0	0	0	0.00122	0	0.01923	0	0	0.62973	0.00562	0	0	0	0	0.00172	0.03247	0	0	0	0.00249	0	0	0	0	0	0	0	0	0	0	0	0	0	0	0	0	0	0.02761	0.00078	0	0	0	0.01227
k__Bacteria|p__Firmicutes|c__CFGB1201|o__OFGB1201	0	0.01156	0	0	0	0	0	0	0	0	0	0	0	0	0.59238	0	0	0	0	0	0.56213	0	0	0	0	0	0.15496	0	0	0	0	0	0	0	0	0	0	0	0	0	0	0	0	0.02688	0	0	0	0	0
k__Bacteria|p__Firmicutes|c__CFGB1126|o__OFGB1126	0	0.00475	0	0	0	0	0.00912	0	0	0	0	0	0	0	0.00457	0	0.01888	0	0	0	0.00361	0	0	0.00132	0	0	0	0	0	0.00189	0	0	0.00686	0	0.00518	0	0	0	0	0	0.0028	0	0	0.00253	0	0	0.0074	0	0
k__Bacteria|p__Firmicutes|c__CFGB1262|o__OFGB1262	0	0.00275	0	0	0.00081	0	0.01879	0.02015	0	0	0.00251	0	0	0	0	0	0.02236	0	0	0.01458	0.02391	0	0	0	0	0.01899	0	0.02517	0.02328	0.00731	0	0	0	0	0.00472	0.0225	0	0	0.01205	0	0.00014	0	0.02566	0.01077	0.00231	0	0	0	0
k__Bacteria|p__Firmicutes|c__CFGB9238|o__OFGB9238	0	0.0016	0	0	0	0	0	0	0.02798	0	0	0	0	0	0.00081	0	0.0327	0.00579	0	0.02922	0.014	0	0	0	0	0	0	0.00267	0	0.02151	0	0	0	0	0	0	0	0	0	0	0	0	0	0	0	0	0	0	0
k__Bacteria|p__Firmicutes|c__CFGB3012|o__OFGB3012|f__FGB3012	0	1.73894	0.87072	2.19475	0.50109	1.81001	0	2.26662	0	0.95796	1.31834	0.1813	1.01204	0	0	0	2.18715	0	0.22958	0	0	0	0	0	0	0	0	0	0	0	0	0	1.48533	3.81271	0	0	0	0	0	0	0	0	0	0	0	0.24575	0	3.96708	0
k__Bacteria|p__Firmicutes|c__Clostridia|o__Clostridia_unclassified|f__Clostridia_unclassified	0	0.02859	0.65084	0.01177	0.23646	0.00166	0.00175	0.41449	0.00021	0.19529	0.00545	0.14831	0.16475	0.45068	0	0	0.00847	0.02249	0.05101	0.08113	0	0.12094	0.00523	0.13969	0	0.02321	0	0.00238	0	0.00697	5.85389	0.25201	0.10284	0.03665	0.69796	0.12611	0.0448	0.0059	0	0.08002	0	0.02006	0	0	0	0.01146	0	0.04216	0.05617
k__Bacteria|p__Firmicutes|c__CFGB58251|o__OFGB58251|f__FGB58251	0	0.02707	0	0	0	0	0	0	0	0	0	0	0	0	0.01937	0	0	0	0	0	0	0	0	0	0	0	0	0	0	0	0	0	0	0	0	0	0	0	0.33149	0	0	0	0	0	0	0	0	0	0
k__Bacteria|p__Actinobacteria|c__CFGB2992|o__OFGB2992|f__FGB2992	0	0.02185	0	0	0.15405	0.04381	2.1048	0	0	0	0	0	0	0	0	0	0	0	0.25856	0.45737	0.58896	0	0	0.02837	0	0	0	0	0	0	0	0.09419	0	0	0.09677	0.05406	0	0	0.01603	0	0	0	0	0.69958	0	0	1.59989	0.3949	0
k__Bacteria|p__Firmicutes|c__CFGB3057|o__OFGB3057|f__FGB3057	0	0.01849	0.03033	0.05239	0.01624	0.06133	0	0	0.01823	0.03048	0.01921	0	0.54857	0	0.06205	0.00383	0.24899	0.01321	0.0378	0	0	0	0	0.02475	0	0.03411	0.03144	0.03106	0.02658	0.06045	1.06003	0.67045	0	1.00427	0	0.05743	0.06128	0.00918	0.01638	0.10363	0.07487	0	0.00875	0.02015	0.04747	0.07457	0	0	0.01128
k__Bacteria|p__Firmicutes|c__CFGB1226|o__OFGB1226|f__FGB1226	0	0.01393	0	0	0	0	0	0	0	0.00122	0	0.01923	0	0	0.62973	0.00562	0	0	0	0	0.00172	0.03247	0	0	0	0.00249	0	0	0	0	0	0	0	0	0	0	0	0	0	0	0	0	0	0.02761	0.00078	0	0	0	0.01227
k__Bacteria|p__Firmicutes|c__CFGB1201|o__OFGB1201|f__FGB1201	0	0.01156	0	0	0	0	0	0	0	0	0	0	0	0	0.59238	0	0	0	0	0	0.56213	0	0	0	0	0	0.15496	0	0	0	0	0	0	0	0	0	0	0	0	0	0	0	0	0.02688	0	0	0	0	0
k__Bacteria|p__Firmicutes|c__CFGB1126|o__OFGB1126|f__FGB1126	0	0.00475	0	0	0	0	0.00912	0	0	0	0	0	0	0	0.00457	0	0.01888	0	0	0	0.00361	0	0	0.00132	0	0	0	0	0	0.00189	0	0	0.00686	0	0.00518	0	0	0	0	0	0.0028	0	0	0.00253	0	0	0.0074	0	0
k__Bacteria|p__Firmicutes|c__Clostridia|o__Eubacteriales|f__Bianqueaceae	0	0.00428	0	0	0.0857	0	0.02016	0.04125	0	0	0.12977	0	0	0	0	0.00217	0	0	0	0.01443	0	0	0	0	0	0.00644	0	0	0.01621	0	0	0.05088	0.01327	0.11533	0	0	0	0	0	0	0.0375	0	0.02873	0.00117	0	0	0	0.02651	0.01226
k__Bacteria|p__Firmicutes|c__CFGB1262|o__OFGB1262|f__FGB1262	0	0.00275	0	0	0.00081	0	0.01879	0.02015	0	0	0.00251	0	0	0	0	0	0.02236	0	0	0.01458	0.02391	0	0	0	0	0.01899	0	0.02517	0.02328	0.00731	0	0	0	0	0.00472	0.0225	0	0	0.01205	0	0.00014	0	0.02566	0.01077	0.00231	0	0	0	0
k__Bacteria|p__Firmicutes|c__CFGB9238|o__OFGB9238|f__FGB9238	0	0.0016	0	0	0	0	0	0	0.02798	0	0	0	0	0	0.00081	0	0.0327	0.00579	0	0.02922	0.014	0	0	0	0	0	0	0.00267	0	0.02151	0	0	0	0	0	0	0	0	0	0	0	0	0	0	0	0	0	0	0
k__Bacteria|p__Firmicutes|c__CFGB3012|o__OFGB3012|f__FGB3012|g__GGB9480	0	1.73894	0.87072	2.19475	0.50109	1.81001	0	2.26662	0	0.95796	1.31834	0.1813	1.01204	0	0	0	2.18715	0	0.22958	0	0	0	0	0	0	0	0	0	0	0	0	0	1.48533	3.81271	0	0	0	0	0	0	0	0	0	0	0	0.24575	0	3.96708	0
k__Bacteria|p__Actinobacteria|c__Coriobacteriia|o__Eggerthellales|f__Eggerthellaceae|g__Eggerthella	0	1.48961	0.04442	0.67254	1.13175	2.26738	0.87892	0.5662	0.9803	0	0.02229	0.29407	2.67517	1.01096	0.12647	0.12569	0.20253	0.49694	0.01033	0.04248	0	2.74892	0	0.05895	0.55339	0.02756	0	0.06365	0	0.03511	4.22331	1.04657	1.08609	1.36338	0	0.23246	0	0	0.01782	2.31401	0.02136	0.88433	0.03176	0.00824	0.01119	0.17533	0.16162	0.42809	0.05098
k__Bacteria|p__Firmicutes|c__Clostridia|o__Eubacteriales|f__Oscillospiraceae|g__GGB3345	0	1.24872	0	0	0	0	0	0	0	0	0	0	0	0	0	0	0	0	0	0	0	0	0	0	0	0	0	0	0.04566	0	0	0	0	0	0	0	0	0	0	0	0	0	0	0	0	0	0	0	0
k__Bacteria|p__Firmicutes|c__Clostridia|o__Eubacteriales|f__Lachnospiraceae|g__Oliverpabstia	0	0.99632	2.63908	0.34946	0	0.05967	0.53823	0	0.16001	1.37269	0.5442	0	1.73679	0	0.04205	0.32962	0	0.43508	9.27394	6.46653	0.73522	0.66423	0.14624	0.17442	0	1.41171	0.34856	0.51888	0.71246	0.10578	0	0	0	0	0	1.24298	1.33913	1.86767	0	4.86538	0.89149	0	2.05824	0.25972	2.83021	0	1.01443	1.79016	0
k__Bacteria|p__Firmicutes|c__Clostridia|o__Eubacteriales|f__Oscillospiraceae|g__GGB9642	0	0.4162	0	0	0	0	0	0	0	0	0	0	0	0	0	0	0	0	0	0	0	0	1.62734	0	0	0	0	0	0	0	0	0	0	0	0	0	0	0	1.14232	1.31272	0	0	0	0	0	0	0	0	0
k__Bacteria|p__Firmicutes|c__Clostridia|o__Eubacteriales|f__Oscillospiraceae|g__GGB9634	0	0.19052	0	0	0	0	0	0	0.27991	0.00216	0	0	0	0	1.35151	0.87026	0	0	0	0	0.12996	0	0	0	0	0	0	0	0	0	0	0	0	0	0	0	0	0	3.2966	0	0	0	0.0579	0.19987	0	0	0	0	0
k__Bacteria|p__Firmicutes|c__CFGB38642|o__OFGB38642|f__FGB38642|g__GGB9766	0	0.12845	0	0	0	0	0	0	0	0	0	0	0	0	0	0	0	0	0	0	0	0	0	0	0	0	0	0	0.16492	0	0	0	0	0	0	0	0	0	0.00171	0	0	0	0	0	0	0	0	0	0
k__Bacteria|p__Firmicutes|c__Clostridia|o__Eubacteriales|f__Lachnospiraceae|g__Frisingicoccus	0	0.11757	0	0.00749	0.10113	0	0	0	0	0	0	0	0	0	0	0	0.27299	0	0	0	0	0	0	0.37617	0	0	0	0	0	0.13058	0.27762	0.36119	0.52973	0.80085	0	0.39758	0	0	0	0.01195	0	0	0	0	0	0.08179	0.14491	0	0.08191
k__Bacteria|p__Bacteria_unclassified|c__Bacteria_unclassified|o__Bacteria_unclassified|f__Bacteria_unclassified|g__Bacteria_unclassified	0	0.10304	0.01727	0	0.03317	0	0	0	0	0.02884	0	0.00862	0	0.1935	0	0	0	0	0	0	0	0.00421	0.03017	0	0	0	0	0	0	0	0.71253	0	0	0.03424	0.04915	0	0	0	0	0.02794	0	0.00316	0	0	0.00023	0	0	0	0.02285
k__Bacteria|p__Firmicutes|c__Clostridia|o__Eubacteriales|f__Oscillospiraceae|g__GGB9621	0	0.06749	0	0	0	0	0	0	0	0	0	0	0	1.68438	0.00284	0.01435	0.03751	0	0	0	0	0	0	0	0	0	0	0	0	0	0	0	0	0.01933	0	0	0	0	0	0	0	0	0	0	0	0	0	0	0
k__Bacteria|p__Firmicutes|c__CFGB3069|o__OFGB3069|f__FGB3069|g__GGB9767	0	0.04998	0	0	0	0	0	0	0	0	0.0045	0	0	0	0.04934	0	0	0	0	0	0.23659	0	0.06735	0	0	0	0.16	0	0	0	0	0	0	0	0	0	0	0	0.04854	0	0.05184	0	0	0	0	0	0	0	0
k__Bacteria|p__Firmicutes|c__Clostridia|o__Eubacteriales|f__Oscillospiraceae|g__GGB9453	0	0.03346	0	0	0.36033	0	0.55023	0	0	0.05204	0	0	0	0	0	0.00234	0.35655	0	0	0	0	0	0	0	0	0	0	0.09796	0	0.12075	0	0.86287	0.45628	1.18284	0	1.13988	0.00793	0	0	0	0.02766	0	0	0.22393	0	0	0.10104	0	0.22644
k__Bacteria|p__Firmicutes|c__Clostridia|o__Eubacteriales|f__Lachnospiraceae|g__GGB74505	0	0.03088	0	0	0	0	0	0	0	0.00144	0	0	0.17932	1.10614	0	0	0	0	0.00191	0	0	0	0	0.01605	0	0.02121	0	0.02341	0	0	0	0	0	0	0	0	0	0.02979	0.025	0	0	0	0	0	0	0	0	0	0
k__Bacteria|p__Firmicutes|c__Clostridia|o__Clostridia_unclassified|f__Clostridia_unclassified|g__Clostridia_unclassified	0	0.02859	0.65084	0.01177	0.23646	0.00166	0.00175	0.41449	0.00021	0.19529	0.00545	0.14831	0.16475	0.45068	0	0	0.00847	0.02249	0.05101	0.08113	0	0.12094	0.00523	0.13969	0	0.02321	0	0.00238	0	0.00697	5.85389	0.25201	0.10284	0.03576	0.69796	0.12611	0.0448	0.0059	0	0.08002	0	0.02006	0	0	0	0.01146	0	0.04216	0.05617
k__Bacteria|p__Firmicutes|c__CFGB58251|o__OFGB58251|f__FGB58251|g__GGB9762	0	0.02707	0	0	0	0	0	0	0	0	0	0	0	0	0.01937	0	0	0	0	0	0	0	0	0	0	0	0	0	0	0	0	0	0	0	0	0	0	0	0.12493	0	0	0	0	0	0	0	0	0	0
k__Bacteria|p__Firmicutes|c__Erysipelotrichia|o__Erysipelotrichales|f__Erysipelotrichaceae|g__Longicatena	0	0.02344	0	0	0.2001	0.01194	0	0	0	0	0	0	2.11397	1.66979	0	0	0.2094	0	0.13768	0	0	0	0	0	0.22819	0	0	0.00844	0	0	0.35747	0.05411	0	0.16904	0.00171	0.59396	0	0	0	0	0	0	0	0	0	0.24456	0.08529	0.02838	0
k__Bacteria|p__Actinobacteria|c__CFGB2992|o__OFGB2992|f__FGB2992|g__GGB9412	0	0.02185	0	0	0.15405	0.04381	2.1048	0	0	0	0	0	0	0	0	0	0	0	0.25856	0.45737	0	0	0	0.02837	0	0	0	0	0	0	0	0.09419	0	0	0.09677	0.05406	0	0	0.01603	0	0	0	0	0.69958	0	0	1.59989	0.3949	0
k__Bacteria|p__Firmicutes|c__CFGB3057|o__OFGB3057|f__FGB3057|g__GGB9719	0	0.01849	0.03033	0.05239	0.01624	0.06133	0	0	0.01823	0.03048	0.01921	0	0.54857	0	0.06205	0.00383	0.24899	0.01321	0.0378	0	0	0	0	0.02475	0	0.03411	0.03144	0.03106	0.02658	0.06045	1.06003	0.67045	0	1.00427	0	0.05743	0.06128	0.00918	0.01638	0.10363	0.07487	0	0.00875	0.02015	0.04747	0.07457	0	0	0.01128
k__Bacteria|p__Firmicutes|c__CFGB1226|o__OFGB1226|f__FGB1226|g__GGB2998	0	0.01393	0	0	0	0	0	0	0	0.00122	0	0.01923	0	0	0.62973	0.00562	0	0	0	0	0.00172	0.03247	0	0	0	0.00249	0	0	0	0	0	0	0	0	0	0	0	0	0	0	0	0	0	0.02761	0	0	0	0	0.01227
k__Bacteria|p__Firmicutes|c__CFGB1201|o__OFGB1201|f__FGB1201|g__GGB2958	0	0.01156	0	0	0	0	0	0	0	0	0	0	0	0	0.59238	0	0	0	0	0	0.56213	0	0	0	0	0	0.15496	0	0	0	0	0	0	0	0	0	0	0	0	0	0	0	0	0.02688	0	0	0	0	0
k__Bacteria|p__Firmicutes|c__CFGB1227|o__OFGB1227|f__FGB1227|g__GGB3005	0	0.01014	0.07385	0.07929	0.02796	0.01403	0.00719	0.24046	0	0.01825	0.0057	0	0	0	0	0	1.78027	0.00434	0	0.10362	0	0	0	0	0	0	0.00534	0.07724	0.00153	0.03216	0.37848	0.11171	0	0	0	0.23481	0	0.0083	0	0.00907	0	0	0.04079	0	0	0.00404	0.05568	1.34801	0.02576
k__Bacteria|p__Firmicutes|c__Clostridia|o__Eubacteriales|f__Lachnospiraceae|g__Cuneatibacter	0	0.00684	0.03332	0.00913	0.01391	0.00307	0.0016	0.01937	0.00327	0.01461	0.00066	0	0.00096	0	0.00203	0.00392	0.00144	0.01454	0	0	0.00384	0	0	0.01622	0.02737	0	0	0.00519	0.0031	0.12578	0.02794	0.00918	0	0.01679	0.00104	0.01251	0.14442	0.00697	0.0066	0.0402	0.04611	0	0.00361	0	0.00373	0.04923	0.0037	0	0.00431
k__Bacteria|p__Firmicutes|c__Bacilli|o__Lactobacillales|f__Streptococcaceae|g__Lactococcus	0	0.00646	0	0	0.12643	0.47715	0	0.00807	0	0	0	0	0	0	0	0.00104	0	0	0.00166	0.01725	0	0.00018	0	0	0	0.01818	0	0	0	0	0	0.0133	0.00899	0.28471	0	0	0.01999	0.43795	0.03922	0.01334	0.05813	0.19426	0	0	0	0.11426	0.16797	0.06472	0
k__Bacteria|p__Firmicutes|c__CFGB1126|o__OFGB1126|f__FGB1126|g__GGB2848	0	0.00475	0	0	0	0	0.00912	0	0	0	0	0	0	0	0.00457	0	0.01888	0	0	0	0.00361	0	0	0.00132	0	0	0	0	0	0.00189	0	0	0.00686	0	0.00518	0	0	0	0	0	0.0028	0	0	0.00253	0	0	0.0074	0	0
k__Bacteria|p__Firmicutes|c__Clostridia|o__Eubacteriales|f__Bianqueaceae|g__Bianquea	0	0.00428	0	0	0.0857	0	0.02016	0.04125	0	0	0.12977	0	0	0	0	0.00217	0	0	0	0.01443	0	0	0	0	0	0.00644	0	0	0.01621	0	0	0.05088	0.01327	0.11533	0	0	0	0	0	0	0.0375	0	0.02873	0.00117	0	0	0	0.02651	0.01226
k__Bacteria|p__Firmicutes|c__Clostridia|o__Eubacteriales|f__Eubacteriaceae|g__Intestinibacillus	0	0.00405	0	0	0	0	0	0	0.00269	0	0	0	0	0	0.06167	0	0	0	0	0	0	0	0	0	0	0	0	0	0	0	0	0	0	0	0	0	0	0	0	0	0	0	0	0	0	0	0	0	0
k__Bacteria|p__Firmicutes|c__Clostridia|o__Eubacteriales|f__Oscillospiraceae|g__Massiliimalia	0	0.00308	0.00573	0.00387	0.00089	0.013	0.01088	0	0.00664	0	0.0019	0	0	0	0.00323	0.00192	0.00361	0.00194	0	0.00031	0	0	0	0.00016	0	0.00549	0	0.00828	0.00345	0	0	0.0049	0.00395	0.00586	0.00632	0.02135	0	0	0.00177	0.00874	0.0103	0	0	0.01752	0.00694	0.01217	0.01093	0.00473	0.0129
k__Bacteria|p__Firmicutes|c__Clostridia|o__Eubacteriales|f__Lachnospiraceae|g__Lacrimispora	0	0.0028	0.01817	0.01643	0	0	0	0	0.00974	0	0	0.0116	0	0	0	0	0	0	0	0	0	0.08341	0.10141	0	0	0	0	0	0	0	0.00074	0	0.00074	0	0	0	0	0	0	0	0	0.03699	0	0	0	0.0171	0	0	0.00448
k__Bacteria|p__Firmicutes|c__CFGB1262|o__OFGB1262|f__FGB1262|g__GGB3061	0	0.00275	0	0	0.00081	0	0.01879	0.02015	0	0	0.00251	0	0	0	0	0	0.02236	0	0	0.01458	0.02391	0	0	0	0	0.01899	0	0.02517	0.02328	0.00731	0	0	0	0	0.00472	0.0225	0	0	0.01205	0	0.00014	0	0.02566	0.01077	0.00231	0	0	0	0
k__Bacteria|p__Firmicutes|c__Clostridia|o__Eubacteriales|f__Lachnospiraceae|g__GGB3537	0	0.00271	0.00082	0.02298	0.00718	0	0.0223	0	0	0.00215	0.01684	0	0	0	0.00084	0	0	0	0.00085	0	0	0	0	0	0	0.0158	0	0.00867	0	0	0.2457	0.01326	0	0.26772	0	0.3461	0	0.00557	0	0	0	0	0.01293	0	0	1.16523	0.02579	0	0
k__Bacteria|p__Firmicutes|c__CFGB9238|o__OFGB9238|f__FGB9238|g__GGB74463	0	0.0016	0	0	0	0	0	0	0.02798	0	0	0	0	0	0.00081	0	0.0327	0.00579	0	0.02922	0.014	0	0	0	0	0	0	0.00267	0	0.02151	0	0	0	0	0	0	0	0	0	0	0	0	0	0	0	0	0	0	0
k__Bacteria|p__Firmicutes|c__Clostridia|o__Eubacteriales|f__Eubacteriaceae|g__Anaerofustis	0	0.00114	0	0.00026	0.01635	0.01796	0.01195	0.04307	0	0	0.00018	0	0.01045	0	0.00124	0	0.02218	0	0.00141	0	0	0	0	0.00229	0.00707	0	0	0.0045	0	0	0.05626	0.00449	0	0.00603	0.00109	0.02667	0	0.00056	0	0	0.00385	0	0	0.00075	0.09763	0	0.02828	0.01455	0.0033
k__Bacteria|p__Firmicutes|c__Clostridia|o__Eubacteriales|f__Lachnospiraceae|g__Anaerosacchariphilus	0	0.00098	0	0	0.00124	0	0	0	0.00677	0	0	0	0	0	0	0.002	0	0	0	0	0	0	0	0.00566	0	0	0	0	0.00059	0	0	0	0	0	0	0	0	0	0	0	0	0	0	0	0	0	0	0	0
k__Bacteria|p__Firmicutes|c__Clostridia|o__Eubacteriales|f__Oscillospiraceae|g__GGB9614	0	0.00095	0	0	0	0	0	0	0	0	0	0	0	0	0	0	0	0	0	0	0	0	0	0	0	0	0	0	0	0	0	0	0	0	0	0	0	0	0	0	0	0	0	0	0	0	0	0	0
k__Bacteria|p__Firmicutes|c__Clostridia|o__Eubacteriales|f__Oscillospiraceae|g__GGB45537	0	0.00068	0	0	0	0	0	0	0	0	0	0	0	0	0	0	0	0	0	0	0	0	0	0	0	0	0	0.01065	0	0	0	0	0	0	0	0	0	0	0	0	0	0	0	0	0	0	0	0	0
k__Bacteria|p__Firmicutes|c__Clostridia|o__Eubacteriales|f__Oscillospiraceae|g__Youxingia	0	0.00034	0	0.00371	0	0	0	0	0	0	0	0	0	0	0.0003	0	0.00277	0	0	0	0	0	0	0.01492	0	0	0.00133	0	0	0	0	0	0	0	0.00343	0	0	0	0.00194	0	0	0	0	0	0	0	0	0	0
k__Bacteria|p__Firmicutes|c__CFGB3012|o__OFGB3012|f__FGB3012|g__GGB9480|s__GGB9480_SGB14874	0	1.73894	0.87072	2.19475	0.50109	1.81001	0	2.26662	0	0.95796	1.31834	0.1813	1.01204	0	0	0	2.18715	0	0.22958	0	0	0	0	0	0	0	0	0	0	0	0	0	1.48533	3.81271	0	0	0	0	0	0	0	0	0	0	0	0.24575	0	3.96708	0
k__Bacteria|p__Actinobacteria|c__Coriobacteriia|o__Eggerthellales|f__Eggerthellaceae|g__Eggerthella|s__Eggerthella_lenta	0	1.48961	0.04442	0.67254	1.13175	2.26738	0.87892	0.5662	0.9803	0	0.02229	0.29407	2.67517	1.01096	0.12647	0.11759	0.20253	0.49694	0.01033	0.04248	0	2.74892	0	0.05895	0.55339	0.02756	0	0.06365	0	0.03511	4.22331	1.04657	1.08609	1.36338	0	0.23246	0	0	0.01782	2.31401	0.02136	0.88433	0.03176	0.00824	0.01119	0.17533	0.16162	0.42809	0.05098
k__Bacteria|p__Firmicutes|c__Clostridia|o__Eubacteriales|f__Oscillospiraceae|g__GGB3345|s__GGB3345_SGB4425	0	1.24872	0	0	0	0	0	0	0	0	0	0	0	0	0	0	0	0	0	0	0	0	0	0	0	0	0	0	0.04566	0	0	0	0	0	0	0	0	0	0	0	0	0	0	0	0	0	0	0	0
k__Bacteria|p__Firmicutes|c__Clostridia|o__Eubacteriales|f__Lachnospiraceae|g__Oliverpabstia|s__Oliverpabstia_intestinalis	0	0.99632	2.63908	0.34946	0	0.05967	0.53823	0	0.16001	1.37269	0.5442	0	1.73679	0	0.04205	0.32962	0	0.43508	9.27394	6.46653	0.73522	0.66423	0.14624	0.17442	0	1.41171	0.34856	0.51888	0.71246	0.10578	0	0	0	0	0	1.24298	1.33913	1.86767	0	4.86538	0.89149	0	2.05824	0.25972	2.83021	0	1.01443	1.79016	0
k__Bacteria|p__Firmicutes|c__Clostridia|o__Eubacteriales|f__Oscillospiraceae|g__Ruminococcus|s__Ruminococcus_bicirculans	0	0.93969	0	0.2636	0	0	0.14235	0	0	0.70907	0.72102	0	0	0	0.74777	5.68235	0	0	0.00608	0	1.43206	0	0.17714	0	0	1.2753	1.23856	0	0.68941	0	0	2.66161	0.3019	1.29085	0	0	1.5842	4.07927	0	0	0	0	0.36608	0.29802	0	0	0	0.92254	0
k__Bacteria|p__Firmicutes|c__Negativicutes|o__Acidaminococcales|f__Acidaminococcaceae|g__Phascolarctobacterium|s__Phascolarctobacterium_faecium	0	0.74312	0	0	0.48948	0.46764	0	0.01165	0	0.30253	0	0.68509	0	0	0	0.16128	0	0	0.22444	0.68007	0.09241	0	0	0.27814	0	1.01465	0	0	0	0	0	0.4589	0	0	0	0	0.13978	0.09754	0	0	0	0	0.01179	0.09608	0	0.1118	0.59622	0	0.2325
k__Bacteria|p__Firmicutes|c__Clostridia|o__Eubacteriales|f__Oscillospiraceae|g__GGB9642|s__GGB9642_SGB15119	0	0.4162	0	0	0	0	0	0	0	0	0	0	0	0	0	0	0	0	0	0	0	0	1.62734	0	0	0	0	0	0	0	0	0	0	0	0	0	0	0	1.14232	1.31272	0	0	0	0	0	0	0	0	0
k__Bacteria|p__Firmicutes|c__Clostridia|o__Eubacteriales|f__Lachnospiraceae|g__Roseburia|s__Roseburia_hominis	0	0.3652	0.07526	0.98609	0.21962	0.05632	0.00636	0.08639	0.23067	0.49887	0.18228	0.16239	0	0	0.07082	0.79541	0.25098	0.16072	0.04181	0.14833	0.01187	0.18098	0.27738	0.02638	0	0.18226	0.03516	0.10187	0.17727	0.2422	0.19363	0.05014	0	0.01757	0.44117	0.16049	0	0.00831	0.07375	0.23945	0.04343	0.02215	0.38508	0.00217	0.10814	0	0.12242	0.66378	0.00788
k__Bacteria|p__Firmicutes|c__Clostridia|o__Eubacteriales|f__Oscillospiraceae|g__GGB9634|s__GGB9634_SGB15093	0	0.19052	0	0	0	0	0	0	0	0	0	0	0	0	0.04114	0.87026	0	0	0	0	0.12996	0	0	0	0	0	0	0	0	0	0	0	0	0	0	0	0	0	0	0	0	0	0.0579	0.19987	0	0	0	0	0
k__Bacteria|p__Firmicutes|c__Erysipelotrichia|o__Erysipelotrichales|f__Erysipelotrichaceae|g__Erysipelatoclostridium|s__Erysipelatoclostridium_ramosum	0	0.18579	0	0.05277	0	0.01368	0	0.15173	0.22366	0	0	0	1.24696	1.21583	0	0	0.00197	0.00336	0	0.08109	0	0.00262	0	0.04494	0.00442	0.0242	0	0	0	0	1.96146	0	0.03012	0.08374	0	0.77272	0	0	0	0.03394	0	0.06598	0	0	0	0.15291	0	0.05675	0
k__Bacteria|p__Firmicutes|c__CFGB72939|o__OFGB72939|f__FGB72939|g__GGB74511|s__GGB74511_SGB47635	0	0.17964	0.15546	0	0	0	0	0	0	0.24865	0.11087	0	0	0	0	0	0	0	0.26335	0	0	0.14206	0	0	0	0	0	0.38953	0	0	0	0	0	0	0	0	0.05929	0.20193	0.29895	0	0	0	0.07567	0	0	0	0	0.40304	0
k__Bacteria|p__Firmicutes|c__Clostridia|o__Eubacteriales|f__Lachnospiraceae|g__Roseburia|s__Roseburia_sp_AM59_24XD	0	0.16585	0	0	0	0	0	0	0	0	0	0	0	0	0	0.25499	0	0	0	0	0.07733	0	0	0	0	0	0	0	0	0	0	0	0	0	0	0	0	0	0	0	0	0	0	0	0	0	0	0	0
k__Bacteria|p__Firmicutes|c__CFGB38642|o__OFGB38642|f__FGB38642|g__GGB9766|s__GGB9766_SGB15383	0	0.12845	0	0	0	0	0	0	0	0	0	0	0	0	0	0	0	0	0	0	0	0	0	0	0	0	0	0	0.16492	0	0	0	0	0	0	0	0	0	0.00171	0	0	0	0	0	0	0	0	0	0
k__Bacteria|p__Firmicutes|c__Clostridia|o__Eubacteriales|f__Oscillospiraceae|g__Vescimonas|s__Vescimonas_coprocola	0	0.12836	0	0.09144	0	0.25665	0	0	0	0	0.04447	0	0	0	0.0185	0.01064	0	0.02037	0.02149	5.13065	0	0	0.10932	0.07851	0	1.15782	0.20057	0	0.0265	1.19841	1.67905	0	0	0	0.98276	3.17053	0	0.0098	0.11123	0	0.06238	0.15005	1.44197	0.09207	0	0.02754	0.0051	0	0.13315
k__Bacteria|p__Firmicutes|c__Clostridia|o__Eubacteriales|f__Lachnospiraceae|g__Frisingicoccus|s__Frisingicoccus_SGB4674	0	0.11757	0	0.00749	0.10113	0	0	0	0	0	0	0	0	0	0	0	0.27299	0	0	0	0	0	0	0	0	0	0	0	0	0.13058	0.27762	0.36119	0.52973	0.80085	0	0	0	0	0	0.01195	0	0	0	0	0	0	0.14491	0	0
k__Bacteria|p__Bacteria_unclassified|c__Bacteria_unclassified|o__Bacteria_unclassified|f__Bacteria_unclassified|g__Bacteria_unclassified|s__bacterium_210917_DFI_7_65	0	0.10304	0	0	0.00086	0	0	0	0	0.02884	0	0.00862	0	0.1935	0	0	0	0	0	0	0	0	0	0	0	0	0	0	0	0	0.00613	0	0	0.03424	0.04915	0	0	0	0	0	0	0.00316	0	0	0	0	0	0	0.02285
k__Bacteria|p__Firmicutes|c__Clostridia|o__Eubacteriales|f__Lachnospiraceae|g__Blautia|s__Blautia_sp_MCC283	0	0.09995	0	0	0	0	0	0	0	0	0.09935	0	0	0	0	0.20051	0	0.03764	0	0	1.31172	0.02999	0	0	0	0.26867	0.00631	0	0.64525	0.02056	0	0	0	0	0.7929	0	0	0	0	0.0363	0	0	0.63712	0.12384	0.5208	0	0	0	0
k__Bacteria|p__Firmicutes|c__CFGB82363|o__OFGB82363|f__FGB82363|g__GGB9545|s__GGB9545_SGB14951	0	0.09129	0	0	0	0	0	0	0	0	0	0	0	0	0.00973	0	0	0	0	0	0	0	0	0	0	0.15453	0	0	0	0	0	0	0	0	0	0	0	0	0	0	0	0	0	0	0	0	0	0	0
k__Bacteria|p__Actinobacteria|c__Actinomycetia|o__Actinomycetales|f__Actinomycetaceae|g__Schaalia|s__Schaalia_SGB17168	0	0.08314	0	0	0	0	0	0	0	0	0	0	0	0	0.00108	0	0	0.04927	0.00439	0.00933	0	0	0.01179	0	0	0	0.1327	0	0	0.0035	0	0	0	0	0	0	0.00054	0	0.00332	0	0	0	0	0	0.01644	0	0	0	0.00385
k__Bacteria|p__Firmicutes|c__Clostridia|o__Eubacteriales|f__Oscillospiraceae|g__GGB9621|s__GGB9621_SGB15073	0	0.06749	0	0	0	0	0	0	0	0	0	0	0	1.68438	0.00284	0.01435	0.03751	0	0	0	0	0	0	0	0	0	0	0	0	0	0	0	0	0.01933	0	0	0	0	0	0	0	0	0	0	0	0	0	0	0
k__Bacteria|p__Firmicutes|c__CFGB3069|o__OFGB3069|f__FGB3069|g__GGB9767|s__GGB9767_SGB15385	0	0.04998	0	0	0	0	0	0	0	0	0.0045	0	0	0	0	0	0	0	0	0	0	0	0.01623	0	0	0	0.16	0	0	0	0	0	0	0	0	0	0	0	0.04854	0	0	0	0	0	0	0	0	0	0
k__Bacteria|p__Bacteroidota|c__Bacteroidia|o__Bacteroidales|f__Bacteroidaceae|g__Bacteroides|s__Bacteroides_nordii	0	0.03932	0.00245	0	0.02398	0	0	0	0	0	0	0	0	0	0	0	0	0	0	0	0	0	0.16634	0.22309	0.09911	0	0	0	0	0	0	0	0	0	0.15253	0.00829	0	0	0	0	0.00961	0.05686	0	0	0	0	0.01356	0	0.09579
k__Bacteria|p__Firmicutes|c__Erysipelotrichia|o__Erysipelotrichales|f__Erysipelotrichaceae|g__Faecalibacillus|s__Faecalibacillus_SGB6753	0	0.03593	0.27825	0	0	0	0.05143	0	0	0	0	0	0	0	0	0	0	0	0	0	0	0	0	0	0	0	0	0	0	0	0	0	0	0.17437	0	0	0	0	0	0	0	0	0	0	0	0.07867	0	0	0
k__Bacteria|p__Firmicutes|c__Clostridia|o__Eubacteriales|f__Oscillospiraceae|g__GGB9453|s__GGB9453_SGB14844	0	0.03346	0	0	0.1627	0	0.55023	0	0	0.05204	0	0	0	0	0	0.00234	0.35655	0	0	0	0	0	0	0	0	0	0	0	0	0.12075	0	0.459	0	0.40067	0	0.39488	0.00793	0	0	0	0.02766	0	0	0.22393	0	0	0.10104	0	0.22644
k__Bacteria|p__Firmicutes|c__Bacilli|o__Lactobacillales|f__Streptococcaceae|g__Streptococcus|s__Streptococcus_thermophilus	0	0.03264	0.62584	0	0.08422	0.32741	5.75506	0.21278	0.03339	0	0.53751	0	0	5.10027	0	0.01327	0	0.07049	0	0.03947	0	7.33916	2.14792	0.30854	0	0.00152	0	0.01513	0	0.00694	0	0	0.1429	1.07674	0	0.04478	0.09759	0.23901	0	0	0.45012	0.96421	1.21418	0.16957	0.15483	0.06751	0.08979	1.16073	6.37212
k__Bacteria|p__Firmicutes|c__Clostridia|o__Eubacteriales|f__Clostridiaceae|g__Clostridium|s__Clostridium_SGB4909	0	0.03146	0	0	0	0	0	0	0	0	0	0	0	0	0	0.33649	0	0	0	0	0	0	0	0	0	0	0	0	0	0	0	0	0	0	0	0	0	0	0	0	0	0	0	0	0	0	0	0	0
k__Bacteria|p__Firmicutes|c__Clostridia|o__Eubacteriales|f__Lachnospiraceae|g__GGB74505|s__GGB74505_SGB47518	0	0.03088	0	0	0	0	0	0	0	0.00144	0	0	0.17932	1.10614	0	0	0	0	0.00191	0	0	0	0	0.01605	0	0.02121	0	0.02341	0	0	0	0	0	0	0	0	0	0.02979	0.025	0	0	0	0	0	0	0	0	0	0
k__Bacteria|p__Firmicutes|c__Clostridia|o__Eubacteriales|f__Oscillospiraceae|g__GGB9715|s__GGB9715_SGB15265	0	0.03059	4.62732	0.46717	0	0	0	0	0	0	0	0	0	0	0	0	0	0	0	0	0	0	0	0.58744	0	0	1.30761	0.09122	0	0	0	0	0	0	0.43158	0	0.27326	0	0	0	0	0	0	0.11107	0	0	0	0	0
k__Bacteria|p__Firmicutes|c__Clostridia|o__Eubacteriales|f__Lachnospiraceae|g__Roseburia|s__Roseburia_intestinalis	0	0.03032	0	0.02624	0.07035	0.01331	0.03672	0.00477	0.04077	0.57571	0.15194	0.86703	0.35417	0.83123	0	0.00828	0	0.00696	0.13226	0.01899	0.07237	0.14733	0.26585	0.00606	0	0.01688	0	0.05108	0.08815	0	0.01241	0.12911	0.01391	0	0.07873	0.00846	0.14687	0.11938	0	0.01099	0.01005	0.23858	0	0.01881	0.03874	1.2037	0.03503	0.07328	0.05866
k__Bacteria|p__Firmicutes|c__Clostridia|o__Clostridia_unclassified|f__Clostridia_unclassified|g__Clostridia_unclassified|s__Clostridia_bacterium_UC5_1_1D1	0	0.02859	0.16872	0.01177	0.18496	0.00166	0	0	0.00021	0.13829	0	0	0.16475	0.45068	0	0	0.00847	0.02249	0.01891	0.03804	0	0.12094	0.00523	0.01771	0	0.02321	0	0.00238	0	0	0.03497	0.07562	0	0.03576	0.02565	0	0.00481	0.0059	0	0.08002	0	0.02006	0	0	0	0.01146	0	0.04216	0.05617
k__Bacteria|p__Firmicutes|c__CFGB58251|o__OFGB58251|f__FGB58251|g__GGB9762|s__GGB9762_SGB15377	0	0.02707	0	0	0	0	0	0	0	0	0	0	0	0	0.01937	0	0	0	0	0	0	0	0	0	0	0	0	0	0	0	0	0	0	0	0	0	0	0	0.12493	0	0	0	0	0	0	0	0	0	0
k__Bacteria|p__Firmicutes|c__Clostridia|o__Eubacteriales|f__Eubacteriales_unclassified|g__Intestinimonas|s__Intestinimonas_gabonensis	0	0.02345	0	0	0.00374	0	0	0.00037	0	0.01296	0.06263	0	0	0	0	0	0.00039	0.00161	0	0	0	0.01072	0	0	0	0	0	0.01618	0	0	0	0	0	0	0.00713	0	0.00361	0	0.00996	0	0	0	0	0	0.00413	0	0	0	0
k__Bacteria|p__Firmicutes|c__Erysipelotrichia|o__Erysipelotrichales|f__Erysipelotrichaceae|g__Longicatena|s__Longicatena_caecimuris	0	0.02344	0	0	0.2001	0.01194	0	0	0	0	0	0	2.11397	1.66979	0	0	0.2094	0	0.13768	0	0	0	0	0	0.22819	0	0	0.00844	0	0	0.35747	0.05411	0	0.16904	0.00171	0.59396	0	0	0	0	0	0	0	0	0	0.24456	0.08529	0.02838	0
k__Bacteria|p__Actinobacteria|c__CFGB2992|o__OFGB2992|f__FGB2992|g__GGB9412|s__GGB9412_SGB14770	0	0.02185	0	0	0.15405	0.04381	2.1048	0	0	0	0	0	0	0	0	0	0	0	0.25856	0.45737	0	0	0	0.02837	0	0	0	0	0	0	0	0.09419	0	0	0.09677	0.05406	0	0	0.01603	0	0	0	0	0.69958	0	0	1.59989	0.3949	0
k__Bacteria|p__Firmicutes|c__Clostridia|o__Eubacteriales|f__Lachnospiraceae|g__Lachnospiraceae_unclassified|s__Lachnospiraceae_bacterium_OM04_12BH	0	0.02145	0	0	0.01665	0	0	0	0.0032	0	0	0	0	0	0.00712	0	0	0	0	0	0.0065	0	0	0	0	0	0	0	0	0	0	0	0	0	0	0	0	0	0	0	0.00079	0	0	0	0.00455	0.00164	0	0	0
k__Bacteria|p__Firmicutes|c__CFGB3041|o__OFGB3041|f__FGB3041|g__GGB9547|s__GGB9547_SGB14954	0	0.01915	0	0.06793	0	0	0	0	0	0	0	0	0	0	0.38333	0.32901	0	0	0	0	0	0	0	0	0	0.1586	0.15581	0.18192	0	0	0	0	0	0	0	0	0	0	0	0	0	0	0	0	0	0	0	0	0
k__Bacteria|p__Firmicutes|c__CFGB3057|o__OFGB3057|f__FGB3057|g__GGB9719|s__GGB9719_SGB15273	0	0.01849	0	0.05239	0	0.06133	0	0	0.01823	0.03048	0.01921	0	0.54857	0	0	0.00383	0	0.00919	0.0327	0	0	0	0	0.02475	0	0	0	0	0.02658	0	1.06003	0	0	0	0	0.05743	0	0.00918	0	0.10363	0.07487	0	0.00875	0	0.04747	0	0	0	0.00986
k__Bacteria|p__Bacteroidota|c__Bacteroidia|o__Bacteroidales|f__Bacteroidaceae|g__Bacteroides|s__Bacteroides_xylanisolvens	0	0.01791	0.04154	0.06905	0	0.11349	0	0	0.00478	0.1452	1.45554	8.19972	0.11386	1.41566	0	0.16984	0	0	0.01118	0	0.02882	0	0.0147	0.09731	0	0	0.0076	0.29948	0.05521	0.44615	0	0	0.38771	0	0.03444	0	0.03019	0.41712	0.0093	0	0.00946	0.55384	0	0	0.00708	0.91507	0.00193	0	0.15179
k__Bacteria|p__Firmicutes|c__CFGB1226|o__OFGB1226|f__FGB1226|g__GGB2998|s__GGB2998_SGB3988	0	0.01393	0	0	0	0	0	0	0	0	0	0.01923	0	0	0	0.00562	0	0	0	0	0	0.03247	0	0	0	0.00249	0	0	0	0	0	0	0	0	0	0	0	0	0	0	0	0	0	0	0	0	0	0	0.01227
k__Bacteria|p__Firmicutes|c__CFGB3048|o__OFGB3048|f__FGB3048|g__GGB9559|s__GGB9559_SGB14969	0	0.01196	0	0	0.0043	0	0.20535	0	0	0	0	0	0	0	0	0.07652	0	0	0	0	0.25447	0	0	0	0	0	0	0	0.00832	0.00984	0	0	0	0	0	0	0	0	0	0	0	0.36998	0	0.08445	0	0	0.09022	0	0
k__Bacteria|p__Firmicutes|c__CFGB1201|o__OFGB1201|f__FGB1201|g__GGB2958|s__GGB2958_SGB3940	0	0.01156	0	0	0	0	0	0	0	0	0	0	0	0	0.59238	0	0	0	0	0	0.56213	0	0	0	0	0	0.15496	0	0	0	0	0	0	0	0	0	0	0	0	0	0	0	0	0.02688	0	0	0	0	0
k__Bacteria|p__Firmicutes|c__Bacilli|o__Lactobacillales|f__Streptococcaceae|g__Streptococcus|s__Streptococcus_rubneri	0	0.0105	0	0	0	0	0	0	0	0	0	0	0	0	0	0	0	0	0	0	0	0	0	0	0	0.01041	0	0	0	0	0	0	0	0	0	0	0	0	0	0	0	0	0	0	0	0	0	0	0
k__Bacteria|p__Firmicutes|c__CFGB1227|o__OFGB1227|f__FGB1227|g__GGB3005|s__GGB3005_SGB3996	0	0.01014	0.07385	0.07929	0.02796	0.01403	0.00719	0.24046	0	0.01825	0.0057	0	0	0	0	0	1.78027	0.00434	0	0.10362	0	0	0	0	0	0	0.00534	0.07724	0.00153	0.03216	0.37848	0.11171	0	0	0	0.23481	0	0.0083	0	0.00907	0	0	0.04079	0	0	0.00404	0.05568	1.34801	0.02576
k__Bacteria|p__Firmicutes|c__Clostridia|o__Eubacteriales|f__Lachnospiraceae|g__Mediterraneibacter|s__Mediterraneibacter_glycyrrhizinilyticus	0	0.00905	0.02067	0	0.01586	0	0	0.5058	0.02616	0.03697	0.00555	0.01269	0.01985	0	0	0.00375	0	0	0.0288	0.14047	0	0.19865	0	0.21218	0	0.02117	0	0.00643	0	0	0	0.04808	0	0.11644	0.04396	0	0	0	0.01002	0.08613	0.01552	0.01279	0.02797	0	0	0	0	0	0.01532
k__Bacteria|p__Firmicutes|c__Clostridia|o__Eubacteriales|f__Lachnospiraceae|g__Cuneatibacter|s__Cuneatibacter_sp_NSJ_177	0	0.00684	0.03332	0.00913	0.01391	0.00307	0.0016	0.01937	0.00327	0.01461	0.00066	0	0	0	0.00203	0.00392	0.00144	0.01454	0	0	0.00384	0	0	0.01622	0.02737	0	0	0.00519	0.0031	0.12578	0.02794	0.00918	0	0.01451	0.00104	0	0.14442	0.00697	0.0066	0.0402	0.04611	0	0.00361	0	0.00373	0.04923	0.0037	0	0.00431
k__Bacteria|p__Firmicutes|c__Bacilli|o__Lactobacillales|f__Streptococcaceae|g__Lactococcus|s__Lactococcus_lactis	0	0.00646	0	0	0.05732	0.19477	0	0.006	0	0	0	0	0	0	0	0.00104	0	0	0.00166	0.01725	0	0.00018	0	0	0	0.01818	0	0	0	0	0	0.0133	0.00899	0.07744	0	0	0.01999	0.43795	0.03922	0	0.05813	0.19426	0	0	0	0.00189	0.14344	0.03757	0
k__Bacteria|p__Firmicutes|c__CFGB1126|o__OFGB1126|f__FGB1126|g__GGB2848|s__GGB2848_SGB3813	0	0.00475	0	0	0	0	0.00912	0	0	0	0	0	0	0	0.00457	0	0.01888	0	0	0	0.00361	0	0	0.00132	0	0	0	0	0	0.00189	0	0	0.00686	0	0.00518	0	0	0	0	0	0.0028	0	0	0.00253	0	0	0.0074	0	0
k__Bacteria|p__Firmicutes|c__Clostridia|o__Eubacteriales|f__Bianqueaceae|g__Bianquea|s__Bianquea_SGB71281	0	0.00428	0	0	0	0	0.02016	0.04125	0	0	0	0	0	0	0	0	0	0	0	0.01443	0	0	0	0	0	0.00644	0	0	0.01621	0	0	0	0	0	0	0	0	0	0	0	0	0	0.02873	0.00117	0	0	0	0	0.01226
k__Bacteria|p__Firmicutes|c__Clostridia|o__Eubacteriales|f__Eubacteriaceae|g__Intestinibacillus|s__Intestinibacillus_sp_Marseille_P6563	0	0.00405	0	0	0	0	0	0	0	0	0	0	0	0	0	0	0	0	0	0	0	0	0	0	0	0	0	0	0	0	0	0	0	0	0	0	0	0	0	0	0	0	0	0	0	0	0	0	0
k__Bacteria|p__Firmicutes|c__Clostridia|o__Eubacteriales|f__Oscillospiraceae|g__Oscillibacter|s__Oscillibacter_sp_PC13	0	0.00358	0	0	0	0	0	0	0	0.00482	0	0	0	0	0	0	0	0	0	0	0	0	0	0	0	0	0	0	0	0	0	0	0	0	0	0	0	0	0	0	0	0	0	0	0.00028	0	0	0	0
k__Bacteria|p__Firmicutes|c__Clostridia|o__Eubacteriales|f__Lachnospiraceae|g__Lacrimispora|s__Lacrimispora_sp_210928_DFI_3_58	0	0.0028	0	0	0	0	0	0	0.00974	0	0	0	0	0	0	0	0	0	0	0	0	0	0.08966	0	0	0	0	0	0	0	0	0	0	0	0	0	0	0	0	0	0	0	0	0	0	0	0	0	0
k__Bacteria|p__Firmicutes|c__Clostridia|o__Eubacteriales|f__Oscillospiraceae|g__Flavonifractor|s__Flavonifractor_sp_An100	0	0.00278	0	0	0	0	0	0	0	0	0	0	0	0	0	0	0	0	0	0	0	0	0	0	0	0	0	0	0	0	0	0	0	0	0	0	0	0	0	0	0	0	0	0	0	0	0	0	0
k__Bacteria|p__Firmicutes|c__Erysipelotrichia|o__Erysipelotrichales|f__Erysipelotrichaceae|g__Holdemania|s__Holdemania_sp_1001095H_141210_F2	0	0.00277	0.00987	0.00905	0	0	0.00952	0	0	0.0134	0	0.03606	0	0	0	0.02373	0	0	0	0.05876	0	0	0	0.07402	0	0	0	0.02916	0	0	0	0	0.00813	0	0	0.05004	0.00887	0	0.00659	0	0.05964	0	0.04549	0	0	0.01322	0	0	0.01695
k__Bacteria|p__Firmicutes|c__CFGB1262|o__OFGB1262|f__FGB1262|g__GGB3061|s__GGB3061_SGB4063	0	0.00275	0	0	0.00081	0	0.01879	0.02015	0	0	0.00251	0	0	0	0	0	0.02236	0	0	0.01458	0.02391	0	0	0	0	0.01899	0	0.02517	0.02328	0.00731	0	0	0	0	0.00472	0.0225	0	0	0.01205	0	0.00014	0	0.02566	0.01077	0.00231	0	0	0	0
k__Bacteria|p__Firmicutes|c__Clostridia|o__Eubacteriales|f__Lachnospiraceae|g__GGB3537|s__GGB3537_SGB4727	0	0.00271	0.00082	0.02298	0.00718	0	0.0223	0	0	0.00215	0.01684	0	0	0	0.00084	0	0	0	0.00085	0	0	0	0	0	0	0.0158	0	0.00867	0	0	0.2457	0.01326	0	0.26772	0	0.3461	0	0.00557	0	0	0	0	0.01293	0	0	1.16523	0.02579	0	0
k__Bacteria|p__Firmicutes|c__Clostridia|o__Eubacteriales|f__Oscillospiraceae|g__Massiliimalia|s__Massiliimalia_massiliensis	0	0.00213	0.0022	0.00308	0.0003	0.013	0.01088	0	0.00664	0	0	0	0	0	0	0.00192	0.00361	0.00194	0	0.00031	0	0	0	0.00016	0	0.00152	0	0.00597	0.00117	0	0	0	0.00395	0.00586	0.00632	0.01664	0	0	0.00177	0.00165	0.00648	0	0	0.01752	0	0	0.00785	0.00473	0.0123
k__Bacteria|p__Firmicutes|c__Clostridia|o__Eubacteriales|f__Clostridiaceae|g__Clostridium|s__Clostridium_sp_AM22_11AC	0	0.00166	0.55172	0.05622	0	0	0	0	0	0	0	0.20124	0	0	0	0	0.02765	0	0.02392	0	0	0.04804	0	0	0	0	0	0	0	0	0	0	0.01768	0	0.0416	0	0.00308	0.05496	0	0.00296	0	0	0	0	0.00513	0.21322	0	0	0
k__Bacteria|p__Firmicutes|c__CFGB9238|o__OFGB9238|f__FGB9238|g__GGB74463|s__GGB74463_SGB54347	0	0.0016	0	0	0	0	0	0	0.02798	0	0	0	0	0	0.00081	0	0.0327	0.00579	0	0.02922	0.014	0	0	0	0	0	0	0.00267	0	0.02151	0	0	0	0	0	0	0	0	0	0	0	0	0	0	0	0	0	0	0
k__Bacteria|p__Firmicutes|c__Clostridia|o__Eubacteriales|f__Lachnospiraceae|g__Enterocloster|s__Enterocloster_bolteae	0	0.00154	0.00848	0.02661	0.01104	0.03391	0.03944	0	0.0337	0	0.00816	0.00132	0	0	0	0	0.09764	0	0.01021	0.00095	0	0.02706	0.11699	0.10778	0.19858	0.00134	0.02374	0	0	0	0.24561	0.02394	0.31059	0.01765	0.00055	0.00427	0	0.00129	0.00228	0	0.0004	0.26455	0	0	0	0.13838	0.00108	0.11925	0
k__Bacteria|p__Firmicutes|c__Bacilli|o__Lactobacillales|f__Streptococcaceae|g__Streptococcus|s__Streptococcus_australis	0	0.00131	0	0	0	0	0	0.0061	0	0	0	0	0	0	0	0	0	0.00101	0.02999	0.01953	0	0	0.04548	0.02892	0.00313	0.04332	0.0503	0.00303	0	0.00614	0	0	0.03151	0.05557	0	0	0	0.10682	0	0.00395	0	0.00025	0	0.04493	0	0.00941	0	0	0.17366
k__Bacteria|p__Firmicutes|c__Clostridia|o__Eubacteriales|f__Eubacteriaceae|g__Anaerofustis|s__Anaerofustis_stercorihominis	0	0.00114	0	0.00026	0.01635	0.01796	0.01195	0.04307	0	0	0.00018	0	0.01045	0	0.00124	0	0.02218	0	0.00141	0	0	0	0	0.00229	0.00707	0	0	0.0045	0	0	0.05626	0.00449	0	0.00603	0.00109	0.02667	0	0.00056	0	0	0.00385	0	0	0.00075	0.09763	0	0.02828	0.01455	0.0033
k__Bacteria|p__Firmicutes|c__Clostridia|o__Eubacteriales|f__Lachnospiraceae|g__Anaerotignum|s__Anaerotignum_sp_MSJ_24	0	0.00109	0	0	0	0	0	0	0	0	0	0	0	0	0	0	0	0	0	0	0	0	0	0	0	0	0	0	0	0	0	0	0	0	0	0	0	0	0	0	0	0	0	0	0	0	0	0	0
k__Bacteria|p__Firmicutes|c__Clostridia|o__Eubacteriales|f__Lachnospiraceae|g__Anaerosacchariphilus|s__Anaerosacchariphilus_sp_NSJ_68	0	0.00098	0	0	0.00124	0	0	0	0.00677	0	0	0	0	0	0	0.002	0	0	0	0	0	0	0	0.00566	0	0	0	0	0.00059	0	0	0	0	0	0	0	0	0	0	0	0	0	0	0	0	0	0	0	0
k__Bacteria|p__Firmicutes|c__Clostridia|o__Eubacteriales|f__Oscillospiraceae|g__GGB9614|s__GGB9614_SGB15049	0	0.00095	0	0	0	0	0	0	0	0	0	0	0	0	0	0	0	0	0	0	0	0	0	0	0	0	0	0	0	0	0	0	0	0	0	0	0	0	0	0	0	0	0	0	0	0	0	0	0
k__Bacteria|p__Firmicutes|c__Clostridia|o__Eubacteriales|f__Oscillospiraceae|g__Massiliimalia|s__Massiliimalia_timonensis	0	0.00094	0.00354	0.00079	0.00059	0	0	0	0	0	0.0019	0	0	0	0.00323	0	0	0	0	0	0	0	0	0	0	0.00397	0	0.00231	0.00228	0	0	0.0049	0	0	0	0.00471	0	0	0	0.00708	0.00382	0	0	0	0.00694	0.01217	0.00308	0	0.00061
k__Bacteria|p__Firmicutes|c__Clostridia|o__Eubacteriales|f__Oscillospiraceae|g__GGB45537|s__GGB45537_SGB63217	0	0.00068	0	0	0	0	0	0	0	0	0	0	0	0	0	0	0	0	0	0	0	0	0	0	0	0	0	0.01065	0	0	0	0	0	0	0	0	0	0	0	0	0	0	0	0	0	0	0	0	0
k__Bacteria|p__Firmicutes|c__Clostridia|o__Eubacteriales|f__Eubacteriales_Family_XIII_Incertae_Sedis|g__Lentihominibacter|s__Lentihominibacter_hominis	0	0.00056	0	0	0	0	0.00259	0.23921	0	0.00164	0	0	0	0	0	0	0	0	0	0	0	0	0	0	0	0	0	0.0013	0.02804	0	0	0.00188	0	0.05187	0.00088	0.1872	0	0	0	0	0	0	0.10528	0	0	0.0124	0	0	0.08686
k__Bacteria|p__Firmicutes|c__Clostridia|o__Eubacteriales|f__Oscillospiraceae|g__Youxingia|s__Youxingia_wuxianensis	0	0.00034	0	0.00371	0	0	0	0	0	0	0	0	0	0	0.0003	0	0.00277	0	0	0	0	0	0	0.01492	0	0	0.00133	0	0	0	0	0	0	0	0.00343	0	0	0	0.00194	0	0	0	0	0	0	0	0	0	0
k__Bacteria|p__Firmicutes|c__CFGB3012|o__OFGB3012|f__FGB3012|g__GGB9480|s__GGB9480_SGB14874|t__SGB14874	0	1.73894	0.87072	2.19475	0.50109	1.81001	0	2.26662	0	0.95796	1.31834	0.1813	1.01204	0	0	0	2.18715	0	0.22958	0	0	0	0	0	0	0	0	0	0	0	0	0	1.48533	3.81271	0	0	0	0	0	0	0	0	0	0	0	0.24575	0	3.96708	0
k__Bacteria|p__Actinobacteria|c__Coriobacteriia|o__Eggerthellales|f__Eggerthellaceae|g__Eggerthella|s__Eggerthella_lenta|t__SGB14809	0	1.48961	0.04442	0.67254	1.13175	2.26738	0.87892	0.5662	0.9803	0	0.02229	0.29407	2.67517	1.01096	0.12647	0.11759	0.20253	0.49694	0.01033	0.04248	0	2.74892	0	0.05895	0.55339	0.02756	0	0.06365	0	0.03511	4.22331	1.04657	1.08609	1.36338	0	0.23246	0	0	0.01782	2.31401	0.02136	0.88433	0.03176	0.00824	0.01119	0.17533	0.16162	0.42809	0.05098
k__Bacteria|p__Firmicutes|c__Clostridia|o__Eubacteriales|f__Oscillospiraceae|g__GGB3345|s__GGB3345_SGB4425|t__SGB4425_group	0	1.24872	0	0	0	0	0	0	0	0	0	0	0	0	0	0	0	0	0	0	0	0	0	0	0	0	0	0	0.04566	0	0	0	0	0	0	0	0	0	0	0	0	0	0	0	0	0	0	0	0
k__Bacteria|p__Firmicutes|c__Clostridia|o__Eubacteriales|f__Lachnospiraceae|g__Oliverpabstia|s__Oliverpabstia_intestinalis|t__SGB4868	0	0.99632	2.63908	0.34946	0	0.05967	0.53823	0	0.16001	1.37269	0.5442	0	1.73679	0	0.04205	0.32962	0	0.43508	9.27394	6.46653	0.73522	0.66423	0.14624	0.17442	0	1.41171	0.34856	0.51888	0.71246	0.10578	0	0	0	0	0	1.24298	1.33913	1.86767	0	4.86538	0.89149	0	2.05824	0.25972	2.83021	0	1.01443	1.79016	0
k__Bacteria|p__Firmicutes|c__Clostridia|o__Eubacteriales|f__Oscillospiraceae|g__Ruminococcus|s__Ruminococcus_bicirculans|t__SGB4262	0	0.93969	0	0.2636	0	0	0.14235	0	0	0.70907	0.72102	0	0	0	0.74777	5.68235	0	0	0.00608	0	1.43206	0	0.17714	0	0	1.2753	1.23856	0	0.68941	0	0	2.66161	0.3019	1.29085	0	0	1.5842	4.07927	0	0	0	0	0.36608	0.29802	0	0	0	0.92254	0
k__Bacteria|p__Firmicutes|c__Negativicutes|o__Acidaminococcales|f__Acidaminococcaceae|g__Phascolarctobacterium|s__Phascolarctobacterium_faecium|t__SGB5792	0	0.74312	0	0	0.48948	0.46764	0	0.01165	0	0.30253	0	0.68509	0	0	0	0.16128	0	0	0.22444	0.68007	0.09241	0	0	0.27814	0	1.01465	0	0	0	0	0	0.4589	0	0	0	0	0.13978	0.09754	0	0	0	0	0.01179	0.09608	0	0.1118	0.59622	0	0.2325
k__Bacteria|p__Firmicutes|c__Clostridia|o__Eubacteriales|f__Oscillospiraceae|g__GGB9642|s__GGB9642_SGB15119|t__SGB15119	0	0.4162	0	0	0	0	0	0	0	0	0	0	0	0	0	0	0	0	0	0	0	0	1.62734	0	0	0	0	0	0	0	0	0	0	0	0	0	0	0	1.14232	1.31272	0	0	0	0	0	0	0	0	0
[truncated: 3,257 more rows]
[truncated: 21 more columns]
