# Supplementary material for: Shotgun metagenomic analysis reveals taxonomic and functional alterations in the gut microbiome across prodromal and symptomatic Lewy body disease
Source: Front Microbiomes. 2026 Jul 15;5:1834726. doi: 10.3389/frmbi.2026.1834726 (PMC13416100; doi:10.3389/frmbi.2026.1834726)
Supplement: Supplementary file 2 [file DataSheet2.zip › Supplementary_tables/Supplementary Table S17.xlsx]

## Sheet: Supplementary Table S17
Supplementary Table S17. Resampling-based validation of significant partial correlations (covaried for age and BMI) between clinical features (CDR-SB, MoCA, STMS, and MDS-UPDRS III) and relative abundances of microbial species and pathways in LBD patients.
Feature	rho_pcor	pval_pcor	qval_pcor	pval_validation	qval_validation	clinical_measures	feature_type
Evtepia_gabavorous	-0.493138	0.0168016	0.957728	0.024	0.077	CDR-SB	species
Erysipelatoclostridium_ramosum	0.458877	0.027633	0.957728	0.041	0.077	CDR-SB	species
Enterocloster_hominis	0.421074	0.0454003	0.957728	0.06	0.077	CDR-SB	species
Eubacteriaceae_bacterium	-0.414269	0.0493794	0.957728	0.077	0.077	CDR-SB	species
Anaerobutyricum_soehngenii	-0.456893	0.0325448	0.896586	0.051	0.051	MoCA	species
GGB9502_SGB14899	-0.451523	0.0349104	0.896586	0.044	0.051	MoCA	species
Lentihominibacter_faecis	0.509251	0.0130682	0.927314	0.027	0.054	STMS	species
Lawsonibacter_asaccharolyticus	0.434688	0.0381927	0.927314	0.058	0.058	STMS	species
Eubacterium_rectale	-0.553024	0.00620005	0.602993	0.01	0.065	MDS-UPDRS III	species
GGB9781_SGB66170	0.474459	0.0221686	0.602993	0.029	0.065	MDS-UPDRS III	species
Eubacterium_siraeum	0.455934	0.0287766	0.602993	0.05	0.065	MDS-UPDRS III	species
Oscillibacter_sp_MSJ_31	0.454632	0.0292942	0.602993	0.047	0.065	MDS-UPDRS III	species
Phocaeicola_vulgatus	-0.44029	0.0355026	0.602993	0.049	0.065	MDS-UPDRS III	species
GGB9502_SGB14899	0.439635	0.0358092	0.602993	0.058	0.065	MDS-UPDRS III	species
Adlercreutzia_equolifaciens	0.422831	0.0444147	0.602993	0.058	0.065	MDS-UPDRS III	species
GGB9781_SGB15402	0.41935	0.0463841	0.602993	0.065	0.065	MDS-UPDRS III	species
GLYCOLYSIS: glycolysis I (from glucose 6-phosphate)	-0.522254	0.0105767	0.995199	0.017	0.0709091	CDR-SB	pathway
ANAEROFRUCAT-PWY: homolactic fermentation	-0.50266	0.0145034	0.995199	0.024	0.0709091	CDR-SB	pathway
PWY-5484: glycolysis II (from fructose 6-phosphate)	-0.497925	0.0156118	0.995199	0.026	0.0709091	CDR-SB	pathway
PWY-6892: thiazole component of thiamine diphosphate biosynthesis I	0.496033	0.0160737	0.995199	0.032	0.0709091	CDR-SB	pathway
PWY-702: L-methionine biosynthesis II	-0.479114	0.0207173	0.995199	0.043	0.0709091	CDR-SB	pathway
PWY66-429: fatty acid biosynthesis initiation (mitochondria)	0.460737	0.0269294	0.995199	0.065	0.0709091	CDR-SB	pathway
PWY-7234: inosine-5'-phosphate biosynthesis III	-0.460682	0.02695	0.995199	0.046	0.0709091	CDR-SB	pathway
PWY0-1061: superpathway of L-alanine biosynthesis	-0.441132	0.0351115	0.995199	0.054	0.0709091	CDR-SB	pathway
FERMENTATION-PWY: mixed acid fermentation	-0.432567	0.0392522	0.995199	0.051	0.0709091	CDR-SB	pathway
PWY-I9: L-cysteine biosynthesis VI (from L-methionine)	-0.425116	0.0431579	0.995199	0.072	0.072	CDR-SB	pathway
PWY-6628: superpathway of L-phenylalanine biosynthesis	-0.418664	0.0467797	0.995199	0.062	0.0709091	CDR-SB	pathway
P124-PWY: Bifidobacterium shunt	-0.414975	0.0489546	0.995199	0.061	0.0709091	CDR-SB	pathway
P124-PWY: Bifidobacterium shunt	0.586238	0.00413971	0.99436	0.013	0.066	MoCA	pathway
PWY-7282: 4-amino-2-methyl-5-diphosphomethylpyrimidine biosynthesis II	0.510003	0.015314	0.99436	0.034	0.066	MoCA	pathway
SULFATE-CYS-PWY: superpathway of sulfate assimilation and cysteine biosynthesis	-0.481583	0.0232474	0.99436	0.032	0.066	MoCA	pathway
PWY0-1061: superpathway of L-alanine biosynthesis	0.457958	0.0320911	0.99436	0.043	0.066	MoCA	pathway
PWY-5345: superpathway of L-methionine biosynthesis (by sulfhydrylation)	-0.457217	0.0324062	0.99436	0.042	0.066	MoCA	pathway
PWY-7356: thiamine diphosphate salvage IV (yeast)	0.444982	0.0379721	0.99436	0.056	0.066	MoCA	pathway
PWY0-845: superpathway of pyridoxal 5'-phosphate biosynthesis and salvage	0.437949	0.0414952	0.99436	0.062	0.066	MoCA	pathway
PYRIDOXSYN-PWY: pyridoxal 5'-phosphate biosynthesis I	0.429495	0.0460619	0.99436	0.062	0.066	MoCA	pathway
SO4ASSIM-PWY: assimilatory sulfate reduction I	-0.422908	0.0498838	0.99436	0.066	0.066	MoCA	pathway
P124-PWY: Bifidobacterium shunt	0.593628	0.00282502	0.898355	0.005	0.015	STMS	pathway
PWY0-1061: superpathway of L-alanine biosynthesis	0.500848	0.0149197	0.998854	0.022	0.033	STMS	pathway
PWY-7115: C4 photosynthetic carbon assimilation cycle, NAD-ME type	0.421241	0.0453057	0.998854	0.059	0.059	STMS	pathway
PWY-7115: C4 photosynthetic carbon assimilation cycle, NAD-ME type	-0.61671	0.00172335	0.198249	0.005	0.059	MDS-UPDRS III	pathway
PWY-5384: sucrose degradation IV (sucrose phosphorylase)	-0.615496	0.00177038	0.198249	0.007	0.059	MDS-UPDRS III	pathway
PWY0-1061: superpathway of L-alanine biosynthesis	-0.612303	0.0018994	0.198249	0.006	0.059	MDS-UPDRS III	pathway
PWY0-162: superpathway of pyrimidine ribonucleotides de novo biosynthesis	-0.577024	0.0039433	0.198249	0.007	0.059	MDS-UPDRS III	pathway
PWY-6897: thiamine diphosphate salvage II	-0.568239	0.0046719	0.198249	0.012	0.059	MDS-UPDRS III	pathway
PWY-5484: glycolysis II (from fructose 6-phosphate)	-0.564103	0.00505217	0.198249	0.012	0.059	MDS-UPDRS III	pathway
PWY-6147: 6-hydroxymethyl-dihydropterin diphosphate biosynthesis I	-0.547579	0.00683937	0.198249	0.015	0.059	MDS-UPDRS III	pathway
PYRIDOXSYN-PWY: pyridoxal 5'-phosphate biosynthesis I	-0.540169	0.00779656	0.198249	0.014	0.059	MDS-UPDRS III	pathway
ANAEROFRUCAT-PWY: homolactic fermentation	-0.538802	0.00798465	0.198249	0.017	0.059	MDS-UPDRS III	pathway
GLYCOLYSIS: glycolysis I (from glucose 6-phosphate)	-0.536084	0.00836995	0.198249	0.016	0.059	MDS-UPDRS III	pathway
GLYCOGENSYNTH-PWY: glycogen biosynthesis I (from ADP-D-Glucose)	0.532633	0.00888127	0.198249	0.018	0.059	MDS-UPDRS III	pathway
PWY0-845: superpathway of pyridoxal 5'-phosphate biosynthesis and salvage	-0.531844	0.0090017	0.198249	0.017	0.059	MDS-UPDRS III	pathway
COLANSYN-PWY: colanic acid building blocks biosynthesis	-0.516077	0.0117064	0.198249	0.022	0.059	MDS-UPDRS III	pathway
PWY-7663: gondoate biosynthesis (anaerobic)	-0.515342	0.0118472	0.198249	0.021	0.059	MDS-UPDRS III	pathway
PWY-5154: L-arginine biosynthesis III (via N-acetyl-L-citrulline)	-0.515312	0.0118531	0.198249	0.018	0.059	MDS-UPDRS III	pathway
PWY-1042: glycolysis IV	0.511768	0.0125518	0.198249	0.026	0.059	MDS-UPDRS III	pathway
PWY-6386: UDP-N-acetylmuramoyl-pentapeptide biosynthesis II (lysine-containing)	0.510575	0.0127945	0.198249	0.024	0.059	MDS-UPDRS III	pathway
THISYN-PWY: superpathway of thiamine diphosphate biosynthesis I	-0.506841	0.0135788	0.198249	0.015	0.059	MDS-UPDRS III	pathway
ANAGLYCOLYSIS-PWY: glycolysis III (from glucose)	0.503048	0.0144155	0.198249	0.03	0.059	MDS-UPDRS III	pathway
ARGSYN-PWY: L-arginine biosynthesis I (via L-ornithine)	0.502342	0.0145758	0.198249	0.028	0.059	MDS-UPDRS III	pathway
PWY-6700: queuosine biosynthesis I (de novo)	0.502258	0.0145949	0.198249	0.025	0.059	MDS-UPDRS III	pathway
DAPLYSINESYN-PWY: L-lysine biosynthesis I	-0.487291	0.0183539	0.198249	0.038	0.059	MDS-UPDRS III	pathway
PWY-1269: CMP-3-deoxy-D-manno-octulosonate biosynthesis	-0.48711	0.0184037	0.198249	0.033	0.059	MDS-UPDRS III	pathway
PWY-6387: UDP-N-acetylmuramoyl-pentapeptide biosynthesis I (meso-diaminopimelate containing)	0.482365	0.0197497	0.198249	0.036	0.059	MDS-UPDRS III	pathway
PEPTIDOGLYCANSYN-PWY: peptidoglycan biosynthesis I (meso-diaminopimelate containing)	0.479536	0.0205895	0.198249	0.037	0.059	MDS-UPDRS III	pathway
ARO-PWY: chorismate biosynthesis I	0.477654	0.0211641	0.198249	0.038	0.059	MDS-UPDRS III	pathway
PWY-7323: superpathway of GDP-mannose-derived O-antigen building blocks biosynthesis	-0.47727	0.0212828	0.198249	0.036	0.059	MDS-UPDRS III	pathway
PENTOSE-P-PWY: pentose phosphate pathway	-0.47692	0.0213915	0.198249	0.032	0.059	MDS-UPDRS III	pathway
P124-PWY: Bifidobacterium shunt	-0.476543	0.021509	0.198249	0.03	0.059	MDS-UPDRS III	pathway
NAGLIPASYN-PWY: lipid IVA biosynthesis (E. coli)	-0.475551	0.0218211	0.198249	0.027	0.059	MDS-UPDRS III	pathway
PWY-8073: lipid IVA biosynthesis (P. putida)	-0.475551	0.0218211	0.198249	0.027	0.059	MDS-UPDRS III	pathway
GLUTORN-PWY: L-ornithine biosynthesis I	0.472762	0.0227176	0.198249	0.034	0.059	MDS-UPDRS III	pathway
ARGSYNBSUB-PWY: L-arginine biosynthesis II (acetyl cycle)	0.470856	0.0233473	0.198249	0.043	0.0603721	MDS-UPDRS III	pathway
PWY-7282: 4-amino-2-methyl-5-diphosphomethylpyrimidine biosynthesis II	-0.470473	0.0234756	0.198249	0.036	0.059	MDS-UPDRS III	pathway
PWY-6901: superpathway of glucose and xylose degradation	-0.470275	0.023542	0.198249	0.041	0.059	MDS-UPDRS III	pathway
PWY-7560: methylerythritol phosphate pathway II	0.467953	0.0243335	0.198249	0.037	0.059	MDS-UPDRS III	pathway
PWY-7356: thiamine diphosphate salvage IV (yeast)	-0.46752	0.0244832	0.198249	0.036	0.059	MDS-UPDRS III	pathway
PWY-6163: chorismate biosynthesis from 3-dehydroquinate	0.466572	0.0248141	0.198249	0.04	0.059	MDS-UPDRS III	pathway
PWY4FS-7: phosphatidylglycerol biosynthesis I (plastidic)	-0.466222	0.024937	0.198249	0.04	0.059	MDS-UPDRS III	pathway
PWY4FS-8: phosphatidylglycerol biosynthesis II (non-plastidic)	-0.466222	0.024937	0.198249	0.04	0.059	MDS-UPDRS III	pathway
PWY-6270: isoprene biosynthesis I	0.462073	0.0264326	0.205014	0.044	0.0603721	MDS-UPDRS III	pathway
PWY-5973: cis-vaccenate biosynthesis	-0.459634	0.0273447	0.207038	0.033	0.059	MDS-UPDRS III	pathway
PWY-I9: L-cysteine biosynthesis VI (from L-methionine)	-0.449397	0.0314514	0.226387	0.053	0.0665319	MDS-UPDRS III	pathway
CALVIN-PWY: Calvin-Benson-Bassham cycle	0.448946	0.0316429	0.226387	0.055	0.0676042	MDS-UPDRS III	pathway
PWY-5941: glycogen degradation II	0.448028	0.0320359	0.226387	0.047	0.0630227	MDS-UPDRS III	pathway
PWY0-1586: peptidoglycan maturation (meso-diaminopimelate containing)	-0.443081	0.0342195	0.226492	0.04	0.059	MDS-UPDRS III	pathway
PWY-6151: S-adenosyl-L-methionine salvage I	0.442289	0.0345799	0.226492	0.051	0.065413	MDS-UPDRS III	pathway
PWY66-429: fatty acid biosynthesis initiation (mitochondria)	0.442044	0.0346922	0.226492	0.06	0.0680769	MDS-UPDRS III	pathway
PWY-621: sucrose degradation III (sucrose invertase)	-0.44047	0.0354189	0.226492	0.05	0.065413	MDS-UPDRS III	pathway
PWY-7234: inosine-5'-phosphate biosynthesis III	-0.440056	0.0356119	0.226492	0.065	0.0684821	MDS-UPDRS III	pathway
PWY-7238: sucrose biosynthesis II	0.437292	0.0369233	0.229642	0.057	0.0680769	MDS-UPDRS III	pathway
NONMEVIPP-PWY: methylerythritol phosphate pathway I	0.435994	0.0375515	0.229642	0.068	0.070386	MDS-UPDRS III	pathway
PWY-5497: purine nucleobases degradation II (anaerobic)	-0.430689	0.040209	0.234996	0.059	0.0680769	MDS-UPDRS III	pathway
PWY-6385: peptidoglycan biosynthesis III (mycobacteria)	0.429956	0.0405879	0.234996	0.064	0.0684821	MDS-UPDRS III	pathway
PWY-7198: pyrimidine deoxyribonucleotides de novo biosynthesis IV	-0.428612	0.041289	0.234996	0.064	0.0684821	MDS-UPDRS III	pathway
COMPLETE-ARO-PWY: superpathway of aromatic amino acid biosynthesis	0.428433	0.041383	0.234996	0.064	0.0684821	MDS-UPDRS III	pathway
PWY-6609: adenine and adenosine salvage III	0.425866	0.0427516	0.238509	0.06	0.0680769	MDS-UPDRS III	pathway
PWY-7953: UDP-N-acetylmuramoyl-pentapeptide biosynthesis III (meso-diaminopimelate containing)	0.418528	0.0468585	0.255887	0.075	0.075	MDS-UPDRS III	pathway
PWY-6121: 5-aminoimidazole ribonucleotide biosynthesis I	0.417469	0.0474759	0.255887	0.074	0.075	MDS-UPDRS III	pathway
