# Supplementary material for: Shotgun metagenomic analysis reveals taxonomic and functional alterations in the gut microbiome across prodromal and symptomatic Lewy body disease
Source: Front Microbiomes. 2026 Jul 15;5:1834726. doi: 10.3389/frmbi.2026.1834726 (PMC13416100; doi:10.3389/frmbi.2026.1834726)
Supplement: Supplementary file 2 [file DataSheet2.zip › Supplementary_tables/Supplementary Table S6.xlsx]

## Sheet: Supplementary Table S6
Supplementary Table S6. Differential prevalence analysis of microbial pathways between LBD patients and cohabitant controls
Pathway	Prevalence_in_LBD	Prevalence_in_LBD_control	p_value	q_value
PWY-5004: superpathway of L-citrulline metabolism	0.32	0	0.00402912	0.966989
PWY-6922: L-N&delta;-acetylornithine biosynthesis	0.6	0.28	0.0450045	1
CARNMET-PWY: L-carnitine degradation I	0.32	0.08	0.0737549	1
PWY-7312: dTDP-&beta;-D-fucofuranose biosynthesis	0.28	0.56	0.084511	1
PWY-5747: 2-methylcitrate cycle II	0.4	0.16	0.113657	1
PWY66-367: ketogenesis	0.16	0.4	0.113657	1
PWY-6518: bile acids epimerization	0.2	0.44	0.128354	1
PWY-7185: UTP and CTP dephosphorylation I	0.52	0.76	0.139785	1
PWY-6708: ubiquinol-8 biosynthesis (early decarboxylation)	0.2	0.04	0.189463	1
PWY-7723: bacterial bioluminescence	0.04	0.2	0.189463	1
KDO-NAGLIPASYN-PWY: superpathway of (Kdo)2-lipid A biosynthesis	0.4	0.2	0.216534	1
NAD-BIOSYNTHESIS-II: NAD salvage pathway III (to nicotinamide riboside)	0.8	0.6	0.216534	1
PWY-7210: pyrimidine deoxyribonucleotides biosynthesis from CTP	0.56	0.76	0.232095	1
PWY0-42: 2-methylcitrate cycle I	0.44	0.24	0.232095	1
GLUDEG-I-PWY: GABA shunt	0.88	1	0.234694	1
PWY-5837: 2-carboxy-1,4-naphthoquinol biosynthesis	0.88	1	0.234694	1
PWY-5838: superpathway of menaquinol-8 biosynthesis I	0.88	1	0.234694	1
PWY-5840: superpathway of menaquinol-7 biosynthesis	0.88	1	0.234694	1
PWY-5861: superpathway of demethylmenaquinol-8 biosynthesis I	0.88	1	0.234694	1
PWY-5897: superpathway of menaquinol-11 biosynthesis	0.88	1	0.234694	1
PWY-5898: superpathway of menaquinol-12 biosynthesis	0.88	1	0.234694	1
PWY-5899: superpathway of menaquinol-13 biosynthesis	0.88	1	0.234694	1
HOMOSER-METSYN-PWY: L-methionine biosynthesis I	0.76	0.92	0.246719	1
PWY-6471: peptidoglycan biosynthesis IV (Enterococcus faecium)	0.08	0.24	0.246719	1
AST-PWY: L-arginine degradation II (AST pathway)	0.52	0.32	0.25159	1
PWY-7409: phospholipid remodeling (phosphatidylethanolamine, yeast)	0.28	0.12	0.289016	1
PWY0-41: allantoin degradation IV (anaerobic)	0.28	0.12	0.289016	1
PWY-5855: ubiquinol-7 biosynthesis (early decarboxylation)	0.32	0.16	0.320891	1
PWY0-461: L-lysine degradation I	0.32	0.16	0.320891	1
DARABCATK12-PWY: D-arabinose degradation I	0.36	0.2	0.345131	1
HEME-BIOSYNTHESIS-II: heme b biosynthesis I (aerobic)	0.96	0.84	0.348676	1
METSYN-PWY: superpathway of L-homoserine and L-methionine biosynthesis	0.84	0.96	0.348676	1
PWY-5088: L-glutamate degradation VIII (to propanoate)	0.16	0.04	0.348676	1
PWY-7039: phosphatidate metabolism, as a signaling molecule	0.16	0.04	0.348676	1
PWY-7784: reductive acetyl coenzyme A pathway II (autotrophic methanogens)	0.16	0.04	0.348676	1
PWY0-1533: methylphosphonate degradation I	0.16	0.04	0.348676	1
PWY66-391: fatty acid &beta;-oxidation VI (mammalian peroxisome)	0.6	0.76	0.363502	1
ECASYN-PWY: enterobacterial common antigen biosynthesis	0.44	0.28	0.377154	1
PWY-7316: dTDP-N-acetylviosamine biosynthesis	0.28	0.44	0.377154	1
PWY0-1338: polymyxin resistance	0.44	0.28	0.377154	1
P23-PWY: reductive TCA cycle I	0.72	0.56	0.377154	1
PWY-6572: chondroitin sulfate degradation I (bacterial)	0.56	0.72	0.377154	1
GLUCOSE1PMETAB-PWY: glucose and glucose-1-phosphate degradation	0.68	0.52	0.386845	1
PWY-7094: fatty acid salvage	0.48	0.32	0.386845	1
PWY-5138: fatty acid &beta;-oxidation IV (unsaturated, even number)	0.52	0.36	0.393064	1
PWY-561: superpathway of glyoxylate cycle and fatty acid degradation	0.6	0.44	0.396104	1
PWY-5920: superpathway of heme b biosynthesis from glycine	0.56	0.4	0.396104	1
PWY-7254: TCA cycle VII (acetate-producers)	0.6	0.44	0.396104	1
PWY0-1415: superpathway of heme b biosynthesis from uroporphyrinogen-III	0.56	0.4	0.396104	1
PWY66-389: phytol degradation	0.56	0.4	0.396104	1
TCA-GLYOX-BYPASS: superpathway of glyoxylate bypass and TCA	0.56	0.4	0.396104	1
P163-PWY: L-lysine fermentation to acetate and butanoate	0.08	0.2	0.417427	1
PWY-5690: TCA cycle II (plants and fungi)	0.8	0.92	0.417427	1
PWY-6906: chitin derivatives degradation	0.8	0.92	0.417427	1
PWY-7389: superpathway of anaerobic energy metabolism (invertebrates)	0.2	0.08	0.417427	1
PWY-7200: superpathway of pyrimidine deoxyribonucleoside salvage	0.12	0.24	0.46349	1
PWY-7446: sulfoquinovose degradation I	0.24	0.12	0.46349	1
PWY-7807: glyphosate degradation III	0.24	0.12	0.46349	1
PWY-7874: L-threonate degradation	0.24	0.12	0.46349	1
PWY-6588: pyruvate fermentation to acetone	0.92	1	0.489796	1
PWY-7315: dTDP-N-acetylthomosamine biosynthesis	1	0.92	0.489796	1
PWY0-1061: superpathway of L-alanine biosynthesis	0.92	1	0.489796	1
GLYCOL-GLYOXDEG-PWY: superpathway of glycol metabolism and degradation	0.32	0.2	0.520195	1
P124-PWY: Bifidobacterium shunt	0.8	0.68	0.520195	1
PWY-6478: GDP-D-glycero-&alpha;-D-manno-heptose biosynthesis	0.2	0.32	0.520195	1
P125-PWY: superpathway of (R,R)-butanediol biosynthesis	0.76	0.64	0.538025	1
PROPFERM-PWY: superpathway of L-alanine fermentation (Stickland reaction)	0.24	0.36	0.538025	1
PWY-5705: allantoin degradation to glyoxylate III	0.36	0.24	0.538025	1
PWY-8188: L-alanine degradation VI (reductive Stickland reaction)	0.24	0.36	0.538025	1
PWY-8189: L-alanine degradation V (oxidative Stickland reaction)	0.24	0.36	0.538025	1
ORNDEG-PWY: superpathway of ornithine degradation	0.72	0.6	0.551225	1
PWY-5994: palmitate biosynthesis (type I fatty acid synthase)	0.32	0.44	0.560744	1
PWY-7209: superpathway of pyrimidine ribonucleosides degradation	0.68	0.56	0.560744	1
PWY0-1337: oleate &beta;-oxidation	0.44	0.32	0.560744	1
PWY-6876: isopropanol biosynthesis (engineered)	0.52	0.64	0.567185	1
PWY-7187: pyrimidine deoxyribonucleotides de novo biosynthesis II	0.48	0.36	0.567185	1
PWY-7204: pyridoxal 5'-phosphate salvage II (plants)	0.48	0.36	0.567185	1
FAO-PWY: fatty acid &beta;-oxidation I (generic)	0.52	0.4	0.570916	1
FASYN-INITIAL-PWY: superpathway of fatty acid biosynthesis initiation (E. coli)	0.4	0.52	0.570916	1
KETOGLUCONMET-PWY: ketogluconate metabolism	0.52	0.4	0.570916	1
PWY-7385: 1,3-propanediol biosynthesis (engineered)	0.52	0.4	0.570916	1
PWY-822: fructan biosynthesis	0.6	0.48	0.570916	1
PWY0-166: superpathway of pyrimidine deoxyribonucleotides de novo biosynthesis (E. coli)	0.52	0.4	0.570916	1
MET-SAM-PWY: superpathway of S-adenosyl-L-methionine biosynthesis	0.88	0.96	0.609205	1
PWY-5347: superpathway of L-methionine biosynthesis (transsulfuration)	0.88	0.96	0.609205	1
PWY0-1241: ADP-L-glycero-&beta;-D-manno-heptose biosynthesis	0.96	0.88	0.609205	1
LIPA-CORESYN-PWY: lipid A-core biosynthesis (E. coli K-12)	0.08	0.16	0.667101	1
P105-PWY: TCA cycle IV (2-oxoglutarate decarboxylase)	0.84	0.92	0.667101	1
PWY-5494: pyruvate fermentation to propanoate II (acrylate pathway)	0.08	0.16	0.667101	1
PWY-5845: superpathway of menaquinol-9 biosynthesis	0.84	0.92	0.667101	1
PWY-5862: superpathway of demethylmenaquinol-9 biosynthesis	0.84	0.92	0.667101	1
PWY-6168: flavin biosynthesis III (fungi)	0.84	0.92	0.667101	1
PWY-6435: 4-hydroxybenzoate biosynthesis III (plants)	0.16	0.08	0.667101	1
PWY-7805: (aminomethyl)phosphonate degradation	0.16	0.08	0.667101	1
PWY3O-4107: NAD salvage pathway V (PNC V cycle)	0.92	0.84	0.667101	1
PYRIDNUCSAL-PWY: NAD salvage pathway I (PNC VI cycle)	0.92	0.84	0.667101	1
UBISYN-PWY: superpathway of ubiquinol-8 biosynthesis (early decarboxylation)	0.16	0.08	0.667101	1
GLUCARDEG-PWY: D-glucarate degradation I	0.8	0.88	0.701939	1
LPSSYN-PWY: superpathway of lipopolysaccharide biosynthesis	0.12	0.2	0.701939	1
PWY-5005: biotin biosynthesis II	0.8	0.88	0.701939	1
PWY-5189: tetrapyrrole biosynthesis II (from glycine)	0.8	0.88	0.701939	1
PWY-5464: superpathway of cytosolic glycolysis (plants), pyruvate dehydrogenase and TCA cycle	0.2	0.12	0.701939	1
PWY1G-0: mycothiol biosynthesis	0.12	0.2	0.701939	1
PWY-6545: pyrimidine deoxyribonucleotides de novo biosynthesis III	0.76	0.84	0.725202	1
PWY-7184: pyrimidine deoxyribonucleotides de novo biosynthesis I	0.76	0.84	0.725202	1
PWY-7374: 1,4-dihydroxy-6-naphthoate biosynthesis I	0.24	0.16	0.725202	1
PWY-7616: methanol oxidation to carbon dioxide	0.24	0.16	0.725202	1
PWY-821: superpathway of sulfur amino acid biosynthesis (Saccharomyces cerevisiae)	0.76	0.84	0.725202	1
PWY0-1221: putrescine degradation II	0.24	0.16	0.725202	1
POLYAMINSYN3-PWY: superpathway of polyamine biosynthesis II	0.8	0.72	0.741643	1
PWY-7434: terminal O-glycans residues modification (via type 2 precursor disaccharide)	0.2	0.28	0.741643	1
GLYCOLYSIS-TCA-GLYOX-BYPASS: superpathway of glycolysis, pyruvate dehydrogenase, TCA, and glyoxylate bypass	0.32	0.24	0.753614	1
PWY-7340: 9-cis, 11-trans-octadecadienoyl-CoA degradation (isomerase-dependent, yeast)	0.32	0.24	0.753614	1
THREOCAT-PWY: superpathway of L-threonine metabolism	0.32	0.24	0.753614	1
PWY-5850: superpathway of menaquinol-6 biosynthesis	0.64	0.72	0.762413	1
PWY-5860: superpathway of demethylmenaquinol-6 biosynthesis I	0.64	0.72	0.762413	1
PWY-5896: superpathway of menaquinol-10 biosynthesis	0.64	0.72	0.762413	1
PWY-6167: flavin biosynthesis II (archaea)	0.28	0.36	0.762413	1
P122-PWY: heterolactic fermentation	0.4	0.32	0.768813	1
P221-PWY: octane oxidation	0.4	0.32	0.768813	1
PWY-5265: peptidoglycan biosynthesis II (staphylococci)	0.6	0.68	0.768813	1
PWY-5392: reductive TCA cycle II	0.4	0.32	0.768813	1
PWY-5656: mannosylglycerate biosynthesis I	0.4	0.32	0.768813	1
PWY-6165: chorismate biosynthesis II (archaea)	0.32	0.4	0.768813	1
PWY-6961: L-ascorbate degradation II (bacterial, aerobic)	0.68	0.6	0.768813	1
PWY-7992: superpathway of menaquinol-8 biosynthesis III	0.68	0.6	0.768813	1
PWY-922: mevalonate pathway I (eukaryotes and bacteria)	0.32	0.4	0.768813	1
PWY-801: homocysteine and cysteine interconversion	0.64	0.56	0.773287	1
DENOVOPURINE2-PWY: superpathway of purine nucleotides de novo biosynthesis II	0.48	0.4	0.77613	1
PRPP-PWY: superpathway of histidine, purine, and pyrimidine biosynthesis	0.48	0.4	0.77613	1
PWY-6749: CMP-legionaminate biosynthesis I	0.48	0.4	0.77613	1
HEME-BIOSYNTHESIS-II-1: heme b biosynthesis V (aerobic)	0.56	0.48	0.777512	1
PWY-5104: L-isoleucine biosynthesis IV	0.52	0.44	0.777512	1
PWY-7371: 1,4-dihydroxy-6-naphthoate biosynthesis II	0.48	0.56	0.777512	1
PWY-7858: (5Z)-dodecenoate biosynthesis II	0.56	0.48	0.777512	1
3-HYDROXYPHENYLACETATE-DEGRADATION-PWY: 4-hydroxyphenylacetate degradation	0.16	0.2	1	1
AEROBACTINSYN-PWY: aerobactin biosynthesis	0.08	0.12	1	1
ALLANTOINDEG-PWY: superpathway of allantoin degradation in yeast	0.28	0.24	1	1
ARGDEG-PWY: superpathway of L-arginine, putrescine, and 4-aminobutanoate degradation	0.2	0.16	1	1
CENTFERM-PWY: pyruvate fermentation to butanoate	0.96	1	1	1
CRNFORCAT-PWY: creatinine degradation I	0.16	0.12	1	1
DAPLYSINESYN-PWY: L-lysine biosynthesis I	0.96	0.96	1	1
FERMENTATION-PWY: mixed acid fermentation	0.96	1	1	1
FUC-RHAMCAT-PWY: superpathway of fucose and rhamnose degradation	0.96	1	1	1
GALACT-GLUCUROCAT-PWY: superpathway of hexuronide and hexuronate degradation	1	0.96	1	1
GALACTARDEG-PWY: D-galactarate degradation I	0.92	0.92	1	1
GALACTITOLCAT-PWY: galactitol degradation	0.84	0.8	1	1
GLUCARGALACTSUPER-PWY: superpathway of D-glucarate and D-galactarate degradation	0.92	0.92	1	1
GLYOXYLATE-BYPASS: glyoxylate cycle	0.64	0.6	1	1
HCAMHPDEG-PWY: 3-phenylpropanoate and 3-(3-hydroxyphenyl)propanoate degradation to 2-hydroxypentadienoate	0.32	0.32	1	1
HEMESYN2-PWY: heme b biosynthesis II (oxygen-independent)	0.96	1	1	1
HEXITOLDEGSUPER-PWY: superpathway of hexitol degradation (bacteria)	0.84	0.88	1	1
LIPASYN-PWY: phospholipases	0.36	0.36	1	1
METHANOGENESIS-PWY: methanogenesis from H2 and CO2	0.32	0.36	1	1
METHGLYUT-PWY: superpathway of methylglyoxal degradation	0.92	0.92	1	1
NAGLIPASYN-PWY: lipid IVA biosynthesis (E. coli)	0.96	1	1	1
ORNARGDEG-PWY: superpathway of L-arginine and L-ornithine degradation	0.2	0.16	1	1
P108-PWY: pyruvate fermentation to propanoate I	0.72	0.72	1	1
P4-PWY: superpathway of L-lysine, L-threonine and L-methionine biosynthesis I	0.88	0.88	1	1
P42-PWY: incomplete reductive TCA cycle	0.96	1	1	1
P621-PWY: nylon-6 oligomer degradation	0.44	0.48	1	1
PPGPPMET-PWY: ppGpp metabolism	0.96	1	1	1
PWY-5022: 4-aminobutanoate degradation V	1	0.96	1	1
PWY-5028: L-histidine degradation II	0.08	0.12	1	1
PWY-5030: L-histidine degradation III	1	0.96	1	1
PWY-5121: superpathway of geranylgeranyl diphosphate biosynthesis II (via MEP)	1	0.96	1	1
PWY-5130: 2-oxobutanoate degradation I	0.92	0.96	1	1
PWY-5136: fatty acid &beta;-oxidation II (plant peroxisome)	0.96	0.96	1	1
PWY-5198: factor 420 biosynthesis II (mycobacteria)	0.32	0.36	1	1
PWY-5209: methyl-coenzyme M oxidation to CO2	0.32	0.36	1	1
PWY-5345: superpathway of L-methionine biosynthesis (by sulfhydrylation)	0.96	0.96	1	1
PWY-5367: petroselinate biosynthesis	0.76	0.8	1	1
PWY-5415: catechol degradation I (meta-cleavage pathway)	0.08	0.12	1	1
PWY-5675: nitrate reduction V (assimilatory)	0.52	0.48	1	1
PWY-5677: succinate fermentation to butanoate	0.4	0.44	1	1
PWY-5723: Rubisco shunt	0.56	0.52	1	1
PWY-5910: superpathway of geranylgeranyldiphosphate biosynthesis I (via mevalonate)	0.32	0.36	1	1
PWY-5913: partial TCA cycle (obligate autotrophs)	0.96	1	1	1
PWY-5918: superpathway of heme b biosynthesis from glutamate	0.8	0.84	1	1
PWY-5971: palmitate biosynthesis (type II fatty acid synthase)	0.8	0.84	1	1
PWY-5972: stearate biosynthesis I (animals)	0.24	0.24	1	1
PWY-5981: CDP-diacylglycerol biosynthesis III	0.96	0.96	1	1
PWY-6113: superpathway of mycolate biosynthesis	0.12	0.08	1	1
PWY-6143: CMP-pseudaminate biosynthesis	0.4	0.44	1	1
PWY-6160: 3-dehydroquinate biosynthesis II (archaea)	0.32	0.36	1	1
PWY-6174: mevalonate pathway II (haloarchaea)	0.12	0.16	1	1
PWY-622: starch biosynthesis	0.52	0.56	1	1
PWY-6284: superpathway of unsaturated fatty acids biosynthesis (E. coli)	0.8	0.84	1	1
PWY-6285: superpathway of fatty acids biosynthesis (E. coli)	0.52	0.52	1	1
PWY-6293: superpathway of L-cysteine biosynthesis (fungi)	0.64	0.6	1	1
PWY-6318: L-phenylalanine degradation IV (mammalian, via side chain)	0.12	0.12	1	1
PWY-6328: L-lysine degradation X	0.2	0.2	1	1
PWY-6349: CDP-archaeol biosynthesis	0.32	0.36	1	1
PWY-6350: archaetidylinositol biosynthesis	0.32	0.36	1	1
PWY-6396: superpathway of 2,3-butanediol biosynthesis	0.12	0.12	1	1
PWY-6531: mannitol cycle	0.8	0.76	1	1
PWY-6562: norspermidine biosynthesis	0.16	0.16	1	1
PWY-6590: superpathway of Clostridium acetobutylicum acidogenic fermentation	0.96	1	1	1
PWY-6595: superpathway of guanosine nucleotides degradation (plants)	0.88	0.84	1	1
PWY-6607: guanosine nucleotides degradation I	0.88	0.84	1	1
PWY-6690: cinnamate and 3-hydroxycinnamate degradation to 2-hydroxypentadienoate	0.32	0.32	1	1
PWY-6803: phosphatidylcholine acyl editing	0.56	0.56	1	1
PWY-6807: xyloglucan degradation II (exoglucanase)	0.32	0.28	1	1
PWY-6859: all-trans-farnesol biosynthesis	0.88	0.92	1	1
PWY-6895: superpathway of thiamine diphosphate biosynthesis II	0.96	1	1	1
PWY-6953: dTDP-3-acetamido-&alpha;-D-fucose biosynthesis	0.2	0.24	1	1
PWY-6969: TCA cycle V (2-oxoglutarate synthase)	0.96	1	1	1
PWY-6992: 1,5-anhydrofructose degradation	0.32	0.36	1	1
PWY-7031: protein N-glycosylation (bacterial)	0.16	0.12	1	1
PWY-7115: C4 photosynthetic carbon assimilation cycle, NAD-ME type	0.96	1	1	1
PWY-7118: chitin deacetylation	0.6	0.6	1	1
PWY-7196: superpathway of pyrimidine ribonucleosides salvage	0.28	0.24	1	1
PWY-7211: superpathway of pyrimidine deoxyribonucleotides de novo biosynthesis	0.8	0.84	1	1
PWY-7269: mitochondrial NADPH production (yeast)	0.28	0.24	1	1
PWY-7286: 7-(3-amino-3-carboxypropyl)-wyosine biosynthesis	0.32	0.36	1	1
PWY-7356: thiamine diphosphate salvage IV (yeast)	0.96	1	1	1
PWY-7388: octanoyl-[acyl-carrier protein] biosynthesis (mitochondria, yeast)	0.28	0.28	1	1
PWY-7391: isoprene biosynthesis II (engineered)	0.12	0.16	1	1
PWY-7392: taxadiene biosynthesis (engineered)	0.96	0.92	1	1
PWY-7688: dTDP-&alpha;-D-ravidosamine and dTDP-4-acetyl-&alpha;-D-ravidosamine biosynthesis	0.48	0.52	1	1
PWY-7754: bile acid 7&alpha;-dehydroxylation	0.16	0.2	1	1
PWY-7783: plasmalogen degradation	0.16	0.12	1	1
PWY-7883: anhydromuropeptides recycling II	0.56	0.56	1	1
PWY-7942: 5-oxo-L-proline metabolism	0.48	0.44	1	1
PWY-8073: lipid IVA biosynthesis (P. putida)	0.96	1	1	1
PWY-8086: (S)-lactate fermentation to propanoate, acetate and hydrogen	0.16	0.2	1	1
PWY-8112: factor 420 biosynthesis I (archaea)	0.32	0.36	1	1
PWY-8113: 3PG-factor 420 biosynthesis	0.32	0.36	1	1
PWY-8125: mevalonate pathway IV (archaea)	0.12	0.16	1	1
PWY-8134: bile acid 7&beta;-dehydroxylation	0.2	0.2	1	1
PWY0-1277: 3-phenylpropanoate and 3-(3-hydroxyphenyl)propanoate degradation	0.36	0.36	1	1
PWY0-301: L-ascorbate degradation I (bacterial, anaerobic)	0.68	0.64	1	1
PWY0-781: aspartate superpathway	0.88	0.88	1	1
PWY1ZNC-1: assimilatory sulfate reduction IV	0.96	0.96	1	1
PWY66-430: myristate biosynthesis (mitochondria)	0.2	0.24	1	1
REDCITCYC: TCA cycle VI (Helicobacter)	0.76	0.76	1	1
RUMP-PWY: formaldehyde oxidation I	0.88	0.92	1	1
SO4ASSIM-PWY: assimilatory sulfate reduction I	0.96	0.92	1	1
SULFATE-CYS-PWY: superpathway of sulfate assimilation and cysteine biosynthesis	0.96	0.96	1	1
TCA: TCA cycle I (prokaryotic)	0.6	0.56	1	1
1CMET2-PWY: folate transformations III (E. coli)	1	1	NA	NA
ANAEROFRUCAT-PWY: homolactic fermentation	1	1	NA	NA
ANAGLYCOLYSIS-PWY: glycolysis III (from glucose)	1	1	NA	NA
ARG+POLYAMINE-SYN: superpathway of arginine and polyamine biosynthesis	1	1	NA	NA
ARGININE-SYN4-PWY: L-ornithine biosynthesis II	1	1	NA	NA
ARGSYN-PWY: L-arginine biosynthesis I (via L-ornithine)	1	1	NA	NA
ARGSYNBSUB-PWY: L-arginine biosynthesis II (acetyl cycle)	1	1	NA	NA
ARO-PWY: chorismate biosynthesis I	1	1	NA	NA
ASPASN-PWY: superpathway of L-aspartate and L-asparagine biosynthesis	1	1	NA	NA
BIOTIN-BIOSYNTHESIS-PWY: biotin biosynthesis I	1	1	NA	NA
BRANCHED-CHAIN-AA-SYN-PWY: superpathway of branched chain amino acid biosynthesis	1	1	NA	NA
CALVIN-PWY: Calvin-Benson-Bassham cycle	1	1	NA	NA
CITRULBIO-PWY: L-citrulline biosynthesis	1	1	NA	NA
COA-PWY-1: superpathway of coenzyme A biosynthesis III (mammals)	1	1	NA	NA
COA-PWY: coenzyme A biosynthesis I (prokaryotic)	1	1	NA	NA
COBALSYN-PWY: superpathway of adenosylcobalamin salvage from cobinamide I	1	1	NA	NA
COLANSYN-PWY: colanic acid building blocks biosynthesis	1	1	NA	NA
COMPLETE-ARO-PWY: superpathway of aromatic amino acid biosynthesis	1	1	NA	NA
DTDPRHAMSYN-PWY: dTDP-&beta;-L-rhamnose biosynthesis	1	1	NA	NA
FASYN-ELONG-PWY: fatty acid elongation -- saturated	1	1	NA	NA
FOLSYN-PWY: superpathway of tetrahydrofolate biosynthesis and salvage	1	1	NA	NA
FUCCAT-PWY: fucose degradation	1	1	NA	NA
GALACTUROCAT-PWY: D-galacturonate degradation I	1	1	NA	NA
GLCMANNANAUT-PWY: superpathway of N-acetylglucosamine, N-acetylmannosamine and N-acetylneuraminate degradation	1	1	NA	NA
GLUCONEO-PWY: gluconeogenesis I	1	1	NA	NA
GLUCUROCAT-PWY: superpathway of &beta;-D-glucuronosides degradation	1	1	NA	NA
GLUTORN-PWY: L-ornithine biosynthesis I	1	1	NA	NA
GLYCOCAT-PWY: glycogen degradation I	1	1	NA	NA
GLYCOGENSYNTH-PWY: glycogen biosynthesis I (from ADP-D-Glucose)	1	1	NA	NA
GLYCOLYSIS-E-D: superpathway of glycolysis and the Entner-Doudoroff pathway	1	1	NA	NA
GLYCOLYSIS: glycolysis I (from glucose 6-phosphate)	1	1	NA	NA
GOLPDLCAT-PWY: superpathway of glycerol degradation to 1,3-propanediol	1	1	NA	NA
HISDEG-PWY: L-histidine degradation I	1	1	NA	NA
HISTSYN-PWY: L-histidine biosynthesis	1	1	NA	NA
HSERMETANA-PWY: L-methionine biosynthesis III	1	1	NA	NA
ILEUSYN-PWY: L-isoleucine biosynthesis I (from threonine)	1	1	NA	NA
LACTOSECAT-PWY: lactose and galactose degradation I	1	1	NA	NA
METH-ACETATE-PWY: methanogenesis from acetate	1	1	NA	NA
NONMEVIPP-PWY: methylerythritol phosphate pathway I	1	1	NA	NA
NONOXIPENT-PWY: pentose phosphate pathway (non-oxidative branch) I	1	1	NA	NA
OANTIGEN-PWY: O-antigen building blocks biosynthesis (E. coli)	1	1	NA	NA
P161-PWY: acetylene degradation (anaerobic)	1	1	NA	NA
P164-PWY: purine nucleobases degradation I (anaerobic)	1	1	NA	NA
P185-PWY: formaldehyde assimilation III (dihydroxyacetone cycle)	1	1	NA	NA
P41-PWY: pyruvate fermentation to acetate and (S)-lactate I	1	1	NA	NA
P441-PWY: superpathway of N-acetylneuraminate degradation	1	1	NA	NA
P461-PWY: hexitol fermentation to lactate, formate, ethanol and acetate	1	1	NA	NA
PANTO-PWY: phosphopantothenate biosynthesis I	1	1	NA	NA
PANTOSYN-PWY: superpathway of coenzyme A biosynthesis I (bacteria)	1	1	NA	NA
PENTOSE-P-PWY: pentose phosphate pathway	1	1	NA	NA
PEPTIDOGLYCANSYN-PWY: peptidoglycan biosynthesis I (meso-diaminopimelate containing)	1	1	NA	NA
PHOSLIPSYN-PWY: superpathway of phospholipid biosynthesis I (bacteria)	1	1	NA	NA
POLYAMSYN-PWY: superpathway of polyamine biosynthesis I	1	1	NA	NA
POLYISOPRENSYN-PWY: polyisoprenoid biosynthesis (E. coli)	1	1	NA	NA
PWY-1042: glycolysis IV	1	1	NA	NA
PWY-1269: CMP-3-deoxy-D-manno-octulosonate biosynthesis	1	1	NA	NA
PWY-1861: formaldehyde assimilation II (assimilatory RuMP Cycle)	1	1	NA	NA
PWY-241: C4 photosynthetic carbon assimilation cycle, NADP-ME type	1	1	NA	NA
PWY-2941: L-lysine biosynthesis II	1	1	NA	NA
PWY-2942: L-lysine biosynthesis III	1	1	NA	NA
PWY-3001: superpathway of L-isoleucine biosynthesis I	1	1	NA	NA
PWY-3841: folate transformations II (plants)	1	1	NA	NA
PWY-4041: &gamma;-glutamyl cycle	1	1	NA	NA
PWY-4984: urea cycle	1	1	NA	NA
PWY-5097: L-lysine biosynthesis VI	1	1	NA	NA
PWY-5100: pyruvate fermentation to acetate and lactate II	1	1	NA	NA
PWY-5103: L-isoleucine biosynthesis III	1	1	NA	NA
PWY-5154: L-arginine biosynthesis III (via N-acetyl-L-citrulline)	1	1	NA	NA
PWY-5188: tetrapyrrole biosynthesis I (from glutamate)	1	1	NA	NA
PWY-5384: sucrose degradation IV (sucrose phosphorylase)	1	1	NA	NA
PWY-5484: glycolysis II (from fructose 6-phosphate)	1	1	NA	NA
PWY-5497: purine nucleobases degradation II (anaerobic)	1	1	NA	NA
PWY-5505: L-glutamate and L-glutamine biosynthesis	1	1	NA	NA
PWY-5659: GDP-mannose biosynthesis	1	1	NA	NA
PWY-5667: CDP-diacylglycerol biosynthesis I	1	1	NA	NA
PWY-5676: acetyl-CoA fermentation to butanoate II	1	1	NA	NA
PWY-5686: UMP biosynthesis I	1	1	NA	NA
PWY-5695: inosine 5'-phosphate degradation	1	1	NA	NA
PWY-5941: glycogen degradation II	1	1	NA	NA
PWY-5973: cis-vaccenate biosynthesis	1	1	NA	NA
PWY-5989: stearate biosynthesis II (bacteria and plants)	1	1	NA	NA
PWY-6121: 5-aminoimidazole ribonucleotide biosynthesis I	1	1	NA	NA
PWY-6122: 5-aminoimidazole ribonucleotide biosynthesis II	1	1	NA	NA
PWY-6123: inosine-5'-phosphate biosynthesis I	1	1	NA	NA
PWY-6124: inosine-5'-phosphate biosynthesis II	1	1	NA	NA
PWY-6125: superpathway of guanosine nucleotides de novo biosynthesis II	1	1	NA	NA
PWY-6126: superpathway of adenosine nucleotides de novo biosynthesis II	1	1	NA	NA
PWY-6147: 6-hydroxymethyl-dihydropterin diphosphate biosynthesis I	1	1	NA	NA
PWY-6151: S-adenosyl-L-methionine salvage I	1	1	NA	NA
PWY-6163: chorismate biosynthesis from 3-dehydroquinate	1	1	NA	NA
PWY-621: sucrose degradation III (sucrose invertase)	1	1	NA	NA
PWY-6270: isoprene biosynthesis I	1	1	NA	NA
PWY-6277: superpathway of 5-aminoimidazole ribonucleotide biosynthesis	1	1	NA	NA
PWY-6282: palmitoleate biosynthesis I (from (5Z)-dodec-5-enoate)	1	1	NA	NA
PWY-6292: superpathway of L-cysteine biosynthesis (mammalian)	1	1	NA	NA
PWY-6305: superpathway of putrescine biosynthesis	1	1	NA	NA
PWY-6317: D-galactose degradation I (Leloir pathway)	1	1	NA	NA
PWY-6353: purine nucleotides degradation II (aerobic)	1	1	NA	NA
PWY-6385: peptidoglycan biosynthesis III (mycobacteria)	1	1	NA	NA
PWY-6386: UDP-N-acetylmuramoyl-pentapeptide biosynthesis II (lysine-containing)	1	1	NA	NA
PWY-6387: UDP-N-acetylmuramoyl-pentapeptide biosynthesis I (meso-diaminopimelate containing)	1	1	NA	NA
PWY-6470: peptidoglycan biosynthesis V (&beta;-lactam resistance)	1	1	NA	NA
PWY-6507: 4-deoxy-L-threo-hex-4-enopyranuronate degradation	1	1	NA	NA
PWY-6519: 8-amino-7-oxononanoate biosynthesis I	1	1	NA	NA
PWY-6527: stachyose degradation	1	1	NA	NA
PWY-6549: L-glutamine biosynthesis III	1	1	NA	NA
PWY-6606: guanosine nucleotides degradation II	1	1	NA	NA
PWY-6608: guanosine nucleotides degradation III	1	1	NA	NA
PWY-6609: adenine and adenosine salvage III	1	1	NA	NA
PWY-6612: superpathway of tetrahydrofolate biosynthesis	1	1	NA	NA
PWY-6628: superpathway of L-phenylalanine biosynthesis	1	1	NA	NA
PWY-6629: superpathway of L-tryptophan biosynthesis	1	1	NA	NA
PWY-6630: superpathway of L-tyrosine biosynthesis	1	1	NA	NA
PWY-6700: queuosine biosynthesis I (de novo)	1	1	NA	NA
PWY-6703: preQ0 biosynthesis	1	1	NA	NA
PWY-6731: starch degradation III	1	1	NA	NA
PWY-6823: molybdopterin biosynthesis	1	1	NA	NA
PWY-6892: thiazole component of thiamine diphosphate biosynthesis I	1	1	NA	NA
PWY-6897: thiamine diphosphate salvage II	1	1	NA	NA
PWY-6901: superpathway of glucose and xylose degradation	1	1	NA	NA
PWY-6902: chitin degradation II (Vibrio)	1	1	NA	NA
PWY-6936: seleno-amino acid biosynthesis (plants)	1	1	NA	NA
PWY-7013: (S)-propane-1,2-diol degradation	1	1	NA	NA
PWY-702: L-methionine biosynthesis II	1	1	NA	NA
PWY-7111: pyruvate fermentation to isobutanol (engineered)	1	1	NA	NA
PWY-7117: C4 photosynthetic carbon assimilation cycle, PEPCK type	1	1	NA	NA
PWY-7197: pyrimidine deoxyribonucleotide phosphorylation	1	1	NA	NA
PWY-7198: pyrimidine deoxyribonucleotides de novo biosynthesis IV	1	1	NA	NA
PWY-7199: pyrimidine deoxyribonucleosides salvage	1	1	NA	NA
PWY-7208: superpathway of pyrimidine nucleobases salvage	1	1	NA	NA
PWY-7220: adenosine deoxyribonucleotides de novo biosynthesis II	1	1	NA	NA
PWY-7221: guanosine ribonucleotides de novo biosynthesis	1	1	NA	NA
PWY-7222: guanosine deoxyribonucleotides de novo biosynthesis II	1	1	NA	NA
PWY-7228: superpathway of guanosine nucleotides de novo biosynthesis I	1	1	NA	NA
PWY-7229: superpathway of adenosine nucleotides de novo biosynthesis I	1	1	NA	NA
PWY-7234: inosine-5'-phosphate biosynthesis III	1	1	NA	NA
PWY-7237: myo-, chiro- and scyllo-inositol degradation	1	1	NA	NA
PWY-7238: sucrose biosynthesis II	1	1	NA	NA
PWY-7242: D-fructuronate degradation	1	1	NA	NA
PWY-724: superpathway of L-lysine, L-threonine and L-methionine biosynthesis II	1	1	NA	NA
PWY-7282: 4-amino-2-methyl-5-diphosphomethylpyrimidine biosynthesis II	1	1	NA	NA
PWY-7323: superpathway of GDP-mannose-derived O-antigen building blocks biosynthesis	1	1	NA	NA
PWY-7328: superpathway of UDP-glucose-derived O-antigen building blocks biosynthesis	1	1	NA	NA
PWY-7345: superpathway of anaerobic sucrose degradation	1	1	NA	NA
PWY-7357: thiamine phosphate formation from pyrithiamine and oxythiamine (yeast)	1	1	NA	NA
PWY-7383: anaerobic energy metabolism (invertebrates, cytosol)	1	1	NA	NA
PWY-7400: L-arginine biosynthesis IV (archaebacteria)	1	1	NA	NA
PWY-7456: &beta;-(1,4)-mannan degradation	1	1	NA	NA
PWY-7560: methylerythritol phosphate pathway II	1	1	NA	NA
PWY-7663: gondoate biosynthesis (anaerobic)	1	1	NA	NA
PWY-7664: oleate biosynthesis IV (anaerobic)	1	1	NA	NA
PWY-7761: NAD salvage pathway II (PNC IV cycle)	1	1	NA	NA
PWY-7790: UMP biosynthesis II	1	1	NA	NA
PWY-7791: UMP biosynthesis III	1	1	NA	NA
PWY-7851: coenzyme A biosynthesis II (eukaryotic)	1	1	NA	NA
PWY-7953: UDP-N-acetylmuramoyl-pentapeptide biosynthesis III (meso-diaminopimelate containing)	1	1	NA	NA
PWY-7977: L-methionine biosynthesis IV	1	1	NA	NA
PWY-8004: Entner-Doudoroff pathway I	1	1	NA	NA
PWY-8131: 5'-deoxyadenosine degradation II	1	1	NA	NA
PWY-8178: pentose phosphate pathway (non-oxidative branch) II	1	1	NA	NA
PWY-8187: L-arginine degradation XIII (reductive Stickland reaction)	1	1	NA	NA
PWY-841: superpathway of purine nucleotides de novo biosynthesis I	1	1	NA	NA
PWY-I9: L-cysteine biosynthesis VI (from L-methionine)	1	1	NA	NA
PWY0-1261: anhydromuropeptides recycling I	1	1	NA	NA
PWY0-1296: purine ribonucleosides degradation	1	1	NA	NA
PWY0-1297: superpathway of purine deoxyribonucleosides degradation	1	1	NA	NA
PWY0-1298: superpathway of pyrimidine deoxyribonucleosides degradation	1	1	NA	NA
PWY0-1319: CDP-diacylglycerol biosynthesis II	1	1	NA	NA
PWY0-1477: ethanolamine utilization	1	1	NA	NA
PWY0-1479: tRNA processing	1	1	NA	NA
PWY0-1586: peptidoglycan maturation (meso-diaminopimelate containing)	1	1	NA	NA
PWY0-162: superpathway of pyrimidine ribonucleotides de novo biosynthesis	1	1	NA	NA
PWY0-845: superpathway of pyridoxal 5'-phosphate biosynthesis and salvage	1	1	NA	NA
PWY0-862: (5Z)-dodecenoate biosynthesis I	1	1	NA	NA
PWY4FS-7: phosphatidylglycerol biosynthesis I (plastidic)	1	1	NA	NA
PWY4FS-8: phosphatidylglycerol biosynthesis II (non-plastidic)	1	1	NA	NA
PWY4LZ-257: superpathway of fermentation (Chlamydomonas reinhardtii)	1	1	NA	NA
PWY66-399: gluconeogenesis III	1	1	NA	NA
PWY66-409: superpathway of purine nucleotide salvage	1	1	NA	NA
PWY66-429: fatty acid biosynthesis initiation (mitochondria)	1	1	NA	NA
PYRIDNUCSYN-PWY: NAD de novo biosynthesis I (from aspartate)	1	1	NA	NA
PYRIDOXSYN-PWY: pyridoxal 5'-phosphate biosynthesis I	1	1	NA	NA
RHAMCAT-PWY: L-rhamnose degradation I	1	1	NA	NA
RIBOSYN2-PWY: flavin biosynthesis I (bacteria and plants)	1	1	NA	NA
SALVADEHYPOX-PWY: adenosine nucleotides degradation II	1	1	NA	NA
SER-GLYSYN-PWY: superpathway of L-serine and glycine biosynthesis I	1	1	NA	NA
THISYN-PWY: superpathway of thiamine diphosphate biosynthesis I	1	1	NA	NA
THISYNARA-PWY: superpathway of thiamine diphosphate biosynthesis III (eukaryotes)	1	1	NA	NA
THRESYN-PWY: superpathway of L-threonine biosynthesis	1	1	NA	NA
TRNA-CHARGING-PWY: tRNA charging	1	1	NA	NA
TRPSYN-PWY: L-tryptophan biosynthesis	1	1	NA	NA
UDPNAGSYN-PWY: UDP-N-acetyl-D-glucosamine biosynthesis I	1	1	NA	NA
VALSYN-PWY: L-valine biosynthesis	1	1	NA	NA
