# Supplementary material for: Shotgun metagenomic analysis reveals taxonomic and functional alterations in the gut microbiome across prodromal and symptomatic Lewy body disease
Source: Front Microbiomes. 2026 Jul 15;5:1834726. doi: 10.3389/frmbi.2026.1834726 (PMC13416100; doi:10.3389/frmbi.2026.1834726)
Supplement: Supplementary file 2 [file DataSheet2.zip › Supplementary_tables/Supplementary Table S10.xlsx]

## Sheet: Supplementary Table S10
Supplementary Table S10. Differential prevalence analysis of microbial pathways between iRBD patients and cohabitant controls
Pathway	prevalence_in_iRBD	prevalence_in_iRBD_control	p_value	q_value
PWY-6518: bile acids epimerization	0.5	0	0.0325077	1
GALACTITOLCAT-PWY: galactitol degradation	1	0.6	0.0866873	1
HEXITOLDEGSUPER-PWY: superpathway of hexitol degradation (bacteria)	1	0.6	0.0866873	1
P105-PWY: TCA cycle IV (2-oxoglutarate decarboxylase)	1	0.6	0.0866873	1
ALLANTOINDEG-PWY: superpathway of allantoin degradation in yeast	0.5	0.1	0.140867	1
PWY-7196: superpathway of pyrimidine ribonucleosides salvage	0.5	0.1	0.140867	1
PWY-6572: chondroitin sulfate degradation I (bacterial)	0.1	0.5	0.140867	1
PWY-5198: factor 420 biosynthesis II (mycobacteria)	0.8	0.4	0.169802	1
PWY-5209: methyl-coenzyme M oxidation to CO2	0.8	0.4	0.169802	1
PWY-6349: CDP-archaeol biosynthesis	0.8	0.4	0.169802	1
PWY-6350: archaetidylinositol biosynthesis	0.8	0.4	0.169802	1
PWY-8112: factor 420 biosynthesis I (archaea)	0.8	0.4	0.169802	1
PWY-8113: 3PG-factor 420 biosynthesis	0.8	0.4	0.169802	1
PWY-6876: isopropanol biosynthesis (engineered)	0.7	0.3	0.178895	1
PWY-6435: 4-hydroxybenzoate biosynthesis III (plants)	0.3	0	0.210526	1
PWY-6143: CMP-pseudaminate biosynthesis	0.4	0.1	0.303406	1
PWY-6293: superpathway of L-cysteine biosynthesis (fungi)	0.9	0.6	0.303406	1
PWY-801: homocysteine and cysteine interconversion	0.9	0.6	0.303406	1
METHANOGENESIS-PWY: methanogenesis from H2 and CO2	0.8	0.5	0.349845	1
PWY-6160: 3-dehydroquinate biosynthesis II (archaea)	0.8	0.5	0.349845	1
PWY-6165: chorismate biosynthesis II (archaea)	0.8	0.5	0.349845	1
PWY-6749: CMP-legionaminate biosynthesis I	0.2	0.5	0.349845	1
PWY-7286: 7-(3-amino-3-carboxypropyl)-wyosine biosynthesis	0.8	0.5	0.349845	1
PWY66-389: phytol degradation	0.6	0.3	0.36985	1
KETOGLUCONMET-PWY: ketogluconate metabolism	0.7	0.4	0.36985	1
P621-PWY: nylon-6 oligomer degradation	0.3	0.6	0.36985	1
PWY-5994: palmitate biosynthesis (type I fatty acid synthase)	0.3	0.6	0.36985	1
PWY-5690: TCA cycle II (plants and fungi)	0.4	0.7	0.36985	1
3-HYDROXYPHENYLACETATE-DEGRADATION-PWY: 4-hydroxyphenylacetate degradation	0.2	0	0.473684	1
CHLOROPHYLL-SYN: 3,8-divinyl-chlorophyllide a biosynthesis I (aerobic, light-dependent)	0.2	0	0.473684	1
PWY-6562: norspermidine biosynthesis	0.2	0	0.473684	1
PWY-7039: phosphatidate metabolism, as a signaling molecule	0.2	0	0.473684	1
PWY-7159: 3,8-divinyl-chlorophyllide a biosynthesis III (aerobic, light independent)	0.2	0	0.473684	1
PWY-7165: L-ascorbate biosynthesis VIII (engineered pathway)	0.2	0	0.473684	1
PWY-7723: bacterial bioluminescence	0.2	0	0.473684	1
PWY-7805: (aminomethyl)phosphonate degradation	0.2	0	0.473684	1
PWY-7873: D-erythronate degradation II	0.2	0	0.473684	1
PWY0-1533: methylphosphonate degradation I	0.2	0	0.473684	1
PWY-6953: dTDP-3-acetamido-&alpha;-D-fucose biosynthesis	0	0.2	0.473684	1
PWY-7031: protein N-glycosylation (bacterial)	0	0.2	0.473684	1
PWY-7446: sulfoquinovose degradation I	0	0.2	0.473684	1
PWY1G-0: mycothiol biosynthesis	0	0.2	0.473684	1
GLUDEG-I-PWY: GABA shunt	1	0.8	0.473684	1
PWY-5189: tetrapyrrole biosynthesis II (from glycine)	1	0.8	0.473684	1
PWY-5972: stearate biosynthesis I (animals)	0.3	0.1	0.582043	1
PWY-7340: 9-cis, 11-trans-octadecadienoyl-CoA degradation (isomerase-dependent, yeast)	0.3	0.1	0.582043	1
PWY-7807: glyphosate degradation III	0.3	0.1	0.582043	1
PWY-7312: dTDP-&beta;-D-fucofuranose biosynthesis	0.1	0.3	0.582043	1
PWY-5005: biotin biosynthesis II	0.9	0.7	0.582043	1
PWY-5367: petroselinate biosynthesis	0.9	0.7	0.582043	1
PWY-5971: palmitate biosynthesis (type II fatty acid synthase)	0.9	0.7	0.582043	1
PWY-6284: superpathway of unsaturated fatty acids biosynthesis (E. coli)	0.9	0.7	0.582043	1
PWY-5845: superpathway of menaquinol-9 biosynthesis	0.7	0.9	0.582043	1
PWY-5862: superpathway of demethylmenaquinol-9 biosynthesis	0.7	0.9	0.582043	1
PWY-6168: flavin biosynthesis III (fungi)	0.7	0.9	0.582043	1
HCAMHPDEG-PWY: 3-phenylpropanoate and 3-(3-hydroxyphenyl)propanoate degradation to 2-hydroxypentadienoate	0.4	0.2	0.628483	1
P221-PWY: octane oxidation	0.4	0.2	0.628483	1
PWY-6690: cinnamate and 3-hydroxycinnamate degradation to 2-hydroxypentadienoate	0.4	0.2	0.628483	1
PWY-7409: phospholipid remodeling (phosphatidylethanolamine, yeast)	0.4	0.2	0.628483	1
PWY0-1277: 3-phenylpropanoate and 3-(3-hydroxyphenyl)propanoate degradation	0.4	0.2	0.628483	1
CARNMET-PWY: L-carnitine degradation I	0.2	0.4	0.628483	1
NAD-BIOSYNTHESIS-II: NAD salvage pathway III (to nicotinamide riboside)	0.8	0.6	0.628483	1
ORNDEG-PWY: superpathway of ornithine degradation	0.8	0.6	0.628483	1
PWY-622: starch biosynthesis	0.8	0.6	0.628483	1
PWY-5850: superpathway of menaquinol-6 biosynthesis	0.6	0.8	0.628483	1
PWY-5860: superpathway of demethylmenaquinol-6 biosynthesis I	0.6	0.8	0.628483	1
PWY-6167: flavin biosynthesis II (archaea)	0.5	0.3	0.649917	1
PWY-6328: L-lysine degradation X	0.5	0.3	0.649917	1
PWY-7094: fatty acid salvage	0.5	0.3	0.649917	1
GLYOXYLATE-BYPASS: glyoxylate cycle	0.7	0.5	0.649917	1
PWY-561: superpathway of glyoxylate cycle and fatty acid degradation	0.7	0.5	0.649917	1
PWY-5675: nitrate reduction V (assimilatory)	0.7	0.5	0.649917	1
PWY-7209: superpathway of pyrimidine ribonucleosides degradation	0.7	0.5	0.649917	1
PWY-7688: dTDP-&alpha;-D-ravidosamine and dTDP-4-acetyl-&alpha;-D-ravidosamine biosynthesis	0.3	0.5	0.649917	1
AST-PWY: L-arginine degradation II (AST pathway)	0.6	0.4	0.656282	1
PWY-5656: mannosylglycerate biosynthesis I	0.6	0.4	0.656282	1
PWY-5920: superpathway of heme b biosynthesis from glycine	0.6	0.4	0.656282	1
PWY-7385: 1,3-propanediol biosynthesis (engineered)	0.6	0.4	0.656282	1
PWY0-1415: superpathway of heme b biosynthesis from uroporphyrinogen-III	0.6	0.4	0.656282	1
PWY0-42: 2-methylcitrate cycle I	0.6	0.4	0.656282	1
PWY66-391: fatty acid &beta;-oxidation VI (mammalian peroxisome)	0.6	0.4	0.656282	1
AEROBACTINSYN-PWY: aerobactin biosynthesis	0.1	0.1	1	1
CATECHOL-ORTHO-CLEAVAGE-PWY: catechol degradation to &beta;-ketoadipate	0.2	0.1	1	1
LIPA-CORESYN-PWY: lipid A-core biosynthesis (E. coli K-12)	0.1	0.1	1	1
P241-PWY: coenzyme B biosynthesis	0.1	0.1	1	1
PROTOCATECHUATE-ORTHO-CLEAVAGE-PWY: protocatechuate degradation II (ortho-cleavage pathway)	0.2	0.1	1	1
PWY-1622: formaldehyde assimilation I (serine pathway)	0.1	0.1	1	1
PWY-181: photorespiration	0.1	0.1	1	1
PWY-5088: L-glutamate degradation VIII (to propanoate)	0.2	0.1	1	1
PWY-5415: catechol degradation I (meta-cleavage pathway)	0.1	0.1	1	1
PWY-5417: catechol degradation III (ortho-cleavage pathway)	0.2	0.1	1	1
PWY-5431: aromatic compounds degradation via &beta;-ketoadipate	0.2	0.1	1	1
PWY-6318: L-phenylalanine degradation IV (mammalian, via side chain)	0.1	0.1	1	1
PWY-6396: superpathway of 2,3-butanediol biosynthesis	0.1	0.1	1	1
PWY-6471: peptidoglycan biosynthesis IV (Enterococcus faecium)	0.1	0.1	1	1
PWY-6708: ubiquinol-8 biosynthesis (early decarboxylation)	0.1	0.1	1	1
PWY-7374: 1,4-dihydroxy-6-naphthoate biosynthesis I	0.2	0.1	1	1
PWY-7384: anaerobic energy metabolism (invertebrates, mitochondrial)	0.1	0.1	1	1
PWY-7389: superpathway of anaerobic energy metabolism (invertebrates)	0.1	0.1	1	1
PWY-7616: methanol oxidation to carbon dioxide	0.2	0.1	1	1
PWY-7754: bile acid 7&alpha;-dehydroxylation	0.1	0.1	1	1
PWY-8134: bile acid 7&beta;-dehydroxylation	0.1	0.1	1	1
UBISYN-PWY: superpathway of ubiquinol-8 biosynthesis (early decarboxylation)	0.1	0.1	1	1
GGB4456_SGB6141	0.1	0.1	1	1
Streptococcus_gordonii	0.1	0.1	1	1
Firmicutes_bacterium	0.1	0.1	1	1
GGB58158_SGB79798	0.1	0.1	1	1
Bacteroides_eggerthii	0.1	0.1	1	1
Eubacterium_sp_AF34_35BH	0.2	0.1	1	1
GGB52106_SGB72838	0.1	0.1	1	1
Alistipes_timonensis	0.2	0.1	1	1
Emergencia_timonensis	0.2	0.1	1	1
Collinsella_stercoris	0.1	0.1	1	1
GGB47687_SGB2286	0.1	0.1	1	1
GGB3001_SGB3992	0.1	0.1	1	1
Lactococcus_cremoris	0.1	0.1	1	1
Actinomyces_graevenitzii	0.2	0.1	1	1
GGB3491_SGB4665	0.2	0.1	1	1
GGB9495_SGB14892	0.2	0.1	1	1
Mediterraneibacter_SGB48424	0.1	0.1	1	1
Oscillospiraceae_unclassified_SGB15256	0.1	0.1	1	1
GGB9640_SGB15115	0.1	0.1	1	1
GGB35597_SGB49163	0.1	0.1	1	1
GGB33469_SGB15237	0.2	0.1	1	1
Lawsonibacter_faecis	0.1	0.1	1	1
Anaerostipes_caccae	0.2	0.1	1	1
Bifidobacterium_dentium	0.1	0.1	1	1
GGB9361_SGB14336	0.1	0.1	1	1
GGB51647_SGB4348	0.2	0.1	1	1
GGB9780_SGB15400	0.1	0.1	1	1
GGB3569_SGB4776	0.1	0.1	1	1
Actinomyces_bouchesdurhonensis	0.2	0.1	1	1
GGB3446_SGB4597	0.1	0.1	1	1
GGB44201_SGB61600	0.2	0.1	1	1
GGB4745_SGB6571	0.1	0.1	1	1
Leuconostoc_carnosum	0.1	0.1	1	1
Bifidobacterium_animalis	0.2	0.1	1	1
Clostridium_sp_NSJ_42	0.1	0.1	1	1
Lactobacillus_delbrueckii	0.1	0.1	1	1
Bacteroides_clarus	0.1	0.1	1	1
Prevotella_pectinovora	0.1	0.1	1	1
GGB9613_SGB15048	0.2	0.1	1	1
Coprococcus_SGB106014	0.1	0.1	1	1
GGB3486_SGB4658	0.1	0.1	1	1
GGB51139_SGB71360	0.2	0.1	1	1
Dorea_phocaeensis	0.2	0.1	1	1
Bacteroides_faecis	0.2	0.1	1	1
Catenibacterium_tridentinum	0.1	0.1	1	1
Blautia_hansenii	0.1	0.1	1	1
GGB9608_SGB15041	0.1	0.1	1	1
GGB4559_SGB6293	0.1	0.1	1	1
Blautia_schinkii	0.1	0.1	1	1
GGB9767_SGB15384	0.2	0.1	1	1
Anaerococcus_obesiensis	0.1	0.1	1	1
Vescimonas_SGB15087	0.2	0.1	1	1
GGB9563_SGB14975	0.1	0.1	1	1
Blautia_SGB101324	0.1	0.1	1	1
GGB51269_SGB5062	0.1	0.1	1	1
Coprococcus_sp_AF21_14LB	0.2	0.1	1	1
GGB3058_SGB4060	0.1	0.1	1	1
Collinsella_sp_AF08_23	0.1	0.1	1	1
GGB3722_SGB5050	0.2	0.1	1	1
Muribaculum_gordoncarteri	0.1	0.1	1	1
Faecalicatena_SGB4873	0.1	0.1	1	1
Klebsiella_pneumoniae	0.2	0.1	1	1
GGB9616_SGB15051	0.1	0.1	1	1
GGB1549_SGB2133	0.1	0.1	1	1
Sanguibacteroides_justesenii	0.1	0.1	1	1
GGB1627_SGB2227	0.1	0.1	1	1
Mogibacterium_kristiansenii	0.1	0.1	1	1
Lentihominibacter_SGB71368	0.1	0.1	1	1
Flavonifractor_sp_An10	0.1	0.1	1	1
GGB34197_SGB53486	0.1	0.1	1	1
Propionibacterium_freudenreichii	0.2	0.1	1	1
GGB9501_SGB14898	0.1	0.1	1	1
GGB9768_SGB15386	0.2	0.1	1	1
GGB4585_SGB6340	0.1	0.1	1	1
GGB74504_SGB48228	0.1	0.1	1	1
GGB9620_SGB15070	0.1	0.1	1	1
Clostridium_disporicum	0.1	0.1	1	1
Clostridium_SGB47280	0.2	0.1	1	1
GGB4727_SGB6548	0.1	0.1	1	1
GGB9548_SGB14955	0.1	0.1	1	1
GGB4588_SGB6347	0.1	0.1	1	1
Zhenhengia_yiwuensis	0.1	0.1	1	1
Alistipes_SGB2300	0.1	0.1	1	1
GGB3204_SGB4228	0.1	0.1	1	1
GGB9412_SGB14768	0.1	0.1	1	1
GGB9813_SGB15447	0.1	0.1	1	1
ARGDEG-PWY: superpathway of L-arginine, putrescine, and 4-aminobutanoate degradation	0.2	0.2	1	1
CRNFORCAT-PWY: creatinine degradation I	0.1	0.2	1	1
LPSSYN-PWY: superpathway of lipopolysaccharide biosynthesis	0.2	0.2	1	1
ORNARGDEG-PWY: superpathway of L-arginine and L-ornithine degradation	0.2	0.2	1	1
PROPFERM-PWY: superpathway of L-alanine fermentation (Stickland reaction)	0.2	0.2	1	1
PWY-5464: superpathway of cytosolic glycolysis (plants), pyruvate dehydrogenase and TCA cycle	0.2	0.2	1	1
PWY-6113: superpathway of mycolate biosynthesis	0.1	0.2	1	1
PWY-6174: mevalonate pathway II (haloarchaea)	0.2	0.2	1	1
PWY-7200: superpathway of pyrimidine deoxyribonucleoside salvage	0.1	0.2	1	1
PWY-7269: mitochondrial NADPH production (yeast)	0.3	0.2	1	1
PWY-7316: dTDP-N-acetylviosamine biosynthesis	0.1	0.2	1	1
PWY-7391: isoprene biosynthesis II (engineered)	0.2	0.2	1	1
PWY-7783: plasmalogen degradation	0.3	0.2	1	1
PWY-8086: (S)-lactate fermentation to propanoate, acetate and hydrogen	0.3	0.2	1	1
PWY-8125: mevalonate pathway IV (archaea)	0.2	0.2	1	1
PWY-8188: L-alanine degradation VI (reductive Stickland reaction)	0.2	0.2	1	1
PWY-8189: L-alanine degradation V (oxidative Stickland reaction)	0.2	0.2	1	1
PWY-8190: L-glutamate degradation XI (reductive Stickland reaction)	0.2	0.2	1	1
PWY0-1221: putrescine degradation II	0.2	0.2	1	1
PWY66-430: myristate biosynthesis (mitochondria)	0.3	0.2	1	1
THREOCAT-PWY: superpathway of L-threonine metabolism	0.2	0.2	1	1
GGB31234_SGB14869	0.1	0.2	1	1
GGB9491_SGB14888	0.1	0.2	1	1
Enterocloster_citroniae	0.1	0.2	1	1
GGB3167_SGB4181	0.1	0.2	1	1
Collinsella_tanakaei	0.2	0.2	1	1
Enterocloster_asparagiformis	0.1	0.2	1	1
GGB3518_SGB4697	0.2	0.2	1	1
Massilimicrobiota_timonensis	0.3	0.2	1	1
GGB9238_SGB14180	0.3	0.2	1	1
Rothia_SGB49305	0.1	0.2	1	1
GGB45497_SGB63169	0.1	0.2	1	1
Streptococcus_oralis	0.1	0.2	1	1
GGB42389_SGB59559	0.3	0.2	1	1
Streptococcus_vestibularis	0.2	0.2	1	1
Desulfovibrio_fairfieldensis	0.3	0.2	1	1
GGB4566_SGB6305	0.3	0.2	1	1
Eubacteriales_bacterium	0.2	0.2	1	1
Clostridium_methylpentosum	0.1	0.2	1	1
Streptococcus_anginosus	0.1	0.2	1	1
GGB3034_SGB4030	0.2	0.2	1	1
GGB48165_SGB66168	0.3	0.2	1	1
GGB9551_SGB14958	0.1	0.2	1	1
Oxalobacter_formigenes	0.2	0.2	1	1
GGB9832_SGB15478	0.1	0.2	1	1
Schaalia_SGB17158	0.2	0.2	1	1
Faecalimonas_umbilicata	0.1	0.2	1	1
GGB9790_SGB15413	0.1	0.2	1	1
GGB9469_SGB14863	0.1	0.2	1	1
Dysosmobacter_sp_Marseille_Q4140	0.2	0.2	1	1
Faecalitalea_cylindroides	0.1	0.2	1	1
GGB3496_SGB4671	0.2	0.2	1	1
Neobittarella_massiliensis	0.1	0.2	1	1
GGB3677_SGB4990	0.1	0.2	1	1
GGB3585_SGB4803	0.3	0.2	1	1
Parabacteroides_johnsonii	0.1	0.2	1	1
Akkermansia_sp_KLE1798	0.2	0.2	1	1
GGB1266_SGB1699	0.1	0.2	1	1
GGB9289_SGB14244	0.2	0.2	1	1
GGB4604_SGB6371	0.1	0.2	1	1
GLYCOLYSIS-TCA-GLYOX-BYPASS: superpathway of glycolysis, pyruvate dehydrogenase, TCA, and glyoxylate bypass	0.2	0.3	1	1
PWY-5004: superpathway of L-citrulline metabolism	0.4	0.3	1	1
PWY-5392: reductive TCA cycle II	0.3	0.3	1	1
PWY-5677: succinate fermentation to butanoate	0.2	0.3	1	1
PWY-5705: allantoin degradation to glyoxylate III	0.4	0.3	1	1
PWY-6807: xyloglucan degradation II (exoglucanase)	0.3	0.3	1	1
PWY-7874: L-threonate degradation	0.2	0.3	1	1
PWY0-41: allantoin degradation IV (anaerobic)	0.2	0.3	1	1
PWY0-461: L-lysine degradation I	0.4	0.3	1	1
Phocaeicola_massiliensis	0.4	0.3	1	1
Bacteroides_intestinalis	0.4	0.3	1	1
GGB9719_SGB15272	0.2	0.3	1	1
Streptococcus_mutans	0.2	0.3	1	1
Bifidobacterium_adolescentis	0.4	0.3	1	1
Kineothrix_SGB4886	0.4	0.3	1	1
GGB9211_SGB14151	0.2	0.3	1	1
GGB40351_SGB14301	0.2	0.3	1	1
Bacteroides_salyersiae	0.4	0.3	1	1
GGB3612_SGB4882	0.3	0.3	1	1
DARABCATK12-PWY: D-arabinose degradation I	0.3	0.4	1	1
ECASYN-PWY: enterobacterial common antigen biosynthesis	0.4	0.4	1	1
GLYCOL-GLYOXDEG-PWY: superpathway of glycol metabolism and degradation	0.3	0.4	1	1
KDO-NAGLIPASYN-PWY: superpathway of (Kdo)2-lipid A biosynthesis	0.4	0.4	1	1
PWY-5747: 2-methylcitrate cycle II	0.3	0.4	1	1
PWY-5855: ubiquinol-7 biosynthesis (early decarboxylation)	0.5	0.4	1	1
PWY-6922: L-N&delta;-acetylornithine biosynthesis	0.5	0.4	1	1
PWY-6992: 1,5-anhydrofructose degradation	0.3	0.4	1	1
PWY-7187: pyrimidine deoxyribonucleotides de novo biosynthesis II	0.5	0.4	1	1
PWY-7371: 1,4-dihydroxy-6-naphthoate biosynthesis II	0.4	0.4	1	1
PWY-7388: octanoyl-[acyl-carrier protein] biosynthesis (mitochondria, yeast)	0.3	0.4	1	1
PWY-7942: 5-oxo-L-proline metabolism	0.5	0.4	1	1
PWY0-1337: oleate &beta;-oxidation	0.5	0.4	1	1
PWY0-1338: polymyxin resistance	0.5	0.4	1	1
Massilioclostridium_coli	0.3	0.4	1	1
Blautia_producta	0.4	0.4	1	1
GGB9715_SGB15267	0.3	0.4	1	1
GGB3033_SGB4029	0.4	0.4	1	1
Clostridium_SGB4750	0.3	0.4	1	1
Clostridium_saudiense	0.3	0.4	1	1
DENOVOPURINE2-PWY: superpathway of purine nucleotides de novo biosynthesis II	0.5	0.5	1	1
LIPASYN-PWY: phospholipases	0.5	0.5	1	1
P122-PWY: heterolactic fermentation	0.6	0.5	1	1
PRPP-PWY: superpathway of histidine, purine, and pyrimidine biosynthesis	0.5	0.5	1	1
PWY-5104: L-isoleucine biosynthesis IV	0.6	0.5	1	1
PWY-5138: fatty acid &beta;-oxidation IV (unsaturated, even number)	0.6	0.5	1	1
PWY-5910: superpathway of geranylgeranyldiphosphate biosynthesis I (via mevalonate)	0.6	0.5	1	1
PWY-6285: superpathway of fatty acids biosynthesis (E. coli)	0.6	0.5	1	1
PWY-7118: chitin deacetylation	0.6	0.5	1	1
PWY-7204: pyridoxal 5'-phosphate salvage II (plants)	0.6	0.5	1	1
PWY-7992: superpathway of menaquinol-8 biosynthesis III	0.6	0.5	1	1
PWY-922: mevalonate pathway I (eukaryotes and bacteria)	0.4	0.5	1	1
TCA-GLYOX-BYPASS: superpathway of glyoxylate bypass and TCA	0.6	0.5	1	1
Clostridium_innocuum	0.4	0.5	1	1
Eisenbergiella_tayi	0.4	0.5	1	1
FAO-PWY: fatty acid &beta;-oxidation I (generic)	0.7	0.6	1	1
FASYN-INITIAL-PWY: superpathway of fatty acid biosynthesis initiation (E. coli)	0.5	0.6	1	1
GLUCOSE1PMETAB-PWY: glucose and glucose-1-phosphate degradation	0.7	0.6	1	1
HEME-BIOSYNTHESIS-II-1: heme b biosynthesis V (aerobic)	0.6	0.6	1	1
P23-PWY: reductive TCA cycle I	0.7	0.6	1	1
PWY-5723: Rubisco shunt	0.6	0.6	1	1
PWY-6803: phosphatidylcholine acyl editing	0.7	0.6	1	1
PWY-7254: TCA cycle VII (acetate-producers)	0.6	0.6	1	1
PWY-7858: (5Z)-dodecenoate biosynthesis II	0.5	0.6	1	1
PWY-7883: anhydromuropeptides recycling II	0.7	0.6	1	1
PWY0-166: superpathway of pyrimidine deoxyribonucleotides de novo biosynthesis (E. coli)	0.6	0.6	1	1
REDCITCYC: TCA cycle VI (Helicobacter)	0.7	0.6	1	1
Lachnospira_pectinoschiza	0.6	0.6	1	1
P108-PWY: pyruvate fermentation to propanoate I	0.7	0.7	1	1
P124-PWY: Bifidobacterium shunt	0.7	0.7	1	1
P125-PWY: superpathway of (R,R)-butanediol biosynthesis	0.6	0.7	1	1
PWY-5265: peptidoglycan biosynthesis II (staphylococci)	0.6	0.7	1	1
PWY-5896: superpathway of menaquinol-10 biosynthesis	0.6	0.7	1	1
PWY-6961: L-ascorbate degradation II (bacterial, aerobic)	0.7	0.7	1	1
PWY-822: fructan biosynthesis	0.6	0.7	1	1
PWY0-301: L-ascorbate degradation I (bacterial, anaerobic)	0.7	0.7	1	1
TCA: TCA cycle I (prokaryotic)	0.6	0.7	1	1
GALACTARDEG-PWY: D-galactarate degradation I	0.8	0.8	1	1
GLUCARDEG-PWY: D-glucarate degradation I	0.8	0.8	1	1
GLUCARGALACTSUPER-PWY: superpathway of D-glucarate and D-galactarate degradation	0.8	0.8	1	1
POLYAMINSYN3-PWY: superpathway of polyamine biosynthesis II	0.8	0.8	1	1
PWY-5022: 4-aminobutanoate degradation V	0.9	0.8	1	1
PWY-5918: superpathway of heme b biosynthesis from glutamate	0.9	0.8	1	1
PWY-6531: mannitol cycle	0.8	0.8	1	1
PWY-6906: chitin derivatives degradation	0.9	0.8	1	1
PWY-7185: UTP and CTP dephosphorylation I	0.8	0.8	1	1
PWY-7210: pyrimidine deoxyribonucleotides biosynthesis from CTP	0.8	0.8	1	1
PWY-821: superpathway of sulfur amino acid biosynthesis (Saccharomyces cerevisiae)	0.9	0.8	1	1
HEME-BIOSYNTHESIS-II: heme b biosynthesis I (aerobic)	0.9	0.9	1	1
HOMOSER-METSYN-PWY: L-methionine biosynthesis I	0.9	0.9	1	1
MET-SAM-PWY: superpathway of S-adenosyl-L-methionine biosynthesis	0.9	0.9	1	1
METHGLYUT-PWY: superpathway of methylglyoxal degradation	0.9	0.9	1	1
METSYN-PWY: superpathway of L-homoserine and L-methionine biosynthesis	0.9	0.9	1	1
P4-PWY: superpathway of L-lysine, L-threonine and L-methionine biosynthesis I	0.9	0.9	1	1
PWY-241: C4 photosynthetic carbon assimilation cycle, NADP-ME type	1	0.9	1	1
PWY-5347: superpathway of L-methionine biosynthesis (transsulfuration)	0.9	0.9	1	1
PWY-5837: 2-carboxy-1,4-naphthoquinol biosynthesis	0.8	0.9	1	1
PWY-5838: superpathway of menaquinol-8 biosynthesis I	0.8	0.9	1	1
PWY-5840: superpathway of menaquinol-7 biosynthesis	0.8	0.9	1	1
PWY-5861: superpathway of demethylmenaquinol-8 biosynthesis I	0.8	0.9	1	1
PWY-5897: superpathway of menaquinol-11 biosynthesis	0.8	0.9	1	1
PWY-5898: superpathway of menaquinol-12 biosynthesis	0.8	0.9	1	1
PWY-5899: superpathway of menaquinol-13 biosynthesis	0.8	0.9	1	1
PWY-5913: partial TCA cycle (obligate autotrophs)	1	0.9	1	1
PWY-6545: pyrimidine deoxyribonucleotides de novo biosynthesis III	0.9	0.9	1	1
PWY-6549: L-glutamine biosynthesis III	1	0.9	1	1
PWY-6588: pyruvate fermentation to acetone	1	0.9	1	1
PWY-6595: superpathway of guanosine nucleotides degradation (plants)	0.9	0.9	1	1
PWY-6607: guanosine nucleotides degradation I	0.9	0.9	1	1
PWY-7115: C4 photosynthetic carbon assimilation cycle, NAD-ME type	1	0.9	1	1
PWY-7117: C4 photosynthetic carbon assimilation cycle, PEPCK type	1	0.9	1	1
PWY-7184: pyrimidine deoxyribonucleotides de novo biosynthesis I	0.9	0.9	1	1
PWY-7211: superpathway of pyrimidine deoxyribonucleotides de novo biosynthesis	0.9	0.9	1	1
PWY0-1061: superpathway of L-alanine biosynthesis	1	0.9	1	1
PWY0-781: aspartate superpathway	0.9	0.9	1	1
PWY3O-4107: NAD salvage pathway V (PNC V cycle)	1	0.9	1	1
PYRIDNUCSAL-PWY: NAD salvage pathway I (PNC VI cycle)	1	0.9	1	1
FOLSYN-PWY: superpathway of tetrahydrofolate biosynthesis and salvage	0.9	1	1	1
PWY-6612: superpathway of tetrahydrofolate biosynthesis	0.9	1	1	1
1CMET2-PWY: folate transformations III (E. coli)	1	1	NA	NA
ANAEROFRUCAT-PWY: homolactic fermentation	1	1	NA	NA
ANAGLYCOLYSIS-PWY: glycolysis III (from glucose)	1	1	NA	NA
ARG+POLYAMINE-SYN: superpathway of arginine and polyamine biosynthesis	1	1	NA	NA
ARGININE-SYN4-PWY: L-ornithine biosynthesis II	1	1	NA	NA
ARGSYN-PWY: L-arginine biosynthesis I (via L-ornithine)	1	1	NA	NA
ARGSYNBSUB-PWY: L-arginine biosynthesis II (acetyl cycle)	1	1	NA	NA
ARO-PWY: chorismate biosynthesis I	1	1	NA	NA
ASPASN-PWY: superpathway of L-aspartate and L-asparagine biosynthesis	1	1	NA	NA
BIOTIN-BIOSYNTHESIS-PWY: biotin biosynthesis I	1	1	NA	NA
BRANCHED-CHAIN-AA-SYN-PWY: superpathway of branched chain amino acid biosynthesis	1	1	NA	NA
CALVIN-PWY: Calvin-Benson-Bassham cycle	1	1	NA	NA
CENTFERM-PWY: pyruvate fermentation to butanoate	1	1	NA	NA
CITRULBIO-PWY: L-citrulline biosynthesis	1	1	NA	NA
COA-PWY-1: superpathway of coenzyme A biosynthesis III (mammals)	1	1	NA	NA
COA-PWY: coenzyme A biosynthesis I (prokaryotic)	1	1	NA	NA
COBALSYN-PWY: superpathway of adenosylcobalamin salvage from cobinamide I	1	1	NA	NA
COLANSYN-PWY: colanic acid building blocks biosynthesis	1	1	NA	NA
COMPLETE-ARO-PWY: superpathway of aromatic amino acid biosynthesis	1	1	NA	NA
DAPLYSINESYN-PWY: L-lysine biosynthesis I	1	1	NA	NA
DTDPRHAMSYN-PWY: dTDP-&beta;-L-rhamnose biosynthesis	1	1	NA	NA
FASYN-ELONG-PWY: fatty acid elongation -- saturated	1	1	NA	NA
FERMENTATION-PWY: mixed acid fermentation	1	1	NA	NA
FUC-RHAMCAT-PWY: superpathway of fucose and rhamnose degradation	1	1	NA	NA
FUCCAT-PWY: fucose degradation	1	1	NA	NA
GALACT-GLUCUROCAT-PWY: superpathway of hexuronide and hexuronate degradation	1	1	NA	NA
GALACTUROCAT-PWY: D-galacturonate degradation I	1	1	NA	NA
GLCMANNANAUT-PWY: superpathway of N-acetylglucosamine, N-acetylmannosamine and N-acetylneuraminate degradation	1	1	NA	NA
GLUCONEO-PWY: gluconeogenesis I	1	1	NA	NA
GLUCUROCAT-PWY: superpathway of &beta;-D-glucuronosides degradation	1	1	NA	NA
GLUTORN-PWY: L-ornithine biosynthesis I	1	1	NA	NA
GLYCOCAT-PWY: glycogen degradation I	1	1	NA	NA
GLYCOGENSYNTH-PWY: glycogen biosynthesis I (from ADP-D-Glucose)	1	1	NA	NA
GLYCOLYSIS-E-D: superpathway of glycolysis and the Entner-Doudoroff pathway	1	1	NA	NA
GLYCOLYSIS: glycolysis I (from glucose 6-phosphate)	1	1	NA	NA
GOLPDLCAT-PWY: superpathway of glycerol degradation to 1,3-propanediol	1	1	NA	NA
HEMESYN2-PWY: heme b biosynthesis II (oxygen-independent)	1	1	NA	NA
HISDEG-PWY: L-histidine degradation I	1	1	NA	NA
HISTSYN-PWY: L-histidine biosynthesis	1	1	NA	NA
HSERMETANA-PWY: L-methionine biosynthesis III	1	1	NA	NA
ILEUSYN-PWY: L-isoleucine biosynthesis I (from threonine)	1	1	NA	NA
LACTOSECAT-PWY: lactose and galactose degradation I	1	1	NA	NA
METH-ACETATE-PWY: methanogenesis from acetate	1	1	NA	NA
NAGLIPASYN-PWY: lipid IVA biosynthesis (E. coli)	1	1	NA	NA
NONMEVIPP-PWY: methylerythritol phosphate pathway I	1	1	NA	NA
NONOXIPENT-PWY: pentose phosphate pathway (non-oxidative branch) I	1	1	NA	NA
OANTIGEN-PWY: O-antigen building blocks biosynthesis (E. coli)	1	1	NA	NA
P161-PWY: acetylene degradation (anaerobic)	1	1	NA	NA
P164-PWY: purine nucleobases degradation I (anaerobic)	1	1	NA	NA
P185-PWY: formaldehyde assimilation III (dihydroxyacetone cycle)	1	1	NA	NA
P41-PWY: pyruvate fermentation to acetate and (S)-lactate I	1	1	NA	NA
P42-PWY: incomplete reductive TCA cycle	1	1	NA	NA
P441-PWY: superpathway of N-acetylneuraminate degradation	1	1	NA	NA
P461-PWY: hexitol fermentation to lactate, formate, ethanol and acetate	1	1	NA	NA
PANTO-PWY: phosphopantothenate biosynthesis I	1	1	NA	NA
PANTOSYN-PWY: superpathway of coenzyme A biosynthesis I (bacteria)	1	1	NA	NA
PENTOSE-P-PWY: pentose phosphate pathway	1	1	NA	NA
PEPTIDOGLYCANSYN-PWY: peptidoglycan biosynthesis I (meso-diaminopimelate containing)	1	1	NA	NA
PHOSLIPSYN-PWY: superpathway of phospholipid biosynthesis I (bacteria)	1	1	NA	NA
POLYAMSYN-PWY: superpathway of polyamine biosynthesis I	1	1	NA	NA
POLYISOPRENSYN-PWY: polyisoprenoid biosynthesis (E. coli)	1	1	NA	NA
PPGPPMET-PWY: ppGpp metabolism	1	1	NA	NA
PWY-1042: glycolysis IV	1	1	NA	NA
PWY-1269: CMP-3-deoxy-D-manno-octulosonate biosynthesis	1	1	NA	NA
PWY-1861: formaldehyde assimilation II (assimilatory RuMP Cycle)	1	1	NA	NA
PWY-2941: L-lysine biosynthesis II	1	1	NA	NA
PWY-2942: L-lysine biosynthesis III	1	1	NA	NA
PWY-3001: superpathway of L-isoleucine biosynthesis I	1	1	NA	NA
PWY-3841: folate transformations II (plants)	1	1	NA	NA
PWY-4041: &gamma;-glutamyl cycle	1	1	NA	NA
PWY-4984: urea cycle	1	1	NA	NA
PWY-5030: L-histidine degradation III	1	1	NA	NA
PWY-5097: L-lysine biosynthesis VI	1	1	NA	NA
PWY-5100: pyruvate fermentation to acetate and lactate II	1	1	NA	NA
PWY-5103: L-isoleucine biosynthesis III	1	1	NA	NA
PWY-5121: superpathway of geranylgeranyl diphosphate biosynthesis II (via MEP)	1	1	NA	NA
PWY-5130: 2-oxobutanoate degradation I	1	1	NA	NA
PWY-5136: fatty acid &beta;-oxidation II (plant peroxisome)	1	1	NA	NA
PWY-5154: L-arginine biosynthesis III (via N-acetyl-L-citrulline)	1	1	NA	NA
PWY-5188: tetrapyrrole biosynthesis I (from glutamate)	1	1	NA	NA
PWY-5345: superpathway of L-methionine biosynthesis (by sulfhydrylation)	1	1	NA	NA
PWY-5384: sucrose degradation IV (sucrose phosphorylase)	1	1	NA	NA
PWY-5484: glycolysis II (from fructose 6-phosphate)	1	1	NA	NA
PWY-5497: purine nucleobases degradation II (anaerobic)	1	1	NA	NA
PWY-5505: L-glutamate and L-glutamine biosynthesis	1	1	NA	NA
PWY-5659: GDP-mannose biosynthesis	1	1	NA	NA
PWY-5667: CDP-diacylglycerol biosynthesis I	1	1	NA	NA
PWY-5676: acetyl-CoA fermentation to butanoate II	1	1	NA	NA
PWY-5686: UMP biosynthesis I	1	1	NA	NA
PWY-5695: inosine 5'-phosphate degradation	1	1	NA	NA
PWY-5941: glycogen degradation II	1	1	NA	NA
PWY-5973: cis-vaccenate biosynthesis	1	1	NA	NA
PWY-5981: CDP-diacylglycerol biosynthesis III	1	1	NA	NA
PWY-5989: stearate biosynthesis II (bacteria and plants)	1	1	NA	NA
PWY-6121: 5-aminoimidazole ribonucleotide biosynthesis I	1	1	NA	NA
PWY-6122: 5-aminoimidazole ribonucleotide biosynthesis II	1	1	NA	NA
PWY-6123: inosine-5'-phosphate biosynthesis I	1	1	NA	NA
PWY-6124: inosine-5'-phosphate biosynthesis II	1	1	NA	NA
PWY-6125: superpathway of guanosine nucleotides de novo biosynthesis II	1	1	NA	NA
PWY-6126: superpathway of adenosine nucleotides de novo biosynthesis II	1	1	NA	NA
PWY-6147: 6-hydroxymethyl-dihydropterin diphosphate biosynthesis I	1	1	NA	NA
PWY-6151: S-adenosyl-L-methionine salvage I	1	1	NA	NA
PWY-6163: chorismate biosynthesis from 3-dehydroquinate	1	1	NA	NA
PWY-621: sucrose degradation III (sucrose invertase)	1	1	NA	NA
PWY-6270: isoprene biosynthesis I	1	1	NA	NA
PWY-6277: superpathway of 5-aminoimidazole ribonucleotide biosynthesis	1	1	NA	NA
PWY-6282: palmitoleate biosynthesis I (from (5Z)-dodec-5-enoate)	1	1	NA	NA
PWY-6292: superpathway of L-cysteine biosynthesis (mammalian)	1	1	NA	NA
PWY-6305: superpathway of putrescine biosynthesis	1	1	NA	NA
PWY-6317: D-galactose degradation I (Leloir pathway)	1	1	NA	NA
PWY-6353: purine nucleotides degradation II (aerobic)	1	1	NA	NA
PWY-6385: peptidoglycan biosynthesis III (mycobacteria)	1	1	NA	NA
PWY-6386: UDP-N-acetylmuramoyl-pentapeptide biosynthesis II (lysine-containing)	1	1	NA	NA
PWY-6387: UDP-N-acetylmuramoyl-pentapeptide biosynthesis I (meso-diaminopimelate containing)	1	1	NA	NA
PWY-6470: peptidoglycan biosynthesis V (&beta;-lactam resistance)	1	1	NA	NA
PWY-6507: 4-deoxy-L-threo-hex-4-enopyranuronate degradation	1	1	NA	NA
PWY-6519: 8-amino-7-oxononanoate biosynthesis I	1	1	NA	NA
PWY-6527: stachyose degradation	1	1	NA	NA
PWY-6590: superpathway of Clostridium acetobutylicum acidogenic fermentation	1	1	NA	NA
PWY-6606: guanosine nucleotides degradation II	1	1	NA	NA
PWY-6608: guanosine nucleotides degradation III	1	1	NA	NA
PWY-6609: adenine and adenosine salvage III	1	1	NA	NA
PWY-6628: superpathway of L-phenylalanine biosynthesis	1	1	NA	NA
PWY-6629: superpathway of L-tryptophan biosynthesis	1	1	NA	NA
PWY-6630: superpathway of L-tyrosine biosynthesis	1	1	NA	NA
PWY-6700: queuosine biosynthesis I (de novo)	1	1	NA	NA
PWY-6703: preQ0 biosynthesis	1	1	NA	NA
PWY-6731: starch degradation III	1	1	NA	NA
PWY-6823: molybdopterin biosynthesis	1	1	NA	NA
PWY-6859: all-trans-farnesol biosynthesis	1	1	NA	NA
PWY-6892: thiazole component of thiamine diphosphate biosynthesis I	1	1	NA	NA
PWY-6895: superpathway of thiamine diphosphate biosynthesis II	1	1	NA	NA
PWY-6897: thiamine diphosphate salvage II	1	1	NA	NA
PWY-6901: superpathway of glucose and xylose degradation	1	1	NA	NA
PWY-6902: chitin degradation II (Vibrio)	1	1	NA	NA
PWY-6936: seleno-amino acid biosynthesis (plants)	1	1	NA	NA
PWY-6969: TCA cycle V (2-oxoglutarate synthase)	1	1	NA	NA
PWY-7013: (S)-propane-1,2-diol degradation	1	1	NA	NA
PWY-702: L-methionine biosynthesis II	1	1	NA	NA
PWY-7111: pyruvate fermentation to isobutanol (engineered)	1	1	NA	NA
PWY-7197: pyrimidine deoxyribonucleotide phosphorylation	1	1	NA	NA
PWY-7198: pyrimidine deoxyribonucleotides de novo biosynthesis IV	1	1	NA	NA
PWY-7199: pyrimidine deoxyribonucleosides salvage	1	1	NA	NA
PWY-7208: superpathway of pyrimidine nucleobases salvage	1	1	NA	NA
PWY-7220: adenosine deoxyribonucleotides de novo biosynthesis II	1	1	NA	NA
PWY-7221: guanosine ribonucleotides de novo biosynthesis	1	1	NA	NA
PWY-7222: guanosine deoxyribonucleotides de novo biosynthesis II	1	1	NA	NA
PWY-7228: superpathway of guanosine nucleotides de novo biosynthesis I	1	1	NA	NA
PWY-7229: superpathway of adenosine nucleotides de novo biosynthesis I	1	1	NA	NA
PWY-7234: inosine-5'-phosphate biosynthesis III	1	1	NA	NA
PWY-7237: myo-, chiro- and scyllo-inositol degradation	1	1	NA	NA
PWY-7238: sucrose biosynthesis II	1	1	NA	NA
PWY-7242: D-fructuronate degradation	1	1	NA	NA
PWY-724: superpathway of L-lysine, L-threonine and L-methionine biosynthesis II	1	1	NA	NA
PWY-7282: 4-amino-2-methyl-5-diphosphomethylpyrimidine biosynthesis II	1	1	NA	NA
PWY-7315: dTDP-N-acetylthomosamine biosynthesis	1	1	NA	NA
PWY-7323: superpathway of GDP-mannose-derived O-antigen building blocks biosynthesis	1	1	NA	NA
PWY-7328: superpathway of UDP-glucose-derived O-antigen building blocks biosynthesis	1	1	NA	NA
PWY-7345: superpathway of anaerobic sucrose degradation	1	1	NA	NA
PWY-7356: thiamine diphosphate salvage IV (yeast)	1	1	NA	NA
PWY-7357: thiamine phosphate formation from pyrithiamine and oxythiamine (yeast)	1	1	NA	NA
PWY-7383: anaerobic energy metabolism (invertebrates, cytosol)	1	1	NA	NA
PWY-7392: taxadiene biosynthesis (engineered)	1	1	NA	NA
PWY-7400: L-arginine biosynthesis IV (archaebacteria)	1	1	NA	NA
PWY-7456: &beta;-(1,4)-mannan degradation	1	1	NA	NA
PWY-7560: methylerythritol phosphate pathway II	1	1	NA	NA
PWY-7663: gondoate biosynthesis (anaerobic)	1	1	NA	NA
PWY-7664: oleate biosynthesis IV (anaerobic)	1	1	NA	NA
PWY-7761: NAD salvage pathway II (PNC IV cycle)	1	1	NA	NA
PWY-7790: UMP biosynthesis II	1	1	NA	NA
PWY-7791: UMP biosynthesis III	1	1	NA	NA
PWY-7851: coenzyme A biosynthesis II (eukaryotic)	1	1	NA	NA
PWY-7953: UDP-N-acetylmuramoyl-pentapeptide biosynthesis III (meso-diaminopimelate containing)	1	1	NA	NA
PWY-7977: L-methionine biosynthesis IV	1	1	NA	NA
PWY-8004: Entner-Doudoroff pathway I	1	1	NA	NA
PWY-8073: lipid IVA biosynthesis (P. putida)	1	1	NA	NA
PWY-8131: 5'-deoxyadenosine degradation II	1	1	NA	NA
PWY-8178: pentose phosphate pathway (non-oxidative branch) II	1	1	NA	NA
PWY-8187: L-arginine degradation XIII (reductive Stickland reaction)	1	1	NA	NA
PWY-841: superpathway of purine nucleotides de novo biosynthesis I	1	1	NA	NA
PWY-I9: L-cysteine biosynthesis VI (from L-methionine)	1	1	NA	NA
PWY0-1241: ADP-L-glycero-&beta;-D-manno-heptose biosynthesis	1	1	NA	NA
PWY0-1261: anhydromuropeptides recycling I	1	1	NA	NA
PWY0-1296: purine ribonucleosides degradation	1	1	NA	NA
PWY0-1297: superpathway of purine deoxyribonucleosides degradation	1	1	NA	NA
PWY0-1298: superpathway of pyrimidine deoxyribonucleosides degradation	1	1	NA	NA
PWY0-1319: CDP-diacylglycerol biosynthesis II	1	1	NA	NA
PWY0-1477: ethanolamine utilization	1	1	NA	NA
PWY0-1479: tRNA processing	1	1	NA	NA
PWY0-1586: peptidoglycan maturation (meso-diaminopimelate containing)	1	1	NA	NA
PWY0-162: superpathway of pyrimidine ribonucleotides de novo biosynthesis	1	1	NA	NA
PWY0-845: superpathway of pyridoxal 5'-phosphate biosynthesis and salvage	1	1	NA	NA
PWY0-862: (5Z)-dodecenoate biosynthesis I	1	1	NA	NA
PWY1ZNC-1: assimilatory sulfate reduction IV	1	1	NA	NA
PWY4FS-7: phosphatidylglycerol biosynthesis I (plastidic)	1	1	NA	NA
PWY4FS-8: phosphatidylglycerol biosynthesis II (non-plastidic)	1	1	NA	NA
PWY4LZ-257: superpathway of fermentation (Chlamydomonas reinhardtii)	1	1	NA	NA
PWY66-399: gluconeogenesis III	1	1	NA	NA
PWY66-409: superpathway of purine nucleotide salvage	1	1	NA	NA
PWY66-429: fatty acid biosynthesis initiation (mitochondria)	1	1	NA	NA
PYRIDNUCSYN-PWY: NAD de novo biosynthesis I (from aspartate)	1	1	NA	NA
PYRIDOXSYN-PWY: pyridoxal 5'-phosphate biosynthesis I	1	1	NA	NA
RHAMCAT-PWY: L-rhamnose degradation I	1	1	NA	NA
RIBOSYN2-PWY: flavin biosynthesis I (bacteria and plants)	1	1	NA	NA
RUMP-PWY: formaldehyde oxidation I	1	1	NA	NA
SALVADEHYPOX-PWY: adenosine nucleotides degradation II	1	1	NA	NA
SER-GLYSYN-PWY: superpathway of L-serine and glycine biosynthesis I	1	1	NA	NA
SO4ASSIM-PWY: assimilatory sulfate reduction I	1	1	NA	NA
SULFATE-CYS-PWY: superpathway of sulfate assimilation and cysteine biosynthesis	1	1	NA	NA
THISYN-PWY: superpathway of thiamine diphosphate biosynthesis I	1	1	NA	NA
THISYNARA-PWY: superpathway of thiamine diphosphate biosynthesis III (eukaryotes)	1	1	NA	NA
THRESYN-PWY: superpathway of L-threonine biosynthesis	1	1	NA	NA
TRNA-CHARGING-PWY: tRNA charging	1	1	NA	NA
TRPSYN-PWY: L-tryptophan biosynthesis	1	1	NA	NA
UDPNAGSYN-PWY: UDP-N-acetyl-D-glucosamine biosynthesis I	1	1	NA	NA
VALSYN-PWY: L-valine biosynthesis	1	1	NA	NA
