# Supplementary material for: Shotgun metagenomic analysis reveals taxonomic and functional alterations in the gut microbiome across prodromal and symptomatic Lewy body disease
Source: Front Microbiomes. 2026 Jul 15;5:1834726. doi: 10.3389/frmbi.2026.1834726 (PMC13416100; doi:10.3389/frmbi.2026.1834726)
Supplement: Supplementary file 2 [file DataSheet2.zip › Supplementary_tables/Supplementary Table S11.xlsx]

## Sheet: Supplementary Table S11
Supplementary Table S11. Differential abundance analysis of microbial genus between LBD patients and cohabitant controls
Genus	log2(fold-change)	p_value	q_value	cohens_d	-log10(p_value)*|cohens_d|	kingdom	phylum	class	order	family
GGB3444	0	0.00237171	0.305342	-0.647853	1.70057	Bacteria	Firmicutes	Clostridia	Eubacteriales	Lachnospiraceae
GGB2653	-8.57518	0.00305545	0.305342	-0.600417	1.51	Bacteria	Firmicutes	CFGB1011	OFGB1011	FGB1011
GGB9522	8.81204	0.00250757	0.305342	0.552676	1.43737	Bacteria	Firmicutes	CFGB79291	OFGB79291	FGB79291
GGB3475	0	0.0047314	0.305342	0.536829	1.24813	Bacteria	Firmicutes	Clostridia	Eubacteriales	Lachnospiraceae
Anaerovorax	0	0.00507213	0.305342	0.542406	1.24472	Bacteria	Firmicutes	Clostridia	Eubacteriales	Eubacteriales_Family_XIII_Incertae_Sedis
GGB9480	-11.1711	0.00990926	0.426098	-0.57021	1.14268	Bacteria	Firmicutes	CFGB3012	OFGB3012	FGB3012
GGB3730	0	0.0135783	0.426098	0.541352	1.01079	Bacteria	Firmicutes	CFGB1473	OFGB1473	FGB1473
GGB9747	0	0.0100294	0.426098	0.496043	0.991454	Bacteria	Firmicutes	CFGB3062	OFGB3062	FGB3062
Fumia	0	0.0169456	0.426098	-0.525373	0.930406	Bacteria	Firmicutes	Clostridia	Eubacteriales	Oscillospiraceae
Hungatella	8.22074	0.0175499	0.426098	0.466852	0.819664	Bacteria	Firmicutes	Clostridia	Eubacteriales	Clostridiaceae
Prevotella	0	0.0219467	0.426098	0.476068	0.789621	Bacteria	Bacteroidota	Bacteroidia	Bacteroidales	Prevotellaceae
GGB58158	0	0.0215459	0.426098	-0.466999	0.778317	Bacteria	Firmicutes	CFGB3004	OFGB3004	FGB3004
GGB9788	0	0.0165057	0.426098	0.416964	0.743182	Bacteria	Firmicutes	CFGB3072	OFGB3072	FGB3072
Bacteroides	-0.342794	0.0325517	0.426098	-0.491478	0.731037	Bacteria	Bacteroidota	Bacteroidia	Bacteroidales	Bacteroidaceae
GGB3619	0	0.0251234	0.426098	0.437217	0.699514	Bacteria	Firmicutes	Clostridia	Eubacteriales	Lachnospiraceae
Longicatena	-8.92234	0.0209364	0.426098	-0.408282	0.685545	Bacteria	Firmicutes	Erysipelotrichia	Erysipelotrichales	Erysipelotrichaceae
GGB45495	0	0.0228719	0.426098	0.41682	0.683876	Bacteria	Firmicutes	CFGB3072	OFGB3072	FGB3072
GGB9627	0	0.0401294	0.447368	0.468844	0.654758	Bacteria	Firmicutes	Clostridia	Eubacteriales	Oscillospiraceae
GGB9176	0	0.0280027	0.426098	0.421601	0.654663	Bacteria	Firmicutes	CFGB2875	OFGB2875	FGB2875
Lawsonibacter	-0.457027	0.0339746	0.426098	-0.439806	0.646008	Bacteria	Firmicutes	Clostridia	Eubacteriales	Oscillospiraceae
Odoribacter	0.388037	0.0337673	0.426098	0.43821	0.644827	Bacteria	Bacteroidota	Bacteroidia	Bacteroidales	Odoribacteraceae
Agathobaculum	-0.910554	0.050993	0.495125	-0.483828	0.625342	Bacteria	Firmicutes	Clostridia	Eubacteriales	Oscillospiraceae
Oscillospiraceae_unclassified	0.762164	0.0373176	0.447368	0.436791	0.623776	Bacteria	Firmicutes	Clostridia	Eubacteriales	Oscillospiraceae
GGB9786	0	0.0303895	0.426098	0.410811	0.623313	Bacteria	Firmicutes	CFGB3072	OFGB3072	FGB3072
Yeguia	0	0.0479318	0.495125	0.454296	0.599387	Bacteria	Firmicutes	Clostridia	Eubacteriales	Yeguiaceae
Lachnospiraceae_unclassified	-0.277863	0.0300037	0.426098	-0.393495	0.599224	Bacteria	Firmicutes	Clostridia	Eubacteriales	Lachnospiraceae
GGB58233	0	0.039065	0.447368	0.42009	0.591575	Bacteria	Firmicutes	CFGB45628	OFGB45628	FGB45628
GGB3304	0	0.0330997	0.426098	0.367136	0.543425	Bacteria	Firmicutes	CFGB1354	OFGB1354	FGB1354
GGB9347	0	0.0464942	0.495125	0.389553	0.519118	Bacteria	Firmicutes	CFGB2984	OFGB2984	FGB2984
Christensenellaceae_unclassified	0	0.0611146	0.533305	0.41484	0.503556	Bacteria	Firmicutes	Clostridia	Eubacteriales	Christensenellaceae
Longibaculum	0	0.049792	0.495125	-0.369198	0.481006	Bacteria	Firmicutes	Erysipelotrichia	Erysipelotrichales	Erysipelotrichaceae
GGB9694	0	0.0533856	0.501433	0.37751	0.48041	Bacteria	Firmicutes	CFGB3054	OFGB3054	FGB3054
Bianquea	0	0.0765117	0.533305	-0.427261	0.47694	Bacteria	Firmicutes	Clostridia	Eubacteriales	Bianqueaceae
GGB34797	0	0.0665385	0.533305	0.403692	0.475116	Bacteria	Actinobacteria	CFGB12107	OFGB12107	FGB12107
Faecalibacterium	-0.477371	0.0814138	0.533305	-0.426829	0.464945	Bacteria	Firmicutes	Clostridia	Eubacteriales	Oscillospiraceae
GGB3034	0	0.0549743	0.501433	0.341019	0.429629	Bacteria	Firmicutes	CFGB1249	OFGB1249	FGB1249
GGB9495	0	0.0625493	0.533305	0.356496	0.429142	Bacteria	Firmicutes	Clostridia	Eubacteriales	Oscillospiraceae
Akkermansia	3.38611	0.0801889	0.533305	0.371332	0.406938	Bacteria	Verrucomicrobia	Verrucomicrobiae	Verrucomicrobiales	Akkermansiaceae
Coprobacter	0	0.0815018	0.533305	-0.370925	0.403875	Bacteria	Bacteroidota	Bacteroidia	Bacteroidales	Barnesiellaceae
GGB33469	0	0.10204	0.538844	0.396323	0.392846	Bacteria	Firmicutes	Clostridia	Eubacteriales	Oscillospiraceae
Rikenellaceae_unclassified	0	0.0777985	0.533305	0.349754	0.387887	Bacteria	Bacteroidota	Bacteroidia	Bacteroidales	Rikenellaceae
GGB9790	0	0.0865982	0.538844	0.364891	0.387694	Bacteria	Firmicutes	CFGB45503	OFGB45503	FGB45503
GGB9667	-8.32575	0.076873	0.533305	-0.343434	0.382663	Bacteria	Firmicutes	Clostridia	Eubacteriales	Oscillospiraceae
GGB9559	0	0.0735204	0.533305	0.330036	0.374126	Bacteria	Firmicutes	CFGB3048	OFGB3048	FGB3048
GGB9512	9.25531	0.121955	0.563183	0.40906	0.373799	Bacteria	Firmicutes	Firmicutes_unclassified	Firmicutes_unclassified	Firmicutes_unclassified
GGB36267	0	0.0780179	0.533305	0.333428	0.369373	Bacteria	Firmicutes	CFGB2915	OFGB2915	FGB2915
GGB3433	-0.618251	0.0303218	0.426098	-0.239075	0.362974	Bacteria	Firmicutes	Clostridia	Eubacteriales	Lachnospiraceae
Rothia	0	0.0915603	0.538844	-0.33549	0.348337	Bacteria	Actinobacteria	Actinomycetia	Micrococcales	Micrococcaceae
Intestinimonas	-0.688151	0.0985835	0.538844	-0.345855	0.347998	Bacteria	Firmicutes	Clostridia	Eubacteriales	Eubacteriales_unclassified
Clostridiaceae_unclassified	0.169024	0.0890179	0.538844	0.326957	0.343475	Bacteria	Firmicutes	Clostridia	Eubacteriales	Clostridiaceae
GGB31234	0	0.0959913	0.538844	0.335463	0.341424	Bacteria	Firmicutes	CFGB3009	OFGB3009	FGB3009
GGB3480	0	0.0961889	0.538844	-0.333994	0.33963	Bacteria	Firmicutes	Clostridia	Eubacteriales	Clostridiaceae
GGB3588	0	0.101563	0.538844	0.339692	0.337404	Bacteria	Firmicutes	Clostridia	Eubacteriales	Lachnospiraceae
Sutterella	0	0.125932	0.563183	-0.37164	0.334425	Bacteria	Proteobacteria	Betaproteobacteria	Burkholderiales	Sutterellaceae
GGB9760	-9.99247	0.136388	0.564433	-0.379307	0.328185	Bacteria	Firmicutes	Clostridia	Eubacteriales	Eubacteriales_unclassified
GGB51454	0	0.075298	0.533305	-0.290418	0.326202	Bacteria	Firmicutes	Clostridia	Eubacteriales	Clostridiaceae
Frisingicoccus	0	0.0713375	0.533305	-0.276472	0.317025	Bacteria	Firmicutes	Clostridia	Eubacteriales	Lachnospiraceae
Ruthenibacterium	0.210569	0.136889	0.564433	0.350912	0.303059	Bacteria	Firmicutes	Clostridia	Eubacteriales	Oscillospiraceae
GGB4456	0	0.123501	0.563183	-0.324632	0.294873	Bacteria	Firmicutes	Clostridia	Eubacteriales	Peptostreptococcaceae
GGB9412	0	0.120986	0.563183	0.318288	0.291954	Bacteria	Actinobacteria	CFGB2992	OFGB2992	FGB2992
Cuneatibacter	-7.83805	0.0977001	0.538844	-0.288715	0.291633	Bacteria	Firmicutes	Clostridia	Eubacteriales	Lachnospiraceae
Alistipes	-0.258264	0.122131	0.563183	-0.310851	0.283862	Bacteria	Bacteroidota	Bacteroidia	Bacteroidales	Rikenellaceae
Fusicatenibacter	-0.682519	0.127231	0.563183	-0.316988	0.283834	Bacteria	Firmicutes	Clostridia	Eubacteriales	Lachnospiraceae
Intestinibacter	0	0.133657	0.564433	-0.321765	0.281225	Bacteria	Firmicutes	Clostridia	Eubacteriales	Peptostreptococcaceae
GGB9453	0	0.115058	0.563183	-0.297054	0.278958	Bacteria	Firmicutes	Clostridia	Eubacteriales	Oscillospiraceae
GGB3511	0	0.120832	0.563183	-0.301963	0.277147	Bacteria	Firmicutes	CFGB28775	OFGB28775	FGB28775
Eisenbergiella	0.286908	0.149401	0.569238	0.333799	0.2756	Bacteria	Firmicutes	Clostridia	Eubacteriales	Lachnospiraceae
Holdemanella	0	0.0940274	0.538844	0.245877	0.252453	Bacteria	Firmicutes	Erysipelotrichia	Erysipelotrichales	Erysipelotrichaceae
GGB9641	0	0.100598	0.538844	0.252681	0.252026	Bacteria	Firmicutes	Clostridia	Eubacteriales	Oscillospiraceae
Flavonifractor	-1.40737	0.145906	0.569238	-0.291746	0.243878	Bacteria	Firmicutes	Clostridia	Eubacteriales	Oscillospiraceae
GGB9198	0	0.193603	0.640339	-0.334057	0.238212	Bacteria	Firmicutes	CFGB2890	OFGB2890	FGB2890
GGB9719	-0.460622	0.1177	0.563183	-0.25474	0.236711	Bacteria	Firmicutes	CFGB3057	OFGB3057	FGB3057
GGB9547	0	0.132531	0.564433	0.268066	0.235277	Bacteria	Firmicutes	CFGB3041	OFGB3041	FGB3041
GGB9345	0	0.134898	0.564433	0.263752	0.229463	Bacteria	Firmicutes	CFGB10477	OFGB10477	FGB10477
GGB74511	0	0.181378	0.628638	-0.294418	0.218287	Bacteria	Firmicutes	CFGB72939	OFGB72939	FGB72939
GGB9635	0	0.139523	0.566855	0.252014	0.215561	Bacteria	Firmicutes	Clostridia	Eubacteriales	Oscillospiraceae
GGB3537	0	0.145315	0.569238	-0.25712	0.215386	Bacteria	Firmicutes	Clostridia	Eubacteriales	Lachnospiraceae
Monoglobus	-10.1692	0.155462	0.583811	-0.264364	0.213706	Bacteria	Firmicutes	Clostridia	Eubacteriales	Oscillospiraceae
Candidatus_Cibionibacter	-0.61598	0.216681	0.645753	-0.318894	0.211802	Bacteria	Firmicutes	Clostridia	Eubacteriales	Eubacteriales_incertae_sedis
GGB4745	0	0.149128	0.569238	0.251115	0.207532	Bacteria	Tenericutes	CFGB1787	OFGB1787	FGB1787
Propionibacterium	0	0.169368	0.614213	-0.266566	0.205567	Bacteria	Actinobacteria	Actinomycetia	Propionibacteriales	Propionibacteriaceae
Ellagibacter	0	0.141243	0.566855	0.235909	0.20053	Bacteria	Actinobacteria	Coriobacteriia	Eggerthellales	Eggerthellaceae
GGB87445	0	0.204062	0.640339	0.279412	0.19286	Bacteria	Firmicutes	CFGB79294	OFGB79294	FGB79294
Massilioclostridium	0	0.206355	0.640339	-0.279781	0.191758	Bacteria	Firmicutes	Clostridia	Eubacteriales	Clostridiaceae
GGB3819	0	0.22856	0.670833	-0.29325	0.187973	Bacteria	Firmicutes	Clostridia	Eubacteriales	Lachnospiraceae
Eubacterium	-0.528848	0.230341	0.670833	-0.293886	0.18739	Bacteria	Firmicutes	Clostridia	Eubacteriales	Eubacteriaceae
GGB9342	0	0.181699	0.628638	0.246766	0.182766	Bacteria	Firmicutes	CFGB2982	OFGB2982	FGB2982
Marvinbryantia	0	0.215336	0.645753	0.273249	0.182225	Bacteria	Firmicutes	Clostridia	Eubacteriales	Lachnospiraceae
GGB3576	0	0.25726	0.685267	0.306647	0.180808	Bacteria	Firmicutes	Clostridia	Eubacteriales	Lachnospiraceae
GGB9301	0	0.177999	0.628638	0.238749	0.178962	Bacteria	Firmicutes	CFGB2959	OFGB2959	FGB2959
GGB9293	0	0.210471	0.645753	0.264342	0.178909	Bacteria	Firmicutes	CFGB2952	OFGB2952	FGB2952
GGB32900	-9.81112	0.196601	0.640339	-0.253206	0.178868	Bacteria	Firmicutes	Clostridia	Eubacteriales	Oscillospiraceae
GGB47687	0	0.160366	0.588661	-0.224944	0.178805	Bacteria	Bacteroidota	CFGB1670	OFGB1670	FGB1670
GGB45432	-0.31136	0.200208	0.640339	-0.253817	0.177296	Bacteria	Actinobacteria	Coriobacteriia	Eggerthellales	Eggerthellaceae
Eubacteriaceae_unclassified	-0.380416	0.110238	0.563183	-0.182556	0.174828	Bacteria	Firmicutes	Clostridia	Eubacteriales	Eubacteriaceae
GGB4571	0	0.118888	0.563183	0.188589	0.174419	Bacteria	Firmicutes	CFGB1765	OFGB1765	FGB1765
GGB3600	0	0.235251	0.674387	-0.26865	0.168838	Bacteria	Firmicutes	Clostridia	Eubacteriales	Lachnospiraceae
GGB52130	0	0.205179	0.640339	-0.242138	0.166559	Bacteria	Firmicutes	CFGB3047	OFGB3047	FGB3047
GGB45503	0	0.298707	0.699598	-0.317022	0.166359	Bacteria	Firmicutes	CFGB45503	OFGB45503	FGB45503
GGB3602	0	0.157105	0.583811	-0.203784	0.163804	Bacteria	Firmicutes	Clostridia	Eubacteriales	Lachnospiraceae
GGB9621	0	0.266491	0.693133	-0.280762	0.161247	Bacteria	Firmicutes	Clostridia	Eubacteriales	Oscillospiraceae
Brotolimicola	-0.703068	0.28306	0.693133	-0.276641	0.151633	Bacteria	Firmicutes	Clostridia	Eubacteriales	Lachnospiraceae
Dysosmobacter	-0.17182	0.215294	0.645753	-0.21757	0.145112	Bacteria	Firmicutes	Clostridia	Eubacteriales	Oscillospiraceae
Mediterraneibacter	-0.120171	0.194796	0.640339	-0.203575	0.144624	Bacteria	Firmicutes	Clostridia	Eubacteriales	Lachnospiraceae
GGB9634	0	0.25544	0.685267	0.239246	0.141804	Bacteria	Firmicutes	Clostridia	Eubacteriales	Oscillospiraceae
GGB51647	0	0.283022	0.693133	0.253397	0.138907	Bacteria	Firmicutes	CFGB4806	OFGB4806	FGB4806
Limosilactobacillus	0	0.174178	0.624138	-0.178375	0.135388	Bacteria	Firmicutes	Bacilli	Lactobacillales	Lactobacillaceae
GGB3033	0	0.27097	0.693133	0.229356	0.130063	Bacteria	Firmicutes	CFGB1249	OFGB1249	FGB1249
Neglectibacter	1.44328	0.311583	0.716472	0.254077	0.128671	Bacteria	Firmicutes	Clostridia	Eubacteriales	Oscillospiraceae
GGB9502	-8.58652	0.185423	0.634231	-0.172538	0.12627	Bacteria	Firmicutes	CFGB3023	OFGB3023	FGB3023
GGB3005	-8.74219	0.296206	0.699598	-0.23825	0.125893	Bacteria	Firmicutes	CFGB1227	OFGB1227	FGB1227
GGB9782	0	0.247066	0.685267	0.202676	0.123062	Bacteria	Firmicutes	CFGB3072	OFGB3072	FGB3072
Clostridium	-0.167018	0.332139	0.743472	-0.254774	0.121955	Bacteria	Firmicutes	Clostridia	Eubacteriales	Clostridiaceae
GGB9712	0	0.28324	0.693133	0.220331	0.120707	Bacteria	Firmicutes	CFGB9989	OFGB9989	FGB9989
Gordonibacter	-0.361054	0.231783	0.670833	-0.18827	0.119536	Bacteria	Actinobacteria	Coriobacteriia	Eggerthellales	Eggerthellaceae
GGB9237	0	0.261632	0.690801	0.204286	0.118958	Bacteria	Firmicutes	Clostridia	Eubacteriales	Oscillospiraceae
GGB9545	0	0.277484	0.693133	-0.212973	0.118575	Bacteria	Firmicutes	CFGB82363	OFGB82363	FGB82363
GGB4566	0	0.29157	0.699598	0.219475	0.117476	Bacteria	Firmicutes	CFGB1765	OFGB1765	FGB1765
GGB3548	0	0.334297	0.743472	-0.244483	0.116341	Bacteria	Firmicutes	Clostridia	Eubacteriales	Clostridiaceae
GGB51959	0	0.351501	0.755727	0.253712	0.115204	Bacteria	Actinobacteria	Coriobacteriia	Coriobacteriales	Coriobacteriaceae
GGB48165	0	0.275668	0.693133	-0.201681	0.112864	Bacteria	Firmicutes	CFGB45503	OFGB45503	FGB45503
Faecalicatena	-0.644168	0.256392	0.685267	-0.185634	0.109728	Bacteria	Firmicutes	Clostridia	Eubacteriales	Lachnospiraceae
Slackia	0	0.202573	0.640339	0.153843	0.106677	Bacteria	Actinobacteria	Coriobacteriia	Eggerthellales	Eggerthellaceae
GGB4599	0	0.289601	0.699598	0.197085	0.106071	Bacteria	Firmicutes	CFGB1765	OFGB1765	FGB1765
GGB9783	0	0.299828	0.699598	0.199554	0.104392	Bacteria	Firmicutes	CFGB3072	OFGB3072	FGB3072
Coprococcus	-0.00926937	0.246905	0.685267	0.170253	0.103424	Bacteria	Firmicutes	Clostridia	Eubacteriales	Lachnospiraceae
GGB3001	0	0.248283	0.685267	-0.168985	0.102245	Bacteria	Firmicutes	CFGB1227	OFGB1227	FGB1227
Diplocloster	0	0.338391	0.743472	0.212691	0.100088	Bacteria	Firmicutes	Clostridia	Eubacteriales	Lachnospiraceae
GGB3109	-0.77609	0.384455	0.792006	-0.239856	0.0995774	Bacteria	Firmicutes	CFGB1292	OFGB1292	FGB1292
GGB9534	0	0.246067	0.685267	-0.159664	0.0972272	Bacteria	Firmicutes	CFGB3038	OFGB3038	FGB3038
GGB3653	-0.898043	0.332509	0.743472	-0.202302	0.0967404	Bacteria	Firmicutes	Clostridia	Eubacteriales	Lachnospiraceae
GGB3510	0	0.380872	0.792006	-0.230698	0.0967133	Bacteria	Firmicutes	CFGB79245	OFGB79245	FGB79245
Hydrogenoanaerobacterium	0	0.342133	0.746246	-0.205039	0.0955083	Bacteria	Firmicutes	Clostridia	Eubacteriales	Oscillospiraceae
Massilimicrobiota	0	0.437883	0.81865	0.264948	0.0950216	Bacteria	Firmicutes	Erysipelotrichia	Erysipelotrichales	Erysipelotrichaceae
Ruminococcus	-0.234529	0.31182	0.716472	-0.187132	0.0947065	Bacteria	Firmicutes	Clostridia	Eubacteriales	Oscillospiraceae
GGB38744	0.996538	0.296955	0.699598	0.178423	0.094084	Bacteria	Firmicutes	Clostridia	Eubacteriales	Oscillospiraceae
Barnesiella	0	0.330823	0.743472	-0.195562	0.0939486	Bacteria	Bacteroidota	Bacteroidia	Bacteroidales	Barnesiellaceae
GGB36331	0	0.275741	0.693133	0.167228	0.0935641	Bacteria	Firmicutes	Clostridia	Eubacteriales	Oscillospiraceae
GGB9602	0	0.27474	0.693133	0.166578	0.0934632	Bacteria	Firmicutes	Clostridia	Eubacteriales	Oscillospiraceae
GGB74505	0	0.425791	0.807869	-0.250762	0.0929835	Bacteria	Firmicutes	Clostridia	Eubacteriales	Lachnospiraceae
Faecalibacillus	-8.81096	0.19829	0.640339	0.131713	0.0925544	Bacteria	Firmicutes	Erysipelotrichia	Erysipelotrichales	Erysipelotrichaceae
GGB3167	0	0.393061	0.794037	0.228016	0.0924694	Bacteria	Firmicutes	Clostridia	Eubacteriales	Oscillospiraceae
Adlercreutzia	-0.0619276	0.389425	0.792006	0.206281	0.0844879	Bacteria	Actinobacteria	Coriobacteriia	Eggerthellales	Eggerthellaceae
Actinomyces	8.44411	0.527062	0.841961	0.280131	0.0779152	Bacteria	Actinobacteria	Actinomycetia	Actinomycetales	Actinomycetaceae
GGB45613	0	0.254811	0.685267	-0.130888	0.0777188	Bacteria	Firmicutes	CFGB45628	OFGB45628	FGB45628
GGB3497	0	0.426748	0.807869	0.209345	0.0774218	Bacteria	Firmicutes	Clostridia	Eubacteriales	Lachnospiraceae
GGB9708	0	0.349088	0.755727	0.160811	0.0735009	Bacteria	Firmicutes	Clostridia	Eubacteriales	Oscillospiraceae
Veillonella	0	0.38713	0.792006	-0.172947	0.0712791	Bacteria	Firmicutes	Negativicutes	Veillonellales	Veillonellaceae
Pseudoflavonifractor	0	0.416366	0.807869	-0.185624	0.0706345	Bacteria	Firmicutes	Clostridia	Eubacteriales	Oscillospiraceae
GGB9211	0	0.388374	0.792006	0.169262	0.0695244	Bacteria	Firmicutes	CFGB2898	OFGB2898	FGB2898
GGB2998	0	0.401782	0.796214	0.173372	0.068657	Bacteria	Firmicutes	CFGB1226	OFGB1226	FGB1226
GGB9529	0	0.359124	0.761241	0.15192	0.0675672	Bacteria	Firmicutes	CFGB3038	OFGB3038	FGB3038
GGB3534	0	0.48416	0.841961	-0.209209	0.0659031	Bacteria	Firmicutes	Clostridia	Eubacteriales	Lachnospiraceae
Methanobrevibacter	0	0.403502	0.796214	0.159377	0.0628191	Archaea	Euryarchaeota	Methanobacteria	Methanobacteriales	Methanobacteriaceae
Christensenella	8.29487	0.505221	0.841961	0.202438	0.0600267	Bacteria	Firmicutes	Clostridia	Eubacteriales	Christensenellaceae
Roseburia	-0.467839	0.40472	0.796214	-0.15117	0.0593863	Bacteria	Firmicutes	Clostridia	Eubacteriales	Lachnospiraceae
GGB3818	0	0.479046	0.841961	0.181758	0.0580941	Bacteria	Firmicutes	Clostridia	Eubacteriales	Lachnospiraceae
GGB13489	0	0.354159	0.756042	0.128584	0.0579659	Bacteria	Firmicutes	Clostridia	Eubacteriales	Oscillospiraceae
Phocea	0	0.499684	0.841961	-0.190806	0.0574908	Bacteria	Firmicutes	Clostridia	Eubacteriales	Oscillospiraceae
GGB51139	0	0.486615	0.841961	-0.181812	0.0568733	Bacteria	Firmicutes	CFGB77566	OFGB77566	FGB77566
Lentihominibacter	-0.177235	0.402898	0.796214	-0.140001	0.0552731	Bacteria	Firmicutes	Clostridia	Eubacteriales	Eubacteriales_Family_XIII_Incertae_Sedis
Faecalimonas	0	0.410858	0.803041	-0.139307	0.0538156	Bacteria	Firmicutes	Clostridia	Eubacteriales	Lachnospiraceae
Holdemania	-0.486067	0.473679	0.841961	-0.160979	0.0522404	Bacteria	Firmicutes	Erysipelotrichia	Erysipelotrichales	Erysipelotrichaceae
GGB9775	0	0.437083	0.81865	-0.13407	0.0481894	Bacteria	Firmicutes	CFGB3070	OFGB3070	FGB3070
GGB3278	0	0.449944	0.833851	0.136465	0.0473319	Bacteria	Firmicutes	Clostridia	Eubacteriales	Eubacteriaceae
GGB3569	0	0.425917	0.807869	0.123601	0.0458157	Bacteria	Firmicutes	CFGB9718	OFGB9718	FGB9718
GGB43675	0	0.519389	0.841961	0.156558	0.0445418	Bacteria	Firmicutes	CFGB79326	OFGB79326	FGB79326
GGB9620	0	0.370046	0.778908	-0.101038	0.0436225	Bacteria	Firmicutes	Clostridia	Eubacteriales	Oscillospiraceae
Wansuia	0.234674	0.545842	0.841961	0.164991	0.0433817	Bacteria	Firmicutes	Clostridia	Eubacteriales	Lachnospiraceae
Anaerostipes	-0.103877	0.512508	0.841961	-0.145819	0.0423311	Bacteria	Firmicutes	Clostridia	Eubacteriales	Lachnospiraceae
GGB3496	0	0.45498	0.835056	0.12363	0.0422824	Bacteria	Firmicutes	Clostridia	Eubacteriales	Lachnospiraceae
Parabacteroides	-0.0559297	0.338078	0.743472	0.0850321	0.0400487	Bacteria	Bacteroidota	Bacteroidia	Bacteroidales	Tannerellaceae
Oscillibacter	0.493454	0.465688	0.839128	0.118538	0.0393435	Bacteria	Firmicutes	Clostridia	Eubacteriales	Oscillospiraceae
GGB6006	0	0.463679	0.839128	-0.116595	0.0389174	Bacteria	Candidatus_Melainabacteria	CFGB2107	OFGB2107	FGB2107
GGB9646	0	0.49393	0.841961	0.123946	0.0379689	Bacteria	Firmicutes	Clostridia	Eubacteriales	Oscillospiraceae
Senegalimassilia	0	0.665627	0.907688	0.20914	0.0369694	Bacteria	Actinobacteria	Coriobacteriia	Coriobacteriales	Coriobacteriaceae
Lacticaseibacillus	0	0.651355	0.907676	-0.195685	0.036433	Bacteria	Firmicutes	Bacilli	Lactobacillales	Lactobacillaceae
GGB9699	0.0145183	0.499154	0.841961	-0.119205	0.0359721	Bacteria	Firmicutes	Clostridia	Eubacteriales	Oscillospiraceae
Anaerofustis	0	0.637262	0.896335	0.178765	0.0349811	Bacteria	Firmicutes	Clostridia	Eubacteriales	Eubacteriaceae
Wujia	0	0.466548	0.839128	-0.105155	0.0348173	Bacteria	Firmicutes	Clostridia	Eubacteriales	Lachnospiraceae
GGB3256	0	0.560127	0.841961	0.137601	0.034636	Bacteria	Firmicutes	CFGB14936	OFGB14936	FGB14936
GGB9707	0	0.451554	0.833851	0.098792	0.0341119	Bacteria	Firmicutes	Clostridia	Eubacteriales	Oscillospiraceae
Pseudoruminococcus	0	0.468351	0.839128	0.0989393	0.0325935	Bacteria	Firmicutes	Clostridia	Eubacteriales	Oscillospiraceae
Bifidobacterium	-0.979899	0.426618	0.807869	0.086503	0.0320027	Bacteria	Actinobacteria	Actinomycetia	Bifidobacteriales	Bifidobacteriaceae
GGB9561	0	0.530116	0.841961	-0.112911	0.0311216	Bacteria	Firmicutes	CFGB3048	OFGB3048	FGB3048
Enterocloster	0.0822693	0.618837	0.895669	-0.149252	0.0311076	Bacteria	Firmicutes	Clostridia	Eubacteriales	Lachnospiraceae
Guopingia	7.51735	0.556565	0.841961	0.11751	0.0299045	Bacteria	Firmicutes	Clostridia	Eubacteriales	Christensenellaceae
GGB3352	0	0.623547	0.896335	0.142024	0.0291336	Bacteria	Firmicutes	CFGB1374	OFGB1374	FGB1374
GGB9640	0	0.610627	0.895669	0.1344	0.0287918	Bacteria	Firmicutes	Clostridia	Eubacteriales	Oscillospiraceae
Bilophila	0.893725	0.536717	0.841961	0.100297	0.0271057	Bacteria	Proteobacteria	Deltaproteobacteria	Desulfovibrionales	Desulfovibrionaceae
GGB42389	0	0.509468	0.841961	0.0907762	0.0265868	Bacteria	Firmicutes	CFGB40183	OFGB40183	FGB40183
GGB9787	0	0.629096	0.896335	0.128621	0.0258891	Bacteria	Firmicutes	CFGB3072	OFGB3072	FGB3072
GGB9767	0	0.528868	0.841961	0.0933841	0.025835	Bacteria	Firmicutes	CFGB3069	OFGB3069	FGB3069
Blautia	-0.191098	0.696598	0.907688	0.156856	0.0246291	Bacteria	Firmicutes	Clostridia	Eubacteriales	Lachnospiraceae
Catenibacillus	0	0.672072	0.907688	-0.1406	0.0242653	Bacteria	Firmicutes	Clostridia	Eubacteriales	Lachnospiraceae
GGB4552	0	0.564287	0.841961	0.0973625	0.0241945	Bacteria	Firmicutes	CFGB1765	OFGB1765	FGB1765
Tyzzerella	0	0.687047	0.907688	-0.148214	0.0241609	Bacteria	Firmicutes	Clostridia	Eubacteriales	Lachnospiraceae
Anaeromassilibacillus	8.50909	0.672611	0.907688	-0.140101	0.0241304	Bacteria	Firmicutes	Clostridia	Eubacteriales	Oscillospiraceae
Lactobacillus	0	0.550629	0.841961	-0.091239	0.0236438	Bacteria	Firmicutes	Bacilli	Lactobacillales	Lactobacillaceae
Erysipelatoclostridium	0.0982088	0.635101	0.896335	-0.115979	0.0228661	Bacteria	Firmicutes	Erysipelotrichia	Erysipelotrichales	Erysipelotrichaceae
Neobittarella	0	0.509353	0.841961	-0.0729032	0.0213592	Bacteria	Firmicutes	Clostridia	Eubacteriales	Oscillospiraceae
Schaalia	0.816153	0.722678	0.928022	0.144106	0.0203269	Bacteria	Actinobacteria	Actinomycetia	Actinomycetales	Actinomycetaceae
Amedibacillus	0	0.548859	0.841961	0.0779271	0.0203031	Bacteria	Firmicutes	Erysipelotrichia	Erysipelotrichales	Erysipelotrichaceae
GGB9759	0	0.565037	0.841961	0.0786436	0.0194976	Bacteria	Firmicutes	Clostridia	Eubacteriales	Eubacteriales_unclassified
Firmicutes_unclassified	0	0.54964	0.841961	-0.0747988	0.0194418	Bacteria	Firmicutes	Firmicutes_unclassified	Firmicutes_unclassified	Firmicutes_unclassified
GGB9509	0	0.655447	0.907688	-0.104297	0.0191346	Bacteria	Firmicutes	Firmicutes_unclassified	Firmicutes_unclassified	Firmicutes_unclassified
GGB3277	0	0.54607	0.841961	0.0715092	0.0187892	Bacteria	Firmicutes	Clostridia	Eubacteriales	Eubacteriaceae
Eubacteriales_unclassified	-0.362464	0.631154	0.896335	-0.09173	0.0183336	Bacteria	Firmicutes	Clostridia	Eubacteriales	Eubacteriales_unclassified
Escherichia	0.566782	0.648367	0.907676	0.0961179	0.0180874	Bacteria	Proteobacteria	Gammaproteobacteria	Enterobacterales	Enterobacteriaceae
Phocaeicola	-0.153347	0.527532	0.841961	-0.0640357	0.017786	Bacteria	Bacteroidota	Bacteroidia	Bacteroidales	Bacteroidaceae
GGB2980	7.61613	0.61631	0.895669	0.0842624	0.017712	Bacteria	Firmicutes	Clostridia	Eubacteriales	Eubacteriales_Family_XIII_Incertae_Sedis
Kineothrix	0	0.614434	0.895669	-0.0822931	0.017407	Bacteria	Firmicutes	Clostridia	Eubacteriales	Lachnospiraceae
GGB33586	0	0.662892	0.907688	-0.0957456	0.0170961	Bacteria	Firmicutes	CFGB3038	OFGB3038	FGB3038
GGB33512	-7.7388	0.511008	0.841961	0.0550513	0.0160514	Bacteria	Firmicutes	CFGB3054	OFGB3054	FGB3054
Anaerotruncus	-0.424606	0.515615	0.841961	-0.0539955	0.0155331	Bacteria	Firmicutes	Clostridia	Eubacteriales	Oscillospiraceae
GGB3321	0	0.498406	0.841961	0.0504255	0.0152495	Bacteria	Firmicutes	CFGB1359	OFGB1359	FGB1359
Sellimonas	0	0.535869	0.841961	-0.0560488	0.0151859	Bacteria	Firmicutes	Clostridia	Eubacteriales	Lachnospiraceae
Paraprevotella	0	0.554777	0.841961	-0.0591113	0.0151255	Bacteria	Bacteroidota	Bacteroidia	Bacteroidales	Prevotellaceae
Eggerthella	-0.654959	0.592387	0.878366	-0.0633187	0.0143983	Bacteria	Actinobacteria	Coriobacteriia	Eggerthellales	Eggerthellaceae
Oliverpabstia	-0.235233	0.747873	0.932132	-0.111323	0.0140458	Bacteria	Firmicutes	Clostridia	Eubacteriales	Lachnospiraceae
GGB1661	0	0.669727	0.907688	-0.0740075	0.0128849	Bacteria	Bacteroidota	CFGB667	OFGB667	FGB667
Leuconostoc	0	0.731907	0.931053	0.0934221	0.0126628	Bacteria	Firmicutes	Bacilli	Lactobacillales	Lactobacillaceae
Butyricimonas	0	0.618934	0.895669	0.0583555	0.0121587	Bacteria	Bacteroidota	Bacteroidia	Bacteroidales	Odoribacteraceae
Lactococcus	-7.77896	0.678714	0.907688	-0.0700195	0.0117852	Bacteria	Firmicutes	Bacilli	Lactobacillales	Streptococcaceae
Clostridia_unclassified	-0.65231	0.793512	0.932132	0.115624	0.011614	Bacteria	Firmicutes	Clostridia	Clostridia_unclassified	Clostridia_unclassified
GGB2982	-8.04784	0.789653	0.932132	-0.112911	0.0115806	Bacteria	Firmicutes	CFGB1217	OFGB1217	FGB1217
Ligilactobacillus	0	0.562047	0.841961	0.0451046	0.0112864	Bacteria	Firmicutes	Bacilli	Lactobacillales	Lactobacillaceae
Dielma	0	0.710065	0.921248	-0.0752537	0.0111904	Bacteria	Firmicutes	Erysipelotrichia	Erysipelotrichales	Erysipelotrichaceae
Vescimonas	9.01068	0.78585	0.932132	0.106244	0.0111195	Bacteria	Firmicutes	Clostridia	Eubacteriales	Oscillospiraceae
GGB9563	0	0.694571	0.907688	0.0663313	0.0104991	Bacteria	Firmicutes	Clostridia	Eubacteriales	Eubacteriales_unclassified
GGB9210	0	0.733088	0.931053	-0.0709934	0.00957301	Bacteria	Firmicutes	CFGB2898	OFGB2898	FGB2898
GGB2848	0	0.765137	0.932132	0.0798332	0.00928149	Bacteria	Firmicutes	CFGB1126	OFGB1126	FGB1126
Lacrimispora	0	0.808612	0.932132	-0.0981366	0.00905407	Bacteria	Firmicutes	Clostridia	Eubacteriales	Lachnospiraceae
GGB9818	0	0.791117	0.932132	0.0869056	0.00884344	Bacteria	Proteobacteria	Deltaproteobacteria	Desulfovibrionales	Desulfovibrionaceae
Dorea	-0.0323629	0.687449	0.907688	0.0535429	0.00871461	Bacteria	Firmicutes	Clostridia	Eubacteriales	Lachnospiraceae
Acidaminococcus	0	0.770579	0.932132	0.0755529	0.00855127	Bacteria	Firmicutes	Negativicutes	Acidaminococcales	Acidaminococcaceae
GGB9491	0	0.780247	0.932132	0.0745509	0.00803417	Bacteria	Firmicutes	CFGB9491	OFGB9491	FGB9491
Oxalobacter	0	0.826845	0.933242	-0.085257	0.00704017	Bacteria	Proteobacteria	Betaproteobacteria	Burkholderiales	Oxalobacteraceae
Gemmiger	-1.08505	0.635262	0.896335	-0.0355343	0.00700195	Bacteria	Firmicutes	Clostridia	Eubacteriales	Eubacteriales_unclassified
GGB3550	0	0.768949	0.932132	-0.0567422	0.00647444	Bacteria	Firmicutes	Clostridia	Eubacteriales	Clostridiaceae
Zhenpiania	-0.139098	0.800615	0.932132	0.0666919	0.00644086	Bacteria	Firmicutes	Clostridia	Eubacteriales	Eubacteriales_Family_XIII_Incertae_Sedis
GGB9770	-1.06482	0.806941	0.932132	0.0652177	0.00607558	Bacteria	Firmicutes	CFGB3069	OFGB3069	FGB3069
Anaerofilum	0	0.753847	0.932132	-0.0470774	0.0057772	Bacteria	Firmicutes	Clostridia	Eubacteriales	Oscillospiraceae
GGB41473	0	0.828082	0.933242	0.0692712	0.00567515	Bacteria	Firmicutes	Clostridia	Eubacteriales	Lachnospiraceae
GGB9474	0	0.855879	0.936798	0.0839084	0.00567119	Bacteria	Firmicutes	CFGB3009	OFGB3009	FGB3009
GGB51441	0	0.83049	0.933242	0.0681551	0.00549779	Bacteria	Firmicutes	Clostridia	Eubacteriales	Lachnospiraceae
GGB9724	0	0.800498	0.932132	-0.0547604	0.00529203	Bacteria	Firmicutes	Clostridia	Eubacteriales	Oscillospiraceae
GGB9695	0	0.715955	0.924904	0.0359848	0.0052219	Bacteria	Firmicutes	CFGB3054	OFGB3054	FGB3054
Dialister	0	0.786371	0.932132	0.0488699	0.00510069	Bacteria	Firmicutes	Negativicutes	Veillonellales	Veillonellaceae
Hydrogeniiclostridium	0	0.738383	0.932132	-0.0386146	0.00508623	Bacteria	Firmicutes	Clostridia	Eubacteriales	Oscillospiraceae
Emergencia	0	0.86569	0.944104	-0.0808084	0.00506165	Bacteria	Firmicutes	Clostridia	Eubacteriales	Eubacteriales_Family_XIII_Incertae_Sedis
Methanosphaera	0	0.806004	0.932132	0.0500221	0.00468521	Archaea	Euryarchaeota	Methanobacteria	Methanobacteriales	Methanobacteriaceae
Anaerotignum	0	0.531515	0.841961	0.0166375	0.00456674	Bacteria	Firmicutes	Clostridia	Eubacteriales	Lachnospiraceae
GGB9469	7.55318	0.822561	0.933242	-0.0512965	0.00435158	Bacteria	Firmicutes	Clostridia	Eubacteriales	Oscillospiraceae
GGB74463	0	0.756555	0.932132	0.0348716	0.00422503	Bacteria	Firmicutes	CFGB9238	OFGB9238	FGB9238
Lachnotalea	0	0.690175	0.907688	-0.0248396	0.00400019	Bacteria	Firmicutes	Clostridia	Eubacteriales	Lachnospiraceae
GGB9715	1.09205	0.81538	0.933191	-0.0392548	0.00347955	Bacteria	Firmicutes	Clostridia	Eubacteriales	Oscillospiraceae
Coprobacillus	0	0.85167	0.935594	-0.0496939	0.00346509	Bacteria	Firmicutes	Erysipelotrichia	Erysipelotrichales	Coprobacillaceae
Provencibacterium	0	0.842168	0.934571	0.0453304	0.00338172	Bacteria	Firmicutes	Clostridia	Eubacteriales	Oscillospiraceae
GGB2987	0	0.515345	0.841961	-0.0114793	0.00330492	Bacteria	Firmicutes	Clostridia	Eubacteriales	Eubacteriales_Family_XIII_Incertae_Sedis
Mogibacterium	0	0.766254	0.932132	0.0283988	0.00328368	Bacteria	Firmicutes	Clostridia	Eubacteriales	Eubacteriales_Family_XIII_Incertae_Sedis
GGB9781	-0.841069	0.811357	0.932132	-0.0359058	0.00325981	Bacteria	Firmicutes	CFGB3072	OFGB3072	FGB3072
GGB9730	0	0.789622	0.932132	-0.0306887	0.00314806	Bacteria	Firmicutes	Clostridia	Eubacteriales	Oscillospiraceae
Klebsiella	0	0.694425	0.907688	-0.0186118	0.00294764	Bacteria	Proteobacteria	Gammaproteobacteria	Enterobacterales	Enterobacteriaceae
Lactonifactor	0	0.917986	0.96973	0.0780339	0.00290005	Bacteria	Firmicutes	Clostridia	Eubacteriales	Clostridiaceae
GGB9501	0	0.830927	0.933242	-0.0345093	0.00277583	Bacteria	Firmicutes	CFGB3023	OFGB3023	FGB3023
Massilistercora	0	0.763399	0.932132	0.0235764	0.00276429	Bacteria	Firmicutes	Clostridia	Eubacteriales	Eubacteriales_unclassified
Romboutsia	-9.70998	0.889159	0.955846	-0.0535025	0.00272973	Bacteria	Firmicutes	Clostridia	Eubacteriales	Peptostreptococcaceae
Raoultibacter	0	0.895003	0.958704	-0.0561171	0.00270347	Bacteria	Actinobacteria	Coriobacteriia	Eggerthellales	Eggerthellaceae
Evtepia	0.111067	0.929114	0.96973	0.0802808	0.00256344	Bacteria	Firmicutes	Clostridia	Eubacteriales	Eubacteriales_unclassified
GGB34900	0	0.847634	0.934571	-0.0321612	0.0023089	Bacteria	Firmicutes	CFGB77202	OFGB77202	FGB77202
GGB3446	0	0.931069	0.96973	-0.0622126	0.00192971	Bacteria	Firmicutes	Clostridia	Eubacteriales	Lachnospiraceae
GGB9531	0	0.68697	0.907688	-0.0116439	0.00189868	Bacteria	Firmicutes	CFGB3038	OFGB3038	FGB3038
Cloacibacillus	0	0.872685	0.948296	-0.0302285	0.00178779	Bacteria	Synergistetes	Synergistia	Synergistales	Synergistaceae
GGB3061	0	0.779987	0.932132	-0.0147851	0.0015955	Bacteria	Firmicutes	CFGB1262	OFGB1262	FGB1262
GGB45491	0	0.724535	0.928022	-0.0113536	0.00158883	Bacteria	Firmicutes	CFGB3072	OFGB3072	FGB3072
Anaerobutyricum	-0.127595	0.91075	0.968678	-0.0387521	0.00157336	Bacteria	Firmicutes	Clostridia	Eubacteriales	Lachnospiraceae
Parasutterella	-8.92326	0.837399	0.934571	0.0182	0.00140263	Bacteria	Proteobacteria	Betaproteobacteria	Burkholderiales	Sutterellaceae
Collinsella	-0.0258175	0.961233	0.984119	0.0742778	0.00127545	Bacteria	Actinobacteria	Coriobacteriia	Coriobacteriales	Coriobacteriaceae
Simiaoa	0	0.843617	0.934571	0.0168676	0.00124575	Bacteria	Firmicutes	Clostridia	Eubacteriales	Lachnospiraceae
Streptococcus	-0.16042	0.945545	0.974689	-0.0482272	0.00117277	Bacteria	Firmicutes	Bacilli	Lactobacillales	Streptococcaceae
GGB9186	0	0.744951	0.932132	-0.00876707	0.00112106	Bacteria	Firmicutes	Clostridia	Eubacteriales	Christensenellaceae
Phascolarctobacterium	-0.0977314	0.949852	0.975786	-0.0447359	0.000999585	Bacteria	Firmicutes	Negativicutes	Acidaminococcales	Acidaminococcaceae
GGB6612	0	0.919721	0.96973	0.0274305	0.000996926	Bacteria	Proteobacteria	CFGB2404	OFGB2404	FGB2404
GGB9365	8.08118	0.751566	0.932132	0.0080256	0.000995436	Bacteria	Actinobacteria	Coriobacteriia	Eggerthellales	Eggerthellaceae
Luoshenia	0	0.844766	0.934571	-0.0127248	0.000932267	Bacteria	Firmicutes	Clostridia	Eubacteriales	Christensenellaceae
Bittarella	0	0.925189	0.96973	0.0248555	0.000839363	Bacteria	Firmicutes	Clostridia	Eubacteriales	Oscillospiraceae
Turicibacter	0	0.682402	0.907688	-0.00489197	0.000811871	Bacteria	Firmicutes	Erysipelotrichia	Erysipelotrichales	Turicibacteraceae
Lachnoclostridium	-0.351414	0.939526	0.974689	-0.0235929	0.000639163	Bacteria	Firmicutes	Clostridia	Eubacteriales	Lachnospiraceae
Desulfovibrio	0	0.904886	0.965854	-0.011657	0.000505986	Bacteria	Proteobacteria	Deltaproteobacteria	Desulfovibrionales	Desulfovibrionaceae
GGB9524	0	0.888402	0.955846	0.00634174	0.000325906	Bacteria	Firmicutes	CFGB75721	OFGB75721	FGB75721
Bacteria_unclassified	0	0.942378	0.974689	-0.0113127	0.000291584	Bacteria	Bacteria_unclassified	Bacteria_unclassified	Bacteria_unclassified	Bacteria_unclassified
Lachnospira	-0.600943	0.974868	0.984682	0.0200326	0.000221446	Bacteria	Firmicutes	Clostridia	Eubacteriales	Lachnospiraceae
Segatella	0	0.885253	0.955846	-0.00370143	0.000195926	Bacteria	Bacteroidota	Bacteroidia	Bacteroidales	Prevotellaceae
Congzhengia	0	0.967628	0.984682	0.0133316	0.000190532	Bacteria	Firmicutes	Clostridia	Eubacteriales	Oscillospiraceae
GGB9765	0	0.990126	0.993426	-0.0411658	0.000177414	Bacteria	Firmicutes	CFGB38642	OFGB38642	FGB38642
GGB45497	0	0.921996	0.96973	0.00438729	0.000154745	Bacteria	Firmicutes	CFGB77241	OFGB77241	FGB77241
Negativibacillus	0	0.968927	0.984682	-0.00647521	8.87684e-05	Bacteria	Firmicutes	Firmicutes_unclassified	Firmicutes_unclassified	Firmicutes_unclassified
GGB9240	0	0.986213	0.99281	0.0137789	8.30773e-05	Bacteria	Firmicutes	CFGB2918	OFGB2918	FGB2918
GGB4605	0	0.974089	0.984682	0.000139205	1.58713e-06	Bacteria	Firmicutes	CFGB1765	OFGB1765	FGB1765
Massiliimalia	-0.129711	0.999141	0.999141	-0.00384238	1.43432e-06	Bacteria	Firmicutes	Clostridia	Eubacteriales	Oscillospiraceae
