# Supplementary material for: Shotgun metagenomic analysis reveals taxonomic and functional alterations in the gut microbiome across prodromal and symptomatic Lewy body disease
Source: Front Microbiomes. 2026 Jul 15;5:1834726. doi: 10.3389/frmbi.2026.1834726 (PMC13416100; doi:10.3389/frmbi.2026.1834726)
Supplement: Supplementary file 2 [file DataSheet2.zip › Supplementary_tables/Supplementary Table S7.xlsx]

## Sheet: Supplementary Table S7
Supplementary Table S7. Differential abundance analysis of microbial species between iRBD patients and cohabitant controls
Species	log2(fold-change)	p_value	q_value	cohens_d	-log10(p_value)*|cohens_d|	kingdom	phylum	class	order	family	genus
Collinsella_aerofaciens	2.98746	0.000164325	0.0967876	1.20181	4.548	Bacteria	Actinobacteria	Coriobacteriia	Coriobacteriales	Coriobacteriaceae	Collinsella
Anaeromassilibacillus_senegalensis	9.68729	0.00425128	0.357714	1.27841	3.03173	Bacteria	Firmicutes	Clostridia	Eubacteriales	Oscillospiraceae	Anaeromassilibacillus
Luoshenia_tenuis	8.2387	0.00185271	0.272812	1.0684	2.91908	Bacteria	Firmicutes	Clostridia	Eubacteriales	Christensenellaceae	Luoshenia
Blautia_luti	11.7453	0.00307622	0.309508	1.00881	2.53411	Bacteria	Firmicutes	Clostridia	Eubacteriales	Lachnospiraceae	Blautia
Mediterraneibacter_butyricigenes	10.1586	0.000352691	0.103867	0.580758	2.00513	Bacteria	Firmicutes	Clostridia	Eubacteriales	Lachnospiraceae	Mediterraneibacter
Anaerovorax_odorimutans	8.0835	0.00315288	0.309508	0.701505	1.75467	Bacteria	Firmicutes	Clostridia	Eubacteriales	Eubacteriales_Family_XIII_Incertae_Sedis	Anaerovorax
GGB3510_SGB4687	8.55232	0.0154584	0.600751	0.922519	1.67053	Bacteria	Firmicutes	CFGB79245	OFGB79245	FGB79245	GGB3510
Clostridiaceae_unclassified_SGB15090	9.2101	0.0115181	0.600751	0.830484	1.60999	Bacteria	Firmicutes	Clostridia	Eubacteriales	Clostridiaceae	Clostridiaceae_unclassified
GGB9781_SGB66170	10.4649	0.0222106	0.600751	0.877618	1.45109	Bacteria	Firmicutes	CFGB3072	OFGB3072	FGB3072	GGB9781
Enterocloster_clostridioformis	0	0.00995526	0.600751	-0.680034	1.36139	Bacteria	Firmicutes	Clostridia	Eubacteriales	Lachnospiraceae	Enterocloster
Blautia_massiliensis	0.248397	0.0212542	0.600751	0.782675	1.30907	Bacteria	Firmicutes	Clostridia	Eubacteriales	Lachnospiraceae	Blautia
Anaerofustis_stercorihominis	7.28993	0.0134421	0.600751	0.695931	1.30246	Bacteria	Firmicutes	Clostridia	Eubacteriales	Eubacteriaceae	Anaerofustis
Bittarella_massiliensis	0	0.0149937	0.600751	0.686859	1.25289	Bacteria	Firmicutes	Clostridia	Eubacteriales	Oscillospiraceae	Bittarella
Massiliimalia_timonensis	8.27114	0.0276774	0.600751	0.776234	1.20928	Bacteria	Firmicutes	Clostridia	Eubacteriales	Oscillospiraceae	Massiliimalia
GGB3002_SGB3993	0	0.0237617	0.600751	0.702939	1.14166	Bacteria	Firmicutes	CFGB1227	OFGB1227	FGB1227	GGB3002
Anaerobutyricum_soehngenii	0.800943	0.041763	0.600751	0.80645	1.11226	Bacteria	Firmicutes	Clostridia	Eubacteriales	Lachnospiraceae	Anaerobutyricum
Alistipes_indistinctus	9.78232	0.036907	0.600751	0.761393	1.09099	Bacteria	Bacteroidota	Bacteroidia	Bacteroidales	Rikenellaceae	Alistipes
GGB3061_SGB4063	8.52902	0.0521911	0.600751	0.847004	1.0862	Bacteria	Firmicutes	CFGB1262	OFGB1262	FGB1262	GGB3061
GGB9365_SGB14341	9.96581	0.035684	0.600751	0.737602	1.0677	Bacteria	Actinobacteria	Coriobacteriia	Eggerthellales	Eggerthellaceae	GGB9365
Clostridia_bacterium_UC5_1_1D1	-7.59609	0.0195683	0.600751	-0.610833	1.04358	Bacteria	Firmicutes	Clostridia	Clostridia_unclassified	Clostridia_unclassified	Clostridia_unclassified
Bacteroides_ovatus	-0.888514	0.0550188	0.600751	-0.787836	0.99227	Bacteria	Bacteroidota	Bacteroidia	Bacteroidales	Bacteroidaceae	Bacteroides
Bifidobacterium_bifidum	0	0.0291543	0.600751	0.639281	0.981486	Bacteria	Actinobacteria	Actinomycetia	Bifidobacteriales	Bifidobacteriaceae	Bifidobacterium
Cuneatibacter_sp_NSJ_177	9.10506	0.033758	0.600751	0.642741	0.945874	Bacteria	Firmicutes	Clostridia	Eubacteriales	Lachnospiraceae	Cuneatibacter
Clostridiaceae_bacterium	-0.950052	0.0393611	0.600751	-0.643857	0.904576	Bacteria	Firmicutes	Clostridia	Eubacteriales	Clostridiaceae	Clostridiaceae_unclassified
Methanobrevibacter_smithii	2.88984	0.0495374	0.600751	0.683306	0.891761	Archaea	Euryarchaeota	Methanobacteria	Methanobacteriales	Methanobacteriaceae	Methanobrevibacter
GGB3444_SGB4594	6.83522	0.0406406	0.600751	0.59454	0.827029	Bacteria	Firmicutes	Clostridia	Eubacteriales	Lachnospiraceae	GGB3444
Faecalibacterium_prausnitzii	-0.0349871	0.0562461	0.600751	-0.657029	0.821225	Bacteria	Firmicutes	Clostridia	Eubacteriales	Oscillospiraceae	Faecalibacterium
Christensenella_minuta	0	0.0386598	0.600751	0.57936	0.818486	Bacteria	Firmicutes	Clostridia	Eubacteriales	Christensenellaceae	Christensenella
GGB9699_SGB15216	9.60093	0.0424286	0.600751	0.577482	0.792503	Bacteria	Firmicutes	Clostridia	Eubacteriales	Oscillospiraceae	GGB9699
Parabacteroides_goldsteinii	0	0.0742292	0.600751	0.689788	0.779064	Bacteria	Bacteroidota	Bacteroidia	Bacteroidales	Tannerellaceae	Parabacteroides
GGB6613_SGB9347	0	0.0343637	0.600751	-0.526345	0.770517	Bacteria	Proteobacteria	CFGB2404	OFGB2404	FGB2404	GGB6613
Congzhengia_minquanensis	0	0.0245669	0.600751	-0.471112	0.758325	Bacteria	Firmicutes	Clostridia	Eubacteriales	Oscillospiraceae	Congzhengia
GGB9522_SGB14921	9.98743	0.0575608	0.600751	0.610147	0.756506	Bacteria	Firmicutes	CFGB79291	OFGB79291	FGB79291	GGB9522
Barnesiella_intestinihominis	9.48692	0.0305836	0.600751	0.499107	0.755902	Bacteria	Bacteroidota	Bacteroidia	Bacteroidales	Barnesiellaceae	Barnesiella
Enterocloster_bolteae	-7.38891	0.0389408	0.600751	-0.530551	0.747862	Bacteria	Firmicutes	Clostridia	Eubacteriales	Lachnospiraceae	Enterocloster
GGB4605_SGB6376	0	0.023198	0.600751	-0.454814	0.743416	Bacteria	Firmicutes	CFGB1765	OFGB1765	FGB1765	GGB4605
GGB3352_SGB62935	0	0.0617505	0.600751	0.61453	0.743187	Bacteria	Firmicutes	CFGB1374	OFGB1374	FGB1374	GGB3352
Schaalia_SGB17157	0	0.0618023	0.600751	0.609843	0.737298	Bacteria	Actinobacteria	Actinomycetia	Actinomycetales	Actinomycetaceae	Schaalia
Faecalibacillus_intestinalis	11.1431	0.0584671	0.600751	0.590171	0.727733	Bacteria	Firmicutes	Erysipelotrichia	Erysipelotrichales	Erysipelotrichaceae	Faecalibacillus
GGB3653_SGB4964	-0.465309	0.0399073	0.600751	-0.504718	0.706074	Bacteria	Firmicutes	Clostridia	Eubacteriales	Lachnospiraceae	GGB3653
GGB43675_SGB61016	0	0.0160304	0.600751	0.386081	0.693036	Bacteria	Firmicutes	CFGB79326	OFGB79326	FGB79326	GGB43675
Rikenellaceae_bacterium	-9.22711	0.0860008	0.603029	-0.648642	0.691126	Bacteria	Bacteroidota	Bacteroidia	Bacteroidales	Rikenellaceae	Rikenellaceae_unclassified
Oliverpabstia_intestinalis	0.576608	0.0294995	0.600751	0.451612	0.691051	Bacteria	Firmicutes	Clostridia	Eubacteriales	Lachnospiraceae	Oliverpabstia
GGB9781_SGB15402	9.93669	0.106496	0.611946	0.699905	0.680775	Bacteria	Firmicutes	CFGB3072	OFGB3072	FGB3072	GGB9781
Christensenellaceae_bacterium	0	0.0900604	0.611946	0.631646	0.660364	Bacteria	Firmicutes	Clostridia	Eubacteriales	Christensenellaceae	Christensenellaceae_unclassified
Bifidobacterium_pseudocatenulatum	0	0.0762567	0.600751	0.579275	0.647469	Bacteria	Actinobacteria	Actinomycetia	Bifidobacteriales	Bifidobacteriaceae	Bifidobacterium
GGB2653_SGB3574	9.63247	0.0334227	0.600751	0.431989	0.637598	Bacteria	Firmicutes	CFGB1011	OFGB1011	FGB1011	GGB2653
GGB9758_SGB15368	0	0.0407234	0.600751	-0.457472	0.635957	Bacteria	Firmicutes	CFGB38642	OFGB38642	FGB38642	GGB9758
Bacteroides_cellulosilyticus	0	0.0795807	0.600751	-0.570887	0.627515	Bacteria	Bacteroidota	Bacteroidia	Bacteroidales	Bacteroidaceae	Bacteroides
GGB45432_SGB63101	0.684436	0.0508522	0.600751	0.482531	0.624246	Bacteria	Actinobacteria	Coriobacteriia	Eggerthellales	Eggerthellaceae	GGB45432
GGB55957_SGB77276	0	0.0473186	0.600751	-0.470995	0.624053	Bacteria	Firmicutes	Clostridia	Eubacteriales	Lachnospiraceae	GGB55957
GGB3256_SGB4303	11.7772	0.0516745	0.600751	0.479659	0.617188	Bacteria	Firmicutes	CFGB14936	OFGB14936	FGB14936	GGB3256
Bacteroides_uniformis	-0.382569	0.0719604	0.600751	-0.537578	0.614401	Bacteria	Bacteroidota	Bacteroidia	Bacteroidales	Bacteroidaceae	Bacteroides
GGB34797_SGB14322	0	0.0738946	0.600751	0.542698	0.614002	Bacteria	Actinobacteria	CFGB12107	OFGB12107	FGB12107	GGB34797
GGB9760_SGB15374	8.53959	0.115519	0.611946	0.6532	0.612275	Bacteria	Firmicutes	Clostridia	Eubacteriales	Eubacteriales_unclassified	GGB9760
Lachnospiraceae_bacterium_AM48_27BH	0	0.116363	0.611946	-0.650633	0.607811	Bacteria	Firmicutes	Clostridia	Eubacteriales	Lachnospiraceae	Lachnospiraceae_unclassified
Lacticaseibacillus_paracasei	0	0.0492565	0.600751	0.456209	0.59651	Bacteria	Firmicutes	Bacilli	Lactobacillales	Lactobacillaceae	Lacticaseibacillus
GGB6601_SGB9333	0	0.111889	0.611946	-0.620342	0.590077	Bacteria	Proteobacteria	CFGB2403	OFGB2403	FGB2403	GGB6601
GGB32900_SGB53446	1.9791	0.0797525	0.600751	0.535158	0.58774	Bacteria	Firmicutes	Clostridia	Eubacteriales	Oscillospiraceae	GGB32900
Blautia_caecimuris	-8.59148	0.0795346	0.600751	-0.533534	0.58659	Bacteria	Firmicutes	Clostridia	Eubacteriales	Lachnospiraceae	Blautia
GGB9730_SGB15291	9.78982	0.0471026	0.600751	0.441583	0.585961	Bacteria	Firmicutes	Clostridia	Eubacteriales	Oscillospiraceae	GGB9730
Eisenbergiella_massiliensis	0	0.072051	0.600751	-0.512403	0.585349	Bacteria	Firmicutes	Clostridia	Eubacteriales	Lachnospiraceae	Eisenbergiella
Agathobaculum_butyriciproducens	-0.533275	0.0678212	0.600751	-0.500314	0.584684	Bacteria	Firmicutes	Clostridia	Eubacteriales	Oscillospiraceae	Agathobaculum
Clostridiales_bacterium_Marseille_P2846	0	0.00165405	0.272812	0.208067	0.578729	Bacteria	Firmicutes	Clostridia	Eubacteriales	Eubacteriales_unclassified	Eubacteriales_unclassified
GGB41473_SGB58537	0	0.0279825	0.600751	0.365769	0.568081	Bacteria	Firmicutes	Clostridia	Eubacteriales	Lachnospiraceae	GGB41473
Christensenella_timonensis	0	0.109406	0.611946	0.589205	0.566201	Bacteria	Firmicutes	Clostridia	Eubacteriales	Christensenellaceae	Christensenella
Longicatena_caecimuris	0	0.0846559	0.600751	-0.525697	0.563728	Bacteria	Firmicutes	Erysipelotrichia	Erysipelotrichales	Erysipelotrichaceae	Longicatena
Actinomyces_sp_ICM47	0	0.111913	0.611946	-0.577666	0.549429	Bacteria	Actinobacteria	Actinomycetia	Actinomycetales	Actinomycetaceae	Actinomyces
bacterium_210820_DFI_6_37	0	0.106085	0.611946	0.563665	0.549205	Bacteria	Bacteria_unclassified	Bacteria_unclassified	Bacteria_unclassified	Bacteria_unclassified	Bacteria_unclassified
Leuconostoc_carnosum	0	0.0188826	0.600751	-0.316228	0.545157	Bacteria	Firmicutes	Bacilli	Lactobacillales	Lactobacillaceae	Leuconostoc
GGB9707_SGB15229	0	0.064332	0.600751	0.449521	0.535637	Bacteria	Firmicutes	Clostridia	Eubacteriales	Oscillospiraceae	GGB9707
Marvinbryantia_SGB4691	0	0.0747098	0.600751	-0.467274	0.526441	Bacteria	Firmicutes	Clostridia	Eubacteriales	Lachnospiraceae	Marvinbryantia
Gordonibacter_pamelaeae	8.43167	0.104996	0.611946	0.534923	0.523597	Bacteria	Actinobacteria	Coriobacteriia	Eggerthellales	Eggerthellaceae	Gordonibacter
GGB3304_SGB4365	0	0.0786637	0.600751	0.473107	0.522417	Bacteria	Firmicutes	CFGB1354	OFGB1354	FGB1354	GGB3304
Streptococcus_sanguinis	0	0.0545117	0.600751	-0.413061	0.521906	Bacteria	Firmicutes	Bacilli	Lactobacillales	Streptococcaceae	Streptococcus
Intestinimonas_massiliensis	0	0.123696	0.617433	0.574991	0.521887	Bacteria	Firmicutes	Clostridia	Eubacteriales	Eubacteriales_unclassified	Intestinimonas
GGB2982_SGB3964	8.58904	0.0721571	0.600751	0.455438	0.519984	Bacteria	Firmicutes	CFGB1217	OFGB1217	FGB1217	GGB2982
GGB9524_SGB14923	0	0.147197	0.623849	-0.617001	0.513406	Bacteria	Firmicutes	CFGB75721	OFGB75721	FGB75721	GGB9524
GGB3277_SGB4327	0	0.0719053	0.600751	0.447725	0.511856	Bacteria	Firmicutes	Clostridia	Eubacteriales	Eubacteriaceae	GGB3277
Ruminococcus_sp_AF41_9	0	0.0438848	0.600751	-0.376992	0.511836	Bacteria	Firmicutes	Clostridia	Eubacteriales	Oscillospiraceae	Ruminococcus
GGB9786_SGB15409	0	0.115855	0.611946	0.546151	0.511244	Bacteria	Firmicutes	CFGB3072	OFGB3072	FGB3072	GGB9786
Enterocloster_lavalensis	0	0.0584806	0.600751	-0.413645	0.510019	Bacteria	Firmicutes	Clostridia	Eubacteriales	Lachnospiraceae	Enterocloster
Mediterraneibacter_massiliensis	0	0.141083	0.623849	-0.596478	0.507319	Bacteria	Firmicutes	Clostridia	Eubacteriales	Lachnospiraceae	Mediterraneibacter
GGB52130_SGB14966	0	0.0784928	0.600751	0.456011	0.50397	Bacteria	Firmicutes	CFGB3047	OFGB3047	FGB3047	GGB52130
Yanshouia_hominis	0	0.139123	0.623849	0.585514	0.501553	Bacteria	Firmicutes	Clostridia	Eubacteriales	Oscillospiraceae	Yanshouia
GGB4599_SGB6362	0	0.111094	0.611946	0.519991	0.496232	Bacteria	Firmicutes	CFGB1765	OFGB1765	FGB1765	GGB4599
Alistipes_timonensis	0	0.0808797	0.600751	0.453576	0.495378	Bacteria	Bacteroidota	Bacteroidia	Bacteroidales	Rikenellaceae	Alistipes
Clostridium_saccharogumia	0	0.103482	0.611946	-0.496362	0.488985	Bacteria	Firmicutes	Erysipelotrichia	Erysipelotrichales	Erysipelotrichaceae	Erysipelatoclostridium
GGB9509_SGB14906	0	0.115711	0.611946	-0.519346	0.486432	Bacteria	Firmicutes	Firmicutes_unclassified	Firmicutes_unclassified	Firmicutes_unclassified	GGB9509
Holdemania_sp_1001095H_141210_F2	0	0.0978954	0.611946	0.481554	0.486002	Bacteria	Firmicutes	Erysipelotrichia	Erysipelotrichales	Erysipelotrichaceae	Holdemania
GGB79087_SGB105683	0	0.156082	0.623849	0.596043	0.480796	Bacteria	Firmicutes	CFGB3072	OFGB3072	FGB3072	GGB79087
Holdemania_filiformis	7.56882	0.139183	0.623849	0.561407	0.480796	Bacteria	Firmicutes	Erysipelotrichia	Erysipelotrichales	Erysipelotrichaceae	Holdemania
GGB9775_SGB15395	0	0.109363	0.611946	-0.498019	0.478661	Bacteria	Firmicutes	CFGB3070	OFGB3070	FGB3070	GGB9775
Erysipelatoclostridium_ramosum	0	0.114703	0.611946	-0.504745	0.474675	Bacteria	Firmicutes	Erysipelotrichia	Erysipelotrichales	Erysipelotrichaceae	Erysipelatoclostridium
Enterocloster_aldenensis	0	0.104278	0.611946	-0.481869	0.473103	Bacteria	Firmicutes	Clostridia	Eubacteriales	Lachnospiraceae	Enterocloster
Streptococcus_australis	0	0.13857	0.623849	-0.548929	0.471163	Bacteria	Firmicutes	Bacilli	Lactobacillales	Streptococcaceae	Streptococcus
GGB3677_SGB4990	0	0.101089	0.611946	-0.469698	0.46749	Bacteria	Firmicutes	Clostridia	Eubacteriales	Lachnospiraceae	GGB3677
Blautia_sp_OF03_15BH	8.17451	0.0819373	0.600751	0.427086	0.464037	Bacteria	Firmicutes	Clostridia	Eubacteriales	Lachnospiraceae	Blautia
Turicibacter_bilis	7.73603	0.0976495	0.611946	0.453428	0.458112	Bacteria	Firmicutes	Erysipelotrichia	Erysipelotrichales	Turicibacteraceae	Turicibacter
Bacteroides_xylanisolvens	-1.09774	0.118096	0.615561	-0.493669	0.458009	Bacteria	Bacteroidota	Bacteroidia	Bacteroidales	Bacteroidaceae	Bacteroides
GGB4569_SGB6310	0	0.083187	0.600751	-0.419545	0.453085	Bacteria	Firmicutes	CFGB1765	OFGB1765	FGB1765	GGB4569
Merdimonas_faecis	0	0.0992655	0.611946	0.450686	0.452129	Bacteria	Firmicutes	Clostridia	Eubacteriales	Lachnospiraceae	Merdimonas
Massilistercora_timonensis	-0.0423501	0.0876832	0.607593	0.426679	0.451036	Bacteria	Firmicutes	Clostridia	Eubacteriales	Eubacteriales_unclassified	Massilistercora
Butyricimonas_virosa	0	0.0993436	0.611946	-0.444962	0.446234	Bacteria	Bacteroidota	Bacteroidia	Bacteroidales	Odoribacteraceae	Butyricimonas
GGB4239_SGB5731	0	0.10854	0.611946	0.462482	0.446022	Bacteria	Firmicutes	Negativicutes	Acidaminococcales	Acidaminococcaceae	GGB4239
Clostridiaceae_bacterium_Marseille_Q4149	0	0.141221	0.623849	-0.516982	0.439487	Bacteria	Firmicutes	Clostridia	Eubacteriales	Clostridiaceae	Clostridiaceae_unclassified
Clostridium_leptum	0.310168	0.0770089	0.600751	0.392713	0.437269	Bacteria	Firmicutes	Clostridia	Eubacteriales	Oscillospiraceae	Oscillospiraceae_unclassified
Enterococcus_faecalis	0	0.105495	0.611946	0.43251	0.422462	Bacteria	Firmicutes	Bacilli	Lactobacillales	Enterococcaceae	Enterococcus
Lentihominibacter_faecis	0.67293	0.130307	0.623849	0.4748	0.420213	Bacteria	Firmicutes	Clostridia	Eubacteriales	Eubacteriales_Family_XIII_Incertae_Sedis	Lentihominibacter
GGB3534_SGB4722	0	0.113702	0.611946	-0.44452	0.419729	Bacteria	Firmicutes	Clostridia	Eubacteriales	Lachnospiraceae	GGB3534
GGB33544_SGB53490	0	0.168408	0.623849	0.527587	0.408161	Bacteria	Firmicutes	CFGB3070	OFGB3070	FGB3070	GGB33544
Faecalibacillus_faecis	0	0.153728	0.623849	-0.500544	0.407066	Bacteria	Firmicutes	Erysipelotrichia	Erysipelotrichales	Erysipelotrichaceae	Faecalibacillus
Mediterraneibacter_faecis	0.804202	0.0546812	0.600751	0.321266	0.405489	Bacteria	Firmicutes	Clostridia	Eubacteriales	Lachnospiraceae	Mediterraneibacter
Phocaeicola_dorei	-1.19171	0.12164	0.617433	-0.44077	0.403272	Bacteria	Bacteroidota	Bacteroidia	Bacteroidales	Bacteroidaceae	Phocaeicola
Clostridium_symbiosum	0	0.126394	0.622636	-0.445515	0.400194	Bacteria	Firmicutes	Clostridia	Eubacteriales	Lachnospiraceae	Lachnoclostridium
GGB48165_SGB66168	0	0.178519	0.635702	0.534635	0.400076	Bacteria	Firmicutes	CFGB45503	OFGB45503	FGB45503	GGB48165
GGB2987_SGB3969	0	0.120136	0.617433	0.422546	0.38888	Bacteria	Firmicutes	Clostridia	Eubacteriales	Eubacteriales_Family_XIII_Incertae_Sedis	GGB2987
Dielma_fastidiosa	0	0.138674	0.623849	-0.452618	0.388348	Bacteria	Firmicutes	Erysipelotrichia	Erysipelotrichales	Erysipelotrichaceae	Dielma
Bacteroides_nordii	0	0.155941	0.623849	-0.474202	0.3827	Bacteria	Bacteroidota	Bacteroidia	Bacteroidales	Bacteroidaceae	Bacteroides
GGB2998_SGB3988	0	0.132928	0.623849	-0.432569	0.379096	Bacteria	Firmicutes	CFGB1226	OFGB1226	FGB1226	GGB2998
GGB3602_SGB4865	0	0.0711455	0.600751	0.329168	0.377836	Bacteria	Firmicutes	Clostridia	Eubacteriales	Lachnospiraceae	GGB3602
Cloacibacillus_evryensis	0	0.167801	0.623849	0.480771	0.372696	Bacteria	Synergistetes	Synergistia	Synergistales	Synergistaceae	Cloacibacillus
Bacteroides_finegoldii	0	0.0580692	0.600751	0.300504	0.37144	Bacteria	Bacteroidota	Bacteroidia	Bacteroidales	Bacteroidaceae	Bacteroides
Granulicatella_SGB8255	0	0.162882	0.623849	-0.467411	0.368379	Bacteria	Firmicutes	Bacilli	Lactobacillales	Carnobacteriaceae	Granulicatella
Mediterraneibacter_sp_NSJ_151	0	0.164752	0.623849	0.468906	0.367233	Bacteria	Firmicutes	Clostridia	Eubacteriales	Lachnospiraceae	Mediterraneibacter
GGB3550_SGB4747	0	0.200028	0.635702	0.525428	0.367227	Bacteria	Firmicutes	Clostridia	Eubacteriales	Clostridiaceae	GGB3550
Bacteroides_salyersiae	0	0.0733892	0.600751	-0.322609	0.365957	Bacteria	Bacteroidota	Bacteroidia	Bacteroidales	Bacteroidaceae	Bacteroides
GGB3722_SGB5050	0	0.144957	0.623849	0.436124	0.365804	Bacteria	Firmicutes	Clostridia	Eubacteriales	Eubacteriaceae	GGB3722
GGB9623_SGB15075	0	0.151359	0.623849	0.444461	0.364454	Bacteria	Firmicutes	Clostridia	Eubacteriales	Oscillospiraceae	GGB9623
GGB3730_SGB5060	0	0.164468	0.623849	0.464676	0.364268	Bacteria	Firmicutes	CFGB1473	OFGB1473	FGB1473	GGB3730
GGB2998_SGB3989	0	0.174028	0.635702	-0.47426	0.360144	Bacteria	Firmicutes	CFGB1226	OFGB1226	FGB1226	GGB2998
Simiaoa_sunii	0	0.159759	0.623849	0.449262	0.357853	Bacteria	Firmicutes	Clostridia	Eubacteriales	Lachnospiraceae	Simiaoa
GGB33512_SGB15201	0	0.135769	0.623849	0.411602	0.356941	Bacteria	Firmicutes	CFGB3054	OFGB3054	FGB3054	GGB33512
GGB9694_SGB15204	0	0.186642	0.635702	0.486569	0.354704	Bacteria	Firmicutes	CFGB3054	OFGB3054	FGB3054	GGB9694
GGB3321_SGB4394	0	0.165251	0.623849	-0.451927	0.353342	Bacteria	Firmicutes	CFGB1359	OFGB1359	FGB1359	GGB3321
Phascolarctobacterium_succinatutens	0	0.128389	0.623849	0.393451	0.35075	Bacteria	Firmicutes	Negativicutes	Acidaminococcales	Acidaminococcaceae	Phascolarctobacterium
Alistipes_onderdonkii	-1.43322	0.279102	0.662867	-0.630486	0.349439	Bacteria	Bacteroidota	Bacteroidia	Bacteroidales	Rikenellaceae	Alistipes
Roseburia_hominis	-0.809863	0.156978	0.623849	-0.428417	0.344516	Bacteria	Firmicutes	Clostridia	Eubacteriales	Lachnospiraceae	Roseburia
Eggerthella_lenta	-0.724911	0.0843541	0.600751	-0.320651	0.344345	Bacteria	Actinobacteria	Coriobacteriia	Eggerthellales	Eggerthellaceae	Eggerthella
Guopingia_tenuis	0	0.197038	0.635702	0.48541	0.342432	Bacteria	Firmicutes	Clostridia	Eubacteriales	Christensenellaceae	Guopingia
GGB9185_SGB14124	0	0.165311	0.623849	0.436614	0.3413	Bacteria	Firmicutes	CFGB2881	OFGB2881	FGB2881	GGB9185
Kineothrix_SGB4886	0	0.0982554	0.611946	0.337226	0.339804	Bacteria	Firmicutes	Clostridia	Eubacteriales	Lachnospiraceae	Kineothrix
Qiania_dongpingensis	0	0.194985	0.635702	0.474167	0.336658	Bacteria	Firmicutes	Clostridia	Eubacteriales	Lachnospiraceae	Qiania
Christensenella_sp_Marseille_P3954	0	0.184611	0.635702	0.45838	0.336333	Bacteria	Firmicutes	Clostridia	Eubacteriales	Christensenellaceae	Christensenella
GGB9770_SGB15390	9.71726	0.0808664	0.600751	0.307036	0.335355	Bacteria	Firmicutes	CFGB3069	OFGB3069	FGB3069	GGB9770
GGB9342_SGB14306	0	0.247824	0.648749	0.547067	0.331444	Bacteria	Firmicutes	CFGB2982	OFGB2982	FGB2982	GGB9342
GGB9770_SGB73065	0	0.197007	0.635702	-0.468889	0.33081	Bacteria	Firmicutes	CFGB3069	OFGB3069	FGB3069	GGB9770
Actinomyces_oris	0	0.152944	0.623849	0.401834	0.327683	Bacteria	Actinobacteria	Actinomycetia	Actinomycetales	Actinomycetaceae	Actinomyces
Parasutterella_SGB9260	0	0.176367	0.635702	-0.431297	0.325019	Bacteria	Proteobacteria	Betaproteobacteria	Burkholderiales	Sutterellaceae	Parasutterella
GGB9063_SGB13982	0	0.209147	0.635702	-0.474307	0.322315	Bacteria	Firmicutes	CFGB2834	OFGB2834	FGB2834	GGB9063
GGB9343_SGB14307	0	0.182561	0.635702	0.429181	0.316989	Bacteria	Firmicutes	CFGB2983	OFGB2983	FGB2983	GGB9343
Lachnospiraceae_bacterium_OM04_12BH	0	0.213147	0.635702	0.472014	0.316873	Bacteria	Firmicutes	Clostridia	Eubacteriales	Lachnospiraceae	Lachnospiraceae_unclassified
Monoglobus_pectinilyticus	-9.34335	0.229479	0.643077	-0.494968	0.316412	Bacteria	Firmicutes	Clostridia	Eubacteriales	Oscillospiraceae	Monoglobus
Alistipes_communis	9.99453	0.189783	0.635702	0.432354	0.312049	Bacteria	Bacteroidota	Bacteroidia	Bacteroidales	Rikenellaceae	Alistipes
Veillonella_parvula	0	0.165021	0.623849	-0.397288	0.310862	Bacteria	Firmicutes	Negativicutes	Veillonellales	Veillonellaceae	Veillonella
Phocaeicola_vulgatus	-0.329093	0.225002	0.640223	-0.477569	0.309376	Bacteria	Bacteroidota	Bacteroidia	Bacteroidales	Bacteroidaceae	Phocaeicola
Veillonella_atypica	0	0.210497	0.635702	-0.455484	0.308251	Bacteria	Firmicutes	Negativicutes	Veillonellales	Veillonellaceae	Veillonella
Bacteroides_thetaiotaomicron	-0.678521	0.237807	0.643077	-0.493032	0.307542	Bacteria	Bacteroidota	Bacteroidia	Bacteroidales	Bacteroidaceae	Bacteroides
Hydrogeniiclostridium_mannosilyticum	0	0.213658	0.635702	0.453949	0.304273	Bacteria	Firmicutes	Clostridia	Eubacteriales	Oscillospiraceae	Hydrogeniiclostridium
GGB9452_SGB14843	0	0.191429	0.635702	0.422172	0.303117	Bacteria	Firmicutes	Clostridia	Eubacteriales	Oscillospiraceae	GGB9452
Rothia_mucilaginosa	0	0.203253	0.635702	-0.437876	0.302994	Bacteria	Actinobacteria	Actinomycetia	Micrococcales	Micrococcaceae	Rothia
Parabacteroides_johnsonii	0	0.201545	0.635702	-0.434676	0.302373	Bacteria	Bacteroidota	Bacteroidia	Bacteroidales	Tannerellaceae	Parabacteroides
GGB34900_SGB14891	7.71675	0.151601	0.623849	0.36539	0.299363	Bacteria	Firmicutes	CFGB77202	OFGB77202	FGB77202	GGB34900
GGB9813_SGB15447	0	0.114505	0.611946	0.316228	0.297625	Bacteria	Proteobacteria	Deltaproteobacteria	Desulfovibrionales	Desulfovibrionaceae	GGB9813
GGB9237_SGB14179	0	0.217171	0.635702	0.447086	0.296507	Bacteria	Firmicutes	Clostridia	Eubacteriales	Oscillospiraceae	GGB9237
GGB9533_SGB14936	0	0.218017	0.635702	0.44715	0.295794	Bacteria	Firmicutes	CFGB3038	OFGB3038	FGB3038	GGB9533
GGB3576_SGB4784	0	0.224444	0.640223	0.450767	0.292499	Bacteria	Firmicutes	Clostridia	Eubacteriales	Lachnospiraceae	GGB3576
GGB3303_SGB4364	0	0.213535	0.635702	0.433013	0.290349	Bacteria	Firmicutes	CFGB4648	OFGB4648	FGB4648	GGB3303
Neglectibacter_timonensis	1.75934	0.126853	0.622636	0.32267	0.289338	Bacteria	Firmicutes	Clostridia	Eubacteriales	Oscillospiraceae	Neglectibacter
Roseburia_sp_AF02_12	7.92438	0.161492	0.623849	0.364977	0.289006	Bacteria	Firmicutes	Clostridia	Eubacteriales	Lachnospiraceae	Roseburia
Sutterella_wadsworthensis	0	0.122113	0.617433	0.316228	0.288791	Bacteria	Proteobacteria	Betaproteobacteria	Burkholderiales	Sutterellaceae	Sutterella
GGB51959_SGB72479	0	0.242866	0.643077	0.468723	0.288093	Bacteria	Actinobacteria	Coriobacteriia	Coriobacteriales	Coriobacteriaceae	GGB51959
Lachnoclostridium_sp_An131	0	0.239454	0.643077	0.463073	0.287466	Bacteria	Firmicutes	Clostridia	Eubacteriales	Lachnospiraceae	Lachnoclostridium
Clostridiales_bacterium	0	0.161903	0.623849	0.363537	0.287465	Bacteria	Firmicutes	Clostridia	Eubacteriales	Eubacteriales_unclassified	Eubacteriales_unclassified
GGB9091_SGB14020	0	0.220997	0.638636	-0.435348	0.28542	Bacteria	Firmicutes	CFGB2840	OFGB2840	FGB2840	GGB9091
Eubacteriaceae_bacterium	10.0943	0.207	0.635702	0.416921	0.285186	Bacteria	Firmicutes	Clostridia	Eubacteriales	Eubacteriaceae	Eubacteriaceae_unclassified
Butyricicoccus_intestinisimiae	0	0.2511	0.650512	0.473428	0.284129	Bacteria	Firmicutes	Clostridia	Eubacteriales	Clostridiaceae	Butyricicoccus
Lachnospiraceae_bacterium_EP_SM_12S_S03	0	0.221764	0.638636	-0.43334	0.283452	Bacteria	Firmicutes	Clostridia	Eubacteriales	Lachnospiraceae	Lachnospiraceae_unclassified
GGB1266_SGB1699	0	0.238726	0.643077	-0.455156	0.283152	Bacteria	Bacteroidota	CFGB4405	OFGB4405	FGB4405	GGB1266
GGB3819_SGB5184	0	0.0103636	0.600751	0.142454	0.282698	Bacteria	Firmicutes	Clostridia	Eubacteriales	Lachnospiraceae	GGB3819
GGB5980_SGB8599	0	0.201352	0.635702	-0.404921	0.281843	Bacteria	Candidatus_Melainabacteria	CFGB2106	OFGB2106	FGB2106	GGB5980
Actinobaculum_sp_oral_taxon_183	0	0.234095	0.643077	0.443836	0.279886	Bacteria	Actinobacteria	Actinomycetia	Actinomycetales	Actinomycetaceae	Actinobaculum
GGB9537_SGB14940	0	0.244072	0.643077	0.456595	0.279657	Bacteria	Firmicutes	CFGB3038	OFGB3038	FGB3038	GGB9537
Intestinimonas_sp_MSJ_38	0	0.206149	0.635702	0.407418	0.279414	Bacteria	Firmicutes	Clostridia	Eubacteriales	Eubacteriales_unclassified	Intestinimonas
Neobittarella_massiliensis	0	0.123493	0.617433	-0.304088	0.27622	Bacteria	Firmicutes	Clostridia	Eubacteriales	Oscillospiraceae	Neobittarella
Collinsella_tanakaei	0	0.177042	0.635702	-0.366189	0.275346	Bacteria	Actinobacteria	Coriobacteriia	Coriobacteriales	Coriobacteriaceae	Collinsella
Clostridium_sp_Marseille_P3244	7.20924	0.207912	0.635702	0.398301	0.271689	Bacteria	Firmicutes	Clostridia	Eubacteriales	Clostridiaceae	Clostridium
Faecalicatena_fissicatena	-10.3077	0.274725	0.662178	-0.480882	0.269824	Bacteria	Firmicutes	Clostridia	Eubacteriales	Lachnospiraceae	Faecalicatena
Veillonella_dispar	0	0.211197	0.635702	-0.39844	0.269072	Bacteria	Firmicutes	Negativicutes	Veillonellales	Veillonellaceae	Veillonella
GGB38744_SGB14842	0.237981	0.110211	0.611946	0.27933	0.267535	Bacteria	Firmicutes	Clostridia	Eubacteriales	Oscillospiraceae	GGB38744
GGB52106_SGB72838	0	0.145796	0.623849	0.316228	0.264447	Bacteria	Firmicutes	CFGB30328	OFGB30328	FGB30328	GGB52106
Phocaeicola_plebeius	0	0.149237	0.623849	0.316228	0.261243	Bacteria	Bacteroidota	Bacteroidia	Bacteroidales	Bacteroidaceae	Phocaeicola
GGB3583_SGB4799	0	0.233007	0.643077	0.40749	0.257791	Bacteria	Firmicutes	Clostridia	Eubacteriales	Lachnospiraceae	GGB3583
Clostridiaceae_unclassified_SGB4771	0	0.153223	0.623849	-0.316228	0.257623	Bacteria	Firmicutes	Clostridia	Eubacteriales	Clostridiaceae	Clostridiaceae_unclassified
GGB9715_SGB15266	0	0.269783	0.653917	0.451454	0.256871	Bacteria	Firmicutes	Clostridia	Eubacteriales	Oscillospiraceae	GGB9715
Clostridium_sp_AM33_3	0	0.264829	0.653917	-0.444689	0.256601	Bacteria	Firmicutes	Clostridia	Eubacteriales	Clostridiaceae	Clostridium
Clostridium_sp_AF20_17LB	0	0.285685	0.672625	-0.467676	0.254469	Bacteria	Firmicutes	Clostridia	Eubacteriales	Clostridiaceae	Clostridium
Akkermansia_sp_KLE1798	0	0.0814793	0.600751	-0.233057	0.253788	Bacteria	Verrucomicrobia	Verrucomicrobiae	Verrucomicrobiales	Akkermansiaceae	Akkermansia
Blautia_SGB4815	0.782906	0.149671	0.623849	0.306559	0.25287	Bacteria	Firmicutes	Clostridia	Eubacteriales	Lachnospiraceae	Blautia
Dorea_formicigenerans	0.118878	0.204192	0.635702	0.36554	0.252209	Bacteria	Firmicutes	Clostridia	Eubacteriales	Lachnospiraceae	Dorea
Clostridium_saudiense	0	0.209793	0.635702	0.36872	0.250069	Bacteria	Firmicutes	Clostridia	Eubacteriales	Clostridiaceae	Clostridium
Streptococcus_mitis	0	0.257291	0.650512	-0.422805	0.249275	Bacteria	Firmicutes	Bacilli	Lactobacillales	Streptococcaceae	Streptococcus
Anaerofilum_hominis	0	0.240029	0.643077	0.396259	0.245576	Bacteria	Firmicutes	Clostridia	Eubacteriales	Oscillospiraceae	Anaerofilum
Enorma_massiliensis	0	0.234512	0.643077	0.389842	0.245536	Bacteria	Actinobacteria	Coriobacteriia	Coriobacteriales	Coriobacteriaceae	Enorma
GGB36267_SGB14177	0	0.017654	0.600751	-0.138014	0.24196	Bacteria	Firmicutes	CFGB2915	OFGB2915	FGB2915	GGB36267
GGB3175_SGB4191	0	0.323361	0.690001	0.488935	0.239731	Bacteria	Firmicutes	CFGB1325	OFGB1325	FGB1325	GGB3175
Anaerotruncus_rubiinfantis	0	0.222276	0.638636	0.36381	0.237607	Bacteria	Firmicutes	Clostridia	Eubacteriales	Oscillospiraceae	Anaerotruncus
GGB6649_SGB9391	0	0.313729	0.690001	0.470559	0.236901	Bacteria	Proteobacteria	Betaproteobacteria	Burkholderiales	Oxalobacteraceae	GGB6649
Zhenpiania_hominis	0.28801	0.215878	0.635702	0.355696	0.23682	Bacteria	Firmicutes	Clostridia	Eubacteriales	Eubacteriales_Family_XIII_Incertae_Sedis	Zhenpiania
GGB9266_SGB14216	0	0.313434	0.690001	0.469216	0.236416	Bacteria	Firmicutes	CFGB2936	OFGB2936	FGB2936	GGB9266
Lachnospiraceae_bacterium_OF09_6	0	0.28226	0.667675	0.430134	0.236295	Bacteria	Firmicutes	Clostridia	Eubacteriales	Lachnospiraceae	Lachnospiraceae_unclassified
Alistipes_SGB2300	0	0.178997	0.635702	-0.316228	0.236271	Bacteria	Bacteroidota	Bacteroidia	Bacteroidales	Rikenellaceae	Alistipes
GGB4723_SGB6540	0	0.313356	0.690001	0.467691	0.235698	Bacteria	Firmicutes	CFGB1780	OFGB1780	FGB1780	GGB4723
GGB9619_SGB15066	0	0.398503	0.723006	0.583467	0.233135	Bacteria	Firmicutes	Clostridia	Eubacteriales	Oscillospiraceae	GGB9619
Schaalia_SGB17153	0	0.13995	0.623849	-0.271333	0.231725	Bacteria	Actinobacteria	Actinomycetia	Actinomycetales	Actinomycetaceae	Schaalia
Slackia_piriformis	0	0.320321	0.690001	-0.468497	0.231632	Bacteria	Actinobacteria	Coriobacteriia	Eggerthellales	Eggerthellaceae	Slackia
Clostridium_innocuum	-8.09877	0.203807	0.635702	-0.331497	0.228992	Bacteria	Firmicutes	Erysipelotrichia	Erysipelotrichales	Erysipelotrichaceae	Erysipelatoclostridium
bacterium_210917_DFI_7_65	0	0.309774	0.690001	-0.446461	0.227228	Bacteria	Bacteria_unclassified	Bacteria_unclassified	Bacteria_unclassified	Bacteria_unclassified	Bacteria_unclassified
GGB9595_SGB15019	0	0.334728	0.690001	0.471044	0.223891	Bacteria	Firmicutes	Clostridia	Eubacteriales	Oscillospiraceae	GGB9595
Lachnospira_pectinoschiza	-0.801817	0.233216	0.643077	-0.349672	0.221077	Bacteria	Firmicutes	Clostridia	Eubacteriales	Lachnospiraceae	Lachnospira
Christensenella_hongkongensis	0	0.214294	0.635702	0.329381	0.220352	Bacteria	Firmicutes	Clostridia	Eubacteriales	Christensenellaceae	Christensenella
GGB9412_SGB14768	0	0.201387	0.635702	-0.316228	0.220085	Bacteria	Actinobacteria	CFGB2992	OFGB2992	FGB2992	GGB9412
GGB3538_SGB4728	0	0.244566	0.643077	-0.358459	0.219235	Bacteria	Firmicutes	Clostridia	Eubacteriales	Lachnospiraceae	GGB3538
Eubacterium_rectale	-0.0906828	0.268387	0.653917	-0.382787	0.218662	Bacteria	Firmicutes	Clostridia	Eubacteriales	Lachnospiraceae	Lachnospiraceae_unclassified
Dialister_invisus	0	0.339401	0.690001	0.465135	0.218282	Bacteria	Firmicutes	Negativicutes	Veillonellales	Veillonellaceae	Dialister
GGB51139_SGB71360	0	0.14735	0.623849	0.255989	0.212893	Bacteria	Firmicutes	CFGB77566	OFGB77566	FGB77566	GGB51139
GGB27848_SGB40282	0	0.326279	0.690001	0.437681	0.212893	Bacteria	Bacteroidota	Bacteroidia	Bacteroidales	Muribaculaceae	GGB27848
GGB9291_SGB14248	0	0.326433	0.690001	0.437426	0.212679	Bacteria	Firmicutes	CFGB2950	OFGB2950	FGB2950	GGB9291
Faecalibacterium_sp_HTFF	0.381991	0.259563	0.650512	-0.360744	0.211308	Bacteria	Firmicutes	Clostridia	Eubacteriales	Oscillospiraceae	Faecalibacterium
Ruminococcus_SGB4421	0	0.299999	0.68359	0.402885	0.210661	Bacteria	Firmicutes	Clostridia	Eubacteriales	Oscillospiraceae	Ruminococcus
GGB44201_SGB61600	0	0.215737	0.635702	0.316062	0.210521	Bacteria	Firmicutes	CFGB38703	OFGB38703	FGB38703	GGB44201
Klebsiella_pneumoniae	0	0.341139	0.690001	0.448107	0.209297	Bacteria	Proteobacteria	Gammaproteobacteria	Enterobacterales	Enterobacteriaceae	Klebsiella
Ruminococcus_callidus	0	0.231481	0.643077	0.327549	0.208153	Bacteria	Firmicutes	Clostridia	Eubacteriales	Oscillospiraceae	Ruminococcus
Massilimicrobiota_timonensis	0	0.211766	0.635702	-0.308114	0.207713	Bacteria	Firmicutes	Erysipelotrichia	Erysipelotrichales	Erysipelotrichaceae	Massilimicrobiota
GGB9627_SGB15081	0	0.329339	0.690001	0.424085	0.20456	Bacteria	Firmicutes	Clostridia	Eubacteriales	Oscillospiraceae	GGB9627
Butyricimonas_paravirosa	0	0.333499	0.690001	0.414754	0.197798	Bacteria	Bacteroidota	Bacteroidia	Bacteroidales	Odoribacteraceae	Butyricimonas
Bacteroides_fragilis	0	0.394664	0.723006	-0.481818	0.194545	Bacteria	Bacteroidota	Bacteroidia	Bacteroidales	Bacteroidaceae	Bacteroides
Lachnospiraceae_bacterium_CLA_AA_H215	0	0.326113	0.690001	0.395266	0.192349	Bacteria	Firmicutes	Clostridia	Eubacteriales	Lachnospiraceae	Lachnospiraceae_unclassified
Ruminococcus_bromii	0.186707	0.317526	0.690001	0.379881	0.189265	Bacteria	Firmicutes	Clostridia	Eubacteriales	Oscillospiraceae	Ruminococcus
Ruminococcus_gauvreauii	0	0.325095	0.690001	0.386753	0.188732	Bacteria	Firmicutes	Clostridia	Eubacteriales	Oscillospiraceae	Ruminococcus
Ruminococcus_gnavus	-0.971744	0.287778	0.672625	-0.343704	0.185924	Bacteria	Firmicutes	Clostridia	Eubacteriales	Lachnospiraceae	Mediterraneibacter
Fusicatenibacter_saccharivorans	-0.0209084	0.260571	0.650512	0.315357	0.184192	Bacteria	Firmicutes	Clostridia	Eubacteriales	Lachnospiraceae	Fusicatenibacter
Lacrimispora_amygdalina	0	0.1699	0.625445	-0.239204	0.18414	Bacteria	Firmicutes	Clostridia	Eubacteriales	Lachnospiraceae	Lacrimispora
Blautia_producta	0	0.204187	0.635702	-0.266857	0.184124	Bacteria	Firmicutes	Clostridia	Eubacteriales	Lachnospiraceae	Blautia
Flavonifractor_plautii	-10.1011	0.259197	0.650512	-0.309733	0.181618	Bacteria	Firmicutes	Clostridia	Eubacteriales	Oscillospiraceae	Flavonifractor
GGB9618_SGB15064	0	0.3915	0.720604	0.444196	0.180907	Bacteria	Firmicutes	Clostridia	Eubacteriales	Oscillospiraceae	GGB9618
Clostridium_methylpentosum	0	0.242299	0.643077	-0.291325	0.179354	Bacteria	Firmicutes	Clostridia	Eubacteriales	Oscillospiraceae	Oscillospiraceae_unclassified
Roseburia_intestinalis	-0.69239	0.276563	0.662178	-0.319208	0.178184	Bacteria	Firmicutes	Clostridia	Eubacteriales	Lachnospiraceae	Roseburia
Lachnotalea_sp_AF33_28	0	0.363931	0.704713	-0.404474	0.177556	Bacteria	Firmicutes	Clostridia	Eubacteriales	Lachnospiraceae	Lachnotalea
GGB3353_SGB4437	0	0.216336	0.635702	-0.261891	0.174124	Bacteria	Firmicutes	CFGB1374	OFGB1374	FGB1374	GGB3353
GGB9261_SGB14209	0	0.401714	0.723828	0.438868	0.173828	Bacteria	Firmicutes	CFGB2932	OFGB2932	FGB2932	GGB9261
GGB4597_SGB6359	0	0.166863	0.623849	-0.221032	0.171883	Bacteria	Firmicutes	CFGB1765	OFGB1765	FGB1765	GGB4597
Anaerobutyricum_hallii	0.0426213	0.191154	0.635702	0.236433	0.169905	Bacteria	Firmicutes	Clostridia	Eubacteriales	Lachnospiraceae	Anaerobutyricum
Odoribacter_laneus	0	0.260647	0.650512	0.290658	0.169729	Bacteria	Bacteroidota	Bacteroidia	Bacteroidales	Odoribacteraceae	Odoribacter
Oscillibacter_sp_ER4	-1.45717	0.335631	0.690001	-0.357259	0.16939	Bacteria	Firmicutes	Clostridia	Eubacteriales	Oscillospiraceae	Oscillibacter
GGB74463_SGB54347	0	0.408275	0.727401	0.428275	0.166619	Bacteria	Firmicutes	CFGB9238	OFGB9238	FGB9238	GGB74463
Diplocloster_agilis	0	0.343492	0.690001	0.35781	0.166053	Bacteria	Firmicutes	Clostridia	Eubacteriales	Lachnospiraceae	Diplocloster
Clostridium_spiroforme	0	0.346767	0.690019	-0.359911	0.165545	Bacteria	Firmicutes	Erysipelotrichia	Erysipelotrichales	Erysipelotrichaceae	Erysipelatoclostridium
Odoribacter_splanchnicus	-0.227349	0.383514	0.712585	-0.39577	0.164727	Bacteria	Bacteroidota	Bacteroidia	Bacteroidales	Odoribacteraceae	Odoribacter
Dysosmobacter_sp_Marseille_Q4140	0	0.411646	0.727401	0.423907	0.163406	Bacteria	Firmicutes	Clostridia	Eubacteriales	Oscillospiraceae	Dysosmobacter
Lactobacillus_gasseri	0	0.329089	0.690001	0.336096	0.162229	Bacteria	Firmicutes	Bacilli	Lactobacillales	Lactobacillaceae	Lactobacillus
Tyzzerella_SGB4587	0	0.323311	0.690001	0.329437	0.161549	Bacteria	Firmicutes	Clostridia	Eubacteriales	Lachnospiraceae	Tyzzerella
Alistipes_ihumii	0	0.514658	0.783291	-0.558941	0.161244	Bacteria	Bacteroidota	Bacteroidia	Bacteroidales	Rikenellaceae	Alistipes
Catenibacillus_scindens	0	0.237293	0.643077	0.25417	0.158784	Bacteria	Firmicutes	Clostridia	Eubacteriales	Lachnospiraceae	Catenibacillus
Wujia_chipingensis	0	0.377828	0.707725	0.373944	0.158068	Bacteria	Firmicutes	Clostridia	Eubacteriales	Lachnospiraceae	Wujia
Streptococcus_oralis	0	0.255444	0.650512	-0.263043	0.155907	Bacteria	Firmicutes	Bacilli	Lactobacillales	Streptococcaceae	Streptococcus
Anaerostipes_hadrus	-0.355206	0.337083	0.690001	-0.325551	0.153746	Bacteria	Firmicutes	Clostridia	Eubacteriales	Lachnospiraceae	Anaerostipes
GGB1096_SGB1408	0	0.332309	0.690001	-0.316228	0.151302	Bacteria	Bacteroidota	CFGB529	OFGB529	FGB529	GGB1096
Longibaculum_muris	0	0.378495	0.707725	0.357908	0.151016	Bacteria	Firmicutes	Erysipelotrichia	Erysipelotrichales	Erysipelotrichaceae	Longibaculum
GGB9301_SGB14262	0	0.276237	0.662178	-0.267104	0.149236	Bacteria	Firmicutes	CFGB2959	OFGB2959	FGB2959	GGB9301
GGB9691_SGB15198	0	0.443558	0.738789	0.422587	0.149194	Bacteria	Firmicutes	CFGB3054	OFGB3054	FGB3054	GGB9691
Enterocloster_citroniae	0	0.332067	0.690001	-0.302688	0.144919	Bacteria	Firmicutes	Clostridia	Eubacteriales	Lachnospiraceae	Enterocloster
Clostridium_scindens	-7.89928	0.256842	0.650512	-0.243111	0.143517	Bacteria	Firmicutes	Clostridia	Eubacteriales	Lachnospiraceae	Lachnoclostridium
GGB9512_SGB14909	7.6667	0.294341	0.675594	0.265067	0.14079	Bacteria	Firmicutes	Firmicutes_unclassified	Firmicutes_unclassified	Firmicutes_unclassified	GGB9512
GGB3167_SGB4181	0	0.49761	0.78158	-0.462194	0.140096	Bacteria	Firmicutes	Clostridia	Eubacteriales	Oscillospiraceae	GGB3167
Collinsella_sp_AF08_23	0	0.156962	0.623849	0.172949	0.139087	Bacteria	Actinobacteria	Coriobacteriia	Coriobacteriales	Coriobacteriaceae	Collinsella
Candidatus_Gastranaerophilales_bacterium	0	0.363355	0.704713	-0.316228	0.139035	Bacteria	Candidatus_Melainabacteria	Candidatus_Melainabacteria_unclassified	Candidatus_Gastranaerophilales	Candidatus_Gastranaerophilales_unclassified	Candidatus_Gastranaerophilales_unclassified
GGB9495_SGB14892	0	0.429116	0.732606	0.375245	0.137875	Bacteria	Firmicutes	Clostridia	Eubacteriales	Oscillospiraceae	GGB9495
Blautia_SGB101324	0	0.371059	0.707296	0.316228	0.136154	Bacteria	Firmicutes	Clostridia	Eubacteriales	Lachnospiraceae	Blautia
Faecalibacterium_SGB15346	0.936923	0.349866	0.69182	0.296997	0.13546	Bacteria	Firmicutes	Clostridia	Eubacteriales	Oscillospiraceae	Faecalibacterium
Clostridium_SGB6179	0	0.414337	0.727401	-0.352027	0.134702	Bacteria	Firmicutes	Clostridia	Eubacteriales	Clostridiaceae	Clostridium
Pseudoflavonifractor_phocaeensis	0	0.230155	0.643077	0.209114	0.133411	Bacteria	Firmicutes	Clostridia	Eubacteriales	Oscillospiraceae	Pseudoflavonifractor
GGB9770_SGB15389	0	0.372447	0.707296	0.310041	0.132988	Bacteria	Firmicutes	CFGB3069	OFGB3069	FGB3069	GGB9770
GGB3537_SGB4727	0	0.345523	0.690001	-0.287778	0.132816	Bacteria	Firmicutes	Clostridia	Eubacteriales	Lachnospiraceae	GGB3537
GGB9640_SGB15115	0	0.380994	0.710144	0.316228	0.132525	Bacteria	Firmicutes	Clostridia	Eubacteriales	Oscillospiraceae	GGB9640
Emergencia_timonensis	0	0.376855	0.707725	0.311624	0.132074	Bacteria	Firmicutes	Clostridia	Eubacteriales	Eubacteriales_Family_XIII_Incertae_Sedis	Emergencia
Mediterraneibacter_glycyrrhizinilyticus	0	0.210385	0.635702	-0.194498	0.131672	Bacteria	Firmicutes	Clostridia	Eubacteriales	Lachnospiraceae	Mediterraneibacter
Bacteroides_intestinalis	0	0.366979	0.706375	-0.301445	0.131237	Bacteria	Bacteroidota	Bacteroidia	Bacteroidales	Bacteroidaceae	Bacteroides
Schaalia_SGB17154	0	0.326272	0.690001	-0.268382	0.130546	Bacteria	Actinobacteria	Actinomycetia	Actinomycetales	Actinomycetaceae	Schaalia
GGB9646_SGB15123	0	0.202058	0.635702	-0.187032	0.129898	Bacteria	Firmicutes	Clostridia	Eubacteriales	Oscillospiraceae	GGB9646
GGB13489_SGB15224	0	0.425	0.729811	0.347828	0.129257	Bacteria	Firmicutes	Clostridia	Eubacteriales	Oscillospiraceae	GGB13489
GGB9176_SGB14114	0	0.434128	0.736892	0.356597	0.129224	Bacteria	Firmicutes	CFGB2875	OFGB2875	FGB2875	GGB9176
GGB42378_SGB59548	0	0.390876	0.720604	-0.316228	0.129008	Bacteria	Firmicutes	CFGB30287	OFGB30287	FGB30287	GGB42378
Clostridium_SGB6173	0	0.329033	0.690001	-0.260315	0.12567	Bacteria	Firmicutes	Clostridia	Eubacteriales	Clostridiaceae	Clostridium
GGB9551_SGB14958	0	0.336587	0.690001	-0.265372	0.125495	Bacteria	Firmicutes	CFGB3043	OFGB3043	FGB3043	GGB9551
GGB3109_SGB4121	0.407643	0.260402	0.650512	0.212954	0.124441	Bacteria	Firmicutes	CFGB1292	OFGB1292	FGB1292	GGB3109
Streptococcus_thermophilus	-0.038617	0.242829	0.643077	-0.202217	0.124303	Bacteria	Firmicutes	Bacilli	Lactobacillales	Streptococcaceae	Streptococcus
Mogibacterium_kristiansenii	0	0.405447	0.725862	0.316228	0.123982	Bacteria	Firmicutes	Clostridia	Eubacteriales	Eubacteriales_Family_XIII_Incertae_Sedis	Mogibacterium
Provencibacterium_massiliense	0	0.316256	0.690001	0.243608	0.121795	Bacteria	Firmicutes	Clostridia	Eubacteriales	Oscillospiraceae	Provencibacterium
Faecalicatena_SGB4873	0	0.18156	0.635702	-0.163598	0.121223	Bacteria	Firmicutes	Clostridia	Eubacteriales	Lachnospiraceae	Faecalicatena
Roseburia_lenta	0	0.401854	0.723828	-0.305946	0.121134	Bacteria	Firmicutes	Clostridia	Eubacteriales	Lachnospiraceae	Roseburia
Oscillospiraceae_unclassified_SGB15256	0	0.420541	0.727401	0.316228	0.118962	Bacteria	Firmicutes	Clostridia	Eubacteriales	Oscillospiraceae	Oscillospiraceae_unclassified
GGB3433_SGB4574	0	0.437931	0.738789	-0.33053	0.118526	Bacteria	Firmicutes	Clostridia	Eubacteriales	Lachnospiraceae	GGB3433
Desulfovibrio_fairfieldensis	0	0.511758	0.783291	0.406709	0.118326	Bacteria	Proteobacteria	Deltaproteobacteria	Desulfovibrionales	Desulfovibrionaceae	Desulfovibrio
GGB3585_SGB4803	0	0.413294	0.727401	0.304077	0.116687	Bacteria	Firmicutes	Clostridia	Eubacteriales	Lachnospiraceae	GGB3585
Blautia_faecicola	0	0.396615	0.723006	0.289787	0.116387	Bacteria	Firmicutes	Clostridia	Eubacteriales	Lachnospiraceae	Blautia
Negativibacillus_massiliensis	6.8422	0.353634	0.694302	0.255476	0.115333	Bacteria	Firmicutes	Firmicutes_unclassified	Firmicutes_unclassified	Firmicutes_unclassified	Negativibacillus
Oscillibacter_valericigenes	-0.239786	0.333449	0.690001	-0.239124	0.114055	Bacteria	Firmicutes	Clostridia	Eubacteriales	Oscillospiraceae	Oscillibacter
GGB9289_SGB14244	0	0.294784	0.675594	0.20955	0.111166	Bacteria	Firmicutes	CFGB2918	OFGB2918	FGB2918	GGB9289
Enterocloster_asparagiformis	0	0.404223	0.725862	-0.281656	0.110797	Bacteria	Firmicutes	Clostridia	Eubacteriales	Lachnospiraceae	Enterocloster
Anaerotruncus_colihominis	0	0.289307	0.673524	-0.205323	0.110595	Bacteria	Firmicutes	Clostridia	Eubacteriales	Oscillospiraceae	Anaerotruncus
Vescimonas_SGB15087	0	0.364919	0.704713	0.251319	0.110028	Bacteria	Firmicutes	Clostridia	Eubacteriales	Oscillospiraceae	Vescimonas
GGB9491_SGB14888	0	0.507783	0.783291	-0.372913	0.109756	Bacteria	Firmicutes	CFGB9491	OFGB9491	FGB9491	GGB9491
Oscillibacter_sp_MSJ_31	1.21286	0.440759	0.738789	-0.306532	0.109064	Bacteria	Firmicutes	Clostridia	Eubacteriales	Oscillospiraceae	Oscillibacter
GGB9783_SGB15405	0	0.518314	0.784799	0.377753	0.107813	Bacteria	Firmicutes	CFGB3072	OFGB3072	FGB3072	GGB9783
GGB9788_SGB15411	0	0.462209	0.752047	0.321622	0.107795	Bacteria	Firmicutes	CFGB3072	OFGB3072	FGB3072	GGB9788
GGB10692_SGB17347	0	0.292909	0.675594	-0.200364	0.106847	Bacteria	Firmicutes	CFGB3172	OFGB3172	FGB3172	GGB10692
GGB9412_SGB14770	0	0.314493	0.690001	-0.20854	0.104768	Bacteria	Actinobacteria	CFGB2992	OFGB2992	FGB2992	GGB9412
GGB2980_SGB3962	0.831585	0.26397	0.653917	0.180906	0.104644	Bacteria	Firmicutes	Clostridia	Eubacteriales	Eubacteriales_Family_XIII_Incertae_Sedis	GGB2980
Intestinibacter_bartlettii	0	0.373999	0.707296	-0.24456	0.104459	Bacteria	Firmicutes	Clostridia	Eubacteriales	Peptostreptococcaceae	Intestinibacter
Streptococcus_parasanguinis	-1.44043	0.447821	0.740637	-0.29286	0.102178	Bacteria	Firmicutes	Bacilli	Lactobacillales	Streptococcaceae	Streptococcus
Collinsella_stercoris	0	0.476308	0.770131	-0.316228	0.101861	Bacteria	Actinobacteria	Coriobacteriia	Coriobacteriales	Coriobacteriaceae	Collinsella
Eubacterium_ramulus	10.1673	0.388403	0.719401	0.246054	0.101059	Bacteria	Firmicutes	Clostridia	Eubacteriales	Eubacteriaceae	Eubacterium
Clostridium_sp_AM49_4BH	9.01594	0.351196	0.69182	0.220094	0.100022	Bacteria	Firmicutes	Clostridia	Eubacteriales	Clostridiaceae	Clostridium
Streptococcus_salivarius	-0.630894	0.492388	0.78158	-0.316374	0.0973458	Bacteria	Firmicutes	Bacilli	Lactobacillales	Streptococcaceae	Streptococcus
GGB9559_SGB14969	0	0.364859	0.704713	-0.218122	0.0955102	Bacteria	Firmicutes	CFGB3048	OFGB3048	FGB3048	GGB9559
GGB9620_SGB15070	0	0.433074	0.736892	0.261955	0.0952045	Bacteria	Firmicutes	Clostridia	Eubacteriales	Oscillospiraceae	GGB9620
Akkermansia_muciniphila	1.34198	0.259159	0.650512	-0.15702	0.0920819	Bacteria	Verrucomicrobia	Verrucomicrobiae	Verrucomicrobiales	Akkermansiaceae	Akkermansia
GGB4604_SGB6371	0	0.370275	0.707296	-0.212907	0.0918642	Bacteria	Firmicutes	CFGB1765	OFGB1765	FGB1765	GGB4604
GGB42389_SGB59559	0	0.372175	0.707296	0.212356	0.0911543	Bacteria	Firmicutes	CFGB40183	OFGB40183	FGB40183	GGB42389
GGB3000_SGB3991	0	0.644684	0.866938	0.473528	0.0902796	Bacteria	Firmicutes	CFGB1227	OFGB1227	FGB1227	GGB3000
GGB45495_SGB63167	0	0.505099	0.783291	0.302002	0.089581	Bacteria	Firmicutes	CFGB3072	OFGB3072	FGB3072	GGB45495
Actinomyces_bouchesdurhonensis	0	0.411232	0.727401	0.231703	0.089417	Bacteria	Actinobacteria	Actinomycetia	Actinomycetales	Actinomycetaceae	Actinomyces
Massilioclostridium_coli	0	0.417318	0.727401	0.234024	0.0888198	Bacteria	Firmicutes	Clostridia	Eubacteriales	Clostridiaceae	Massilioclostridium
Fournierella_massiliensis	0	0.420168	0.727401	0.229476	0.0864152	Bacteria	Firmicutes	Clostridia	Eubacteriales	Oscillospiraceae	Fournierella
Clostridium_fessum	8.8453	0.268935	0.653917	0.149016	0.0849919	Bacteria	Firmicutes	Clostridia	Eubacteriales	Clostridiaceae	Clostridium
Lawsonibacter_asaccharolyticus	0.691752	0.525979	0.79031	0.300971	0.0839804	Bacteria	Firmicutes	Clostridia	Eubacteriales	Oscillospiraceae	Lawsonibacter
GGB3304_SGB4367	0	0.422362	0.727401	-0.222641	0.0833379	Bacteria	Firmicutes	CFGB1354	OFGB1354	FGB1354	GGB3304
GGB9715_SGB15260	0	0.374663	0.707296	-0.194321	0.0828506	Bacteria	Firmicutes	Clostridia	Eubacteriales	Oscillospiraceae	GGB9715
GGB45497_SGB63169	0	0.341173	0.690001	0.176166	0.082274	Bacteria	Firmicutes	CFGB77241	OFGB77241	FGB77241	GGB45497
Prevotella_pectinovora	0	0.551576	0.80615	-0.316228	0.0817115	Bacteria	Bacteroidota	Bacteroidia	Bacteroidales	Prevotellaceae	Prevotella
Lachnospiraceae_bacterium	0.459688	0.532564	0.792122	0.296099	0.081021	Bacteria	Firmicutes	Clostridia	Eubacteriales	Lachnospiraceae	Lachnospiraceae_unclassified
Gordonibacter_urolithinfaciens	8.37768	0.267663	0.653917	0.137553	0.0787371	Bacteria	Actinobacteria	Coriobacteriia	Eggerthellales	Eggerthellaceae	Gordonibacter
Streptococcus_mutans	0	0.557522	0.812823	-0.308935	0.0783886	Bacteria	Firmicutes	Bacilli	Lactobacillales	Streptococcaceae	Streptococcus
GGB9059_SGB13976	0	0.451224	0.740637	0.223893	0.0773794	Bacteria	Firmicutes	CFGB73062	OFGB73062	FGB73062	GGB9059
GGB3511_SGB4688	0	0.419534	0.727401	0.203745	0.0768595	Bacteria	Firmicutes	CFGB28775	OFGB28775	FGB28775	GGB3511
Bifidobacterium_longum	-1.36891	0.51279	0.783291	-0.263554	0.0764468	Bacteria	Actinobacteria	Actinomycetia	Bifidobacteriales	Bifidobacteriaceae	Bifidobacterium
Propionibacterium_freudenreichii	0	0.269571	0.653917	0.131897	0.0750926	Bacteria	Actinobacteria	Actinomycetia	Propionibacteriales	Propionibacteriaceae	Propionibacterium
GGB1627_SGB2227	0	0.580983	0.831855	-0.316228	0.0745781	Bacteria	Bacteroidota	CFGB658	OFGB658	FGB658	GGB1627
Eubacteriales_bacterium	0	0.513426	0.783291	0.253394	0.0733632	Bacteria	Firmicutes	Clostridia	Eubacteriales	Eubacteriales_unclassified	Eubacteriales_unclassified
Bifidobacterium_animalis	0	0.649425	0.867373	0.389712	0.0730596	Bacteria	Actinobacteria	Actinomycetia	Bifidobacteriales	Bifidobacteriaceae	Bifidobacterium
Bianquea_SGB71281	0	0.451471	0.740637	0.210531	0.0727111	Bacteria	Firmicutes	Clostridia	Eubacteriales	Bianqueaceae	Bianquea
Lentihominibacter_SGB71368	0	0.330169	0.690001	0.149426	0.0719132	Bacteria	Firmicutes	Clostridia	Eubacteriales	Eubacteriales_Family_XIII_Incertae_Sedis	Lentihominibacter
Parabacteroides_distasonis	-0.0320318	0.345586	0.690001	0.153745	0.0709449	Bacteria	Bacteroidota	Bacteroidia	Bacteroidales	Tannerellaceae	Parabacteroides
Adlercreutzia_equolifaciens	0.268359	0.537042	0.796378	0.260663	0.0703769	Bacteria	Actinobacteria	Coriobacteriia	Eggerthellales	Eggerthellaceae	Adlercreutzia
Dorea_sp_AF36_15AT	0.576096	0.539836	0.7969	-0.259911	0.0695882	Bacteria	Firmicutes	Clostridia	Eubacteriales	Lachnospiraceae	Dorea
Bilophila_wadsworthia	0.105329	0.441033	0.738789	0.191618	0.0681257	Bacteria	Proteobacteria	Deltaproteobacteria	Desulfovibrionales	Desulfovibrionaceae	Bilophila
GGB3569_SGB4776	0	0.53813	0.796378	0.248802	0.0669558	Bacteria	Firmicutes	CFGB9718	OFGB9718	FGB9718	GGB3569
Butyricimonas_faecihominis	0	0.5078	0.783291	0.225861	0.0664726	Bacteria	Bacteroidota	Bacteroidia	Bacteroidales	Odoribacteraceae	Butyricimonas
GGB9345_SGB14311	10.5233	0.586065	0.831855	0.27974	0.0649149	Bacteria	Firmicutes	CFGB10477	OFGB10477	FGB10477	GGB9345
GGB9712_SGB15244	0	0.465303	0.754996	-0.194493	0.0646231	Bacteria	Firmicutes	CFGB9989	OFGB9989	FGB9989	GGB9712
Clostridiales_bacterium_KLE1615	0.466379	0.518209	0.784799	0.223975	0.0639439	Bacteria	Firmicutes	Clostridia	Eubacteriales	Eubacteriales_unclassified	Eubacteriales_unclassified
GGB3278_SGB4328	0	0.26051	0.650512	-0.107439	0.0627633	Bacteria	Firmicutes	Clostridia	Eubacteriales	Eubacteriaceae	GGB3278
GGB9359_SGB14334	0	0.508626	0.783291	-0.211817	0.0621897	Bacteria	Actinobacteria	CFGB77988	OFGB77988	FGB77988	GGB9359
Bacteroides_caccae	0.265529	0.530059	0.792122	0.224327	0.0618416	Bacteria	Bacteroidota	Bacteroidia	Bacteroidales	Bacteroidaceae	Bacteroides
GGB9186_SGB14125	0	0.483359	0.773125	0.190892	0.0602705	Bacteria	Firmicutes	Clostridia	Eubacteriales	Christensenellaceae	GGB9186
GGB9563_SGB14975	0	0.287408	0.672625	0.109257	0.0591627	Bacteria	Firmicutes	Clostridia	Eubacteriales	Eubacteriales_unclassified	GGB9563
Bacteroides_stercoris	7.80474	0.54244	0.798743	-0.220255	0.0585105	Bacteria	Bacteroidota	Bacteroidia	Bacteroidales	Bacteroidaceae	Bacteroides
GGB9534_SGB14937	0	0.545023	0.800546	0.221433	0.0583663	Bacteria	Firmicutes	CFGB3038	OFGB3038	FGB3038	GGB9534
Romboutsia_timonensis	-1.21973	0.495257	0.78158	-0.188072	0.0573937	Bacteria	Firmicutes	Clostridia	Eubacteriales	Peptostreptococcaceae	Romboutsia
Turicibacter_sanguinis	0	0.657552	0.87136	-0.314886	0.0573313	Bacteria	Firmicutes	Erysipelotrichia	Erysipelotrichales	Turicibacteraceae	Turicibacter
Paraprevotella_clara	0	0.447701	0.740637	0.164182	0.0573013	Bacteria	Bacteroidota	Bacteroidia	Bacteroidales	Prevotellaceae	Paraprevotella
Coprococcus_SGB106014	0	0.615342	0.851561	-0.268895	0.0567056	Bacteria	Firmicutes	Clostridia	Eubacteriales	Lachnospiraceae	Coprococcus
GGB9708_SGB15233	0	0.66583	0.873181	0.319542	0.0564427	Bacteria	Firmicutes	Clostridia	Eubacteriales	Oscillospiraceae	GGB9708
Clostridium_SGB4750	0	0.581151	0.831855	-0.238122	0.0561278	Bacteria	Firmicutes	Clostridia	Eubacteriales	Clostridiaceae	Clostridium
GGB9238_SGB14180	0	0.634508	0.861118	0.279944	0.0553065	Bacteria	Firmicutes	CFGB2917	OFGB2917	FGB2917	GGB9238
GGB9296_SGB14253	0	0.480999	0.773059	0.170667	0.0542477	Bacteria	Firmicutes	CFGB9272	OFGB9272	FGB9272	GGB9296
GGB3486_SGB4658	0	0.442048	0.738789	-0.149296	0.0529301	Bacteria	Firmicutes	Clostridia	Eubacteriales	Clostridiaceae	GGB3486
Massiliimalia_massiliensis	0	0.444026	0.738789	0.149897	0.0528525	Bacteria	Firmicutes	Clostridia	Eubacteriales	Oscillospiraceae	Massiliimalia
Faecalibacterium_sp_CLA_AA_H233	0	0.351081	0.69182	0.114817	0.0521952	Bacteria	Firmicutes	Clostridia	Eubacteriales	Oscillospiraceae	Faecalibacterium
GGB9545_SGB14952	0	0.64362	0.866938	0.270438	0.0517539	Bacteria	Firmicutes	CFGB82363	OFGB82363	FGB82363	GGB9545
Lactobacillus_delbrueckii	0	0.412907	0.727401	-0.131663	0.0505782	Bacteria	Firmicutes	Bacilli	Lactobacillales	Lactobacillaceae	Lactobacillus
GGB33512_SGB15203	0	0.29368	0.675594	0.0945726	0.0503245	Bacteria	Firmicutes	CFGB3054	OFGB3054	FGB3054	GGB33512
GGB4585_SGB6340	0	0.420921	0.727401	0.130206	0.0489313	Bacteria	Firmicutes	CFGB1765	OFGB1765	FGB1765	GGB4585
GGB4750_SGB6579	0	0.626218	0.857773	-0.240539	0.0488955	Bacteria	Tenericutes	CFGB1787	OFGB1787	FGB1787	GGB4750
Pseudoflavonifractor_capillosus	0	0.583219	0.831855	0.208782	0.0488902	Bacteria	Firmicutes	Clostridia	Eubacteriales	Oscillospiraceae	Pseudoflavonifractor
GGB4571_SGB6317	0	0.342551	0.690001	-0.104275	0.0485166	Bacteria	Firmicutes	CFGB1765	OFGB1765	FGB1765	GGB4571
Gemmiger_SGB15295	0	0.496908	0.78158	0.157936	0.047969	Bacteria	Firmicutes	Clostridia	Eubacteriales	Eubacteriales_unclassified	Gemmiger
Lentihominibacter_hominis	0	0.559388	0.81353	0.190095	0.0479585	Bacteria	Firmicutes	Clostridia	Eubacteriales	Eubacteriales_Family_XIII_Incertae_Sedis	Lentihominibacter
GGB9361_SGB14336	0	0.506831	0.783291	-0.158187	0.0466869	Bacteria	Actinobacteria	CFGB77988	OFGB77988	FGB77988	GGB9361
GGB47687_SGB2286	0	0.647903	0.867307	-0.247493	0.04665	Bacteria	Bacteroidota	CFGB1670	OFGB1670	FGB1670	GGB47687
Flavonifractor_sp_An10	0	0.618792	0.851561	0.223456	0.0465806	Bacteria	Firmicutes	Clostridia	Eubacteriales	Oscillospiraceae	Flavonifractor
Enterocloster_hominis	0.682711	0.278304	0.662867	0.0838219	0.0465614	Bacteria	Firmicutes	Clostridia	Eubacteriales	Lachnospiraceae	Enterocloster
Bacteroides_eggerthii	0	0.717581	0.898463	-0.316228	0.0455777	Bacteria	Bacteroidota	Bacteroidia	Bacteroidales	Bacteroidaceae	Bacteroides
GGB74504_SGB48228	0	0.63353	0.861118	-0.229439	0.0454823	Bacteria	Bacteroidota	CFGB4425	OFGB4425	FGB4425	GGB74504
Actinomyces_graevenitzii	0	0.576032	0.831576	0.187035	0.0448048	Bacteria	Actinobacteria	Actinomycetia	Actinomycetales	Actinomycetaceae	Actinomyces
Blautia_glucerasea	0.427256	0.624561	0.857498	0.218131	0.0445914	Bacteria	Firmicutes	Clostridia	Eubacteriales	Lachnospiraceae	Blautia
GGB9719_SGB15273	0	0.532499	0.792122	0.159113	0.0435464	Bacteria	Firmicutes	CFGB3057	OFGB3057	FGB3057	GGB9719
Yeguia_hominis	0	0.665652	0.873181	0.236606	0.0418209	Bacteria	Firmicutes	Clostridia	Eubacteriales	Yeguiaceae	Yeguia
Oxalobacter_formigenes	0	0.530743	0.792122	0.148498	0.0408542	Bacteria	Proteobacteria	Betaproteobacteria	Burkholderiales	Oxalobacteraceae	Oxalobacter
Roseburia_faecis	11.1354	0.525871	0.79031	0.145782	0.0406909	Bacteria	Firmicutes	Clostridia	Eubacteriales	Lachnospiraceae	Roseburia
Zhenhengia_yiwuensis	0	0.63229	0.861118	0.199723	0.0397617	Bacteria	Firmicutes	Clostridia	Eubacteriales	Lachnospiraceae	Zhenhengia
Alistipes_sp_AF17_16	0	0.306841	0.690001	0.0766369	0.0393214	Bacteria	Bacteroidota	Bacteroidia	Bacteroidales	Rikenellaceae	Alistipes
GGB3612_SGB4882	0	0.585983	0.831855	-0.168927	0.0392104	Bacteria	Firmicutes	CFGB72924	OFGB72924	FGB72924	GGB3612
Clostridium_sp_AM22_11AC	-0.158014	0.705656	0.893831	-0.258006	0.0390639	Bacteria	Firmicutes	Clostridia	Eubacteriales	Clostridiaceae	Clostridium
Eubacterium_SGB4961	0	0.362228	0.704713	-0.0884361	0.0390019	Bacteria	Firmicutes	Clostridia	Eubacteriales	Eubacteriaceae	Eubacterium
Roseburia_sp_BX1005	0	0.300594	0.68359	-0.0724287	0.0378092	Bacteria	Firmicutes	Clostridia	Eubacteriales	Lachnospiraceae	Roseburia
GGB3034_SGB4030	0	0.64202	0.866938	0.19446	0.0374241	Bacteria	Firmicutes	CFGB1249	OFGB1249	FGB1249	GGB3034
Ruminococcus_torques	0.861564	0.437036	0.738789	0.102578	0.0368749	Bacteria	Firmicutes	Clostridia	Eubacteriales	Lachnospiraceae	Mediterraneibacter
GGB3480_SGB4648	0	0.640242	0.866903	0.187183	0.036249	Bacteria	Firmicutes	Clostridia	Eubacteriales	Clostridiaceae	GGB3480
GGB3446_SGB4597	0	0.481685	0.773059	0.113297	0.035942	Bacteria	Firmicutes	Clostridia	Eubacteriales	Lachnospiraceae	GGB3446
GGB9787_SGB15410	0	0.675967	0.87487	0.211002	0.0358862	Bacteria	Firmicutes	CFGB3072	OFGB3072	FGB3072	GGB9787
Bacteroides_clarus	0	0.691392	0.883362	-0.223077	0.0357538	Bacteria	Bacteroidota	Bacteroidia	Bacteroidales	Bacteroidaceae	Bacteroides
GGB9760_SGB15373	0	0.605584	0.845235	-0.162921	0.0354884	Bacteria	Firmicutes	Clostridia	Eubacteriales	Eubacteriales_unclassified	GGB9760
GGB2848_SGB3813	0	0.667116	0.873181	0.197943	0.034798	Bacteria	Firmicutes	CFGB1126	OFGB1126	FGB1126	GGB2848
GGB9759_SGB15370	0	0.657625	0.87136	-0.189579	0.0345074	Bacteria	Firmicutes	Clostridia	Eubacteriales	Eubacteriales_unclassified	GGB9759
Anaerostipes_caccae	0	0.732604	0.90519	0.254199	0.0343501	Bacteria	Firmicutes	Clostridia	Eubacteriales	Lachnospiraceae	Anaerostipes
Clostridiaceae_bacterium_AF18_31LB	0	0.45688	0.745436	-0.10018	0.0340811	Bacteria	Firmicutes	Clostridia	Eubacteriales	Clostridiaceae	Clostridiaceae_unclassified
Oscillospiraceae_bacterium_CLA_AA_H250	-0.267588	0.422172	0.727401	0.0896435	0.0335725	Bacteria	Firmicutes	Clostridia	Eubacteriales	Oscillospiraceae	Oscillospiraceae_unclassified
Blautia_faecis	-0.354241	0.617087	0.851561	-0.158147	0.033156	Bacteria	Firmicutes	Clostridia	Eubacteriales	Lachnospiraceae	Blautia
GGB3475_SGB4638	0	0.398942	0.723006	-0.0827763	0.0330352	Bacteria	Firmicutes	Clostridia	Eubacteriales	Lachnospiraceae	GGB3475
Oscillospiraceae_bacterium	0.800594	0.339928	0.690001	0.0686218	0.0321571	Bacteria	Firmicutes	Clostridia	Eubacteriales	Oscillospiraceae	Oscillospiraceae_unclassified
GGB4456_SGB6141	0	0.599308	0.842464	-0.144015	0.0320217	Bacteria	Firmicutes	Clostridia	Eubacteriales	Peptostreptococcaceae	GGB4456
GGB33469_SGB15237	0	0.740211	0.9083	0.244739	0.0319738	Bacteria	Firmicutes	Clostridia	Eubacteriales	Oscillospiraceae	GGB33469
Fusicatenibacter_sp_CLA_AA_H277	-0.296589	0.513683	0.783291	0.109144	0.0315758	Bacteria	Firmicutes	Clostridia	Eubacteriales	Lachnospiraceae	Fusicatenibacter
Eubacterium_siraeum	0.657745	0.664495	0.873181	0.174921	0.0310499	Bacteria	Firmicutes	Clostridia	Eubacteriales	Oscillospiraceae	Oscillospiraceae_unclassified
GGB4566_SGB6305	0	0.707541	0.894295	0.206097	0.0309658	Bacteria	Firmicutes	CFGB1765	OFGB1765	FGB1765	GGB4566
GGB3518_SGB4697	0	0.724619	0.901737	0.218961	0.0306305	Bacteria	Firmicutes	Clostridia	Eubacteriales	Lachnospiraceae	GGB3518
GGB34197_SGB53486	0	0.733962	0.90519	-0.226128	0.030375	Bacteria	Firmicutes	CFGB3071	OFGB3071	FGB3071	GGB34197
GGB33469_SGB15236	8.2731	0.711465	0.89733	0.204871	0.0302894	Bacteria	Firmicutes	Clostridia	Eubacteriales	Oscillospiraceae	GGB33469
Firmicutes_bacterium	0	0.602978	0.845235	-0.133707	0.0293752	Bacteria	Firmicutes	Firmicutes_unclassified	Firmicutes_unclassified	Firmicutes_unclassified	Firmicutes_unclassified
GGB3550_SGB4746	0	0.725676	0.901737	-0.208941	0.0290966	Bacteria	Firmicutes	Clostridia	Eubacteriales	Clostridiaceae	GGB3550
GGB58158_SGB79798	0	0.598331	0.842464	0.127558	0.0284529	Bacteria	Firmicutes	CFGB3004	OFGB3004	FGB3004	GGB58158
Eubacterium_ventriosum	10.3343	0.450015	0.740637	0.0807478	0.0280012	Bacteria	Firmicutes	Clostridia	Eubacteriales	Eubacteriaceae	Eubacterium
GGB9602_SGB15028	0	0.477246	0.770131	0.0869539	0.0279346	Bacteria	Firmicutes	Clostridia	Eubacteriales	Oscillospiraceae	GGB9602
Clostridium_sp_AT4	0	0.590628	0.835157	0.121706	0.0278324	Bacteria	Firmicutes	Clostridia	Eubacteriales	Clostridiaceae	Clostridium
GGB9780_SGB15400	0	0.575486	0.831576	-0.115615	0.0277436	Bacteria	Firmicutes	CFGB3071	OFGB3071	FGB3071	GGB9780
Blautia_hansenii	0	0.652331	0.869283	0.148477	0.0275472	Bacteria	Firmicutes	Clostridia	Eubacteriales	Lachnospiraceae	Blautia
GGB3005_SGB3996	0	0.48717	0.775522	0.087444	0.0273105	Bacteria	Firmicutes	CFGB1227	OFGB1227	FGB1227	GGB3005
Eisenbergiella_tayi	-7.50271	0.591274	0.835157	-0.116816	0.0266587	Bacteria	Firmicutes	Clostridia	Eubacteriales	Lachnospiraceae	Eisenbergiella
GGB3001_SGB3992	0	0.525515	0.79031	0.0946505	0.0264468	Bacteria	Firmicutes	CFGB1227	OFGB1227	FGB1227	GGB3001
Desulfovibrio_desulfuricans	0	0.713566	0.898056	0.178374	0.0261436	Bacteria	Proteobacteria	Deltaproteobacteria	Desulfovibrionales	Desulfovibrionaceae	Desulfovibrio
GGB9641_SGB15117	0	0.81232	0.943347	-0.285632	0.0257848	Bacteria	Firmicutes	Clostridia	Eubacteriales	Oscillospiraceae	GGB9641
Ruthenibacterium_lactatiformans	0.376356	0.677319	0.87487	0.149907	0.0253653	Bacteria	Firmicutes	Clostridia	Eubacteriales	Oscillospiraceae	Ruthenibacterium
GGB9547_SGB14954	0	0.697378	0.885418	0.158728	0.0248459	Bacteria	Firmicutes	CFGB3041	OFGB3041	FGB3041	GGB9547
Blautia_obeum	-0.289388	0.670084	0.873185	-0.137367	0.0238841	Bacteria	Firmicutes	Clostridia	Eubacteriales	Lachnospiraceae	Blautia
Bifidobacterium_adolescentis	0	0.484352	0.773125	-0.0737639	0.0232238	Bacteria	Actinobacteria	Actinomycetia	Bifidobacteriales	Bifidobacteriaceae	Bifidobacterium
Brotolimicola_acetigignens	0.754512	0.772093	0.932466	0.204409	0.0229614	Bacteria	Firmicutes	Clostridia	Eubacteriales	Lachnospiraceae	Brotolimicola
Escherichia_coli	10.7556	0.50682	0.783291	0.0757444	0.0223557	Bacteria	Proteobacteria	Gammaproteobacteria	Enterobacterales	Enterobacteriaceae	Escherichia
GGB31234_SGB14869	0	0.605033	0.845235	-0.101481	0.0221453	Bacteria	Firmicutes	CFGB3009	OFGB3009	FGB3009	GGB31234
Clostridium_sp_NSJ_42	0	0.814608	0.943347	0.244153	0.0217422	Bacteria	Firmicutes	Clostridia	Eubacteriales	Clostridiaceae	Clostridium
GGB9765_SGB15382	0	0.820857	0.943347	0.251196	0.0215357	Bacteria	Firmicutes	CFGB38642	OFGB38642	FGB38642	GGB9765
GGB9469_SGB14862	0	0.678956	0.875066	-0.126827	0.021327	Bacteria	Firmicutes	Clostridia	Eubacteriales	Oscillospiraceae	GGB9469
Alistipes_senegalensis	0	0.675599	0.87487	-0.12184	0.0207508	Bacteria	Bacteroidota	Bacteroidia	Bacteroidales	Rikenellaceae	Alistipes
Eubacterium_sp_AF34_35BH	0	0.547593	0.80232	-0.0762193	0.0199345	Bacteria	Firmicutes	Clostridia	Eubacteriales	Eubacteriaceae	Eubacterium
Schaalia_SGB17158	0	0.791079	0.938433	-0.191715	0.0195128	Bacteria	Actinobacteria	Actinomycetia	Actinomycetales	Actinomycetaceae	Schaalia
GGB4567_SGB6308	0	0.831844	0.945885	0.237399	0.0189819	Bacteria	Firmicutes	CFGB1765	OFGB1765	FGB1765	GGB4567
Sellimonas_intestinalis	-8.09331	0.61783	0.851561	-0.0896505	0.0187487	Bacteria	Firmicutes	Clostridia	Eubacteriales	Lachnospiraceae	Sellimonas
Anaerotignum_faecicola	0.679448	0.724644	0.901737	-0.132902	0.0185897	Bacteria	Firmicutes	Clostridia	Eubacteriales	Lachnospiraceae	Anaerotignum
Blautia_wexlerae	0.407565	0.426307	0.729927	0.0501087	0.0185541	Bacteria	Firmicutes	Clostridia	Eubacteriales	Lachnospiraceae	Blautia
Anaerotruncus_massiliensis	0	0.628639	0.859092	-0.0917597	0.0184986	Bacteria	Firmicutes	Clostridia	Eubacteriales	Oscillospiraceae	Anaerotruncus
GGB3497_SGB4672	0	0.716866	0.898463	0.127312	0.0184045	Bacteria	Firmicutes	Clostridia	Eubacteriales	Lachnospiraceae	GGB3497
GGB51269_SGB5062	0	0.503187	0.783291	-0.0596965	0.0178057	Bacteria	Firmicutes	CFGB1474	OFGB1474	FGB1474	GGB51269
GGB51441_SGB71759	0	0.612058	0.850241	-0.0823299	0.0175534	Bacteria	Firmicutes	Clostridia	Eubacteriales	Lachnospiraceae	GGB51441
GGB9524_SGB14924	0	0.747823	0.915734	0.131722	0.0166235	Bacteria	Firmicutes	CFGB75721	OFGB75721	FGB75721	GGB9524
Segatella_copri	0	0.452681	0.740637	0.0478268	0.0164623	Bacteria	Bacteroidota	Bacteroidia	Bacteroidales	Prevotellaceae	Segatella
GGB9832_SGB15478	0	0.674463	0.87487	0.093344	0.0159657	Bacteria	Actinobacteria	Actinomycetia	Actinomycetales	Actinomycetaceae	GGB9832
Rothia_SGB49305	0	0.58369	0.831855	-0.0677203	0.0158342	Bacteria	Actinobacteria	Actinomycetia	Micrococcales	Micrococcaceae	Rothia
Evtepia_gabavorous	-0.132904	0.493898	0.78158	-0.0516056	0.01581	Bacteria	Firmicutes	Clostridia	Eubacteriales	Eubacteriales_unclassified	Evtepia
GGB4745_SGB6571	0	0.823226	0.943347	0.183828	0.0155299	Bacteria	Tenericutes	CFGB1787	OFGB1787	FGB1787	GGB4745
Coprococcus_catus	0.134926	0.802981	0.940522	0.16294	0.0155274	Bacteria	Firmicutes	Clostridia	Eubacteriales	Lachnospiraceae	Coprococcus
Lawsonibacter_faecis	0	0.868423	0.961468	-0.249132	0.015264	Bacteria	Firmicutes	Clostridia	Eubacteriales	Oscillospiraceae	Lawsonibacter
Roseburia_sp_AM59_24XD	0	0.669204	0.873185	0.0864256	0.0150762	Bacteria	Firmicutes	Clostridia	Eubacteriales	Lachnospiraceae	Roseburia
Lachnospiraceae_bacterium_CLA_AA_H244	2.53506	0.784171	0.938433	-0.138548	0.0146291	Bacteria	Firmicutes	Clostridia	Eubacteriales	Lachnospiraceae	Lachnospiraceae_unclassified
GGB4727_SGB6548	0	0.561851	0.815099	0.0582763	0.0145912	Bacteria	Firmicutes	CFGB9119	OFGB9119	FGB9119	GGB4727
Lactococcus_lactis	0	0.80698	0.942658	-0.155573	0.0144897	Bacteria	Firmicutes	Bacilli	Lactobacillales	Streptococcaceae	Lactococcus
Alistipes_shahii	-0.0517569	0.89583	0.975312	-0.295907	0.0141369	Bacteria	Bacteroidota	Bacteroidia	Bacteroidales	Rikenellaceae	Alistipes
GGB9548_SGB14955	0	0.796356	0.938433	0.137798	0.0136272	Bacteria	Firmicutes	CFGB3041	OFGB3041	FGB3041	GGB9548
Lawsonibacter_hominis	0	0.875695	0.964083	-0.228804	0.0131899	Bacteria	Firmicutes	Clostridia	Eubacteriales	Oscillospiraceae	Lawsonibacter
Dysosmobacter_welbionis	0.434081	0.697511	0.885418	-0.0829763	0.0129815	Bacteria	Firmicutes	Clostridia	Eubacteriales	Oscillospiraceae	Dysosmobacter
Faecalitalea_cylindroides	0	0.785663	0.938433	0.11912	0.0124794	Bacteria	Firmicutes	Erysipelotrichia	Erysipelotrichales	Erysipelotrichaceae	Faecalitalea
Coprococcus_comes	0.0991816	0.693785	0.8845	-0.0746788	0.0118571	Bacteria	Firmicutes	Clostridia	Eubacteriales	Lachnospiraceae	Coprococcus
GGB9613_SGB15048	0	0.944486	0.988832	0.47321	0.0117377	Bacteria	Firmicutes	Clostridia	Eubacteriales	Oscillospiraceae	GGB9613
GGB9715_SGB15265	0	0.647244	0.867307	-0.0618258	0.0116809	Bacteria	Firmicutes	Clostridia	Eubacteriales	Oscillospiraceae	GGB9715
GGB87445_SGB15180	0	0.914653	0.97951	0.287048	0.0111213	Bacteria	Firmicutes	CFGB79294	OFGB79294	FGB79294	GGB87445
GGB9762_SGB15377	0	0.830613	0.945885	-0.136014	0.0109629	Bacteria	Firmicutes	CFGB58251	OFGB58251	FGB58251	GGB9762
Blautia_hydrogenotrophica	-8.41231	0.827053	0.945885	-0.132854	0.0109561	Bacteria	Firmicutes	Clostridia	Eubacteriales	Lachnospiraceae	Blautia
GGB9747_SGB15356	0	0.793855	0.938433	0.109	0.0109282	Bacteria	Firmicutes	CFGB3062	OFGB3062	FGB3062	GGB9747
Blautia_stercoris	0	0.823212	0.943347	-0.12194	0.0103025	Bacteria	Firmicutes	Clostridia	Eubacteriales	Lachnospiraceae	Blautia
GGB2958_SGB3940	0	0.856441	0.957199	0.145532	0.00979468	Bacteria	Firmicutes	CFGB1201	OFGB1201	FGB1201	GGB2958
Frisingicoccus_SGB4674	0	0.685795	0.88195	-0.0560933	0.00918839	Bacteria	Firmicutes	Clostridia	Eubacteriales	Lachnospiraceae	Frisingicoccus
GGB40351_SGB14301	0	0.913899	0.97951	-0.231887	0.00906721	Bacteria	Firmicutes	CFGB2979	OFGB2979	FGB2979	GGB40351
Ruminococcus_lactaris	-9.14273	0.658328	0.87136	-0.0494422	0.00897659	Bacteria	Firmicutes	Clostridia	Eubacteriales	Lachnospiraceae	Mediterraneibacter
Alistipes_finegoldii	-0.0766619	0.77132	0.932466	0.0786765	0.008872	Bacteria	Bacteroidota	Bacteroidia	Bacteroidales	Rikenellaceae	Alistipes
GGB3496_SGB4671	0	0.718465	0.898463	-0.0617271	0.00886366	Bacteria	Firmicutes	Clostridia	Eubacteriales	Lachnospiraceae	GGB3496
GGB35597_SGB49163	0	0.734603	0.90519	0.0606798	0.0081279	Bacteria	Firmicutes	CFGB9828	OFGB9828	FGB9828	GGB35597
Clostridiaceae_bacterium_Marseille_Q4143	0	0.932679	0.988832	-0.262975	0.00795963	Bacteria	Firmicutes	Clostridia	Eubacteriales	Clostridiaceae	Clostridiaceae_unclassified
GGB4588_SGB6347	0	0.859861	0.959201	0.120887	0.00792676	Bacteria	Firmicutes	CFGB1765	OFGB1765	FGB1765	GGB4588
Mediterraneibacter_SGB48424	0	0.81668	0.943347	0.0880504	0.00774386	Bacteria	Firmicutes	Clostridia	Eubacteriales	Lachnospiraceae	Mediterraneibacter
Vescimonas_coprocola	-9.90849	0.904608	0.979438	-0.177106	0.00771115	Bacteria	Firmicutes	Clostridia	Eubacteriales	Oscillospiraceae	Vescimonas
Oscillospiraceae_bacterium_Marseille_Q3528	-1.23456	0.608906	0.847862	-0.0345796	0.00745018	Bacteria	Firmicutes	Clostridia	Eubacteriales	Oscillospiraceae	Oscillospiraceae_unclassified
Catenibacterium_tridentinum	0	0.777768	0.934908	-0.0679885	0.00742095	Bacteria	Firmicutes	Erysipelotrichia	Erysipelotrichales	Coprobacillaceae	Catenibacterium
Ruminococcus_bicirculans	-0.26192	0.866169	0.961468	-0.111468	0.00695528	Bacteria	Firmicutes	Clostridia	Eubacteriales	Oscillospiraceae	Ruminococcus
GGB9635_SGB15106	0	0.898339	0.975466	-0.144045	0.00670667	Bacteria	Firmicutes	Clostridia	Eubacteriales	Oscillospiraceae	GGB9635
GGB9719_SGB15272	0	0.880184	0.966376	-0.120636	0.00668647	Bacteria	Firmicutes	CFGB3057	OFGB3057	FGB3057	GGB9719
Candidatus_Cibionibacter_quicibialis	-0.213888	0.873335	0.963286	-0.112467	0.00661522	Bacteria	Firmicutes	Clostridia	Eubacteriales	Eubacteriales_incertae_sedis	Candidatus_Cibionibacter
Gemmiger_formicilis	-0.663871	0.808221	0.942658	0.0699816	0.00647119	Bacteria	Firmicutes	Clostridia	Eubacteriales	Eubacteriales_unclassified	Gemmiger
Blautia_schinkii	0	0.796633	0.938433	-0.0653303	0.00645084	Bacteria	Firmicutes	Clostridia	Eubacteriales	Lachnospiraceae	Blautia
GGB3478_SGB4643	-7.31553	0.842785	0.954616	-0.0863596	0.00641507	Bacteria	Firmicutes	Clostridia	Eubacteriales	Clostridiaceae	GGB3478
Phocaeicola_coprocola	0	0.761211	0.928267	-0.052499	0.00622088	Bacteria	Bacteroidota	Bacteroidia	Bacteroidales	Bacteroidaceae	Phocaeicola
Sanguibacteroides_justesenii	0	0.793793	0.938433	-0.0619891	0.00621705	Bacteria	Bacteroidota	Bacteroidia	Bacteroidales	Porphyromonadaceae	Sanguibacteroides
GGB9198_SGB14137	0	0.886523	0.969176	-0.115951	0.00606537	Bacteria	Firmicutes	CFGB2890	OFGB2890	FGB2890	GGB9198
GGB9480_SGB14874	0	0.849521	0.957101	-0.0834626	0.00591132	Bacteria	Firmicutes	CFGB3012	OFGB3012	FGB3012	GGB9480
Roseburia_inulinivorans	1.08315	0.768465	0.932466	0.0493372	0.00564299	Bacteria	Firmicutes	Clostridia	Eubacteriales	Lachnospiraceae	Roseburia
GGB3433_SGB4573	-8.41021	0.867208	0.961468	0.0893965	0.00553155	Bacteria	Firmicutes	Clostridia	Eubacteriales	Lachnospiraceae	GGB3433
GGB3491_SGB4665	0	0.861547	0.959265	0.0843237	0.0054575	Bacteria	Firmicutes	CFGB1425	OFGB1425	FGB1425	GGB3491
GGB9211_SGB14151	0	0.890799	0.971631	-0.106876	0.00536734	Bacteria	Firmicutes	CFGB2898	OFGB2898	FGB2898	GGB9211
Anaerococcus_obesiensis	0	0.775165	0.933685	-0.04619	0.00510889	Bacteria	Firmicutes	Tissierellia	Tissierellales	Peptoniphilaceae	Anaerococcus
GGB9240_SGB14182	0	0.934352	0.988832	0.169204	0.00498973	Bacteria	Firmicutes	CFGB2918	OFGB2918	FGB2918	GGB9240
GGB1549_SGB2133	0	0.831865	0.945885	-0.0575493	0.00460091	Bacteria	Bacteroidota	Bacteroidia	Bacteroidales	Muribaculaceae	GGB1549
GGB74511_SGB47635	8.11256	0.803196	0.940522	0.047036	0.00447681	Bacteria	Firmicutes	CFGB72939	OFGB72939	FGB72939	GGB74511
Alistipes_putredinis	-0.228763	0.139354	0.623849	0.00502544	0.00430118	Bacteria	Bacteroidota	Bacteroidia	Bacteroidales	Rikenellaceae	Alistipes
GGB9602_SGB15031	7.90485	0.687966	0.882814	-0.0263393	0.00427838	Bacteria	Firmicutes	Clostridia	Eubacteriales	Oscillospiraceae	GGB9602
bacterium_210917_SL_2_15	0	0.817588	0.943347	0.0486492	0.00425513	Bacteria	Bacteria_unclassified	Bacteria_unclassified	Bacteria_unclassified	Bacteria_unclassified	Bacteria_unclassified
Eubacterium_sp_AF16_48	0	0.586112	0.831855	-0.0180472	0.00418731	Bacteria	Firmicutes	Clostridia	Eubacteriales	Eubacteriaceae	Eubacterium
GGB9350_SGB14317	0	0.764149	0.929925	0.0354306	0.00413907	Bacteria	Firmicutes	CFGB2985	OFGB2985	FGB2985	GGB9350
Bacteroides_faecis	0	0.944246	0.988832	0.159833	0.00398224	Bacteria	Bacteroidota	Bacteroidia	Bacteroidales	Bacteroidaceae	Bacteroides
GGB3058_SGB4060	0	0.935494	0.988832	-0.136689	0.00395838	Bacteria	Firmicutes	CFGB1260	OFGB1260	FGB1260	GGB3058
Pseudoruminococcus_massiliensis	0	0.913052	0.97951	-0.0997756	0.00394157	Bacteria	Firmicutes	Clostridia	Eubacteriales	Oscillospiraceae	Pseudoruminococcus
Parasutterella_excrementihominis	0	0.950219	0.988832	0.158614	0.00351747	Bacteria	Proteobacteria	Betaproteobacteria	Burkholderiales	Sutterellaceae	Parasutterella
Lachnospira_sp_NSJ_43	0	0.906857	0.97951	-0.0806265	0.00342349	Bacteria	Firmicutes	Clostridia	Eubacteriales	Lachnospiraceae	Lachnospira
Muribaculum_gordoncarteri	0	0.881059	0.966376	0.0582796	0.00320509	Bacteria	Bacteroidota	Bacteroidia	Bacteroidales	Muribaculaceae	Muribaculum
Clostridium_disporicum	0	0.811155	0.943347	-0.0326553	0.00296825	Bacteria	Firmicutes	Clostridia	Eubacteriales	Clostridiaceae	Clostridium
Senegalimassilia_anaerobia	0	0.851682	0.957199	-0.0425494	0.00296665	Bacteria	Actinobacteria	Coriobacteriia	Coriobacteriales	Coriobacteriaceae	Senegalimassilia
GGB9502_SGB14899	-0.352015	0.854396	0.957199	-0.0419628	0.00286778	Bacteria	Firmicutes	CFGB3023	OFGB3023	FGB3023	GGB9502
Coprococcus_sp_AF21_14LB	0	0.947007	0.988832	-0.113968	0.00269495	Bacteria	Firmicutes	Clostridia	Eubacteriales	Lachnospiraceae	Coprococcus
Wansuia_hejianensis	0.446223	0.963069	0.98998	0.164647	0.00269074	Bacteria	Firmicutes	Clostridia	Eubacteriales	Lachnospiraceae	Wansuia
GGB3033_SGB4029	0	0.91139	0.97951	0.0657541	0.0026496	Bacteria	Firmicutes	CFGB1249	OFGB1249	FGB1249	GGB3033
Coprococcus_eutactus	0	0.785941	0.938433	0.0240851	0.00251955	Bacteria	Firmicutes	Clostridia	Eubacteriales	Lachnospiraceae	Coprococcus
GGB3740_SGB5077	0	0.972671	0.992763	-0.208603	0.00251032	Bacteria	Firmicutes	Clostridia	Eubacteriales	Lachnospiraceae	GGB3740
GGB4552_SGB6276	0	0.950136	0.988832	0.112819	0.00250619	Bacteria	Firmicutes	CFGB1765	OFGB1765	FGB1765	GGB4552
GGB9634_SGB15093	0	0.733654	0.90519	-0.0178999	0.00240769	Bacteria	Firmicutes	Clostridia	Eubacteriales	Oscillospiraceae	GGB9634
Clostridium_SGB47280	0	0.938558	0.988832	0.0840579	0.00231485	Bacteria	Firmicutes	Clostridia	Eubacteriales	Clostridiaceae	Clostridium
Streptococcus_anginosus	0	0.93444	0.988832	-0.07629	0.00224662	Bacteria	Firmicutes	Bacilli	Lactobacillales	Streptococcaceae	Streptococcus
Blautia_sp_MCC283	0	0.950002	0.988832	0.0975382	0.00217272	Bacteria	Firmicutes	Clostridia	Eubacteriales	Lachnospiraceae	Blautia
GGB9715_SGB15267	0	0.77257	0.932466	-0.0185226	0.00207568	Bacteria	Firmicutes	Clostridia	Eubacteriales	Oscillospiraceae	GGB9715
Streptococcus_vestibularis	0	0.963088	0.98998	-0.126465	0.00206569	Bacteria	Firmicutes	Bacilli	Lactobacillales	Streptococcaceae	Streptococcus
Schaalia_odontolytica	0	0.788021	0.938433	-0.0197797	0.00204645	Bacteria	Actinobacteria	Actinomycetia	Actinomycetales	Actinomycetaceae	Schaalia
Dorea_phocaeensis	0	0.662515	0.873181	0.0111104	0.00198659	Bacteria	Firmicutes	Clostridia	Eubacteriales	Lachnospiraceae	Dorea
GGB9608_SGB15041	0	0.976153	0.992763	0.181018	0.00189745	Bacteria	Firmicutes	Clostridia	Eubacteriales	Oscillospiraceae	GGB9608
GGB9790_SGB15413	0	0.959131	0.98998	-0.099956	0.0018114	Bacteria	Firmicutes	CFGB45503	OFGB45503	FGB45503	GGB9790
Intestinimonas_gabonensis	0	0.923854	0.987568	0.0460022	0.00158232	Bacteria	Firmicutes	Clostridia	Eubacteriales	Eubacteriales_unclassified	Intestinimonas
Faecalicatena_contorta	1.08418	0.962	0.98998	0.0928949	0.00156295	Bacteria	Firmicutes	Clostridia	Eubacteriales	Lachnospiraceae	Faecalicatena
GGB9501_SGB14898	0	0.849854	0.957101	0.020802	0.00146979	Bacteria	Firmicutes	CFGB3023	OFGB3023	FGB3023	GGB9501
Lactococcus_cremoris	0	0.952665	0.989629	-0.0697504	0.00146894	Bacteria	Firmicutes	Bacilli	Lactobacillales	Streptococcaceae	Lactococcus
Parabacteroides_merdae	-0.0126931	0.736419	0.905534	0.010148	0.00134842	Bacteria	Bacteroidota	Bacteroidia	Bacteroidales	Tannerellaceae	Parabacteroides
Clostridium_sp_AF36_4	0.524354	0.969809	0.992763	-0.0970511	0.00129212	Bacteria	Firmicutes	Clostridia	Eubacteriales	Clostridiaceae	Clostridium
GGB36331_SGB15121	0	0.834595	0.947161	-0.0150615	0.00118269	Bacteria	Firmicutes	Clostridia	Eubacteriales	Oscillospiraceae	GGB36331
GGB9453_SGB14844	9.32406	0.980965	0.992763	0.135581	0.00113166	Bacteria	Firmicutes	Clostridia	Eubacteriales	Oscillospiraceae	GGB9453
GGB9469_SGB14863	0	0.944147	0.988832	0.0446609	0.00111476	Bacteria	Firmicutes	Clostridia	Eubacteriales	Oscillospiraceae	GGB9469
GGB45491_SGB63163	0	0.980122	0.992763	0.126329	0.00110158	Bacteria	Firmicutes	CFGB3072	OFGB3072	FGB3072	GGB45491
Faecalimonas_umbilicata	0	0.936537	0.988832	0.0363491	0.00103505	Bacteria	Firmicutes	Clostridia	Eubacteriales	Lachnospiraceae	Faecalimonas
GGB74505_SGB47518	0	0.971125	0.992763	-0.0777292	0.000989081	Bacteria	Firmicutes	Clostridia	Eubacteriales	Lachnospiraceae	GGB74505
GGB9768_SGB15386	0	0.960113	0.98998	0.0542495	0.000958997	Bacteria	Firmicutes	CFGB3069	OFGB3069	FGB3069	GGB9768
Hungatella_hathewayi	-8.23561	0.793036	0.938433	0.00899542	0.000905905	Bacteria	Firmicutes	Clostridia	Eubacteriales	Clostridiaceae	Hungatella
Intestinimonas_butyriciproducens	0	0.886903	0.969176	0.0157342	0.000820129	Bacteria	Firmicutes	Clostridia	Eubacteriales	Eubacteriales_unclassified	Intestinimonas
Streptococcus_gordonii	0	0.899284	0.975466	-0.0176969	0.000815887	Bacteria	Firmicutes	Bacilli	Lactobacillales	Streptococcaceae	Streptococcus
GGB9109_SGB14042	0	0.943183	0.988832	-0.0292554	0.00074321	Bacteria	Firmicutes	CFGB78183	OFGB78183	FGB78183	GGB9109
GGB4559_SGB6293	0	0.991074	0.996343	0.168107	0.000654626	Bacteria	Firmicutes	CFGB1765	OFGB1765	FGB1765	GGB4559
Lachnospira_eligens	-0.8392	0.978797	0.992763	-0.0670372	0.000623933	Bacteria	Firmicutes	Clostridia	Eubacteriales	Lachnospiraceae	Lachnospira
GGB9616_SGB15051	0	0.991268	0.996343	0.1546	0.000588833	Bacteria	Firmicutes	Clostridia	Eubacteriales	Oscillospiraceae	GGB9616
Phascolarctobacterium_faecium	-1.84115	0.802977	0.940522	0.00493598	0.000470383	Bacteria	Firmicutes	Negativicutes	Acidaminococcales	Acidaminococcaceae	Phascolarctobacterium
Lacticaseibacillus_rhamnosus	0	0.98849	0.996343	-0.0895101	0.000450028	Bacteria	Firmicutes	Bacilli	Lactobacillales	Lactobacillaceae	Lacticaseibacillus
GGB9782_SGB15403	0	0.912271	0.97951	-0.0111279	0.000443736	Bacteria	Firmicutes	CFGB3072	OFGB3072	FGB3072	GGB9782
GGB9708_SGB15234	-0.664691	0.755523	0.923243	-0.00344305	0.000419198	Bacteria	Firmicutes	Clostridia	Eubacteriales	Oscillospiraceae	GGB9708
GGB3204_SGB4228	0	0.690386	0.883362	-0.00259235	0.000417129	Bacteria	Firmicutes	Clostridia	Eubacteriales	Oscillospiraceae	GGB3204
GGB9767_SGB15384	0	0.958394	0.98998	0.0221587	0.000408962	Bacteria	Firmicutes	CFGB3069	OFGB3069	FGB3069	GGB9767
GGB13404_SGB14252	0	0.872182	0.963286	-0.00576489	0.000342394	Bacteria	Firmicutes	CFGB4605	OFGB4605	FGB4605	GGB13404
GGB51647_SGB4348	0	0.82315	0.943347	0.00404426	0.000341824	Bacteria	Firmicutes	CFGB4806	OFGB4806	FGB4806	GGB51647
Bifidobacterium_dentium	0	0.855714	0.957199	0.00478637	0.0003239	Bacteria	Actinobacteria	Actinomycetia	Bifidobacteriales	Bifidobacteriaceae	Bifidobacterium
GGB9784_SGB15407	0	0.984475	0.994606	0.0455126	0.000309281	Bacteria	Firmicutes	CFGB3072	OFGB3072	FGB3072	GGB9784
GGB33586_SGB53517	0	0.99331	0.996694	-0.0913029	0.000266182	Bacteria	Firmicutes	CFGB3038	OFGB3038	FGB3038	GGB33586
GGB3619_SGB4894	0	0.980596	0.992763	-0.0290626	0.000247318	Bacteria	Firmicutes	Clostridia	Eubacteriales	Lachnospiraceae	GGB3619
GGB9667_SGB15164	0	0.396993	0.723006	-0.00057947	0.000232494	Bacteria	Firmicutes	Clostridia	Eubacteriales	Oscillospiraceae	GGB9667
Dorea_longicatena	0.0498541	0.845609	0.955977	0.00277431	0.000202054	Bacteria	Firmicutes	Clostridia	Eubacteriales	Lachnospiraceae	Dorea
Phocaeicola_massiliensis	0	0.970889	0.992763	-0.00974641	0.000125051	Bacteria	Bacteroidota	Bacteroidia	Bacteroidales	Bacteroidaceae	Phocaeicola
Phocea_massiliensis	0	0.997182	0.998581	-0.0782899	9.5938e-05	Bacteria	Firmicutes	Clostridia	Eubacteriales	Oscillospiraceae	Phocea
GGB4684_SGB6478	0	0.998581	0.998581	0.0805645	4.9671e-05	Bacteria	Firmicutes	CFGB1776	OFGB1776	FGB1776	GGB4684
Hydrogenoanaerobacterium_saccharovorans	0	0.948273	0.988832	0.000124695	2.87626e-06	Bacteria	Firmicutes	Clostridia	Eubacteriales	Oscillospiraceae	Hydrogenoanaerobacterium
