# Supplementary material for: Shotgun metagenomic analysis reveals taxonomic and functional alterations in the gut microbiome across prodromal and symptomatic Lewy body disease
Source: Front Microbiomes. 2026 Jul 15;5:1834726. doi: 10.3389/frmbi.2026.1834726 (PMC13416100; doi:10.3389/frmbi.2026.1834726)
Supplement: Supplementary file 2 [file DataSheet2.zip › Supplementary_tables/Supplementary Table S4.xlsx]

## Sheet: Supplementary Table S4
Supplementary Table S4. Differential abundance analysis of microbial pathways between LBD patients and cohabitant controls
Pathway	log2(fold-change)	p_value	q_value	cohens_d	-log10(p_value)*|cohens_d|
PWY-5004: superpathway of L-citrulline metabolism	0	0.00308545	0.877159	0.640167	1.60725
PWY-7456: &beta;-(1,4)-mannan degradation	-0.228049	0.0131466	0.877159	-0.592949	1.11545
PWY-6549: L-glutamine biosynthesis III	0.199187	0.00844051	0.877159	0.523541	1.08563
PWY-5747: 2-methylcitrate cycle II	0	0.0104683	0.877159	0.505416	1.00079
PWY-5497: purine nucleobases degradation II (anaerobic)	-0.28677	0.0317027	0.877159	-0.557295	0.835332
PWY-6731: starch degradation III	-0.16816	0.0120374	0.877159	-0.417035	0.800485
PWY-5030: L-histidine degradation III	-0.144896	0.0271636	0.877159	-0.497556	0.779179
PWY0-42: 2-methylcitrate cycle I	0	0.0213697	0.877159	0.461762	0.771235
PWY66-367: ketogenesis	0	0.0227867	0.877159	-0.401136	0.658794
PWY-6518: bile acids epimerization	0	0.0360214	0.877159	-0.440382	0.635664
PWY0-1241: ADP-L-glycero-&beta;-D-manno-heptose biosynthesis	0.479905	0.045653	0.877159	0.460609	0.617461
PWY-7312: dTDP-&beta;-D-fucofuranose biosynthesis	-8.08207	0.046571	0.877159	-0.440695	0.586955
PWY-5345: superpathway of L-methionine biosynthesis (by sulfhydrylation)	0.489141	0.0475969	0.877159	0.434902	0.575124
PWY-5505: L-glutamate and L-glutamine biosynthesis	-0.19691	0.0377055	0.877159	-0.402204	0.572575
GLYCOCAT-PWY: glycogen degradation I	-0.165312	0.061844	0.877159	-0.468314	0.566052
P163-PWY: L-lysine fermentation to acetate and butanoate	0	0.058157	0.877159	-0.444812	0.54952
HEME-BIOSYNTHESIS-II: heme b biosynthesis I (aerobic)	0.339902	0.0415254	0.877159	0.396775	0.548219
GLUCUROCAT-PWY: superpathway of &beta;-D-glucuronosides degradation	-0.171922	0.0751998	0.877159	-0.440617	0.495158
PWY-7242: D-fructuronate degradation	-0.191753	0.0737749	0.877159	-0.434877	0.49232
SULFATE-CYS-PWY: superpathway of sulfate assimilation and cysteine biosynthesis	0.497633	0.0631923	0.877159	0.406457	0.487478
PWY-7723: bacterial bioluminescence	0	0.0678084	0.877159	-0.389883	0.455663
HISDEG-PWY: L-histidine degradation I	-0.142194	0.0750702	0.877159	-0.392029	0.44085
PWY0-461: L-lysine degradation I	0	0.0772126	0.877159	0.360512	0.401002
COA-PWY-1: superpathway of coenzyme A biosynthesis III (mammals)	-0.0029188	0.05584	0.877159	-0.318228	0.398757
PWY-7851: coenzyme A biosynthesis II (eukaryotic)	-0.0187602	0.0555072	0.877159	-0.31117	0.390721
SO4ASSIM-PWY: assimilatory sulfate reduction I	0.53215	0.0911421	0.877159	0.366306	0.381061
PYRIDNUCSYN-PWY: NAD de novo biosynthesis I (from aspartate)	-0.0510833	0.0783286	0.877159	-0.341433	0.377652
PWY-5855: ubiquinol-7 biosynthesis (early decarboxylation)	0	0.0669855	0.877159	0.315889	0.370859
CARNMET-PWY: L-carnitine degradation I	0	0.0785505	0.877159	0.328404	0.362838
PWY-7316: dTDP-N-acetylviosamine biosynthesis	0	0.0734743	0.877159	-0.310314	0.351854
PWY-7254: TCA cycle VII (acetate-producers)	8.56083	0.0756763	0.877159	0.310876	0.348504
PWY-5138: fatty acid &beta;-oxidation IV (unsaturated, even number)	7.69685	0.0918098	0.877159	0.333371	0.345743
GALACTUROCAT-PWY: D-galacturonate degradation I	-0.0895477	0.113391	0.877159	-0.364305	0.344421
PWY-5088: L-glutamate degradation VIII (to propanoate)	0	0.120065	0.877159	0.361411	0.332709
PWY-6471: peptidoglycan biosynthesis IV (Enterococcus faecium)	0	0.100697	0.877159	-0.333172	0.332167
PWY-5189: tetrapyrrole biosynthesis II (from glycine)	0.434333	0.0624923	0.877159	0.273148	0.328918
P23-PWY: reductive TCA cycle I	0.464319	0.119969	0.877159	0.346798	0.319378
PWY-7039: phosphatidate metabolism, as a signaling molecule	0	0.113274	0.877159	0.336714	0.318488
PWY-7094: fatty acid salvage	0	0.0906723	0.877159	0.303845	0.316766
PWY-5130: 2-oxobutanoate degradation I	-0.0502887	0.102968	0.877159	-0.312355	0.308388
PWY-6708: ubiquinol-8 biosynthesis (early decarboxylation)	0	0.115317	0.877159	0.318359	0.298654
PWY-6507: 4-deoxy-L-threo-hex-4-enopyranuronate degradation	-0.199538	0.144511	0.877159	-0.351708	0.29547
ARGININE-SYN4-PWY: L-ornithine biosynthesis II	-0.203063	0.121791	0.877159	-0.309778	0.283256
ECASYN-PWY: enterobacterial common antigen biosynthesis	0	0.127297	0.877159	0.312667	0.279894
PWY-5104: L-isoleucine biosynthesis IV	7.62351	0.102397	0.877159	0.282266	0.279363
GLYCOLYSIS-TCA-GLYOX-BYPASS: superpathway of glycolysis, pyruvate dehydrogenase, TCA, and glyoxylate bypass	0	0.110864	0.877159	0.291594	0.278534
PWY-7409: phospholipid remodeling (phosphatidylethanolamine, yeast)	0	0.137138	0.877159	0.312341	0.269501
PWY-7323: superpathway of GDP-mannose-derived O-antigen building blocks biosynthesis	-0.198283	0.194147	0.877159	-0.373637	0.26598
PWY-6906: chitin derivatives degradation	-0.111999	0.115379	0.877159	-0.277924	0.260658
PWY-6608: guanosine nucleotides degradation III	0.12207	0.148639	0.877159	0.3143	0.260198
PWY0-1533: methylphosphonate degradation I	0	0.116542	0.877159	0.271045	0.253025
PWY0-1337: oleate &beta;-oxidation	0	0.125291	0.877159	0.278565	0.251288
PWY-7238: sucrose biosynthesis II	-0.0555427	0.100762	0.877159	-0.252029	0.251199
PWY-5920: superpathway of heme b biosynthesis from glycine	8.06892	0.14443	0.877159	0.295807	0.248579
DTDPRHAMSYN-PWY: dTDP-&beta;-L-rhamnose biosynthesis	-0.0676296	0.132675	0.877159	-0.282818	0.248092
PWY-5918: superpathway of heme b biosynthesis from glutamate	0.338588	0.132377	0.877159	0.269038	0.236266
COA-PWY: coenzyme A biosynthesis I (prokaryotic)	-0.0364134	0.135466	0.877159	-0.269177	0.233692
FAO-PWY: fatty acid &beta;-oxidation I (generic)	8.53572	0.152107	0.877159	0.283893	0.232182
KDO-NAGLIPASYN-PWY: superpathway of (Kdo)2-lipid A biosynthesis	0	0.159399	0.877159	0.289221	0.230658
THISYNARA-PWY: superpathway of thiamine diphosphate biosynthesis III (eukaryotes)	-0.117477	0.168627	0.877159	-0.294951	0.228018
PWY-7204: pyridoxal 5'-phosphate salvage II (plants)	0	0.145477	0.877159	0.268734	0.224986
PWY0-1415: superpathway of heme b biosynthesis from uroporphyrinogen-III	8.46734	0.162652	0.877159	0.283551	0.223648
PWY-5913: partial TCA cycle (obligate autotrophs)	0.230978	0.142385	0.877159	0.261864	0.221678
PWY-7199: pyrimidine deoxyribonucleosides salvage	-0.047499	0.176616	0.877159	-0.285221	0.214763
PWY-6143: CMP-pseudaminate biosynthesis	0	0.1825	0.877159	-0.287823	0.212626
PWY-6470: peptidoglycan biosynthesis V (&beta;-lactam resistance)	-0.346528	0.156349	0.877159	-0.263045	0.211989
PWY-5723: Rubisco shunt	1.17032	0.166088	0.877159	0.271516	0.211691
PWY-7389: superpathway of anaerobic energy metabolism (invertebrates)	0	0.175208	0.877159	0.278309	0.210526
PWY-7784: reductive acetyl coenzyme A pathway II (autotrophic methanogens)	0	0.161602	0.877159	0.261968	0.207362
PWY-7807: glyphosate degradation III	0	0.174714	0.877159	0.270767	0.205153
HEXITOLDEGSUPER-PWY: superpathway of hexitol degradation (bacteria)	0.302559	0.143008	0.877159	0.24149	0.203973
GLUDEG-I-PWY: GABA shunt	-0.210829	0.151804	0.877159	-0.246115	0.201499
PANTOSYN-PWY: superpathway of coenzyme A biosynthesis I (bacteria)	-0.0603989	0.139103	0.877159	-0.233781	0.200272
PWY-6285: superpathway of fatty acids biosynthesis (E. coli)	0.204405	0.130641	0.877159	0.225336	0.199179
AST-PWY: L-arginine degradation II (AST pathway)	7.64737	0.198908	0.877159	0.282825	0.198359
HEME-BIOSYNTHESIS-II-1: heme b biosynthesis V (aerobic)	8.52002	0.189037	0.877159	0.273193	0.197642
TCA-GLYOX-BYPASS: superpathway of glyoxylate bypass and TCA	8.8065	0.183885	0.877159	0.266414	0.195936
PWY0-1338: polymyxin resistance	0	0.193492	0.877159	0.266941	0.190419
PWY-7805: (aminomethyl)phosphonate degradation	0	0.162405	0.877159	0.24009	0.189527
PWY-5494: pyruvate fermentation to propanoate II (acrylate pathway)	0	0.202483	0.877159	-0.273177	0.189479
UDPNAGSYN-PWY: UDP-N-acetyl-D-glucosamine biosynthesis I	0.0476034	0.163111	0.877159	0.236151	0.185973
PWY-6922: L-N&delta;-acetylornithine biosynthesis	7.76956	0.229679	0.877159	0.28843	0.184271
RHAMCAT-PWY: L-rhamnose degradation I	-0.0871685	0.171559	0.877159	-0.234011	0.179156
PWY0-1479: tRNA processing	0.256293	0.240956	0.877159	0.281608	0.174051
PWY-7761: NAD salvage pathway II (PNC IV cycle)	0.0401672	0.174141	0.877159	0.22488	0.170706
PWY-6961: L-ascorbate degradation II (bacterial, aerobic)	0.088536	0.204308	0.877159	0.245868	0.169579
PWY-6478: GDP-D-glycero-&alpha;-D-manno-heptose biosynthesis	0	0.192231	0.877159	-0.235995	0.169014
PWY-561: superpathway of glyoxylate cycle and fatty acid degradation	8.91332	0.212865	0.877159	0.251091	0.168707
PWY-6749: CMP-legionaminate biosynthesis I	0	0.2009	0.877159	0.241862	0.168583
PWY-5705: allantoin degradation to glyoxylate III	0	0.213355	0.877159	0.249296	0.167252
GLUCOSE1PMETAB-PWY: glucose and glucose-1-phosphate degradation	0.390987	0.235239	0.877159	0.26268	0.165092
PYRIDOXSYN-PWY: pyridoxal 5'-phosphate biosynthesis I	0.0731021	0.236616	0.877159	-0.261287	0.163554
PWY-7187: pyrimidine deoxyribonucleotides de novo biosynthesis II	0	0.216905	0.877159	0.243169	0.161399
HEMESYN2-PWY: heme b biosynthesis II (oxygen-independent)	0.278481	0.208462	0.877159	0.229493	0.156279
HSERMETANA-PWY: L-methionine biosynthesis III	0.0670757	0.1828	0.877159	0.207295	0.152989
PWY0-301: L-ascorbate degradation I (bacterial, anaerobic)	0.437943	0.212154	0.877159	0.225633	0.15193
RIBOSYN2-PWY: flavin biosynthesis I (bacteria and plants)	-0.0509582	0.199002	0.877159	-0.216214	0.151597
UBISYN-PWY: superpathway of ubiquinol-8 biosynthesis (early decarboxylation)	0	0.250081	0.877159	0.24747	0.148957
PWY-5695: inosine 5'-phosphate degradation	-0.0314865	0.169564	0.877159	-0.19116	0.147321
HISTSYN-PWY: L-histidine biosynthesis	-0.0205957	0.24957	0.877159	-0.240697	0.145094
PWY0-166: superpathway of pyrimidine deoxyribonucleotides de novo biosynthesis (E. coli)	8.57488	0.243074	0.877159	0.230752	0.141742
PWY-7328: superpathway of UDP-glucose-derived O-antigen building blocks biosynthesis	0.0952085	0.219969	0.877159	0.214665	0.141172
PWY-4984: urea cycle	-0.137002	0.314543	0.877159	-0.276631	0.138957
PWY-3841: folate transformations II (plants)	-0.0173948	0.244167	0.877159	-0.222608	0.136306
PWY-7208: superpathway of pyrimidine nucleobases salvage	0.0793853	0.296059	0.877159	0.250161	0.13224
PWY0-1298: superpathway of pyrimidine deoxyribonucleosides degradation	0.183883	0.258828	0.877159	0.220677	0.129535
PWY-241: C4 photosynthetic carbon assimilation cycle, NADP-ME type	0.192968	0.215667	0.877159	0.192227	0.128065
PWY-7383: anaerobic energy metabolism (invertebrates, cytosol)	0.069639	0.272378	0.877159	0.22484	0.126996
PYRIDNUCSAL-PWY: NAD salvage pathway I (PNC VI cycle)	0.796624	0.255701	0.877159	0.214282	0.126913
PWY-7858: (5Z)-dodecenoate biosynthesis II	8.26258	0.282391	0.877159	0.229696	0.126137
PWY-5464: superpathway of cytosolic glycolysis (plants), pyruvate dehydrogenase and TCA cycle	0	0.190844	0.877159	0.172966	0.124418
TCA: TCA cycle I (prokaryotic)	0.942911	0.264197	0.877159	0.214867	0.124209
DENOVOPURINE2-PWY: superpathway of purine nucleotides de novo biosynthesis II	0	0.275392	0.877159	0.216891	0.121469
PWY-7197: pyrimidine deoxyribonucleotide phosphorylation	0.1017	0.30391	0.877159	0.222269	0.11497
PWY-5837: 2-carboxy-1,4-naphthoquinol biosynthesis	0.46355	0.334897	0.877159	0.241192	0.114588
PWY3O-4107: NAD salvage pathway V (PNC V cycle)	0.985034	0.277771	0.877159	0.205708	0.114438
PWY-7200: superpathway of pyrimidine deoxyribonucleoside salvage	0	0.294485	0.877159	-0.214714	0.113999
PROPFERM-PWY: superpathway of L-alanine fermentation (Stickland reaction)	0	0.356624	0.877159	-0.254405	0.11392
PWY-8188: L-alanine degradation VI (reductive Stickland reaction)	0	0.356624	0.877159	-0.254405	0.11392
PWY-8189: L-alanine degradation V (oxidative Stickland reaction)	0	0.356624	0.877159	-0.254405	0.11392
REDCITCYC: TCA cycle VI (Helicobacter)	0.551023	0.298302	0.877159	0.214212	0.112535
PWY0-41: allantoin degradation IV (anaerobic)	0	0.303244	0.877159	0.217161	0.112535
GALACTITOLCAT-PWY: galactitol degradation	0.202919	0.279443	0.877159	0.200503	0.11102
PWY-6902: chitin degradation II (Vibrio)	-0.175646	0.327409	0.877159	-0.22636	0.109764
PWY-7111: pyruvate fermentation to isobutanol (engineered)	0.0150364	0.263635	0.877159	0.189016	0.10944
PWY-8187: L-arginine degradation XIII (reductive Stickland reaction)	0.135252	0.327927	0.877159	0.224402	0.108661
PRPP-PWY: superpathway of histidine, purine, and pyrimidine biosynthesis	0	0.298364	0.877159	0.205937	0.108169
PWY1G-0: mycothiol biosynthesis	0	0.287535	0.877159	-0.198822	0.107624
PWY-1042: glycolysis IV	-0.0192303	0.263032	0.877159	-0.184968	0.10728
PANTO-PWY: phosphopantothenate biosynthesis I	-0.0916407	0.257301	0.877159	-0.181101	0.10677
LACTOSECAT-PWY: lactose and galactose degradation I	0.163228	0.326215	0.877159	0.217925	0.10602
GALACT-GLUCUROCAT-PWY: superpathway of hexuronide and hexuronate degradation	-0.191156	0.320502	0.877159	-0.207432	0.102507
OANTIGEN-PWY: O-antigen building blocks biosynthesis (E. coli)	0.0329161	0.285198	0.877159	0.188022	0.102444
PWY-7117: C4 photosynthetic carbon assimilation cycle, PEPCK type	0.193105	0.266798	0.877159	0.173587	0.0996076
PWY-6572: chondroitin sulfate degradation I (bacterial)	-0.0996564	0.264496	0.877159	-0.172033	0.0993629
VALSYN-PWY: L-valine biosynthesis	-0.0304412	0.377363	0.877159	-0.231659	0.0980476
PWY-5121: superpathway of geranylgeranyl diphosphate biosynthesis II (via MEP)	-0.23282	0.234898	0.877159	-0.155435	0.0977877
PWY-5686: UMP biosynthesis I	-0.0329049	0.32733	0.877159	-0.200884	0.0974316
PWY-7790: UMP biosynthesis II	-0.0329049	0.32733	0.877159	-0.200884	0.0974316
PWY-7791: UMP biosynthesis III	-0.0329049	0.32733	0.877159	-0.200884	0.0974316
PWY-5860: superpathway of demethylmenaquinol-6 biosynthesis I	0.312953	0.345229	0.877159	0.20815	0.0961427
FOLSYN-PWY: superpathway of tetrahydrofolate biosynthesis and salvage	-0.212792	0.354166	0.877159	-0.20762	0.0935937
GLYOXYLATE-BYPASS: glyoxylate cycle	1.02116	0.332254	0.877159	0.193955	0.0928133
PWY-7340: 9-cis, 11-trans-octadecadienoyl-CoA degradation (isomerase-dependent, yeast)	0	0.309096	0.877159	0.178361	0.0909477
PWY-6700: queuosine biosynthesis I (de novo)	-0.0164594	0.318674	0.877159	-0.182853	0.0908145
PWY-5850: superpathway of menaquinol-6 biosynthesis	0.321136	0.358051	0.877159	0.203347	0.0907038
PWY-5896: superpathway of menaquinol-10 biosynthesis	0.321136	0.358051	0.877159	0.203347	0.0907038
PWY-6612: superpathway of tetrahydrofolate biosynthesis	-0.210053	0.362396	0.877159	-0.204457	0.0901282
NAGLIPASYN-PWY: lipid IVA biosynthesis (E. coli)	-0.113508	0.327522	0.877159	-0.185341	0.089846
PWY-8073: lipid IVA biosynthesis (P. putida)	-0.113508	0.327522	0.877159	-0.185341	0.089846
AEROBACTINSYN-PWY: aerobactin biosynthesis	0	0.342161	0.877159	-0.192405	0.0896165
PWY-7874: L-threonate degradation	0	0.337749	0.877159	0.190047	0.0895894
PWY-621: sucrose degradation III (sucrose invertase)	-0.114773	0.381598	0.877159	-0.212921	0.089085
PWY-7371: 1,4-dihydroxy-6-naphthoate biosynthesis II	-7.66303	0.357558	0.877159	-0.196725	0.087868
PWY66-429: fatty acid biosynthesis initiation (mitochondria)	-0.00375317	0.313256	0.877159	-0.171371	0.086388
FUCCAT-PWY: fucose degradation	0.0912222	0.386064	0.877159	0.207953	0.0859553
ARO-PWY: chorismate biosynthesis I	-0.0151214	0.317079	0.877159	-0.163938	0.0817775
PWY-6588: pyruvate fermentation to acetone	0.00978368	0.319608	0.877159	-0.1646	0.0815399
PWY0-1261: anhydromuropeptides recycling I	-0.038557	0.299243	0.877159	-0.155224	0.0813335
PWY-7977: L-methionine biosynthesis IV	0.000512996	0.384494	0.877159	-0.19296	0.0800998
PWY66-399: gluconeogenesis III	0.0841699	0.325161	0.877159	0.163672	0.0798559
1CMET2-PWY: folate transformations III (E. coli)	0.00187892	0.3188	0.877159	-0.160415	0.0796431
PWY-7282: 4-amino-2-methyl-5-diphosphomethylpyrimidine biosynthesis II	-0.0600221	0.377265	0.877159	-0.187768	0.0794922
PWY-6803: phosphatidylcholine acyl editing	0.707265	0.381725	0.877159	0.182995	0.0765377
PWY-6703: preQ0 biosynthesis	-0.0450939	0.406067	0.877159	-0.194761	0.07623
PWY-6897: thiamine diphosphate salvage II	-0.0915029	0.441974	0.877159	-0.213917	0.0758559
PWY-5676: acetyl-CoA fermentation to butanoate II	-0.0887916	0.381531	0.877159	-0.181177	0.0758172
PWY-6163: chorismate biosynthesis from 3-dehydroquinate	-0.063053	0.32036	0.877159	-0.153302	0.0757868
PWY-7118: chitin deacetylation	0.687971	0.377892	0.877159	0.174219	0.0736306
PWY-2941: L-lysine biosynthesis II	-0.00450529	0.355179	0.877159	0.159686	0.0717872
PWY-7185: UTP and CTP dephosphorylation I	-0.732612	0.504636	0.877159	-0.240451	0.0714192
METHANOGENESIS-PWY: methanogenesis from H2 and CO2	0	0.381328	0.877159	0.169802	0.0710964
PWY0-1586: peptidoglycan maturation (meso-diaminopimelate containing)	0.02482	0.398382	0.877159	-0.176194	0.0704248
PWY-2942: L-lysine biosynthesis III	0.0256308	0.334788	0.877159	-0.148092	0.0703778
PWY-7385: 1,3-propanediol biosynthesis (engineered)	7.97214	0.382546	0.877159	0.166773	0.0695969
PWY-7220: adenosine deoxyribonucleotides de novo biosynthesis II	0.0401346	0.423899	0.877159	0.182476	0.0680158
PWY-7222: guanosine deoxyribonucleotides de novo biosynthesis II	0.0401346	0.423899	0.877159	0.182476	0.0680158
KETOGLUCONMET-PWY: ketogluconate metabolism	7.62591	0.307817	0.877159	0.12849	0.0657495
PWY-6435: 4-hydroxybenzoate biosynthesis III (plants)	0	0.370079	0.877159	0.152023	0.0656292
PWY-6160: 3-dehydroquinate biosynthesis II (archaea)	0	0.401195	0.877159	0.162879	0.064605
PWY-6292: superpathway of L-cysteine biosynthesis (mammalian)	-0.105019	0.459312	0.877159	-0.190503	0.0643694
GLYCOL-GLYOXDEG-PWY: superpathway of glycol metabolism and degradation	0	0.424737	0.877159	0.17258	0.0641789
NAD-BIOSYNTHESIS-II: NAD salvage pathway III (to nicotinamide riboside)	0.537891	0.508827	0.877159	0.218492	0.0641121
PWY0-1477: ethanolamine utilization	-0.0479338	0.415481	0.877159	0.166854	0.0636465
COMPLETE-ARO-PWY: superpathway of aromatic amino acid biosynthesis	-0.0453951	0.378782	0.877159	-0.148155	0.0624637
PWY-6609: adenine and adenosine salvage III	-0.0633765	0.417535	0.877159	-0.163809	0.0621341
PWY-821: superpathway of sulfur amino acid biosynthesis (Saccharomyces cerevisiae)	0.054255	0.474658	0.877159	0.18881	0.0611025
PWY-6125: superpathway of guanosine nucleotides de novo biosynthesis II	0.0737903	0.442137	0.877159	0.171435	0.0607638
PWY-5897: superpathway of menaquinol-11 biosynthesis	0.259516	0.471607	0.877159	0.185826	0.0606572
PWY-5898: superpathway of menaquinol-12 biosynthesis	0.259516	0.471607	0.877159	0.185826	0.0606572
PWY-5899: superpathway of menaquinol-13 biosynthesis	0.259516	0.471607	0.877159	0.185826	0.0606572
PWY-5136: fatty acid &beta;-oxidation II (plant peroxisome)	0.18441	0.389528	0.877159	0.147499	0.060395
PWY-5861: superpathway of demethylmenaquinol-8 biosynthesis I	0.248137	0.477073	0.877159	0.18413	0.0591822
PWY-7883: anhydromuropeptides recycling II	0.0385652	0.452815	0.877159	0.17111	0.0588753
PWY-6121: 5-aminoimidazole ribonucleotide biosynthesis I	-0.0576613	0.399069	0.877159	-0.146939	0.0586215
PWY-5209: methyl-coenzyme M oxidation to CO2	0	0.424871	0.877159	0.156609	0.0582181
FERMENTATION-PWY: mixed acid fermentation	0.234024	0.35839	0.877159	0.128968	0.0574737
PWY-6350: archaetidylinositol biosynthesis	0	0.425523	0.877159	0.152646	0.0566434
PWY-7942: 5-oxo-L-proline metabolism	0	0.446504	0.877159	0.15941	0.0558214
PWY-5656: mannosylglycerate biosynthesis I	0	0.41214	0.877159	0.144117	0.0554788
DARABCATK12-PWY: D-arabinose degradation I	0	0.465655	0.877159	0.160608	0.0533114
PWY-7286: 7-(3-amino-3-carboxypropyl)-wyosine biosynthesis	0	0.44084	0.877159	0.149713	0.0532556
PWY-7228: superpathway of guanosine nucleotides de novo biosynthesis I	0.0506804	0.464991	0.877159	0.159356	0.0529947
PWY-5994: palmitate biosynthesis (type I fatty acid synthase)	0	0.511062	0.877159	-0.181705	0.0529718
PWY-5198: factor 420 biosynthesis II (mycobacteria)	0	0.441373	0.877159	0.14837	0.0527002
PWY-6531: mannitol cycle	0.141321	0.432409	0.877159	0.144706	0.0526883
GLYCOLYSIS: glycolysis I (from glucose 6-phosphate)	0.0600353	0.421154	0.877159	0.138423	0.0519861
ALLANTOINDEG-PWY: superpathway of allantoin degradation in yeast	0	0.344353	0.877159	0.112048	0.0518777
PWY-5392: reductive TCA cycle II	0	0.44307	0.877159	0.145917	0.0515857
PWY-5675: nitrate reduction V (assimilatory)	8.00553	0.466029	0.877159	0.155269	0.0514852
DAPLYSINESYN-PWY: L-lysine biosynthesis I	0.159051	0.348449	0.877159	0.112134	0.0513419
PWY-7210: pyrimidine deoxyribonucleotides biosynthesis from CTP	-0.724334	0.570792	0.886611	-0.207222	0.0504631
PWY-5028: L-histidine degradation II	0	0.515445	0.877159	-0.174926	0.0503468
PWY0-1297: superpathway of purine deoxyribonucleosides degradation	-0.0774452	0.514523	0.877159	-0.167119	0.0482298
PWY-6317: D-galactose degradation I (Leloir pathway)	-0.0508841	0.452888	0.877159	-0.140086	0.048191
LIPASYN-PWY: phospholipases	0	0.479384	0.877159	0.150243	0.047975
PWY-8112: factor 420 biosynthesis I (archaea)	0	0.465324	0.877159	0.141361	0.0469665
THISYN-PWY: superpathway of thiamine diphosphate biosynthesis I	-0.0195461	0.501114	0.877159	-0.152703	0.0458207
GALACTARDEG-PWY: D-galactarate degradation I	0.0437484	0.474231	0.877159	0.140428	0.0455002
GLUCARGALACTSUPER-PWY: superpathway of D-glucarate and D-galactarate degradation	0.0437484	0.474231	0.877159	0.140428	0.0455002
PWY-6349: CDP-archaeol biosynthesis	0	0.474173	0.877159	0.139124	0.045085
ANAEROFRUCAT-PWY: homolactic fermentation	0.0659391	0.449949	0.877159	0.129689	0.0449808
PWY-6126: superpathway of adenosine nucleotides de novo biosynthesis II	0.0650176	0.502046	0.877159	0.149949	0.0448731
PWY-8113: 3PG-factor 420 biosynthesis	0	0.476137	0.877159	0.138177	0.0445301
PWY-5941: glycogen degradation II	-0.0453399	0.418104	0.877159	-0.117097	0.0443464
PWY-5188: tetrapyrrole biosynthesis I (from glutamate)	0.0706029	0.591192	0.886611	0.189037	0.0431518
P621-PWY: nylon-6 oligomer degradation	0	0.43952	0.877159	-0.11985	0.0427891
NONMEVIPP-PWY: methylerythritol phosphate pathway I	-0.00797029	0.44085	0.877159	-0.11973	0.042589
PWY-5484: glycolysis II (from fructose 6-phosphate)	0.0386988	0.466564	0.877159	0.127096	0.0420801
PWY-6165: chorismate biosynthesis II (archaea)	0	0.480864	0.877159	0.130473	0.0414875
PWY-7560: methylerythritol phosphate pathway II	-0.0545221	0.477264	0.877159	-0.128936	0.0414197
PWY-5838: superpathway of menaquinol-8 biosynthesis I	0.257792	0.55708	0.883573	0.159311	0.0404781
SALVADEHYPOX-PWY: adenosine nucleotides degradation II	0.141943	0.449216	0.877159	0.115101	0.0400028
PWY-6527: stachyose degradation	-0.0182647	0.464642	0.877159	-0.120167	0.0400015
COBALSYN-PWY: superpathway of adenosylcobalamin salvage from cobinamide I	-0.120058	0.371792	0.877159	-0.0926714	0.0398209
PWY-6629: superpathway of L-tryptophan biosynthesis	-0.0213381	0.500428	0.877159	-0.12512	0.0376184
PWY-7616: methanol oxidation to carbon dioxide	0	0.509881	0.877159	0.127986	0.03744
PWY-7315: dTDP-N-acetylthomosamine biosynthesis	0.26023	0.547651	0.877159	-0.140076	0.0366293
GOLPDLCAT-PWY: superpathway of glycerol degradation to 1,3-propanediol	-0.0899145	0.415742	0.877159	-0.0941777	0.0358983
CENTFERM-PWY: pyruvate fermentation to butanoate	0.0360245	0.570376	0.886611	-0.145283	0.0354256
PWY-6595: superpathway of guanosine nucleotides degradation (plants)	-0.255203	0.499956	0.877159	-0.11615	0.0349691
PWY-5659: GDP-mannose biosynthesis	-0.107425	0.641548	0.893853	-0.178974	0.034501
CITRULBIO-PWY: L-citrulline biosynthesis	0.00260958	0.60157	0.886611	-0.154099	0.0340117
PWY0-862: (5Z)-dodecenoate biosynthesis I	-0.0333527	0.471639	0.877159	0.104058	0.0339635
PWY-5154: L-arginine biosynthesis III (via N-acetyl-L-citrulline)	-0.0680274	0.364503	0.877159	-0.0747357	0.0327566
PWY-5667: CDP-diacylglycerol biosynthesis I	-0.0159667	0.480782	0.877159	-0.102071	0.032464
PWY0-1319: CDP-diacylglycerol biosynthesis II	-0.0159667	0.480782	0.877159	-0.102071	0.032464
ORNDEG-PWY: superpathway of ornithine degradation	0.684481	0.610445	0.887093	0.150739	0.0323115
HCAMHPDEG-PWY: 3-phenylpropanoate and 3-(3-hydroxyphenyl)propanoate degradation to 2-hydroxypentadienoate	0	0.599776	0.886611	0.144486	0.0320775
PWY-6690: cinnamate and 3-hydroxycinnamate degradation to 2-hydroxypentadienoate	0	0.599776	0.886611	0.144486	0.0320775
PWY-6590: superpathway of Clostridium acetobutylicum acidogenic fermentation	0.0387915	0.589066	0.886611	-0.139428	0.0320455
PWY-6282: palmitoleate biosynthesis I (from (5Z)-dodec-5-enoate)	-0.0459856	0.473354	0.877159	0.0975449	0.0316839
PWY-6607: guanosine nucleotides degradation I	-0.280652	0.513932	0.877159	-0.109228	0.0315772
PWY-6270: isoprene biosynthesis I	-0.048807	0.527765	0.877159	-0.113145	0.0314044
PWY-5972: stearate biosynthesis I (animals)	0	0.45889	0.877159	0.0927958	0.0313921
PWY-1269: CMP-3-deoxy-D-manno-octulosonate biosynthesis	-0.0731073	0.533044	0.877159	-0.114737	0.0313504
PWY-724: superpathway of L-lysine, L-threonine and L-methionine biosynthesis II	-0.0229183	0.479659	0.877159	-0.0976948	0.0311713
PWY-6124: inosine-5'-phosphate biosynthesis II	-0.0426507	0.54519	0.877159	-0.116847	0.0307835
PWY-7664: oleate biosynthesis IV (anaerobic)	-0.0439492	0.486522	0.877159	0.0966928	0.0302549
PWY-841: superpathway of purine nucleotides de novo biosynthesis I	0.0314553	0.575786	0.886611	0.12445	0.0298356
PWY-6168: flavin biosynthesis III (fungi)	-0.00651715	0.627829	0.891312	0.146903	0.0296977
PWY-7434: terminal O-glycans residues modification (via type 2 precursor disaccharide)	0	0.52577	0.877159	-0.10519	0.0293696
PWY-5005: biotin biosynthesis II	-0.305325	0.687168	0.900822	-0.177995	0.029002
FASYN-ELONG-PWY: fatty acid elongation -- saturated	-0.053382	0.490041	0.877159	0.0930439	0.028822
PWY-6122: 5-aminoimidazole ribonucleotide biosynthesis II	-0.0513119	0.528666	0.877159	-0.10249	0.028371
PWY-6277: superpathway of 5-aminoimidazole ribonucleotide biosynthesis	-0.0513119	0.528666	0.877159	-0.10249	0.028371
PWY0-845: superpathway of pyridoxal 5'-phosphate biosynthesis and salvage	0.102104	0.61918	0.887093	-0.130445	0.0271565
PWY-7013: (S)-propane-1,2-diol degradation	-0.165154	0.573791	0.886611	-0.111386	0.0268716
PWY-5840: superpathway of menaquinol-7 biosynthesis	0.153641	0.633365	0.893853	0.134412	0.0266602
PWY-7198: pyrimidine deoxyribonucleotides de novo biosynthesis IV	-0.00103448	0.539479	0.877159	0.0989787	0.0265288
PWY-6123: inosine-5'-phosphate biosynthesis I	-0.0518463	0.566401	0.886611	-0.107457	0.0265285
PWY-7229: superpathway of adenosine nucleotides de novo biosynthesis I	0.0410454	0.596052	0.886611	0.117163	0.0263284
TRPSYN-PWY: L-tryptophan biosynthesis	0.0096345	0.585605	0.886611	-0.112428	0.0261276
PWY-5097: L-lysine biosynthesis VI	-0.00811638	0.510711	0.877159	-0.0846564	0.0247049
ANAGLYCOLYSIS-PWY: glycolysis III (from glucose)	0.019604	0.525921	0.877159	-0.0882476	0.0246281
PWY-6305: superpathway of putrescine biosynthesis	0.0702941	0.574635	0.886611	-0.101263	0.0243646
PWY-7345: superpathway of anaerobic sucrose degradation	0.0102233	0.471444	0.877159	0.0745642	0.0243504
PWY0-1296: purine ribonucleosides degradation	-0.0135511	0.441687	0.877159	-0.0644469	0.0228713
POLYISOPRENSYN-PWY: polyisoprenoid biosynthesis (E. coli)	-0.0460075	0.72752	0.900822	0.165395	0.0228502
PWY-5981: CDP-diacylglycerol biosynthesis III	-0.0477773	0.551964	0.878678	0.0878377	0.0226699
PWY-7446: sulfoquinovose degradation I	0	0.668452	0.900822	0.128058	0.0224011
P122-PWY: heterolactic fermentation	0	0.67983	0.900822	0.132013	0.0221253
BRANCHED-CHAIN-AA-SYN-PWY: superpathway of branched chain amino acid biosynthesis	-0.0121202	0.617924	0.887093	-0.104348	0.0218156
P124-PWY: Bifidobacterium shunt	0.231457	0.600649	0.886611	0.0970093	0.0214759
PWY0-1277: 3-phenylpropanoate and 3-(3-hydroxyphenyl)propanoate degradation	0	0.676771	0.900822	0.126066	0.0213755
PWY-6151: S-adenosyl-L-methionine salvage I	-0.00321513	0.616578	0.887093	-0.101336	0.0212818
PWY-7783: plasmalogen degradation	0	0.500881	0.877159	0.0703698	0.0211296
PWY-5971: palmitate biosynthesis (type II fatty acid synthase)	-0.083225	0.34936	0.877159	0.0456869	0.0208664
P441-PWY: superpathway of N-acetylneuraminate degradation	0.0708896	0.611169	0.887093	0.0953209	0.0203833
LIPA-CORESYN-PWY: lipid A-core biosynthesis (E. coli K-12)	0	0.624715	0.889807	-0.0975378	0.0199288
PWY-6892: thiazole component of thiamine diphosphate biosynthesis I	0.00871204	0.495387	0.877159	-0.0650563	0.0198458
PWY-7953: UDP-N-acetylmuramoyl-pentapeptide biosynthesis III (meso-diaminopimelate containing)	-0.0394181	0.564322	0.886611	-0.0791123	0.0196573
PWY-6385: peptidoglycan biosynthesis III (mycobacteria)	-0.0366439	0.585008	0.886611	-0.0834286	0.0194254
PWY-7392: taxadiene biosynthesis (engineered)	-0.0991452	0.487727	0.877159	-0.06054	0.0188778
PWY-6386: UDP-N-acetylmuramoyl-pentapeptide biosynthesis II (lysine-containing)	-0.00635325	0.588875	0.886611	-0.081051	0.0186399
PWY-7221: guanosine ribonucleotides de novo biosynthesis	-0.0214928	0.668924	0.900822	-0.106677	0.0186282
POLYAMINSYN3-PWY: superpathway of polyamine biosynthesis II	-0.0711052	0.535014	0.877159	-0.0683231	0.0185589
PWY-6113: superpathway of mycolate biosynthesis	0	0.620761	0.887093	0.0881698	0.0182578
PWY1ZNC-1: assimilatory sulfate reduction IV	0.124491	0.688987	0.900822	0.111094	0.0179737
GLUCARDEG-PWY: D-glucarate degradation I	-0.0758511	0.646134	0.893853	0.0922831	0.017504
PWY66-391: fatty acid &beta;-oxidation VI (mammalian peroxisome)	-0.23354	0.688124	0.900822	-0.107365	0.0174289
P108-PWY: pyruvate fermentation to propanoate I	0.0259444	0.721952	0.900822	0.117799	0.0166677
THRESYN-PWY: superpathway of L-threonine biosynthesis	-0.0272507	0.661194	0.900822	-0.0919123	0.016514
PWY-7196: superpathway of pyrimidine ribonucleosides salvage	0	0.698287	0.900822	0.0997282	0.0155542
GLCMANNANAUT-PWY: superpathway of N-acetylglucosamine, N-acetylmannosamine and N-acetylneuraminate degradation	-0.108324	0.706738	0.900822	-0.102609	0.0154674
PWY-6147: 6-hydroxymethyl-dihydropterin diphosphate biosynthesis I	-0.125692	0.712621	0.900822	-0.104957	0.0154435
PWY66-430: myristate biosynthesis (mitochondria)	0	0.642793	0.893853	-0.0803725	0.0154258
PWY-5022: 4-aminobutanoate degradation V	-0.246979	0.542176	0.877159	-0.0558165	0.0148394
PWY-922: mevalonate pathway I (eukaryotes and bacteria)	0	0.654544	0.899739	-0.080173	0.0147567
PWY-5384: sucrose degradation IV (sucrose phosphorylase)	-0.0676491	0.743181	0.900822	-0.111736	0.0144034
THREOCAT-PWY: superpathway of L-threonine metabolism	0	0.766407	0.906705	0.123901	0.0143157
P4-PWY: superpathway of L-lysine, L-threonine and L-methionine biosynthesis I	0.0377045	0.713686	0.900822	0.0975377	0.0142886
METHGLYUT-PWY: superpathway of methylglyoxal degradation	0.0668558	0.729548	0.900822	0.104251	0.0142767
P161-PWY: acetylene degradation (anaerobic)	0.305301	0.744635	0.900822	0.106373	0.0136218
PWY-6353: purine nucleotides degradation II (aerobic)	0.139602	0.601994	0.886611	0.061704	0.0136
PWY-7992: superpathway of menaquinol-8 biosynthesis III	-0.23541	0.724802	0.900822	-0.0968432	0.0135368
PWY-8131: 5'-deoxyadenosine degradation II	-0.0163258	0.680064	0.900822	0.0796543	0.0133381
RUMP-PWY: formaldehyde oxidation I	0.0789581	0.620436	0.887093	0.0629918	0.0130584
PWY-6876: isopropanol biosynthesis (engineered)	-0.0102576	0.530279	0.877159	-0.0464756	0.0128038
P164-PWY: purine nucleobases degradation I (anaerobic)	0.0226355	0.698204	0.900822	-0.0818122	0.0127641
PWY-6901: superpathway of glucose and xylose degradation	-0.0301075	0.661707	0.900822	0.0704168	0.0126282
PWY-6606: guanosine nucleotides degradation II	0.106528	0.641519	0.893853	0.0651902	0.012568
PWY-6167: flavin biosynthesis II (archaea)	0	0.700543	0.900822	0.0800419	0.0123717
PWY0-781: aspartate superpathway	0.0383189	0.736345	0.900822	0.0924448	0.0122876
GLYCOGENSYNTH-PWY: glycogen biosynthesis I (from ADP-D-Glucose)	0.00934049	0.585884	0.886611	-0.0527786	0.0122546
PWY-4041: &gamma;-glutamyl cycle	0.00282946	0.634394	0.893853	0.0617344	0.0122012
COLANSYN-PWY: colanic acid building blocks biosynthesis	-0.0676095	0.87069	0.949312	-0.20029	0.0120447
PWY-6387: UDP-N-acetylmuramoyl-pentapeptide biosynthesis I (meso-diaminopimelate containing)	-0.0140564	0.666453	0.900822	-0.0675124	0.0118977
PWY-7663: gondoate biosynthesis (anaerobic)	0.0222602	0.738899	0.900822	-0.0872222	0.0114623
LPSSYN-PWY: superpathway of lipopolysaccharide biosynthesis	0	0.687712	0.900822	-0.07045	0.0114547
MET-SAM-PWY: superpathway of S-adenosyl-L-methionine biosynthesis	-0.037124	0.726248	0.900822	0.0804615	0.0111773
FASYN-INITIAL-PWY: superpathway of fatty acid biosynthesis initiation (E. coli)	-7.97966	0.808572	0.912644	-0.120023	0.0110759
PWY-6628: superpathway of L-phenylalanine biosynthesis	-0.0992935	0.812291	0.912644	-0.121264	0.0109488
P461-PWY: hexitol fermentation to lactate, formate, ethanol and acetate	0.191871	0.707333	0.900822	0.0727931	0.0109463
PWY-7237: myo-, chiro- and scyllo-inositol degradation	-0.0747849	0.561967	0.886611	-0.0421981	0.0105617
PWY-5347: superpathway of L-methionine biosynthesis (transsulfuration)	-0.0386949	0.737868	0.900822	0.0786709	0.0103863
PENTOSE-P-PWY: pentose phosphate pathway	-0.137454	0.776186	0.908567	-0.0930354	0.0102371
GLYCOLYSIS-E-D: superpathway of glycolysis and the Entner-Doudoroff pathway	0.0250258	0.613897	0.887093	0.047679	0.0101034
POLYAMSYN-PWY: superpathway of polyamine biosynthesis I	0.0945915	0.783014	0.911411	-0.0942896	0.0100164
PWY-5690: TCA cycle II (plants and fungi)	-0.36823	0.758695	0.905797	-0.0829607	0.00994971
NONOXIPENT-PWY: pentose phosphate pathway (non-oxidative branch) I	0.0189333	0.73613	0.900822	0.0664969	0.0088471
PWY-6969: TCA cycle V (2-oxoglutarate synthase)	-0.00225131	0.658094	0.900822	0.048198	0.00875815
PWY-6936: seleno-amino acid biosynthesis (plants)	0.000451966	0.548984	0.877159	0.0332624	0.00866288
PWY-7269: mitochondrial NADPH production (yeast)	0	0.823066	0.912644	0.102042	0.00862926
PWY-5415: catechol degradation I (meta-cleavage pathway)	0	0.639071	0.893853	-0.0439601	0.00854808
PWY4LZ-257: superpathway of fermentation (Chlamydomonas reinhardtii)	0.302507	0.806496	0.912644	0.0914476	0.00854102
ARGSYN-PWY: L-arginine biosynthesis I (via L-ornithine)	0.000812064	0.712709	0.900822	-0.0577719	0.00849754
METSYN-PWY: superpathway of L-homoserine and L-methionine biosynthesis	-0.0367124	0.774686	0.908567	0.0762621	0.00845549
PWY-5677: succinate fermentation to butanoate	0	0.77944	0.909696	-0.0757542	0.00819793
PPGPPMET-PWY: ppGpp metabolism	0.0131678	0.81832	0.912644	-0.091721	0.00798676
PWY-822: fructan biosynthesis	7.84904	0.756253	0.905797	-0.0632059	0.00766896
ILEUSYN-PWY: L-isoleucine biosynthesis I (from threonine)	-0.0182417	0.788202	0.912544	-0.0720497	0.00744722
PWY-7184: pyrimidine deoxyribonucleotides de novo biosynthesis I	0.383698	0.671905	0.900822	0.0426174	0.00735969
PEPTIDOGLYCANSYN-PWY: peptidoglycan biosynthesis I (meso-diaminopimelate containing)	-0.0122947	0.73209	0.900822	-0.0538388	0.00729169
PWY-6630: superpathway of L-tyrosine biosynthesis	0.00978714	0.536597	0.877159	0.0269205	0.007278
PWY-8178: pentose phosphate pathway (non-oxidative branch) II	0.00813187	0.729827	0.900822	-0.0524087	0.00716845
HOMOSER-METSYN-PWY: L-methionine biosynthesis I	-0.0387955	0.801724	0.912644	0.071488	0.00686105
PWY-801: homocysteine and cysteine interconversion	0.0247413	0.538222	0.877159	0.0252236	0.00678613
PWY-1861: formaldehyde assimilation II (assimilatory RuMP Cycle)	0.0455418	0.791657	0.912644	-0.0667907	0.00677678
PWY-6293: superpathway of L-cysteine biosynthesis (fungi)	0.0245032	0.548691	0.877159	0.0259046	0.00675259
PWY-6318: L-phenylalanine degradation IV (mammalian, via side chain)	0	0.812479	0.912644	0.0741276	0.00668542
PWY-7357: thiamine phosphate formation from pyrithiamine and oxythiamine (yeast)	-0.0459355	0.759363	0.905797	-0.0550353	0.00657951
PWY-6284: superpathway of unsaturated fatty acids biosynthesis (E. coli)	0.0941184	0.339801	0.877159	0.0136258	0.00638743
PWY-5862: superpathway of demethylmenaquinol-9 biosynthesis	0.0585664	0.832708	0.917462	0.0772625	0.00614292
PWY-8086: (S)-lactate fermentation to propanoate, acetate and hydrogen	0	0.825348	0.912644	0.0716754	0.00597507
PWY4FS-7: phosphatidylglycerol biosynthesis I (plastidic)	0.253867	0.74863	0.900822	0.046579	0.00585651
PWY4FS-8: phosphatidylglycerol biosynthesis II (non-plastidic)	0.253867	0.74863	0.900822	0.046579	0.00585651
PWY-6545: pyrimidine deoxyribonucleotides de novo biosynthesis III	0.386276	0.693131	0.900822	0.0366129	0.00582822
PWY-5973: cis-vaccenate biosynthesis	-0.0184323	0.841956	0.925297	-0.0770112	0.00575356
GLUCONEO-PWY: gluconeogenesis I	0.0172964	0.620001	0.887093	0.0273745	0.00568316
BIOTIN-BIOSYNTHESIS-PWY: biotin biosynthesis I	-0.00120407	0.718079	0.900822	0.0360353	0.00518288
PWY-7115: C4 photosynthetic carbon assimilation cycle, NAD-ME type	0.10962	0.589961	0.886611	0.0223864	0.00513046
PWY-702: L-methionine biosynthesis II	-0.0381922	0.654282	0.899739	0.026881	0.00495243
PWY66-409: superpathway of purine nucleotide salvage	0.0291532	0.879559	0.95411	-0.0826373	0.00460578
PWY-7211: superpathway of pyrimidine deoxyribonucleotides de novo biosynthesis	0.141718	0.776373	0.908567	0.0418128	0.00459645
TRNA-CHARGING-PWY: tRNA charging	-0.025145	0.859054	0.941697	-0.0644944	0.00425532
PWY-5845: superpathway of menaquinol-9 biosynthesis	0.0451072	0.872578	0.949312	0.0690372	0.00408672
PWY-5910: superpathway of geranylgeranyldiphosphate biosynthesis I (via mevalonate)	0	0.746881	0.900822	-0.0316288	0.0040089
PWY-6328: L-lysine degradation X	0	0.869272	0.949312	0.0653416	0.00397568
PWY-7400: L-arginine biosynthesis IV (archaebacteria)	-0.0438631	0.698572	0.900822	-0.0253454	0.00394853
CRNFORCAT-PWY: creatinine degradation I	0	0.64563	0.893853	0.0195864	0.00372172
METH-ACETATE-PWY: methanogenesis from acetate	0.118302	0.804406	0.912644	0.0374344	0.00353846
PWY-5367: petroselinate biosynthesis	-0.350163	0.921011	0.977829	-0.0862089	0.00308069
PWY0-162: superpathway of pyrimidine ribonucleotides de novo biosynthesis	0.0218713	0.766298	0.906705	0.0239248	0.00276577
PWY-7388: octanoyl-[acyl-carrier protein] biosynthesis (mitochondria, yeast)	0	0.719729	0.900822	0.0183377	0.00261918
GLUTORN-PWY: L-ornithine biosynthesis I	-0.0231924	0.823344	0.912644	-0.0309213	0.00261034
PWY-6519: 8-amino-7-oxononanoate biosynthesis I	0.0141686	0.801403	0.912644	0.0232846	0.00223879
PWY-7209: superpathway of pyrimidine ribonucleosides degradation	-0.0774138	0.808513	0.912644	0.0239526	0.00221114
P185-PWY: formaldehyde assimilation III (dihydroxyacetone cycle)	0.0604181	0.817239	0.912644	-0.0251712	0.00220627
PWY-7374: 1,4-dihydroxy-6-naphthoate biosynthesis I	0	0.881395	0.95411	0.0395148	0.00216657
SER-GLYSYN-PWY: superpathway of L-serine and glycine biosynthesis I	0.011289	0.775431	0.908567	0.017569	0.00194061
CALVIN-PWY: Calvin-Benson-Bassham cycle	0.0162535	0.7865	0.912544	-0.0181822	0.00189643
PWY-5989: stearate biosynthesis II (bacteria and plants)	-0.0434037	0.763385	0.906705	0.0146326	0.00171576
PWY-7356: thiamine diphosphate salvage IV (yeast)	-0.0276584	0.927777	0.977829	-0.0522547	0.00170122
P105-PWY: TCA cycle IV (2-oxoglutarate decarboxylase)	-0.0694281	0.937291	0.98268	0.0591981	0.00166499
ASPASN-PWY: superpathway of L-aspartate and L-asparagine biosynthesis	0.0090778	0.826228	0.912644	0.0200569	0.00166272
3-HYDROXYPHENYLACETATE-DEGRADATION-PWY: 4-hydroxyphenylacetate degradation	0	0.917313	0.977829	0.0433186	0.00162368
P221-PWY: octane oxidation	0	0.899267	0.96565	0.0348345	0.00160626
PWY-622: starch biosynthesis	-0.260612	0.910247	0.973177	-0.033921	0.00138536
PWY-5100: pyruvate fermentation to acetate and lactate II	-0.00951284	0.940419	0.983578	0.05127	0.00136782
PWY-6562: norspermidine biosynthesis	0	0.529383	0.877159	-0.00459048	0.00126803
PWY-7234: inosine-5'-phosphate biosynthesis III	0.0200811	0.897991	0.96565	-0.0246404	0.00115139
PWY-7031: protein N-glycosylation (bacterial)	0	0.794561	0.912644	0.0108559	0.00108421
PWY-7688: dTDP-&alpha;-D-ravidosamine and dTDP-4-acetyl-&alpha;-D-ravidosamine biosynthesis	-7.70894	0.900674	0.96565	0.0225106	0.00102271
PWY-7391: isoprene biosynthesis II (engineered)	0	0.928147	0.977829	0.0309294	0.0010016
PWY-6992: 1,5-anhydrofructose degradation	0	0.748951	0.900822	-0.00733613	0.000921024
PWY-I9: L-cysteine biosynthesis VI (from L-methionine)	0.0386129	0.955054	0.986965	-0.0432632	0.000864049
P125-PWY: superpathway of (R,R)-butanediol biosynthesis	0.141838	0.747515	0.900822	0.00610689	0.00077179
PWY0-1061: superpathway of L-alanine biosynthesis	0.104765	0.978429	0.992413	-0.0772723	0.000731822
PWY-6823: molybdopterin biosynthesis	-0.0862189	0.815522	0.912644	0.00752278	0.000666251
ARGSYNBSUB-PWY: L-arginine biosynthesis II (acetyl cycle)	0.0051436	0.945276	0.983905	0.0236786	0.000578735
PWY-6174: mevalonate pathway II (haloarchaea)	0	0.953612	0.986965	0.0257123	0.000530403
PWY-8125: mevalonate pathway IV (archaea)	0	0.953612	0.986965	0.0257123	0.000530403
PWY-5265: peptidoglycan biosynthesis II (staphylococci)	0.105193	0.964867	0.98862	-0.0286432	0.000444904
PHOSLIPSYN-PWY: superpathway of phospholipid biosynthesis I (bacteria)	0.133504	0.963539	0.98862	-0.0254986	0.000411305
ARG+POLYAMINE-SYN: superpathway of arginine and polyamine biosynthesis	0.078179	0.967042	0.98862	-0.0257575	0.000374894
PWY66-389: phytol degradation	7.62558	0.944105	0.983905	-0.0146428	0.000365775
PWY-6895: superpathway of thiamine diphosphate biosynthesis II	-0.0787503	0.986128	0.993048	-0.0545862	0.000331149
PWY-8004: Entner-Doudoroff pathway I	-0.0685551	0.802427	0.912644	-0.00340356	0.000325362
PWY-7754: bile acid 7&alpha;-dehydroxylation	0	0.983807	0.993048	-0.0436862	0.000309743
PWY-8134: bile acid 7&beta;-dehydroxylation	0	0.937036	0.98268	-0.0106076	0.000299598
PWY-5103: L-isoleucine biosynthesis III	0.00953339	0.961537	0.98862	-0.0158498	0.000269988
PWY-6396: superpathway of 2,3-butanediol biosynthesis	0	0.900976	0.96565	0.00553245	0.000250547
PWY-6807: xyloglucan degradation II (exoglucanase)	0	0.987671	0.993048	0.0424256	0.000228574
FUC-RHAMCAT-PWY: superpathway of fucose and rhamnose degradation	0.101976	0.977669	0.992413	-0.0187146	0.000183553
P41-PWY: pyruvate fermentation to acetate and (S)-lactate I	-0.0105235	0.99068	0.993048	0.0369753	0.000150367
ARGDEG-PWY: superpathway of L-arginine, putrescine, and 4-aminobutanoate degradation	0	0.927191	0.977829	0.00447213	0.000146823
ORNARGDEG-PWY: superpathway of L-arginine and L-ornithine degradation	0	0.927191	0.977829	0.00447213	0.000146823
PWY0-1221: putrescine degradation II	0	0.990755	0.993048	0.0297187	0.000119878
P42-PWY: incomplete reductive TCA cycle	0.0550094	0.995441	0.995441	-0.0514796	0.000102171
PWY-6859: all-trans-farnesol biosynthesis	-0.141267	0.68791	0.900822	0.000528642	8.58876e-05
PWY-6953: dTDP-3-acetamido-&alpha;-D-fucose biosynthesis	0	0.968072	0.98862	0.00566226	7.97955e-05
PWY-3001: superpathway of L-isoleucine biosynthesis I	-0.0100526	0.978661	0.992413	0.00816131	7.64532e-05
