# Supplementary material for: Shotgun metagenomic analysis reveals taxonomic and functional alterations in the gut microbiome across prodromal and symptomatic Lewy body disease
Source: Front Microbiomes. 2026 Jul 15;5:1834726. doi: 10.3389/frmbi.2026.1834726 (PMC13416100; doi:10.3389/frmbi.2026.1834726)
Supplement: Supplementary file 2 [file DataSheet2.zip › Supplementary_tables/Supplementary Table S12.xlsx]

## Sheet: Supplementary Table S12
Supplementary Table S12. Differential abundance analysis of microbial genus between iRBD patients and cohabitant controls
Genus	log2(fold-change)	p_value	q_value	cohens_d	-log10(p_value)*|cohens_d|	kingdom	phylum	class	order	family
Bacteroides	-1.18852	0.00106162	0.1721	-1.3053	3.88199	Bacteria	Bacteroidota	Bacteroidia	Bacteroidales	Bacteroidaceae
Collinsella	2.86505	0.000888215	0.1721	1.02332	3.12264	Bacteria	Actinobacteria	Coriobacteriia	Coriobacteriales	Coriobacteriaceae
Anaeromassilibacillus	9.02393	0.00425127	0.313744	1.27841	3.03173	Bacteria	Firmicutes	Clostridia	Eubacteriales	Oscillospiraceae
Luoshenia	7.57711	0.00185271	0.1721	1.0684	2.91908	Bacteria	Firmicutes	Clostridia	Eubacteriales	Christensenellaceae
GGB9365	10.3388	0.0128308	0.458664	1.01318	1.91668	Bacteria	Actinobacteria	Coriobacteriia	Eggerthellales	Eggerthellaceae
GGB3510	7.89018	0.0154584	0.458664	0.922519	1.67053	Bacteria	Firmicutes	CFGB79245	OFGB79245	FGB79245
Anaerovorax	6.55054	0.00186558	0.1721	0.570595	1.55726	Bacteria	Firmicutes	Clostridia	Eubacteriales	Eubacteriales_Family_XIII_Incertae_Sedis
GGB9781	10.1924	0.0230275	0.458664	0.914968	1.49849	Bacteria	Firmicutes	CFGB3072	OFGB3072	FGB3072
Anaerofustis	6.63093	0.0134421	0.458664	0.695931	1.30246	Bacteria	Firmicutes	Clostridia	Eubacteriales	Eubacteriaceae
Christensenella	7.88559	0.0203917	0.458664	0.718556	1.21475	Bacteria	Firmicutes	Clostridia	Eubacteriales	Christensenellaceae
Clostridiaceae_unclassified	-0.544685	0.013613	0.458664	-0.637833	1.19023	Bacteria	Firmicutes	Clostridia	Eubacteriales	Clostridiaceae
GGB2998	0	0.0277525	0.469343	-0.749167	1.16623	Bacteria	Firmicutes	CFGB1226	OFGB1226	FGB1226
Enterocloster	-0.802664	0.0192707	0.458664	-0.679789	1.16591	Bacteria	Firmicutes	Clostridia	Eubacteriales	Lachnospiraceae
GGB3002	0	0.0237617	0.458664	0.702939	1.14166	Bacteria	Firmicutes	CFGB1227	OFGB1227	FGB1227
GGB4605	0	0.0111187	0.458664	-0.575107	1.12373	Bacteria	Firmicutes	CFGB1765	OFGB1765	FGB1765
Bittarella	0	0.0248599	0.458664	0.597745	0.959082	Bacteria	Firmicutes	Clostridia	Eubacteriales	Oscillospiraceae
Cuneatibacter	8.44221	0.0337579	0.469637	0.642742	0.945874	Bacteria	Firmicutes	Clostridia	Eubacteriales	Lachnospiraceae
Methanobrevibacter	2.88919	0.0495374	0.528905	0.683306	0.89176	Archaea	Euryarchaeota	Methanobacteria	Methanobacteriales	Methanobacteriaceae
Faecalibacterium	-0.21255	0.0719152	0.528905	-0.740832	0.846904	Bacteria	Firmicutes	Clostridia	Eubacteriales	Oscillospiraceae
Lentihominibacter	0.672656	0.0434026	0.490028	0.602891	0.821429	Bacteria	Firmicutes	Clostridia	Eubacteriales	Eubacteriales_Family_XIII_Incertae_Sedis
Phocaeicola	-1.49426	0.0692795	0.528905	-0.687358	0.79692	Bacteria	Bacteroidota	Bacteroidia	Bacteroidales	Bacteroidaceae
GGB9699	8.93763	0.0424286	0.490028	0.577482	0.792503	Bacteria	Firmicutes	Clostridia	Eubacteriales	Oscillospiraceae
GGB3061	7.29873	0.0958553	0.561438	0.756855	0.770769	Bacteria	Firmicutes	CFGB1262	OFGB1262	FGB1262
GGB6613	0	0.0343637	0.469637	-0.526345	0.770517	Bacteria	Proteobacteria	CFGB2404	OFGB2404	FGB2404
Congzhengia	0	0.024567	0.458664	-0.471112	0.758325	Bacteria	Firmicutes	Clostridia	Eubacteriales	Oscillospiraceae
GGB9522	9.32387	0.0575608	0.528905	0.610148	0.756506	Bacteria	Firmicutes	CFGB79291	OFGB79291	FGB79291
Barnesiella	8.82371	0.0305837	0.469637	0.499107	0.755902	Bacteria	Bacteroidota	Bacteroidia	Bacteroidales	Barnesiellaceae
Slackia	0	0.0438236	0.490028	-0.547223	0.743289	Bacteria	Actinobacteria	Coriobacteriia	Eggerthellales	Eggerthellaceae
GGB3352	0	0.0617505	0.528905	0.61453	0.743187	Bacteria	Firmicutes	CFGB1374	OFGB1374	FGB1374
GGB3653	-0.46521	0.0399073	0.490028	-0.504718	0.706074	Bacteria	Firmicutes	Clostridia	Eubacteriales	Lachnospiraceae
GGB43675	0	0.0160304	0.458664	0.386081	0.693036	Bacteria	Firmicutes	CFGB79326	OFGB79326	FGB79326
Rikenellaceae_unclassified	-8.56413	0.0860008	0.528905	-0.648642	0.691126	Bacteria	Bacteroidota	Bacteroidia	Bacteroidales	Rikenellaceae
Oliverpabstia	0.576524	0.0294995	0.469637	0.451613	0.691051	Bacteria	Firmicutes	Clostridia	Eubacteriales	Lachnospiraceae
GGB34900	7.05637	0.0593008	0.528905	0.559618	0.686618	Bacteria	Firmicutes	CFGB77202	OFGB77202	FGB77202
GGB9707	0	0.055308	0.528905	0.543643	0.683475	Bacteria	Firmicutes	Clostridia	Eubacteriales	Oscillospiraceae
Holdemania	8.72836	0.0597915	0.528905	0.530571	0.64908	Bacteria	Firmicutes	Erysipelotrichia	Erysipelotrichales	Erysipelotrichaceae
GGB9730	9.12639	0.0403828	0.490028	0.463821	0.646475	Bacteria	Firmicutes	Clostridia	Eubacteriales	Oscillospiraceae
GGB2653	8.96915	0.0334227	0.469637	0.431989	0.637598	Bacteria	Firmicutes	CFGB1011	OFGB1011	FGB1011
GGB9758	0	0.0407234	0.490028	-0.457472	0.635958	Bacteria	Firmicutes	CFGB38642	OFGB38642	FGB38642
Faecalicatena	-1.88613	0.0557368	0.528905	-0.495653	0.621478	Bacteria	Firmicutes	Clostridia	Eubacteriales	Lachnospiraceae
GGB3256	11.113	0.0516745	0.528905	0.479659	0.617188	Bacteria	Firmicutes	CFGB14936	OFGB14936	FGB14936
GGB34797	0	0.0738947	0.528905	0.542698	0.614002	Bacteria	Actinobacteria	CFGB12107	OFGB12107	FGB12107
GGB6601	0	0.111889	0.562579	-0.620342	0.590077	Bacteria	Proteobacteria	CFGB2403	OFGB2403	FGB2403
GGB32900	1.97783	0.0797525	0.528905	0.535158	0.58774	Bacteria	Firmicutes	Clostridia	Eubacteriales	Oscillospiraceae
Agathobaculum	-0.53312	0.0678213	0.528905	-0.500314	0.584684	Bacteria	Firmicutes	Clostridia	Eubacteriales	Oscillospiraceae
GGB41473	0	0.0279825	0.469343	0.365769	0.568081	Bacteria	Firmicutes	Clostridia	Eubacteriales	Lachnospiraceae
Cloacibacillus	0	0.116141	0.562579	0.607375	0.567905	Bacteria	Synergistetes	Synergistia	Synergistales	Synergistaceae
Longicatena	0	0.0846559	0.528905	-0.525697	0.563728	Bacteria	Firmicutes	Erysipelotrichia	Erysipelotrichales	Erysipelotrichaceae
Citrobacter	0	0.0920355	0.54776	-0.541312	0.560823	Bacteria	Proteobacteria	Gammaproteobacteria	Enterobacterales	Enterobacteriaceae
Anaerobutyricum	0.10226	0.0672883	0.528905	0.472196	0.553443	Bacteria	Firmicutes	Clostridia	Eubacteriales	Lachnospiraceae
GGB9613	0	0.0187238	0.458664	0.316228	0.546317	Bacteria	Firmicutes	Clostridia	Eubacteriales	Oscillospiraceae
Dialister	0	0.122718	0.562579	0.592404	0.539735	Bacteria	Firmicutes	Negativicutes	Veillonellales	Veillonellaceae
Marvinbryantia	0	0.0747098	0.528905	-0.467274	0.526441	Bacteria	Firmicutes	Clostridia	Eubacteriales	Lachnospiraceae
GGB2982	7.92684	0.0721571	0.528905	0.455439	0.519984	Bacteria	Firmicutes	CFGB1217	OFGB1217	FGB1217
GGB3277	0	0.0719053	0.528905	0.447725	0.511856	Bacteria	Firmicutes	Clostridia	Eubacteriales	Eubacteriaceae
GGB52130	0	0.0784928	0.528905	0.456011	0.50397	Bacteria	Firmicutes	CFGB3047	OFGB3047	FGB3047
Yanshouia	0	0.139123	0.603957	0.585514	0.501553	Bacteria	Firmicutes	Clostridia	Eubacteriales	Oscillospiraceae
GGB4599	0	0.111094	0.562579	0.519991	0.496232	Bacteria	Firmicutes	CFGB1765	OFGB1765	FGB1765
GGB45432	0.683951	0.0719179	0.528905	0.432788	0.494747	Bacteria	Actinobacteria	Coriobacteriia	Eggerthellales	Eggerthellaceae
GGB9509	0	0.115711	0.562579	-0.519346	0.486432	Bacteria	Firmicutes	Firmicutes_unclassified	Firmicutes_unclassified	Firmicutes_unclassified
GGB79087	0	0.156082	0.615271	0.596043	0.480796	Bacteria	Firmicutes	CFGB3072	OFGB3072	FGB3072
GGB3677	0	0.101089	0.562579	-0.469698	0.46749	Bacteria	Firmicutes	Clostridia	Eubacteriales	Lachnospiraceae
GGB3444	0	0.104853	0.562579	0.474341	0.464579	Bacteria	Firmicutes	Clostridia	Eubacteriales	Lachnospiraceae
Erysipelatoclostridium	-2.72869	0.111613	0.562579	-0.484159	0.461057	Bacteria	Firmicutes	Erysipelotrichia	Erysipelotrichales	Erysipelotrichaceae
GGB48165	0	0.163204	0.615271	0.577668	0.45478	Bacteria	Firmicutes	CFGB45503	OFGB45503	FGB45503
GGB4569	0	0.083187	0.528905	-0.419545	0.453085	Bacteria	Firmicutes	CFGB1765	OFGB1765	FGB1765
Merdimonas	0	0.0992655	0.562579	0.450686	0.452129	Bacteria	Firmicutes	Clostridia	Eubacteriales	Lachnospiraceae
Massilistercora	-0.0422679	0.0876832	0.530411	0.426679	0.451036	Bacteria	Firmicutes	Clostridia	Eubacteriales	Eubacteriales_unclassified
GGB4239	0	0.10854	0.562579	0.462482	0.446023	Bacteria	Firmicutes	Negativicutes	Acidaminococcales	Acidaminococcaceae
GGB9271	0	0.115065	0.562579	0.466761	0.438315	Bacteria	Firmicutes	CFGB2937	OFGB2937	FGB2937
Enterococcus	0	0.105495	0.562579	0.43251	0.422462	Bacteria	Firmicutes	Bacilli	Lactobacillales	Enterococcaceae
GGB9775	0	0.137252	0.603957	-0.48479	0.418122	Bacteria	Firmicutes	CFGB3070	OFGB3070	FGB3070
Gordonibacter	0.873301	0.0786492	0.528905	0.377312	0.416668	Bacteria	Actinobacteria	Coriobacteriia	Eggerthellales	Eggerthellaceae
GGB33544	0	0.168407	0.615271	0.527587	0.408161	Bacteria	Firmicutes	CFGB3070	OFGB3070	FGB3070
GGB38744	6.68279	0.0756868	0.528905	0.359405	0.402886	Bacteria	Firmicutes	Clostridia	Eubacteriales	Oscillospiraceae
GGB2987	0	0.120136	0.562579	0.422546	0.38888	Bacteria	Firmicutes	Clostridia	Eubacteriales	Eubacteriales_Family_XIII_Incertae_Sedis
Dielma	0	0.138674	0.603957	-0.452618	0.388348	Bacteria	Firmicutes	Erysipelotrichia	Erysipelotrichales	Erysipelotrichaceae
Turicibacter	2.61207	0.0818254	0.528905	0.35207	0.382739	Bacteria	Firmicutes	Erysipelotrichia	Erysipelotrichales	Turicibacteraceae
GGB3602	0	0.0711455	0.528905	0.329168	0.377836	Bacteria	Firmicutes	Clostridia	Eubacteriales	Lachnospiraceae
Eubacteriaceae_unclassified	9.43072	0.173062	0.619998	0.487662	0.3715	Bacteria	Firmicutes	Clostridia	Eubacteriales	Eubacteriaceae
Granulicatella	0	0.162882	0.615271	-0.467411	0.368379	Bacteria	Firmicutes	Bacilli	Lactobacillales	Carnobacteriaceae
Clostridia_unclassified	-6.93606	0.134562	0.603957	-0.421212	0.366908	Bacteria	Firmicutes	Clostridia	Clostridia_unclassified	Clostridia_unclassified
GGB3722	0	0.144957	0.610924	0.436124	0.365804	Bacteria	Firmicutes	Clostridia	Eubacteriales	Eubacteriaceae
Oscillibacter	-0.253314	0.153991	0.615271	-0.448746	0.364608	Bacteria	Firmicutes	Clostridia	Eubacteriales	Oscillospiraceae
GGB9623	0	0.151359	0.615271	0.444461	0.364454	Bacteria	Firmicutes	Clostridia	Eubacteriales	Oscillospiraceae
GGB3730	0	0.164468	0.615271	0.464676	0.364268	Bacteria	Firmicutes	CFGB1473	OFGB1473	FGB1473
Simiaoa	0	0.159759	0.615271	0.449262	0.357853	Bacteria	Firmicutes	Clostridia	Eubacteriales	Lachnospiraceae
GGB3321	0	0.165251	0.615271	-0.451927	0.353342	Bacteria	Firmicutes	CFGB1359	OFGB1359	FGB1359
Bianquea	0	0.184037	0.640658	0.473036	0.347726	Bacteria	Firmicutes	Clostridia	Eubacteriales	Bianqueaceae
Eggerthella	-0.72448	0.0843541	0.528905	-0.320651	0.344345	Bacteria	Actinobacteria	Coriobacteriia	Eggerthellales	Eggerthellaceae
GGB9694	0	0.194002	0.647206	0.481343	0.34281	Bacteria	Firmicutes	CFGB3054	OFGB3054	FGB3054
Guopingia	0	0.197038	0.647206	0.48541	0.342432	Bacteria	Firmicutes	Clostridia	Eubacteriales	Christensenellaceae
Kineothrix	0	0.0982553	0.562579	0.337226	0.339804	Bacteria	Firmicutes	Clostridia	Eubacteriales	Lachnospiraceae
GGB9342	0	0.247824	0.657133	0.547067	0.331444	Bacteria	Firmicutes	CFGB2982	OFGB2982	FGB2982
GGB9063	0	0.209147	0.647206	-0.474307	0.322315	Bacteria	Firmicutes	CFGB2834	OFGB2834	FGB2834
Veillonella	0	0.170488	0.616764	-0.415892	0.319533	Bacteria	Firmicutes	Negativicutes	Veillonellales	Veillonellaceae
GGB9343	0	0.182561	0.640658	0.429181	0.316989	Bacteria	Firmicutes	CFGB2983	OFGB2983	FGB2983
Monoglobus	-8.68026	0.229479	0.657133	-0.494968	0.316412	Bacteria	Firmicutes	Clostridia	Eubacteriales	Oscillospiraceae
Hydrogeniiclostridium	0	0.213658	0.647206	0.453949	0.304273	Bacteria	Firmicutes	Clostridia	Eubacteriales	Oscillospiraceae
GGB9452	0	0.191429	0.647206	0.422172	0.303117	Bacteria	Firmicutes	Clostridia	Eubacteriales	Oscillospiraceae
Neglectibacter	2.30987	0.120081	0.562579	0.328259	0.302171	Bacteria	Firmicutes	Clostridia	Eubacteriales	Oscillospiraceae
GGB9813	0	0.114505	0.562579	0.316228	0.297625	Bacteria	Proteobacteria	Deltaproteobacteria	Desulfovibrionales	Desulfovibrionaceae
GGB9237	0	0.217171	0.647206	0.447086	0.296507	Bacteria	Firmicutes	Clostridia	Eubacteriales	Oscillospiraceae
GGB9533	0	0.218016	0.647206	0.44715	0.295795	Bacteria	Firmicutes	CFGB3038	OFGB3038	FGB3038
GGB3576	0	0.224444	0.652125	0.450767	0.292499	Bacteria	Firmicutes	Clostridia	Eubacteriales	Lachnospiraceae
GGB3303	0	0.213535	0.647206	0.433013	0.290349	Bacteria	Firmicutes	CFGB4648	OFGB4648	FGB4648
Sutterella	0	0.122113	0.562579	0.316228	0.288791	Bacteria	Proteobacteria	Betaproteobacteria	Burkholderiales	Sutterellaceae
GGB51959	0	0.242866	0.657133	0.468723	0.288093	Bacteria	Actinobacteria	Coriobacteriia	Coriobacteriales	Coriobacteriaceae
Massiliimalia	7.84101	0.154831	0.615271	0.354131	0.286896	Bacteria	Firmicutes	Clostridia	Eubacteriales	Oscillospiraceae
GGB33512	0	0.164217	0.615271	0.364912	0.286304	Bacteria	Firmicutes	CFGB3054	OFGB3054	FGB3054
GGB9091	0	0.220997	0.647206	-0.435348	0.28542	Bacteria	Firmicutes	CFGB2840	OFGB2840	FGB2840
Butyricicoccus	0	0.2511	0.657133	0.473428	0.284129	Bacteria	Firmicutes	Clostridia	Eubacteriales	Clostridiaceae
GGB1266	0	0.238726	0.657133	-0.455156	0.283152	Bacteria	Bacteroidota	CFGB4405	OFGB4405	FGB4405
GGB3819	0	0.0103636	0.458664	0.142454	0.282698	Bacteria	Firmicutes	Clostridia	Eubacteriales	Lachnospiraceae
GGB5980	0	0.201352	0.647206	-0.404921	0.281843	Bacteria	Candidatus_Melainabacteria	CFGB2106	OFGB2106	FGB2106
GGB9537	0	0.244072	0.657133	0.456595	0.279657	Bacteria	Firmicutes	CFGB3038	OFGB3038	FGB3038
Neobittarella	0	0.123493	0.562579	-0.304088	0.27622	Bacteria	Firmicutes	Clostridia	Eubacteriales	Oscillospiraceae
Rothia	0	0.219867	0.647206	-0.40276	0.264951	Bacteria	Actinobacteria	Actinomycetia	Micrococcales	Micrococcaceae
GGB52106	0	0.145796	0.610924	0.316228	0.264447	Bacteria	Firmicutes	CFGB30328	OFGB30328	FGB30328
Lacrimispora	0	0.140903	0.604574	-0.30664	0.260975	Bacteria	Firmicutes	Clostridia	Eubacteriales	Lachnospiraceae
GGB3583	0	0.233007	0.657133	0.40749	0.257791	Bacteria	Firmicutes	Clostridia	Eubacteriales	Lachnospiraceae
GGB9786	0	0.207921	0.647206	0.376288	0.256667	Bacteria	Firmicutes	CFGB3072	OFGB3072	FGB3072
GGB9770	0.513757	0.213327	0.647206	0.382423	0.256589	Bacteria	Firmicutes	CFGB3069	OFGB3069	FGB3069
Anaerofilum	0	0.240029	0.657133	0.396259	0.245576	Bacteria	Firmicutes	Clostridia	Eubacteriales	Oscillospiraceae
Enorma	0	0.234512	0.657133	0.389842	0.245536	Bacteria	Actinobacteria	Coriobacteriia	Coriobacteriales	Coriobacteriaceae
Christensenellaceae_unclassified	0	0.290815	0.723522	0.454522	0.243798	Bacteria	Firmicutes	Clostridia	Eubacteriales	Christensenellaceae
GGB36267	0	0.017654	0.458664	-0.138014	0.24196	Bacteria	Firmicutes	CFGB2915	OFGB2915	FGB2915
GGB3175	0	0.323361	0.723522	0.488935	0.239731	Bacteria	Firmicutes	CFGB1325	OFGB1325	FGB1325
GGB6649	0	0.313729	0.723522	0.470559	0.236901	Bacteria	Proteobacteria	Betaproteobacteria	Burkholderiales	Oxalobacteraceae
GGB2848	0	0.315932	0.723522	0.473355	0.23687	Bacteria	Firmicutes	CFGB1126	OFGB1126	FGB1126
Zhenpiania	0.287195	0.215878	0.647206	0.355696	0.23682	Bacteria	Firmicutes	Clostridia	Eubacteriales	Eubacteriales_Family_XIII_Incertae_Sedis
GGB9266	0	0.313434	0.723522	0.469216	0.236416	Bacteria	Firmicutes	CFGB2936	OFGB2936	FGB2936
GGB4723	0	0.313356	0.723522	0.467691	0.235698	Bacteria	Firmicutes	CFGB1780	OFGB1780	FGB1780
GGB9619	0	0.398503	0.75107	0.583467	0.233135	Bacteria	Firmicutes	Clostridia	Eubacteriales	Oscillospiraceae
GGB9547	0	0.231218	0.657133	0.361156	0.229688	Bacteria	Firmicutes	CFGB3041	OFGB3041	FGB3041
GGB9595	0	0.334728	0.723522	0.471044	0.223891	Bacteria	Firmicutes	Clostridia	Eubacteriales	Oscillospiraceae
Lachnoclostridium	-8.34101	0.175989	0.624424	-0.295822	0.223202	Bacteria	Firmicutes	Clostridia	Eubacteriales	Lachnospiraceae
Desulfovibrio	9.58666	0.392486	0.7504	0.533968	0.216885	Bacteria	Proteobacteria	Deltaproteobacteria	Desulfovibrionales	Desulfovibrionaceae
GGB9760	10.7432	0.355614	0.733829	0.48286	0.216814	Bacteria	Firmicutes	Clostridia	Eubacteriales	Eubacteriales_unclassified
Eubacteriales_unclassified	1.06286	0.243144	0.657133	0.352689	0.2166	Bacteria	Firmicutes	Clostridia	Eubacteriales	Eubacteriales_unclassified
GGB51139	0	0.14735	0.610924	0.255989	0.212893	Bacteria	Firmicutes	CFGB77566	OFGB77566	FGB77566
GGB27848	0	0.326279	0.723522	0.437681	0.212893	Bacteria	Bacteroidota	Bacteroidia	Bacteroidales	Muribaculaceae
GGB9291	0	0.326433	0.723522	0.437426	0.212679	Bacteria	Firmicutes	CFGB2950	OFGB2950	FGB2950
GGB44201	0	0.215737	0.647206	0.316062	0.210521	Bacteria	Firmicutes	CFGB38703	OFGB38703	FGB38703
Massilimicrobiota	0	0.211766	0.647206	-0.308114	0.207713	Bacteria	Firmicutes	Erysipelotrichia	Erysipelotrichales	Erysipelotrichaceae
GGB9627	0	0.329339	0.723522	0.424085	0.20456	Bacteria	Firmicutes	Clostridia	Eubacteriales	Oscillospiraceae
Fusicatenibacter	-0.0648566	0.246092	0.657133	0.328714	0.200155	Bacteria	Firmicutes	Clostridia	Eubacteriales	Lachnospiraceae
GGB9491	0	0.405505	0.755714	-0.467621	0.183309	Bacteria	Firmicutes	CFGB9491	OFGB9491	FGB9491
Bacteria_unclassified	0	0.296821	0.723522	0.344287	0.181613	Bacteria	Bacteria_unclassified	Bacteria_unclassified	Bacteria_unclassified	Bacteria_unclassified
GGB9618	0	0.3915	0.7504	0.444196	0.180907	Bacteria	Firmicutes	Clostridia	Eubacteriales	Oscillospiraceae
Lachnotalea	0	0.363931	0.733829	-0.404474	0.177556	Bacteria	Firmicutes	Clostridia	Eubacteriales	Lachnospiraceae
GGB9636	0	0.357995	0.733829	0.392271	0.175001	Bacteria	Firmicutes	Clostridia	Eubacteriales	Oscillospiraceae
GGB9412	0	0.220803	0.647206	-0.265809	0.174369	Bacteria	Actinobacteria	CFGB2992	OFGB2992	FGB2992
GGB3353	0	0.216336	0.647206	-0.261891	0.174124	Bacteria	Firmicutes	CFGB1374	OFGB1374	FGB1374
GGB9261	0	0.401714	0.752448	0.438868	0.173828	Bacteria	Firmicutes	CFGB2932	OFGB2932	FGB2932
GGB9289	0	0.21521	0.647206	0.259203	0.172924	Bacteria	Firmicutes	CFGB2918	OFGB2918	FGB2918
GGB4597	0	0.166863	0.615271	-0.221032	0.171883	Bacteria	Firmicutes	CFGB1765	OFGB1765	FGB1765
Diplocloster	0	0.343492	0.724278	0.35781	0.166054	Bacteria	Firmicutes	Clostridia	Eubacteriales	Lachnospiraceae
Akkermansia	-0.547722	0.357217	0.733829	-0.36915	0.165035	Bacteria	Verrucomicrobia	Verrucomicrobiae	Verrucomicrobiales	Akkermansiaceae
Tyzzerella	0	0.323311	0.723522	0.329437	0.161549	Bacteria	Firmicutes	Clostridia	Eubacteriales	Lachnospiraceae
Eisenbergiella	-8.77136	0.24799	0.657133	-0.26477	0.160335	Bacteria	Firmicutes	Clostridia	Eubacteriales	Lachnospiraceae
Wujia	0	0.377828	0.742896	0.373944	0.158068	Bacteria	Firmicutes	Clostridia	Eubacteriales	Lachnospiraceae
Anaerostipes	-0.355172	0.336071	0.723522	-0.325473	0.154134	Bacteria	Firmicutes	Clostridia	Eubacteriales	Lachnospiraceae
GGB1096	0	0.332309	0.723522	-0.316228	0.151302	Bacteria	Bacteroidota	CFGB529	OFGB529	FGB529
Longibaculum	0	0.378495	0.742896	0.357908	0.151016	Bacteria	Firmicutes	Erysipelotrichia	Erysipelotrichales	Erysipelotrichaceae
Phascolarctobacterium	0.0809163	0.387646	0.748908	0.363838	0.149743	Bacteria	Firmicutes	Negativicutes	Acidaminococcales	Acidaminococcaceae
GGB9301	0	0.276237	0.698161	-0.267104	0.149236	Bacteria	Firmicutes	CFGB2959	OFGB2959	FGB2959
GGB9634	0	0.311035	0.723522	0.294178	0.149205	Bacteria	Firmicutes	Clostridia	Eubacteriales	Oscillospiraceae
GGB9691	0	0.443558	0.764827	0.422587	0.149194	Bacteria	Firmicutes	CFGB3054	OFGB3054	FGB3054
Pseudoflavonifractor	0	0.2548	0.662121	0.250116	0.148519	Bacteria	Firmicutes	Clostridia	Eubacteriales	Oscillospiraceae
Leuconostoc	0	0.474642	0.78062	-0.443527	0.14354	Bacteria	Firmicutes	Bacilli	Lactobacillales	Lactobacillaceae
GGB9512	7.00647	0.294341	0.723522	0.265067	0.14079	Bacteria	Firmicutes	Firmicutes_unclassified	Firmicutes_unclassified	Firmicutes_unclassified
GGB3167	0	0.49761	0.78062	-0.462194	0.140096	Bacteria	Firmicutes	Clostridia	Eubacteriales	Oscillospiraceae
Candidatus_Gastranaerophilales_unclassified	0	0.363355	0.733829	-0.316228	0.139035	Bacteria	Candidatus_Melainabacteria	Candidatus_Melainabacteria_unclassified	Candidatus_Gastranaerophilales	Candidatus_Gastranaerophilales_unclassified
GGB9495	0	0.429116	0.761268	0.375245	0.137875	Bacteria	Firmicutes	Clostridia	Eubacteriales	Oscillospiraceae
GGB3537	0	0.345523	0.72442	-0.287778	0.132816	Bacteria	Firmicutes	Clostridia	Eubacteriales	Lachnospiraceae
GGB9640	0	0.380994	0.743845	0.316228	0.132525	Bacteria	Firmicutes	Clostridia	Eubacteriales	Oscillospiraceae
Emergencia	0	0.376855	0.742896	0.311624	0.132074	Bacteria	Firmicutes	Clostridia	Eubacteriales	Eubacteriales_Family_XIII_Incertae_Sedis
GGB9238	0	0.470612	0.778726	0.401043	0.131276	Bacteria	Firmicutes	CFGB2917	OFGB2917	FGB2917
Bilophila	1.14568	0.314559	0.723522	0.259265	0.130228	Bacteria	Proteobacteria	Deltaproteobacteria	Desulfovibrionales	Desulfovibrionaceae
GGB9646	0	0.202058	0.647206	-0.187032	0.129898	Bacteria	Firmicutes	Clostridia	Eubacteriales	Oscillospiraceae
GGB13489	0	0.425	0.760137	0.347828	0.129257	Bacteria	Firmicutes	Clostridia	Eubacteriales	Oscillospiraceae
GGB9176	0	0.434128	0.762825	0.356597	0.129225	Bacteria	Firmicutes	CFGB2875	OFGB2875	FGB2875
Frisingicoccus	0	0.299403	0.723522	-0.241492	0.12648	Bacteria	Firmicutes	Clostridia	Eubacteriales	Lachnospiraceae
Intestinimonas	0.309993	0.426418	0.760137	0.341041	0.126241	Bacteria	Firmicutes	Clostridia	Eubacteriales	Eubacteriales_unclassified
GGB9551	0	0.336587	0.723522	-0.265372	0.125495	Bacteria	Firmicutes	CFGB3043	OFGB3043	FGB3043
Massilioclostridium	0	0.3367	0.723522	0.26389	0.124756	Bacteria	Firmicutes	Clostridia	Eubacteriales	Clostridiaceae
Provencibacterium	0	0.316256	0.723522	0.243608	0.121795	Bacteria	Firmicutes	Clostridia	Eubacteriales	Oscillospiraceae
Jutongia	0	0.251098	0.657133	0.202679	0.121639	Bacteria	Firmicutes	Clostridia	Eubacteriales	Lachnospiraceae
Intestinibacter	0	0.349933	0.729521	-0.256503	0.116969	Bacteria	Firmicutes	Clostridia	Eubacteriales	Peptostreptococcaceae
GGB3585	0	0.413294	0.758733	0.304077	0.116687	Bacteria	Firmicutes	Clostridia	Eubacteriales	Lachnospiraceae
GGB4604	0	0.336479	0.723522	-0.236437	0.111845	Bacteria	Firmicutes	CFGB1765	OFGB1765	FGB1765
GGB9783	0	0.518314	0.790322	0.377753	0.107813	Bacteria	Firmicutes	CFGB3072	OFGB3072	FGB3072
GGB9788	0	0.462209	0.774696	0.321622	0.107795	Bacteria	Firmicutes	CFGB3072	OFGB3072	FGB3072
GGB10692	0	0.292909	0.723522	-0.200364	0.106847	Bacteria	Firmicutes	CFGB3172	OFGB3172	FGB3172
Klebsiella	0	0.493443	0.78062	0.345081	0.105858	Bacteria	Proteobacteria	Gammaproteobacteria	Enterobacterales	Enterobacteriaceae
GGB2980	0.830126	0.26397	0.676423	0.180906	0.104644	Bacteria	Firmicutes	Clostridia	Eubacteriales	Eubacteriales_Family_XIII_Incertae_Sedis
GGB9620	0	0.433074	0.762825	0.261955	0.0952045	Bacteria	Firmicutes	Clostridia	Eubacteriales	Oscillospiraceae
Faecalibacillus	0.45773	0.460006	0.774696	0.281263	0.0948522	Bacteria	Firmicutes	Erysipelotrichia	Erysipelotrichales	Erysipelotrichaceae
GGB9559	0	0.373156	0.742896	-0.214985	0.0920371	Bacteria	Firmicutes	CFGB3048	OFGB3048	FGB3048
Negativibacillus	0	0.408788	0.758003	0.233169	0.0905865	Bacteria	Firmicutes	Firmicutes_unclassified	Firmicutes_unclassified	Firmicutes_unclassified
GGB3000	0	0.644685	0.86505	0.473528	0.0902793	Bacteria	Firmicutes	CFGB1227	OFGB1227	FGB1227
GGB45495	0	0.505098	0.78062	0.302002	0.089581	Bacteria	Firmicutes	CFGB3072	OFGB3072	FGB3072
Flavonifractor	-9.57134	0.37129	0.742896	-0.205899	0.0885958	Bacteria	Firmicutes	Clostridia	Eubacteriales	Oscillospiraceae
Mogibacterium	0	0.490098	0.78062	0.281338	0.0871352	Bacteria	Firmicutes	Clostridia	Eubacteriales	Eubacteriales_Family_XIII_Incertae_Sedis
Fournierella	0	0.420168	0.759378	0.229476	0.0864153	Bacteria	Firmicutes	Clostridia	Eubacteriales	Oscillospiraceae
GGB45497	0	0.341173	0.723522	0.176166	0.082274	Bacteria	Firmicutes	CFGB77241	OFGB77241	FGB77241
Oscillospiraceae_unclassified	-0.429982	0.340999	0.723522	0.173684	0.0811533	Bacteria	Firmicutes	Clostridia	Eubacteriales	Oscillospiraceae
GGB9059	0	0.451224	0.77084	0.223893	0.0773793	Bacteria	Firmicutes	CFGB73062	OFGB73062	FGB73062
Lachnospira	-0.845095	0.49307	0.78062	-0.251571	0.0772553	Bacteria	Firmicutes	Clostridia	Eubacteriales	Lachnospiraceae
GGB3511	0	0.419534	0.759378	0.203745	0.0768595	Bacteria	Firmicutes	CFGB28775	OFGB28775	FGB28775
Lacticaseibacillus	6.64924	0.339533	0.723522	0.161114	0.0755816	Bacteria	Firmicutes	Bacilli	Lactobacillales	Lactobacillaceae
Propionibacterium	0	0.269571	0.686012	0.131897	0.0750926	Bacteria	Actinobacteria	Actinomycetia	Propionibacteriales	Propionibacteriaceae
GGB1627	0	0.580983	0.83094	-0.316228	0.0745782	Bacteria	Bacteroidota	CFGB658	OFGB658	FGB658
Prevotella	0	0.573575	0.826281	-0.301794	0.0728559	Bacteria	Bacteroidota	Bacteroidia	Bacteroidales	Prevotellaceae
GGB9608	0	0.597523	0.844064	0.324696	0.0726168	Bacteria	Firmicutes	Clostridia	Eubacteriales	Oscillospiraceae
GGB3304	0	0.440084	0.764827	0.203115	0.0724032	Bacteria	Firmicutes	CFGB1354	OFGB1354	FGB1354
Parasutterella	6.54638	0.421876	0.759378	-0.191468	0.0717649	Bacteria	Proteobacteria	Betaproteobacteria	Burkholderiales	Sutterellaceae
Adlercreutzia	0.268281	0.536484	0.79747	0.260849	0.0705449	Bacteria	Actinobacteria	Coriobacteriia	Eggerthellales	Eggerthellaceae
Segatella	0	0.387185	0.748908	0.169849	0.0699917	Bacteria	Bacteroidota	Bacteroidia	Bacteroidales	Prevotellaceae
Lachnospiraceae_unclassified	-0.352629	0.548144	0.809061	-0.265659	0.0693649	Bacteria	Firmicutes	Clostridia	Eubacteriales	Lachnospiraceae
Catenibacillus	0	0.438341	0.764827	0.19117	0.068475	Bacteria	Firmicutes	Clostridia	Eubacteriales	Lachnospiraceae
Mediterraneibacter	0.158588	0.331786	0.723522	0.140819	0.0674726	Bacteria	Firmicutes	Clostridia	Eubacteriales	Lachnospiraceae
GGB3569	0	0.53813	0.79747	0.248802	0.0669558	Bacteria	Firmicutes	CFGB9718	OFGB9718	FGB9718
GGB9345	9.85953	0.586065	0.831762	0.27974	0.0649149	Bacteria	Firmicutes	CFGB10477	OFGB10477	FGB10477
GGB9712	0	0.465303	0.774696	-0.194493	0.064623	Bacteria	Firmicutes	CFGB9989	OFGB9989	FGB9989
Lactobacillus	0	0.554476	0.811911	0.245473	0.0628698	Bacteria	Firmicutes	Bacilli	Lactobacillales	Lactobacillaceae
GGB3278	0	0.26051	0.672226	-0.107439	0.0627633	Bacteria	Firmicutes	Clostridia	Eubacteriales	Eubacteriaceae
GGB9359	0	0.508626	0.78062	-0.211816	0.0621896	Bacteria	Actinobacteria	CFGB77988	OFGB77988	FGB77988
GGB42389	0	0.411837	0.758733	0.160896	0.0619891	Bacteria	Firmicutes	CFGB40183	OFGB40183	FGB40183
Actinomyces	8.09765	0.528376	0.795798	0.222783	0.0617235	Bacteria	Actinobacteria	Actinomycetia	Actinomycetales	Actinomycetaceae
GGB9186	0	0.483359	0.78062	0.190892	0.0602705	Bacteria	Firmicutes	Clostridia	Eubacteriales	Christensenellaceae
GGB3550	0	0.466077	0.774696	0.178585	0.0592084	Bacteria	Firmicutes	Clostridia	Eubacteriales	Clostridiaceae
GGB9563	0	0.287408	0.721452	0.109257	0.0591627	Bacteria	Firmicutes	Clostridia	Eubacteriales	Eubacteriales_unclassified
Odoribacter	-0.484656	0.459953	0.774696	0.172502	0.0581825	Bacteria	Bacteroidota	Bacteroidia	Bacteroidales	Odoribacteraceae
Romboutsia	-1.21928	0.495257	0.78062	-0.188072	0.0573937	Bacteria	Firmicutes	Clostridia	Eubacteriales	Peptostreptococcaceae
Paraprevotella	0	0.447701	0.76838	0.164182	0.0573014	Bacteria	Bacteroidota	Bacteroidia	Bacteroidales	Prevotellaceae
Ruminococcus	0.079082	0.554166	0.811911	0.221359	0.0567476	Bacteria	Firmicutes	Clostridia	Eubacteriales	Oscillospiraceae
Porphyromonas	0	0.535215	0.79747	-0.203066	0.0551266	Bacteria	Bacteroidota	Bacteroidia	Bacteroidales	Porphyromonadaceae
GGB9296	0	0.480999	0.78062	0.170667	0.0542477	Bacteria	Firmicutes	CFGB9272	OFGB9272	FGB9272
GGB3486	0	0.442048	0.764827	-0.149296	0.0529301	Bacteria	Firmicutes	Clostridia	Eubacteriales	Clostridiaceae
GGB9545	0	0.64362	0.86505	0.270438	0.0517539	Bacteria	Firmicutes	CFGB82363	OFGB82363	FGB82363
Roseburia	-0.303857	0.563203	0.818196	-0.207315	0.0516908	Bacteria	Firmicutes	Clostridia	Eubacteriales	Lachnospiraceae
GGB4585	0	0.420921	0.759378	0.130206	0.0489313	Bacteria	Firmicutes	CFGB1765	OFGB1765	FGB1765
GGB4750	0	0.626218	0.862218	-0.240539	0.0488955	Bacteria	Tenericutes	CFGB1787	OFGB1787	FGB1787
GGB9361	0	0.506831	0.78062	-0.158187	0.046687	Bacteria	Actinobacteria	CFGB77988	OFGB77988	FGB77988
GGB47687	0	0.647903	0.866218	-0.247493	0.04665	Bacteria	Bacteroidota	CFGB1670	OFGB1670	FGB1670
Anaerotruncus	0	0.612342	0.852657	-0.217171	0.0462588	Bacteria	Firmicutes	Clostridia	Eubacteriales	Oscillospiraceae
Schaalia	1.04503	0.525735	0.795067	-0.164916	0.0460501	Bacteria	Actinobacteria	Actinomycetia	Actinomycetales	Actinomycetaceae
GGB74504	0	0.63353	0.86505	-0.229439	0.0454823	Bacteria	Bacteroidota	CFGB4425	OFGB4425	FGB4425
Yeguia	0	0.665652	0.875487	0.236606	0.0418209	Bacteria	Firmicutes	Clostridia	Eubacteriales	Yeguiaceae
Oxalobacter	0	0.530743	0.796115	0.148498	0.0408542	Bacteria	Proteobacteria	Betaproteobacteria	Burkholderiales	Oxalobacteraceae
GGB3612	0	0.585983	0.831762	-0.168927	0.0392104	Bacteria	Firmicutes	CFGB72924	OFGB72924	FGB72924
GGB3034	0	0.64202	0.86505	0.19446	0.037424	Bacteria	Firmicutes	CFGB1249	OFGB1249	FGB1249
GGB3480	0	0.640242	0.86505	0.187183	0.036249	Bacteria	Firmicutes	Clostridia	Eubacteriales	Clostridiaceae
GGB3446	0	0.481685	0.78062	0.113297	0.035942	Bacteria	Firmicutes	Clostridia	Eubacteriales	Lachnospiraceae
GGB9787	0	0.675967	0.87695	0.211002	0.0358862	Bacteria	Firmicutes	CFGB3072	OFGB3072	FGB3072
Blautia	0.419759	0.461313	0.774696	0.106773	0.0358761	Bacteria	Firmicutes	Clostridia	Eubacteriales	Lachnospiraceae
GGB9759	0	0.657626	0.874606	-0.189579	0.0345074	Bacteria	Firmicutes	Clostridia	Eubacteriales	Eubacteriales_unclassified
GGB3475	0	0.398942	0.75107	-0.0827763	0.0330352	Bacteria	Firmicutes	Clostridia	Eubacteriales	Lachnospiraceae
GGB9616	0	0.718316	0.904824	0.228402	0.0328178	Bacteria	Firmicutes	Clostridia	Eubacteriales	Oscillospiraceae
GGB4456	0	0.599308	0.844064	-0.144015	0.0320217	Bacteria	Firmicutes	Clostridia	Eubacteriales	Peptostreptococcaceae
GGB4566	0	0.70754	0.903399	0.206097	0.0309658	Bacteria	Firmicutes	CFGB1765	OFGB1765	FGB1765
GGB3518	0	0.72462	0.906567	0.218961	0.0306304	Bacteria	Firmicutes	Clostridia	Eubacteriales	Lachnospiraceae
GGB33469	7.61144	0.711563	0.904824	0.207038	0.0305974	Bacteria	Firmicutes	Clostridia	Eubacteriales	Oscillospiraceae
GGB34197	0	0.733962	0.912688	-0.226128	0.030375	Bacteria	Firmicutes	CFGB3071	OFGB3071	FGB3071
GGB9534	0	0.662931	0.875487	0.16712	0.0298363	Bacteria	Firmicutes	CFGB3038	OFGB3038	FGB3038
Firmicutes_unclassified	0	0.602978	0.846003	-0.133707	0.0293751	Bacteria	Firmicutes	Firmicutes_unclassified	Firmicutes_unclassified	Firmicutes_unclassified
GGB9780	0	0.575486	0.826281	-0.115615	0.0277436	Bacteria	Firmicutes	CFGB3071	OFGB3071	FGB3071
GGB3005	0	0.48717	0.78062	0.087444	0.0273105	Bacteria	Firmicutes	CFGB1227	OFGB1227	FGB1227
GGB3001	0	0.525515	0.795067	0.0946505	0.0264468	Bacteria	Firmicutes	CFGB1227	OFGB1227	FGB1227
GGB9641	0	0.81232	0.957656	-0.285632	0.0257848	Bacteria	Firmicutes	Clostridia	Eubacteriales	Oscillospiraceae
Ruthenibacterium	0.376203	0.677319	0.87695	0.149907	0.0253653	Bacteria	Firmicutes	Clostridia	Eubacteriales	Oscillospiraceae
Lawsonibacter	0.918417	0.631615	0.86505	0.119401	0.0238262	Bacteria	Firmicutes	Clostridia	Eubacteriales	Oscillospiraceae
Brotolimicola	0.754159	0.772093	0.943385	0.204409	0.0229614	Bacteria	Firmicutes	Clostridia	Eubacteriales	Lachnospiraceae
Escherichia	10.0917	0.507254	0.78062	0.0759768	0.022396	Bacteria	Proteobacteria	Gammaproteobacteria	Enterobacterales	Enterobacteriaceae
GGB9765	0	0.820857	0.959748	0.251196	0.0215357	Bacteria	Firmicutes	CFGB38642	OFGB38642	FGB38642
GGB31234	0	0.360009	0.733829	0.0466523	0.020699	Bacteria	Firmicutes	CFGB3009	OFGB3009	FGB3009
Parabacteroides	-0.0766333	0.491243	0.78062	0.0641056	0.0197896	Bacteria	Bacteroidota	Bacteroidia	Bacteroidales	Tannerellaceae
GGB4567	0	0.831844	0.959748	0.237399	0.0189819	Bacteria	Firmicutes	CFGB1765	OFGB1765	FGB1765
Sellimonas	-7.43201	0.61783	0.857065	-0.0896505	0.0187487	Bacteria	Firmicutes	Clostridia	Eubacteriales	Lachnospiraceae
GGB3497	0	0.716866	0.904824	0.127312	0.0184044	Bacteria	Firmicutes	Clostridia	Eubacteriales	Lachnospiraceae
GGB51269	0	0.503187	0.78062	-0.0596964	0.0178057	Bacteria	Firmicutes	CFGB1474	OFGB1474	FGB1474
GGB51441	0	0.612058	0.852657	-0.0823299	0.0175534	Bacteria	Firmicutes	Clostridia	Eubacteriales	Lachnospiraceae
Gemmiger	-0.506077	0.688504	0.887639	0.0995028	0.0161288	Bacteria	Firmicutes	Clostridia	Eubacteriales	Eubacteriales_unclassified
GGB9832	0	0.674463	0.87695	0.093344	0.0159657	Bacteria	Actinobacteria	Actinomycetia	Actinomycetales	Actinomycetaceae
Evtepia	-0.132882	0.493898	0.78062	-0.0516056	0.01581	Bacteria	Firmicutes	Clostridia	Eubacteriales	Eubacteriales_unclassified
GGB4745	0	0.823226	0.959748	0.183828	0.0155299	Bacteria	Tenericutes	CFGB1787	OFGB1787	FGB1787
GGB4727	0	0.561851	0.818196	0.0582762	0.0145911	Bacteria	Firmicutes	CFGB9119	OFGB9119	FGB9119
GGB9548	0	0.796356	0.952988	0.137798	0.0136272	Bacteria	Firmicutes	CFGB3041	OFGB3041	FGB3041
GGB9469	-6.59674	0.674243	0.87695	-0.0795958	0.0136255	Bacteria	Firmicutes	Clostridia	Eubacteriales	Oscillospiraceae
Faecalitalea	0	0.785663	0.952988	0.11912	0.0124794	Bacteria	Firmicutes	Erysipelotrichia	Erysipelotrichales	Erysipelotrichaceae
GGB9719	-0.0903535	0.637214	0.86505	0.062327	0.0121983	Bacteria	Firmicutes	CFGB3057	OFGB3057	FGB3057
Coprococcus	-0.00554853	0.623282	0.861389	-0.0564069	0.0115812	Bacteria	Firmicutes	Clostridia	Eubacteriales	Lachnospiraceae
GGB87445	0	0.914653	0.981124	0.287048	0.0111213	Bacteria	Firmicutes	CFGB79294	OFGB79294	FGB79294
GGB4571	0	0.509836	0.78062	-0.0379426	0.0111009	Bacteria	Firmicutes	CFGB1765	OFGB1765	FGB1765
GGB9762	0	0.830613	0.959748	-0.136014	0.0109629	Bacteria	Firmicutes	CFGB58251	OFGB58251	FGB58251
GGB9747	0	0.793855	0.952988	0.109	0.0109282	Bacteria	Firmicutes	CFGB3062	OFGB3062	FGB3062
GGB9708	-0.663141	0.658917	0.874606	0.0565556	0.0102461	Bacteria	Firmicutes	Clostridia	Eubacteriales	Oscillospiraceae
GGB2958	0	0.856441	0.960568	0.145532	0.00979468	Bacteria	Firmicutes	CFGB1201	OFGB1201	FGB1201
Anaerococcus	0	0.724762	0.906567	-0.0655298	0.00916136	Bacteria	Firmicutes	Tissierellia	Tissierellales	Peptoniphilaceae
GGB40351	0	0.913899	0.981124	-0.231887	0.00906718	Bacteria	Firmicutes	CFGB2979	OFGB2979	FGB2979
Anaerotignum	1.31668	0.798216	0.952988	-0.0917734	0.00898272	Bacteria	Firmicutes	Clostridia	Eubacteriales	Lachnospiraceae
GGB3496	0	0.718465	0.904824	-0.061727	0.00886366	Bacteria	Firmicutes	Clostridia	Eubacteriales	Lachnospiraceae
GGB35597	0	0.734603	0.912688	0.0606797	0.0081279	Bacteria	Firmicutes	CFGB9828	OFGB9828	FGB9828
Alistipes	0.167107	0.573371	0.826281	-0.033068	0.00798807	Bacteria	Bacteroidota	Bacteroidia	Bacteroidales	Rikenellaceae
GGB4588	0	0.859862	0.961482	0.120887	0.00792674	Bacteria	Firmicutes	CFGB1765	OFGB1765	FGB1765
Catenibacterium	0	0.777768	0.947182	-0.0679885	0.00742095	Bacteria	Firmicutes	Erysipelotrichia	Erysipelotrichales	Coprobacillaceae
Wansuia	0.445763	0.834903	0.959748	0.0874979	0.0068567	Bacteria	Firmicutes	Clostridia	Eubacteriales	Lachnospiraceae
Candidatus_Cibionibacter	-0.213869	0.873336	0.96775	-0.112467	0.0066152	Bacteria	Firmicutes	Clostridia	Eubacteriales	Eubacteriales_incertae_sedis
GGB9334	0	0.863697	0.962852	-0.101106	0.00643427	Bacteria	Firmicutes	CFGB74971	OFGB74971	FGB74971
GGB3478	-6.65643	0.842785	0.960568	-0.0863595	0.00641507	Bacteria	Firmicutes	Clostridia	Eubacteriales	Clostridiaceae
Sanguibacteroides	0	0.793793	0.952988	-0.061989	0.00621704	Bacteria	Bacteroidota	Bacteroidia	Bacteroidales	Porphyromonadaceae
GGB3363	0	0.802265	0.952988	0.0643545	0.00615759	Bacteria	Firmicutes	CFGB1380	OFGB1380	FGB1380
GGB9198	0	0.886523	0.973593	-0.115951	0.00606537	Bacteria	Firmicutes	CFGB2890	OFGB2890	FGB2890
Vescimonas	-1.13901	0.756072	0.93621	-0.0493323	0.00599075	Bacteria	Firmicutes	Clostridia	Eubacteriales	Oscillospiraceae
GGB9480	0	0.849521	0.960568	-0.0834626	0.00591132	Bacteria	Firmicutes	CFGB3012	OFGB3012	FGB3012
GGB34228	0	0.854654	0.960568	0.0851876	0.00581063	Bacteria	Firmicutes	Clostridia	Eubacteriales	Oscillospiraceae
GGB3109	-0.0524765	0.767551	0.940952	0.0464182	0.00533311	Bacteria	Firmicutes	CFGB1292	OFGB1292	FGB1292
Butyricimonas	8.18267	0.666698	0.875487	0.0291205	0.00512727	Bacteria	Bacteroidota	Bacteroidia	Bacteroidales	Odoribacteraceae
Lactococcus	0	0.952483	0.990051	-0.236767	0.00500593	Bacteria	Firmicutes	Bacilli	Lactobacillales	Streptococcaceae
GGB9240	0	0.934352	0.990051	0.169204	0.00498975	Bacteria	Firmicutes	CFGB2918	OFGB2918	FGB2918
GGB1549	0	0.831865	0.959748	-0.0575493	0.00460091	Bacteria	Bacteroidota	Bacteroidia	Bacteroidales	Muribaculaceae
GGB74511	7.45122	0.803196	0.952988	0.0470361	0.00447682	Bacteria	Firmicutes	CFGB72939	OFGB72939	FGB72939
GGB9350	0	0.764149	0.940952	0.0354306	0.00413907	Bacteria	Firmicutes	CFGB2985	OFGB2985	FGB2985
GGB9635	0	0.934135	0.990051	-0.137487	0.00406826	Bacteria	Firmicutes	Clostridia	Eubacteriales	Oscillospiraceae
GGB3058	0	0.935494	0.990051	-0.136689	0.00395838	Bacteria	Firmicutes	CFGB1260	OFGB1260	FGB1260
Pseudoruminococcus	0	0.913052	0.981124	-0.0997755	0.00394157	Bacteria	Firmicutes	Clostridia	Eubacteriales	Oscillospiraceae
GGB9715	0.472815	0.897871	0.981124	-0.0716036	0.00335004	Bacteria	Firmicutes	Clostridia	Eubacteriales	Oscillospiraceae
Muribaculum	0	0.881059	0.973385	0.0582797	0.0032051	Bacteria	Bacteroidota	Bacteroidia	Bacteroidales	Muribaculaceae
Clostridium	0.0521356	0.806831	0.954232	0.033679	0.00313948	Bacteria	Firmicutes	Clostridia	Eubacteriales	Clostridiaceae
Senegalimassilia	0	0.851682	0.960568	-0.0425494	0.00296665	Bacteria	Actinobacteria	Coriobacteriia	Coriobacteriales	Coriobacteriaceae
GGB9502	-0.35172	0.854396	0.960568	-0.0419628	0.00286778	Bacteria	Firmicutes	CFGB3023	OFGB3023	FGB3023
GGB3033	0	0.91139	0.981124	0.0657541	0.0026496	Bacteria	Firmicutes	CFGB1249	OFGB1249	FGB1249
GGB3740	0	0.972671	0.996988	-0.208603	0.00251032	Bacteria	Firmicutes	Clostridia	Eubacteriales	Lachnospiraceae
GGB3433	-8.84717	0.884036	0.973593	-0.0457537	0.00244919	Bacteria	Firmicutes	Clostridia	Eubacteriales	Lachnospiraceae
Hungatella	-6.82338	0.850748	0.960568	0.0309288	0.00217117	Bacteria	Firmicutes	Clostridia	Eubacteriales	Clostridiaceae
GGB3491	0	0.70685	0.903399	0.0138317	0.00208406	Bacteria	Firmicutes	CFGB1425	OFGB1425	FGB1425
GGB4552	0	0.902829	0.981124	0.0408869	0.00181515	Bacteria	Firmicutes	CFGB1765	OFGB1765	FGB1765
GGB9790	0	0.959131	0.990051	-0.099956	0.00181139	Bacteria	Firmicutes	CFGB45503	OFGB45503	FGB45503
Dysosmobacter	0.6682	0.951354	0.990051	0.0761536	0.00164934	Bacteria	Firmicutes	Clostridia	Eubacteriales	Oscillospiraceae
GGB3619	0	0.931042	0.990051	-0.0496553	0.00154083	Bacteria	Firmicutes	Clostridia	Eubacteriales	Lachnospiraceae
Hydrogenoanaerobacterium	0	0.913362	0.981124	0.0379493	0.00149358	Bacteria	Firmicutes	Clostridia	Eubacteriales	Oscillospiraceae
GGB9501	0	0.849854	0.960568	0.0208021	0.00146979	Bacteria	Firmicutes	CFGB3023	OFGB3023	FGB3023
GGB9211	0	0.960538	0.990051	-0.0828648	0.00144895	Bacteria	Firmicutes	CFGB2898	OFGB2898	FGB2898
GGB36331	0	0.834596	0.959748	-0.0150616	0.00118269	Bacteria	Firmicutes	Clostridia	Eubacteriales	Oscillospiraceae
GGB9453	8.66099	0.980965	0.998581	0.135581	0.00113164	Bacteria	Firmicutes	Clostridia	Eubacteriales	Oscillospiraceae
Streptococcus	-0.419195	0.95721	0.990051	0.0588159	0.00111707	Bacteria	Firmicutes	Bacilli	Lactobacillales	Streptococcaceae
GGB45491	0	0.980122	0.998581	0.126329	0.00110158	Bacteria	Firmicutes	CFGB3072	OFGB3072	FGB3072
Faecalimonas	0	0.936537	0.990051	0.0363491	0.00103505	Bacteria	Firmicutes	Clostridia	Eubacteriales	Lachnospiraceae
GGB74505	0	0.971125	0.996988	-0.0777292	0.000989078	Bacteria	Firmicutes	Clostridia	Eubacteriales	Lachnospiraceae
GGB9768	0	0.960113	0.990051	0.0542494	0.000959003	Bacteria	Firmicutes	CFGB3069	OFGB3069	FGB3069
GGB9602	7.31322	0.766278	0.940952	-0.00828675	0.000958061	Bacteria	Firmicutes	Clostridia	Eubacteriales	Oscillospiraceae
GGB9109	0	0.943182	0.990051	-0.0292553	0.00074321	Bacteria	Firmicutes	CFGB78183	OFGB78183	FGB78183
Eubacterium	0.689677	0.941982	0.990051	0.0277306	0.000719814	Bacteria	Firmicutes	Clostridia	Eubacteriales	Eubacteriaceae
GGB4559	0	0.991073	0.998581	0.168107	0.000654635	Bacteria	Firmicutes	CFGB1765	OFGB1765	FGB1765
GGB9782	0	0.912271	0.981124	-0.0111279	0.000443737	Bacteria	Firmicutes	CFGB3072	OFGB3072	FGB3072
GGB3204	0	0.690386	0.887639	-0.00259232	0.000417126	Bacteria	Firmicutes	Clostridia	Eubacteriales	Oscillospiraceae
GGB9767	0	0.958394	0.990051	0.0221587	0.000408962	Bacteria	Firmicutes	CFGB3069	OFGB3069	FGB3069
GGB13404	0	0.872182	0.96775	-0.00576484	0.000342392	Bacteria	Firmicutes	CFGB4605	OFGB4605	FGB4605
GGB51647	0	0.82315	0.959748	0.00404429	0.000341828	Bacteria	Firmicutes	CFGB4806	OFGB4806	FGB4806
GGB9784	0	0.984474	0.998581	0.0455127	0.000309284	Bacteria	Firmicutes	CFGB3072	OFGB3072	FGB3072
GGB33586	0	0.99331	0.998581	-0.091303	0.000266178	Bacteria	Firmicutes	CFGB3038	OFGB3038	FGB3038
Dorea	0.106645	0.796692	0.952988	-0.00247762	0.000244564	Bacteria	Firmicutes	Clostridia	Eubacteriales	Lachnospiraceae
GGB9667	0	0.396993	0.75107	-0.000579381	0.000232458	Bacteria	Firmicutes	Clostridia	Eubacteriales	Oscillospiraceae
Phocea	0	0.997182	0.998581	-0.0782899	9.59357e-05	Bacteria	Firmicutes	Clostridia	Eubacteriales	Oscillospiraceae
GGB4684	0	0.998581	0.998581	0.0805645	4.96684e-05	Bacteria	Firmicutes	CFGB1776	OFGB1776	FGB1776
Bifidobacterium	1.05691	0.993135	0.998581	-0.0052163	1.56065e-05	Bacteria	Actinobacteria	Actinomycetia	Bifidobacteriales	Bifidobacteriaceae
GGB9524	-8.57926	0.99677	0.998581	-0.0103519	1.45452e-05	Bacteria	Firmicutes	CFGB75721	OFGB75721	FGB75721
