# Supplementary material for: Shotgun metagenomic analysis reveals taxonomic and functional alterations in the gut microbiome across prodromal and symptomatic Lewy body disease
Source: Front Microbiomes. 2026 Jul 15;5:1834726. doi: 10.3389/frmbi.2026.1834726 (PMC13416100; doi:10.3389/frmbi.2026.1834726)
Supplement: Supplementary file 2 [file DataSheet2.zip › Supplementary_tables/Supplementary Table S8.xlsx]

## Sheet: Supplementary Table S8
Supplementary Table S8. Differential abundance analysis of microbial pathways between iRBD patients and cohabitant controls
Pathway	log2(fold-change)	p_value	q_value	cohens_d	-log10(p_value)*|cohens_d|
PWY0-845: superpathway of pyridoxal 5'-phosphate biosynthesis and salvage	-0.533888	7.46538e-05	0.0137503	-1.98454	8.1901
PWY-5030: L-histidine degradation III	-0.685256	5.46782e-05	0.0137503	-1.92059	8.18592
PYRIDOXSYN-PWY: pyridoxal 5'-phosphate biosynthesis I	-0.565356	0.000154576	0.0169647	-1.96564	7.49076
PWY-7282: 4-amino-2-methyl-5-diphosphomethylpyrimidine biosynthesis II	-0.421082	9.39654e-05	0.0137503	-1.50123	6.04549
PWY-5497: purine nucleobases degradation II (anaerobic)	-0.770423	0.000259092	0.0227483	-1.62478	5.82736
OANTIGEN-PWY: O-antigen building blocks biosynthesis (E. coli)	0.162776	0.00157362	0.0986887	1.40739	3.94507
ARGININE-SYN4-PWY: L-ornithine biosynthesis II	-0.991391	0.00244001	0.133895	-1.19411	3.11975
LACTOSECAT-PWY: lactose and galactose degradation I	0.679784	0.00147762	0.0986887	1.09972	3.1127
GLUCUROCAT-PWY: superpathway of &beta;-D-glucuronosides degradation	-0.261869	0.00357209	0.156815	-1.15364	2.82304
PWY-7663: gondoate biosynthesis (anaerobic)	-0.317266	0.00575383	0.210494	-1.14817	2.57196
UDPNAGSYN-PWY: UDP-N-acetyl-D-glucosamine biosynthesis I	0.158432	0.0146061	0.261857	1.23897	2.27409
PWY-7242: D-fructuronate degradation	-0.307319	0.00754767	0.254879	-1.04413	2.21584
HISDEG-PWY: L-histidine degradation I	-0.373014	0.00931731	0.261857	-0.943255	1.91548
RHAMCAT-PWY: L-rhamnose degradation I	-0.154052	0.0118517	0.261857	-0.982307	1.89214
PWY-6518: bile acids epimerization	6.5303	0.00963068	0.261857	0.909549	1.83396
PWY-7013: (S)-propane-1,2-diol degradation	0.181729	0.00303955	0.148262	0.725552	1.82635
PWY0-1261: anhydromuropeptides recycling I	-0.472857	0.00506181	0.202012	-0.731251	1.67873
PWY-8187: L-arginine degradation XIII (reductive Stickland reaction)	0.263554	0.0145874	0.261857	0.891717	1.63721
PWY-5973: cis-vaccenate biosynthesis	-0.231213	0.0132759	0.261857	-0.860781	1.61563
COLANSYN-PWY: colanic acid building blocks biosynthesis	-0.164282	0.0178	0.300546	-0.919389	1.60855
PWY-6859: all-trans-farnesol biosynthesis	-0.648317	0.0129842	0.261857	-0.818225	1.54365
GLCMANNANAUT-PWY: superpathway of N-acetylglucosamine, N-acetylmannosamine and N-acetylneuraminate degradation	-0.285775	0.0228687	0.305	-0.937129	1.5376
THISYN-PWY: superpathway of thiamine diphosphate biosynthesis I	-0.164099	0.025602	0.305	-0.91459	1.45578
PWY-5505: L-glutamate and L-glutamine biosynthesis	-0.580923	0.0225815	0.305	-0.877392	1.4444
PWY-6897: thiamine diphosphate salvage II	-0.127404	0.02572	0.305	-0.906968	1.44183
GLYCOCAT-PWY: glycogen degradation I	-0.852885	0.0124862	0.261857	-0.755344	1.43785
PWY-7197: pyrimidine deoxyribonucleotide phosphorylation	0.162231	0.0106245	0.261857	0.701915	1.38536
PWY-5209: methyl-coenzyme M oxidation to CO2	9.11587	0.0265224	0.305	0.828666	1.3063
PWY-6350: archaetidylinositol biosynthesis	9.28169	0.0246208	0.305	0.805624	1.29601
PWY-5695: inosine 5'-phosphate degradation	-0.04939	0.013941	0.261857	-0.697748	1.29482
PWY-6349: CDP-archaeol biosynthesis	9.34785	0.0253986	0.305	0.789541	1.25947
NONOXIPENT-PWY: pentose phosphate pathway (non-oxidative branch) I	0.144171	0.0149121	0.261857	0.683739	1.24882
PWY-8131: 5'-deoxyadenosine degradation II	0.187214	0.0136746	0.261857	0.653685	1.21853
PWY-5154: L-arginine biosynthesis III (via N-acetyl-L-citrulline)	-0.343825	0.0228212	0.305	-0.725214	1.19056
PWY-5659: GDP-mannose biosynthesis	-0.25186	0.0267665	0.305	-0.733615	1.15354
PWY-8112: factor 420 biosynthesis I (archaea)	9.13333	0.0337733	0.314204	0.783857	1.15339
PWY-5198: factor 420 biosynthesis II (mycobacteria)	9.14712	0.0351605	0.314204	0.776908	1.12958
PWY-5981: CDP-diacylglycerol biosynthesis III	-0.482204	0.0438618	0.314204	-0.817882	1.11061
PWY-8113: 3PG-factor 420 biosynthesis	9.10481	0.0369679	0.314204	0.758144	1.0858
PWY-5989: stearate biosynthesis II (bacteria and plants)	-0.455287	0.0190399	0.302954	-0.625936	1.07682
PWY-6572: chondroitin sulfate degradation I (bacterial)	-6.65074	0.0429136	0.314204	-0.784642	1.07292
PWY-7392: taxadiene biosynthesis (engineered)	-0.638988	0.0379598	0.314204	-0.752841	1.06954
PWY-5121: superpathway of geranylgeranyl diphosphate biosynthesis II (via MEP)	-0.421006	0.0418784	0.314204	-0.770987	1.06243
THISYNARA-PWY: superpathway of thiamine diphosphate biosynthesis III (eukaryotes)	-0.16582	0.0284851	0.305	-0.68627	1.06055
PWY-7323: superpathway of GDP-mannose-derived O-antigen building blocks biosynthesis	-0.186763	0.0284852	0.305	-0.67819	1.04806
PWY-6165: chorismate biosynthesis II (archaea)	2.54564	0.0447547	0.314204	0.723141	0.975634
PWY-7198: pyrimidine deoxyribonucleotides de novo biosynthesis IV	0.303602	0.0437185	0.314204	0.717526	0.975358
PWY-6160: 3-dehydroquinate biosynthesis II (archaea)	2.56651	0.0472227	0.315806	0.719828	0.954384
METHANOGENESIS-PWY: methanogenesis from H2 and CO2	2.62298	0.0493854	0.323585	0.701409	0.916322
PWY-7196: superpathway of pyrimidine ribonucleosides salvage	7.22197	0.0459669	0.315305	0.671278	0.897871
ARGSYNBSUB-PWY: L-arginine biosynthesis II (acetyl cycle)	0.0569287	0.0344978	0.314204	0.583385	0.853031
NAGLIPASYN-PWY: lipid IVA biosynthesis (E. coli)	-0.610876	0.0353952	0.314204	-0.576578	0.836647
PWY-8073: lipid IVA biosynthesis (P. putida)	-0.610876	0.0353952	0.314204	-0.576578	0.836647
PWY-7388: octanoyl-[acyl-carrier protein] biosynthesis (mitochondria, yeast)	0	0.0214546	0.305	-0.498449	0.831653
PWY-6121: 5-aminoimidazole ribonucleotide biosynthesis I	0.0918077	0.0329875	0.314204	0.54331	0.804996
ARGSYN-PWY: L-arginine biosynthesis I (via L-ornithine)	0.0619899	0.0412738	0.314204	0.56565	0.783044
PWY-7286: 7-(3-amino-3-carboxypropyl)-wyosine biosynthesis	2.59177	0.0670403	0.367884	0.648467	0.761082
PWY-I9: L-cysteine biosynthesis VI (from L-methionine)	-0.468618	0.0440161	0.314204	-0.560649	0.760457
CALVIN-PWY: Calvin-Benson-Bassham cycle	0.0533394	0.0422823	0.314204	0.55169	0.757934
PWY-8178: pentose phosphate pathway (non-oxidative branch) II	0.0898601	0.0389762	0.314204	0.524807	0.739558
PWY-5022: 4-aminobutanoate degradation V	-0.571153	0.0402954	0.314204	-0.499867	0.697186
PWY-5690: TCA cycle II (plants and fungi)	-8.37961	0.0274689	0.305	-0.423007	0.660381
BIOTIN-BIOSYNTHESIS-PWY: biotin biosynthesis I	-0.461054	0.0505251	0.32483	-0.508066	0.658705
PWY-6122: 5-aminoimidazole ribonucleotide biosynthesis II	0.0796649	0.0654514	0.367884	0.547259	0.647999
PWY-6277: superpathway of 5-aminoimidazole ribonucleotide biosynthesis	0.0796649	0.0654514	0.367884	0.547259	0.647999
PWY-6507: 4-deoxy-L-threo-hex-4-enopyranuronate degradation	-0.28632	0.0957307	0.430882	-0.605669	0.617146
FASYN-ELONG-PWY: fatty acid elongation -- saturated	-0.621028	0.0450908	0.314204	-0.458394	0.616958
PWY-6143: CMP-pseudaminate biosynthesis	0	0.0998086	0.432015	0.616078	0.616591
POLYISOPRENSYN-PWY: polyisoprenoid biosynthesis (E. coli)	-0.586523	0.0768395	0.393758	-0.547081	0.609675
PWY-5850: superpathway of menaquinol-6 biosynthesis	-0.958036	0.0328558	0.314204	-0.406201	0.602554
PWY-1269: CMP-3-deoxy-D-manno-octulosonate biosynthesis	-0.0841866	0.0865658	0.404281	-0.56445	0.599815
PWY-6435: 4-hydroxybenzoate biosynthesis III (plants)	0	0.100377	0.432015	0.595231	0.594258
PWY-6282: palmitoleate biosynthesis I (from (5Z)-dodec-5-enoate)	-0.586205	0.0474788	0.315806	-0.442435	0.585563
PWY-5860: superpathway of demethylmenaquinol-6 biosynthesis I	-0.983292	0.0343747	0.314204	-0.398729	0.583644
PWY-6519: 8-amino-7-oxononanoate biosynthesis I	-0.564962	0.0573966	0.34996	-0.468302	0.581216
GALACT-GLUCUROCAT-PWY: superpathway of hexuronide and hexuronate degradation	-0.364851	0.0669304	0.367884	-0.488208	0.57334
PWY-6901: superpathway of glucose and xylose degradation	-0.175767	0.064978	0.367884	-0.476563	0.565792
PWY-7664: oleate biosynthesis IV (anaerobic)	-0.634518	0.0510553	0.32483	-0.437488	0.565217
FUC-RHAMCAT-PWY: superpathway of fucose and rhamnose degradation	-0.514184	0.0713257	0.386568	-0.492195	0.564427
PWY-702: L-methionine biosynthesis II	-0.290076	0.0776977	0.393758	-0.508382	0.564096
PWY-6823: molybdopterin biosynthesis	0.263541	0.0799707	0.393758	0.49446	0.542457
GLUTORN-PWY: L-ornithine biosynthesis I	0.0463046	0.0637023	0.367884	0.452921	0.541623
METH-ACETATE-PWY: methanogenesis from acetate	0.306664	0.0828384	0.393758	0.488584	0.528535
PWY0-862: (5Z)-dodecenoate biosynthesis I	-0.649874	0.0584368	0.351421	-0.414377	0.511057
COBALSYN-PWY: superpathway of adenosylcobalamin salvage from cobinamide I	0.203944	0.0522026	0.327385	0.385091	0.493806
P461-PWY: hexitol fermentation to lactate, formate, ethanol and acetate	-0.113081	0.115897	0.475504	-0.513408	0.480512
PWY-6125: superpathway of guanosine nucleotides de novo biosynthesis II	0.10927	0.0784206	0.393758	0.434373	0.480229
PWY-5005: biotin biosynthesis II	0.444181	0.0667057	0.367884	0.403524	0.474478
PWY-7456: &beta;-(1,4)-mannan degradation	-0.195844	0.132811	0.520571	-0.536163	0.47009
PWY-2941: L-lysine biosynthesis II	0.0794091	0.0792452	0.393758	0.424746	0.467656
PENTOSE-P-PWY: pentose phosphate pathway	-0.195543	0.0834156	0.393758	-0.431666	0.46566
ASPASN-PWY: superpathway of L-aspartate and L-asparagine biosynthesis	-0.124327	0.15395	0.561332	-0.570968	0.46398
FUCCAT-PWY: fucose degradation	-0.216595	0.0906849	0.41906	-0.441818	0.46058
P621-PWY: nylon-6 oligomer degradation	-7.76506	0.20031	0.613732	-0.641689	0.448089
PWY-6876: isopropanol biosynthesis (engineered)	7.74044	0.175959	0.589663	0.592169	0.446845
PWY-7316: dTDP-N-acetylviosamine biosynthesis	0	0.038659	0.314204	-0.304046	0.42954
PWY-841: superpathway of purine nucleotides de novo biosynthesis I	0.0989948	0.0778648	0.393758	0.384864	0.426683
PWY-7688: dTDP-&alpha;-D-ravidosamine and dTDP-4-acetyl-&alpha;-D-ravidosamine biosynthesis	-6.86749	0.145729	0.556305	-0.509345	0.426043
P41-PWY: pyruvate fermentation to acetate and (S)-lactate I	0.152903	0.0969658	0.430882	0.419133	0.424742
PWY-5100: pyruvate fermentation to acetate and lactate II	0.152903	0.0969658	0.430882	0.419133	0.424742
PWY-6953: dTDP-3-acetamido-&alpha;-D-fucose biosynthesis	0	0.127731	0.514441	-0.46954	0.419629
TRNA-CHARGING-PWY: tRNA charging	0.0264275	0.105988	0.447393	0.42855	0.417726
PWY-7031: protein N-glycosylation (bacterial)	0	0.132249	0.520571	-0.457742	0.402175
PWY-7228: superpathway of guanosine nucleotides de novo biosynthesis I	0.0969823	0.0997131	0.432015	0.396306	0.396801
PWY-5896: superpathway of menaquinol-10 biosynthesis	-0.958036	0.0551735	0.341143	-0.314827	0.396137
PWY-6126: superpathway of adenosine nucleotides de novo biosynthesis II	0.104051	0.102871	0.438449	0.385657	0.380917
PWY1ZNC-1: assimilatory sulfate reduction IV	-0.00581257	0.0775213	0.393758	0.342959	0.380883
PWY-7208: superpathway of pyrimidine nucleobases salvage	0.106275	0.112163	0.464523	0.399984	0.380046
PWY-6168: flavin biosynthesis III (fungi)	-0.820901	0.0810764	0.393758	-0.341657	0.372783
GALACTUROCAT-PWY: D-galacturonate degradation I	-0.270095	0.187774	0.611259	-0.501289	0.364118
PWY0-41: allantoin degradation IV (anaerobic)	0	0.0761698	0.393758	-0.310526	0.347236
PWY-7400: L-arginine biosynthesis IV (archaebacteria)	0.045761	0.13186	0.520571	0.392061	0.34497
GLUDEG-I-PWY: GABA shunt	-0.400677	0.142803	0.549917	-0.389871	0.329544
CHLOROPHYLL-SYN: 3,8-divinyl-chlorophyllide a biosynthesis I (aerobic, light-dependent)	0	0.202713	0.613732	0.472335	0.327384
PWY-7159: 3,8-divinyl-chlorophyllide a biosynthesis III (aerobic, light independent)	0	0.202713	0.613732	0.472335	0.327384
PWY-5130: 2-oxobutanoate degradation I	0.236196	0.0971693	0.430882	0.321298	0.325305
PWY-7039: phosphatidate metabolism, as a signaling molecule	0	0.201158	0.613732	0.450717	0.313908
PWY-5188: tetrapyrrole biosynthesis I (from glutamate)	0.00414068	0.227948	0.637355	0.487696	0.313181
PWY-7209: superpathway of pyrimidine ribonucleosides degradation	2.2724	0.260423	0.664683	0.533853	0.311942
P42-PWY: incomplete reductive TCA cycle	0.276032	0.169159	0.575666	0.403618	0.311473
PWY-7185: UTP and CTP dephosphorylation I	-0.655323	0.21548	0.626244	-0.457226	0.304784
PWY-7446: sulfoquinovose degradation I	0	0.234494	0.637355	-0.473458	0.298216
PWY-7220: adenosine deoxyribonucleotides de novo biosynthesis II	0.152667	0.155997	0.561332	0.367485	0.296518
PWY-7222: guanosine deoxyribonucleotides de novo biosynthesis II	0.152667	0.155997	0.561332	0.367485	0.296518
PWY-6549: L-glutamine biosynthesis III	0.150067	0.134928	0.524191	0.334149	0.290675
PWY-6700: queuosine biosynthesis I (de novo)	0.0301861	0.123934	0.503767	0.30885	0.280068
PWY-7210: pyrimidine deoxyribonucleotides biosynthesis from CTP	-0.621171	0.216519	0.626244	-0.417418	0.277377
PWY-5941: glycogen degradation II	0.00862853	0.153531	0.561332	0.340123	0.276794
PWY-5845: superpathway of menaquinol-9 biosynthesis	-0.622452	0.161592	0.575036	-0.338438	0.267901
PWY-7165: L-ascorbate biosynthesis VIII (engineered pathway)	0	0.272886	0.678307	0.471015	0.265661
PWY-6562: norspermidine biosynthesis	0	0.276952	0.678307	0.47341	0.263971
PWY-7723: bacterial bioluminescence	0	0.278121	0.678307	0.474133	0.263507
PWY-5862: superpathway of demethylmenaquinol-9 biosynthesis	-0.623443	0.162425	0.575036	-0.331466	0.261642
PWY-6317: D-galactose degradation I (Leloir pathway)	0.0882936	0.154144	0.561332	0.319356	0.259341
PWY-5103: L-isoleucine biosynthesis III	0.0618375	0.082106	0.393758	0.23688	0.257163
PWY-4041: &gamma;-glutamyl cycle	-0.102464	0.212579	0.626244	-0.380617	0.255957
3-HYDROXYPHENYLACETATE-DEGRADATION-PWY: 4-hydroxyphenylacetate degradation	0	0.264767	0.668004	0.434739	0.250903
CITRULBIO-PWY: L-citrulline biosynthesis	-0.404288	0.260214	0.664683	-0.418879	0.244906
PWY0-1586: peptidoglycan maturation (meso-diaminopimelate containing)	-0.107901	0.109101	0.456147	-0.250989	0.241494
PWY-6318: L-phenylalanine degradation IV (mammalian, via side chain)	0	0.177857	0.59151	-0.316228	0.237148
PWY0-1533: methylphosphonate degradation I	0	0.313521	0.72831	0.469753	0.23663
PWY-6385: peptidoglycan biosynthesis III (mycobacteria)	0.0482721	0.153652	0.561332	0.290853	0.236598
GOLPDLCAT-PWY: superpathway of glycerol degradation to 1,3-propanediol	0.103667	0.202514	0.613732	0.339383	0.235377
PWY1G-0: mycothiol biosynthesis	0	0.317083	0.732629	-0.470843	0.234869
PWY0-1296: purine ribonucleosides degradation	0.0963798	0.215685	0.626244	0.347234	0.23132
PWY-7805: (aminomethyl)phosphonate degradation	0	0.324019	0.738709	0.463974	0.227083
PWY-7873: D-erythronate degradation II	0	0.332761	0.739345	0.471725	0.225422
PWY0-1241: ADP-L-glycero-&beta;-D-manno-heptose biosynthesis	-0.288388	0.216832	0.626244	-0.319164	0.211886
ALLANTOINDEG-PWY: superpathway of allantoin degradation in yeast	6.77812	0.295712	0.713283	0.395724	0.20939
METHGLYUT-PWY: superpathway of methylglyoxal degradation	-0.432191	0.226901	0.637355	-0.321991	0.207415
HEXITOLDEGSUPER-PWY: superpathway of hexitol degradation (bacteria)	0.417248	0.313555	0.72831	0.411488	0.207261
PWY-5861: superpathway of demethylmenaquinol-8 biosynthesis I	-0.571537	0.221821	0.636468	-0.29474	0.192759
PWY-5136: fatty acid &beta;-oxidation II (plant peroxisome)	-0.122298	0.172926	0.583959	-0.25007	0.190588
PWY-8004: Entner-Doudoroff pathway I	-0.27216	0.300317	0.71892	-0.353748	0.184805
PWY-5838: superpathway of menaquinol-8 biosynthesis I	-0.561028	0.236649	0.637355	-0.294353	0.184234
PWY-5676: acetyl-CoA fermentation to butanoate II	-0.0926821	0.368291	0.762641	-0.424454	0.184132
PWY-6590: superpathway of Clostridium acetobutylicum acidogenic fermentation	0.182657	0.263205	0.667902	0.311576	0.180623
PWY-6749: CMP-legionaminate biosynthesis I	-6.60745	0.301324	0.71892	-0.345858	0.180181
ARO-PWY: chorismate biosynthesis I	0.0413252	0.199873	0.613732	0.256744	0.179527
PWY-6628: superpathway of L-phenylalanine biosynthesis	-0.0484984	0.235851	0.637355	-0.286131	0.179508
PWY-5897: superpathway of menaquinol-11 biosynthesis	-0.529566	0.244278	0.646014	-0.283098	0.173288
PWY-5898: superpathway of menaquinol-12 biosynthesis	-0.529566	0.244278	0.646014	-0.283098	0.173288
PWY-5899: superpathway of menaquinol-13 biosynthesis	-0.529566	0.244278	0.646014	-0.283098	0.173288
PWY-6163: chorismate biosynthesis from 3-dehydroquinate	0.0660165	0.211947	0.626244	0.25541	0.172088
CENTFERM-PWY: pyruvate fermentation to butanoate	0.18544	0.274941	0.678307	0.305839	0.171503
PWY-7229: superpathway of adenosine nucleotides de novo biosynthesis I	0.0937858	0.224434	0.637355	0.262533	0.170361
PWY-7560: methylerythritol phosphate pathway II	0.0165881	0.185802	0.611259	0.232368	0.169849
PWY-6151: S-adenosyl-L-methionine salvage I	0.0648073	0.266646	0.6689	0.292871	0.168127
PWY-6270: isoprene biosynthesis I	0.016959	0.187972	0.611259	0.224649	0.163074
PWY-5840: superpathway of menaquinol-7 biosynthesis	-0.390186	0.246899	0.649033	-0.267745	0.16265
PWY-6386: UDP-N-acetylmuramoyl-pentapeptide biosynthesis II (lysine-containing)	0.0173893	0.236403	0.637355	0.250322	0.156789
LIPASYN-PWY: phospholipases	0.440725	0.211957	0.626244	-0.228014	0.153625
PWY-5686: UMP biosynthesis I	0.0109946	0.169062	0.575666	0.194955	0.150496
PWY-7790: UMP biosynthesis II	0.0109946	0.169062	0.575666	0.194955	0.150496
PWY-7791: UMP biosynthesis III	0.0109946	0.169062	0.575666	0.194955	0.150496
COMPLETE-ARO-PWY: superpathway of aromatic amino acid biosynthesis	0.0217303	0.251939	0.658341	0.247325	0.148074
PEPTIDOGLYCANSYN-PWY: peptidoglycan biosynthesis I (meso-diaminopimelate containing)	0.0203056	0.236229	0.637355	0.234154	0.146737
ANAGLYCOLYSIS-PWY: glycolysis III (from glucose)	0.0152582	0.165388	0.575666	0.184859	0.144467
PWY-6609: adenine and adenosine salvage III	-0.00571828	0.27785	0.678307	0.257686	0.143322
ILEUSYN-PWY: L-isoleucine biosynthesis I (from threonine)	0.0298035	0.19813	0.613732	0.201197	0.141451
PWY-5837: 2-carboxy-1,4-naphthoquinol biosynthesis	-0.303764	0.259626	0.664683	-0.236456	0.138481
PWY-7953: UDP-N-acetylmuramoyl-pentapeptide biosynthesis III (meso-diaminopimelate containing)	0.0367918	0.236635	0.637355	0.216569	0.135555
PWY-6588: pyruvate fermentation to acetone	0.0269687	0.388015	0.792273	0.32822	0.134948
PWY-7807: glyphosate degradation III	0	0.450439	0.829244	0.374509	0.129717
PWY-6387: UDP-N-acetylmuramoyl-pentapeptide biosynthesis I (meso-diaminopimelate containing)	0.0139139	0.258981	0.664683	0.216903	0.127264
PWY-6969: TCA cycle V (2-oxoglutarate synthase)	-0.0686539	0.395501	0.798333	-0.315737	0.127196
HEMESYN2-PWY: heme b biosynthesis II (oxygen-independent)	-0.291123	0.227221	0.637355	-0.191243	0.123075
CRNFORCAT-PWY: creatinine degradation I	0	0.154612	0.561332	-0.151446	0.122786
PWY-5747: 2-methylcitrate cycle II	0	0.329811	0.738709	-0.251897	0.121348
PWY-822: fructan biosynthesis	-0.174775	0.396439	0.798333	-0.297046	0.11936
PWY-7383: anaerobic energy metabolism (invertebrates, cytosol)	0.00532447	0.444022	0.825664	-0.335571	0.118321
PWY-6527: stachyose degradation	0.067007	0.325343	0.738709	0.24212	0.118072
KETOGLUCONMET-PWY: ketogluconate metabolism	8.52937	0.470882	0.832712	0.346665	0.11339
PWY-1042: glycolysis IV	0.0201365	0.194333	0.613732	0.156691	0.111479
HISTSYN-PWY: L-histidine biosynthesis	0.0268413	0.310386	0.72831	0.219158	0.111354
PWY-7874: L-threonate degradation	0	0.189376	0.611293	-0.151632	0.10958
PANTO-PWY: phosphopantothenate biosynthesis I	-0.0882135	0.467477	0.832712	-0.330798	0.109243
P164-PWY: purine nucleobases degradation I (anaerobic)	0.186635	0.417761	0.815098	0.28039	0.106288
PWY3O-4107: NAD salvage pathway V (PNC V cycle)	-0.553983	0.349883	0.760389	-0.231267	0.105476
PWY-6629: superpathway of L-tryptophan biosynthesis	-0.0150982	0.351843	0.760883	0.221754	0.100599
PWY-1861: formaldehyde assimilation II (assimilatory RuMP Cycle)	0.210959	0.405999	0.802034	0.245392	0.0960649
PPGPPMET-PWY: ppGpp metabolism	-0.219203	0.556379	0.884964	-0.375765	0.0956808
PWY-7111: pyruvate fermentation to isobutanol (engineered)	-0.0416376	0.39324	0.798333	-0.232587	0.0942772
PWY-6396: superpathway of 2,3-butanediol biosynthesis	0	0.461797	0.832712	0.280804	0.0942235
PWY-7238: sucrose biosynthesis II	0.0553526	0.356007	0.762641	0.209747	0.0940805
PWY-5367: petroselinate biosynthesis	0.111493	0.428633	0.818131	0.251202	0.0924208
PWY-7200: superpathway of pyrimidine deoxyribonucleoside salvage	0	0.490029	0.840804	-0.291838	0.090405
PWY66-399: gluconeogenesis III	0.0200332	0.512005	0.849719	-0.301201	0.087567
PWY-5667: CDP-diacylglycerol biosynthesis I	-0.00506007	0.361643	0.762641	0.194499	0.0859139
PWY0-1319: CDP-diacylglycerol biosynthesis II	-0.00506007	0.361643	0.762641	0.194499	0.0859139
PWY-6906: chitin derivatives degradation	-0.0588182	0.35863	0.762641	-0.188411	0.0839094
GALACTITOLCAT-PWY: galactitol degradation	0.397744	0.50212	0.840838	0.28039	0.0838906
PWY-6124: inosine-5'-phosphate biosynthesis II	-0.0730973	0.619807	0.892692	-0.402083	0.0835301
PWY-5913: partial TCA cycle (obligate autotrophs)	0.30528	0.405391	0.802034	0.209028	0.0819652
PHOSLIPSYN-PWY: superpathway of phospholipid biosynthesis I (bacteria)	-0.0937277	0.302968	0.718934	-0.157202	0.0815254
PWY-7312: dTDP-&beta;-D-fucofuranose biosynthesis	0	0.579095	0.892692	-0.330111	0.0783189
PROTOCATECHUATE-ORTHO-CLEAVAGE-PWY: protocatechuate degradation II (ortho-cleavage pathway)	0	0.503625	0.840838	0.262391	0.0781643
DAPLYSINESYN-PWY: L-lysine biosynthesis I	-0.0611706	0.403816	0.802034	-0.194231	0.0764916
PWY-6895: superpathway of thiamine diphosphate biosynthesis II	-0.0730491	0.451456	0.829244	-0.214105	0.0739485
DARABCATK12-PWY: D-arabinose degradation I	0	0.335147	0.739345	-0.155501	0.0738264
PWY-6630: superpathway of L-tyrosine biosynthesis	0.0791048	0.407411	0.802034	0.188614	0.0735534
GLYCOL-GLYOXDEG-PWY: superpathway of glycol metabolism and degradation	0	0.324007	0.738709	-0.146179	0.0715466
PWY-7328: superpathway of UDP-glucose-derived O-antigen building blocks biosynthesis	0.122315	0.609832	0.892692	0.327686	0.0703836
HOMOSER-METSYN-PWY: L-methionine biosynthesis I	0.212975	0.328605	0.738709	-0.141169	0.0682308
PYRIDNUCSAL-PWY: NAD salvage pathway I (PNC VI cycle)	-0.486271	0.442304	0.825664	-0.191328	0.0677835
PWY-7221: guanosine ribonucleotides de novo biosynthesis	0.0179432	0.455749	0.832712	0.19782	0.0675108
PWY-6470: peptidoglycan biosynthesis V (&beta;-lactam resistance)	-0.0854702	0.522606	0.849719	-0.235027	0.0662367
GLYCOGENSYNTH-PWY: glycogen biosynthesis I (from ADP-D-Glucose)	0.0913841	0.379175	0.77784	0.155899	0.0656587
PWY-7409: phospholipid remodeling (phosphatidylethanolamine, yeast)	0	0.422188	0.81599	0.169095	0.063325
HEME-BIOSYNTHESIS-II: heme b biosynthesis I (aerobic)	-0.0836851	0.373508	0.769811	-0.145705	0.0623183
TRPSYN-PWY: L-tryptophan biosynthesis	-0.0481398	0.479516	0.832712	0.193356	0.0617186
PANTOSYN-PWY: superpathway of coenzyme A biosynthesis I (bacteria)	-0.0971123	0.628792	0.892692	-0.30184	0.0608187
PWY-6608: guanosine nucleotides degradation III	0.107619	0.544365	0.872176	0.230232	0.0608065
CARNMET-PWY: L-carnitine degradation I	0	0.409339	0.802232	-0.154084	0.0597719
PWY-6545: pyrimidine deoxyribonucleotides de novo biosynthesis III	-0.259415	0.466273	0.832712	-0.177731	0.0588928
P105-PWY: TCA cycle IV (2-oxoglutarate decarboxylase)	-0.00406497	0.675838	0.897336	0.342427	0.0582666
PWY-7977: L-methionine biosynthesis IV	0.0216994	0.197405	0.613732	0.0826378	0.0582302
METSYN-PWY: superpathway of L-homoserine and L-methionine biosynthesis	0.20838	0.357656	0.762641	-0.130148	0.0581154
PWY-7184: pyrimidine deoxyribonucleotides de novo biosynthesis I	-0.259097	0.476861	0.832712	-0.175463	0.0564305
PWY-5347: superpathway of L-methionine biosynthesis (transsulfuration)	0.206639	0.367611	0.762641	-0.128655	0.055915
PWY-7761: NAD salvage pathway II (PNC IV cycle)	-0.0430216	0.591283	0.892692	0.241825	0.0551856
PWY4FS-7: phosphatidylglycerol biosynthesis I (plastidic)	-0.122548	0.340034	0.742662	-0.117751	0.0551638
PWY4FS-8: phosphatidylglycerol biosynthesis II (non-plastidic)	-0.122548	0.340034	0.742662	-0.117751	0.0551638
MET-SAM-PWY: superpathway of S-adenosyl-L-methionine biosynthesis	0.20502	0.367172	0.762641	-0.126149	0.0548913
BRANCHED-CHAIN-AA-SYN-PWY: superpathway of branched chain amino acid biosynthesis	0.0265129	0.334033	0.739345	0.111497	0.0530959
PWY-6922: L-N&delta;-acetylornithine biosynthesis	7.00626	0.518796	0.849719	0.183665	0.0523452
P185-PWY: formaldehyde assimilation III (dihydroxyacetone cycle)	-0.187992	0.473322	0.832712	0.159749	0.0518933
GLUCOSE1PMETAB-PWY: glucose and glucose-1-phosphate degradation	0.418457	0.607008	0.892692	0.226713	0.0491525
PWY-724: superpathway of L-lysine, L-threonine and L-methionine biosynthesis II	0.0138933	0.492225	0.840804	0.158746	0.0488678
GLYCOLYSIS-TCA-GLYOX-BYPASS: superpathway of glycolysis, pyruvate dehydrogenase, TCA, and glyoxylate bypass	0	0.522397	0.849719	-0.17108	0.0482445
PWY-5994: palmitate biosynthesis (type I fatty acid synthase)	-7.70042	0.738456	0.905238	-0.35262	0.0464314
PWY4LZ-257: superpathway of fermentation (Chlamydomonas reinhardtii)	0.33058	0.4799	0.832712	0.145343	0.0463425
P161-PWY: acetylene degradation (anaerobic)	0.338527	0.439258	0.824078	0.121029	0.0432412
PWY-6305: superpathway of putrescine biosynthesis	-0.386732	0.515652	0.849719	-0.149746	0.0430735
1CMET2-PWY: folate transformations III (E. coli)	-0.028487	0.667435	0.897336	-0.240232	0.0421824
PWY-6807: xyloglucan degradation II (exoglucanase)	0	0.7034	0.901366	-0.27399	0.0418651
THRESYN-PWY: superpathway of L-threonine biosynthesis	0.00622315	0.67392	0.897336	-0.23883	0.0409335
PWY-5088: L-glutamate degradation VIII (to propanoate)	0	0.703339	0.901366	0.248739	0.038016
PWY-7234: inosine-5'-phosphate biosynthesis III	-0.00177174	0.652767	0.897336	0.202571	0.0375246
PWY-7315: dTDP-N-acetylthomosamine biosynthesis	0.0909521	0.528758	0.8534	-0.135295	0.0374419
PWY-5265: peptidoglycan biosynthesis II (staphylococci)	-0.181157	0.617569	0.892692	0.173881	0.0363958
PWY-5484: glycolysis II (from fructose 6-phosphate)	-0.0251301	0.445746	0.825664	-0.103581	0.0363478
PWY-7199: pyrimidine deoxyribonucleosides salvage	-0.128075	0.695978	0.901366	-0.225011	0.0354178
PWY-5104: L-isoleucine biosynthesis IV	1.33253	0.491435	0.840804	-0.113063	0.0348839
REDCITCYC: TCA cycle VI (Helicobacter)	0.605847	0.711735	0.905238	0.232411	0.0343229
FERMENTATION-PWY: mixed acid fermentation	0.0594615	0.693682	0.901366	0.213728	0.0339484
KDO-NAGLIPASYN-PWY: superpathway of (Kdo)2-lipid A biosynthesis	0	0.425653	0.81599	-0.0882536	0.0327371
PWY-7858: (5Z)-dodecenoate biosynthesis II	-1.24822	0.407068	0.802034	-0.0835655	0.0326184
PWY-241: C4 photosynthetic carbon assimilation cycle, NADP-ME type	0.247708	0.636909	0.892692	0.166439	0.0326092
AEROBACTINSYN-PWY: aerobactin biosynthesis	0	0.630598	0.892692	-0.162197	0.0324796
PWY-7254: TCA cycle VII (acetate-producers)	1.13399	0.67573	0.897336	0.184473	0.0314023
PWY-622: starch biosynthesis	0.275843	0.437571	0.824078	0.0870254	0.0312379
SALVADEHYPOX-PWY: adenosine nucleotides degradation II	-0.107355	0.579577	0.892692	-0.12832	0.0303977
FASYN-INITIAL-PWY: superpathway of fatty acid biosynthesis initiation (E. coli)	-1.83898	0.754155	0.905238	-0.236158	0.0289386
SER-GLYSYN-PWY: superpathway of L-serine and glycine biosynthesis I	0.0438177	0.472864	0.832712	0.0859061	0.0279421
PWY-6147: 6-hydroxymethyl-dihydropterin diphosphate biosynthesis I	-0.129635	0.595307	0.892692	-0.123678	0.0278595
PWY-6284: superpathway of unsaturated fatty acids biosynthesis (E. coli)	0.209936	0.597109	0.892692	0.12079	0.0270504
PWY-1622: formaldehyde assimilation I (serine pathway)	0	0.594432	0.892692	-0.118624	0.0267968
PWY-7237: myo-, chiro- and scyllo-inositol degradation	-0.0527339	0.775321	0.905238	-0.241175	0.0266543
ARGDEG-PWY: superpathway of L-arginine, putrescine, and 4-aminobutanoate degradation	0	0.748957	0.905238	0.211525	0.0265555
ORNARGDEG-PWY: superpathway of L-arginine and L-ornithine degradation	0	0.748957	0.905238	0.211525	0.0265555
PWY-6123: inosine-5'-phosphate biosynthesis I	-0.0439005	0.826163	0.920521	-0.319086	0.0264632
PWY-6595: superpathway of guanosine nucleotides degradation (plants)	0.0391353	0.602501	0.892692	-0.119906	0.0263844
PWY-6531: mannitol cycle	-0.0477765	0.49633	0.840838	-0.0850651	0.0258793
GLYCOLYSIS-E-D: superpathway of glycolysis and the Entner-Doudoroff pathway	-0.0960607	0.681016	0.897336	0.154538	0.0257835
PWY-6167: flavin biosynthesis II (archaea)	7.57823	0.710106	0.905238	0.172539	0.0256525
PWY-6607: guanosine nucleotides degradation I	0.0391233	0.640542	0.892692	-0.132135	0.0255619
PWY-7094: fatty acid salvage	6.82378	0.71705	0.905238	0.169615	0.024501
FOLSYN-PWY: superpathway of tetrahydrofolate biosynthesis and salvage	-0.149642	0.618786	0.892692	-0.116608	0.0243081
PWY-6612: superpathway of tetrahydrofolate biosynthesis	-0.150168	0.62066	0.892692	-0.115583	0.0239426
PWY-7883: anhydromuropeptides recycling II	-0.395875	0.515517	0.849719	-0.0821752	0.0236465
PWY-7385: 1,3-propanediol biosynthesis (engineered)	8.14605	0.812329	0.918562	0.261624	0.0236163
ECASYN-PWY: enterobacterial common antigen biosynthesis	0	0.419789	0.815432	-0.0619544	0.0233548
GLUCONEO-PWY: gluconeogenesis I	-0.0190474	0.70202	0.901366	-0.150251	0.0230861
PWY0-1297: superpathway of purine deoxyribonucleosides degradation	-0.308667	0.484979	0.838212	-0.0711603	0.0223641
P221-PWY: octane oxidation	0	0.862442	0.943748	0.341367	0.0219397
PWY-6992: 1,5-anhydrofructose degradation	0	0.812553	0.918562	-0.242856	0.0218931
PWY-7783: plasmalogen degradation	0	0.503736	0.840838	0.07291	0.0217123
PWY-7211: superpathway of pyrimidine deoxyribonucleotides de novo biosynthesis	-0.181605	0.679501	0.897336	-0.127635	0.0214184
THREOCAT-PWY: superpathway of L-threonine metabolism	0	0.287004	0.696103	-0.0381078	0.0206587
PWY-5417: catechol degradation III (ortho-cleavage pathway)	0	0.639282	0.892692	0.106244	0.020644
PWY-5431: aromatic compounds degradation via &beta;-ketoadipate	0	0.639282	0.892692	0.106244	0.020644
CATECHOL-ORTHO-CLEAVAGE-PWY: catechol degradation to &beta;-ketoadipate	0	0.638071	0.892692	0.105092	0.0205068
PWY-7115: C4 photosynthetic carbon assimilation cycle, NAD-ME type	0.189885	0.649804	0.897336	0.108946	0.0203966
PWY66-409: superpathway of purine nucleotide salvage	-0.16682	0.609493	0.892692	-0.0913502	0.0196432
PYRIDNUCSYN-PWY: NAD de novo biosynthesis I (from aspartate)	-0.0522772	0.609506	0.892692	-0.0909421	0.0195546
POLYAMINSYN3-PWY: superpathway of polyamine biosynthesis II	0.298679	0.774527	0.905238	0.172695	0.0191629
PWY-7204: pyridoxal 5'-phosphate salvage II (plants)	1.3086	0.613307	0.892692	0.0860776	0.0182762
PWY-7340: 9-cis, 11-trans-octadecadienoyl-CoA degradation (isomerase-dependent, yeast)	0	0.78458	0.908788	0.17221	0.0181445
PWY-5705: allantoin degradation to glyoxylate III	0	0.624514	0.892692	0.0884073	0.0180756
PWY0-1221: putrescine degradation II	0	0.844642	0.931592	0.24472	0.0179447
PWY-5189: tetrapyrrole biosynthesis II (from glycine)	0.239632	0.594667	0.892692	0.0793627	0.0179142
PWY-6708: ubiquinol-8 biosynthesis (early decarboxylation)	0	0.771988	0.905238	0.155064	0.0174276
PWY-6803: phosphatidylcholine acyl editing	0.965119	0.668577	0.897336	0.0996508	0.0174238
PWY-5656: mannosylglycerate biosynthesis I	8.22433	0.650189	0.897336	0.0927224	0.0173354
PWY-7391: isoprene biosynthesis II (engineered)	0	0.741686	0.905238	0.133122	0.0172766
PWY-4984: urea cycle	-0.174717	0.86762	0.943748	-0.27966	0.0172468
PWY-6353: purine nucleotides degradation II (aerobic)	-0.00962375	0.779453	0.905238	-0.158977	0.0172029
UBISYN-PWY: superpathway of ubiquinol-8 biosynthesis (early decarboxylation)	0	0.773724	0.905238	0.154376	0.0171996
PWY-5138: fatty acid &beta;-oxidation IV (unsaturated, even number)	1.72836	0.773756	0.905238	0.151866	0.0169172
SO4ASSIM-PWY: assimilatory sulfate reduction I	0.0690255	0.424566	0.81599	-0.04419	0.0164411
PWY-8086: (S)-lactate fermentation to propanoate, acetate and hydrogen	0	0.841414	0.93043	0.214069	0.016053
RIBOSYN2-PWY: flavin biosynthesis I (bacteria and plants)	-0.0464348	0.306966	0.724505	0.0307227	0.015758
PWY-6961: L-ascorbate degradation II (bacterial, aerobic)	0.213549	0.475908	0.832712	0.0467569	0.0150781
PWY-6174: mevalonate pathway II (haloarchaea)	0	0.759085	0.905238	0.124689	0.0149265
PWY-8125: mevalonate pathway IV (archaea)	0	0.759085	0.905238	0.124689	0.0149265
PWY66-430: myristate biosynthesis (mitochondria)	0	0.439015	0.824078	-0.0386956	0.0138345
PWY-6606: guanosine nucleotides degradation II	0.0676247	0.0193228	0.302954	0.00793061	0.0135925
ANAEROFRUCAT-PWY: homolactic fermentation	0.0507124	0.592722	0.892692	-0.0597814	0.0135793
VALSYN-PWY: L-valine biosynthesis	-0.00452981	0.742425	0.905238	0.104884	0.0135665
PWY-6293: superpathway of L-cysteine biosynthesis (fungi)	0.187793	0.914247	0.96248	0.331012	0.0128885
PWY66-429: fatty acid biosynthesis initiation (mitochondria)	0.038225	0.547906	0.874658	0.0483567	0.0126353
HCAMHPDEG-PWY: 3-phenylpropanoate and 3-(3-hydroxyphenyl)propanoate degradation to 2-hydroxypentadienoate	0	0.778826	0.905238	0.115911	0.0125833
PWY-6690: cinnamate and 3-hydroxycinnamate degradation to 2-hydroxypentadienoate	0	0.778826	0.905238	0.115911	0.0125833
PWY0-1415: superpathway of heme b biosynthesis from uroporphyrinogen-III	8.36534	0.822312	0.918562	0.147043	0.0124933
PWY-5971: palmitate biosynthesis (type II fatty acid synthase)	-0.233563	0.659633	0.897336	0.069137	0.0124929
P23-PWY: reductive TCA cycle I	0.705551	0.83959	0.93043	0.163361	0.0124045
PWY-6902: chitin degradation II (Vibrio)	-0.0610479	0.670103	0.897336	-0.0704724	0.0122522
PWY-6892: thiazole component of thiamine diphosphate biosynthesis I	-0.0231036	0.563452	0.892692	-0.0473931	0.0118076
PWY-7616: methanol oxidation to carbon dioxide	0	0.864813	0.943748	0.186417	0.0117587
COA-PWY-1: superpathway of coenzyme A biosynthesis III (mammals)	-0.00968101	0.809452	0.918562	-0.122262	0.0112247
PWY-181: photorespiration	0	0.704256	0.901366	-0.0735541	0.0112
AST-PWY: L-arginine degradation II (AST pathway)	7.95045	0.73074	0.905238	0.0806383	0.0109859
PWY-561: superpathway of glyoxylate cycle and fatty acid degradation	0.92495	0.701704	0.901366	0.0709114	0.0109095
PWY0-1477: ethanolamine utilization	0.0784495	0.893283	0.951597	0.220534	0.0108085
PWY-3841: folate transformations II (plants)	-0.00294907	0.684755	0.897336	-0.0630176	0.0103642
GALACTARDEG-PWY: D-galactarate degradation I	0.187985	0.593471	0.892692	0.0447151	0.0101325
GLUCARGALACTSUPER-PWY: superpathway of D-glucarate and D-galactarate degradation	0.187985	0.593471	0.892692	0.0447151	0.0101325
DENOVOPURINE2-PWY: superpathway of purine nucleotides de novo biosynthesis II	0.299073	0.463232	0.832712	-0.0297788	0.00995213
P125-PWY: superpathway of (R,R)-butanediol biosynthesis	-0.246648	0.846709	0.931592	0.135112	0.00976394
NONMEVIPP-PWY: methylerythritol phosphate pathway I	0.00798787	0.494828	0.840838	0.0314372	0.00960552
TCA-GLYOX-BYPASS: superpathway of glyoxylate bypass and TCA	0.921741	0.679585	0.897336	0.0560437	0.00940167
PWY-7118: chitin deacetylation	1.14799	0.820263	0.918562	0.108757	0.00935818
PWY-6328: L-lysine degradation X	6.53594	0.818265	0.918562	0.10707	0.00932646
PWY-6936: seleno-amino acid biosynthesis (plants)	-0.0384455	0.798135	0.917955	-0.0950345	0.0093061
POLYAMSYN-PWY: superpathway of polyamine biosynthesis I	-0.104368	0.805825	0.918562	-0.0985647	0.00924133
PWY66-391: fatty acid &beta;-oxidation VI (mammalian peroxisome)	7.76347	0.750632	0.905238	0.0741694	0.00923949
PWY0-1277: 3-phenylpropanoate and 3-(3-hydroxyphenyl)propanoate degradation	0	0.870455	0.943748	0.143992	0.00867605
COA-PWY: coenzyme A biosynthesis I (prokaryotic)	-0.0346583	0.900347	0.953677	-0.185561	0.00845975
PWY-7269: mitochondrial NADPH production (yeast)	0	0.365065	0.762641	0.0178138	0.00779585
PWY0-166: superpathway of pyrimidine deoxyribonucleotides de novo biosynthesis (E. coli)	0.839707	0.774054	0.905238	0.0700146	0.00778765
PWY0-461: L-lysine degradation I	0	0.718311	0.905238	0.0531349	0.00763483
DTDPRHAMSYN-PWY: dTDP-&beta;-L-rhamnose biosynthesis	0.00420858	0.473565	0.832712	-0.0228535	0.00741871
PWY0-1337: oleate &beta;-oxidation	6.89224	0.870656	0.943748	0.12216	0.00734836
PWY-7371: 1,4-dihydroxy-6-naphthoate biosynthesis II	0	0.751994	0.905238	0.0565024	0.00699418
ORNDEG-PWY: superpathway of ornithine degradation	0.310633	0.930976	0.964369	0.222252	0.00690347
PWY-5415: catechol degradation I (meta-cleavage pathway)	0	0.718008	0.905238	0.0476592	0.00685677
PRPP-PWY: superpathway of histidine, purine, and pyrimidine biosynthesis	0.381254	0.473482	0.832712	-0.0210723	0.00684208
PWY-7187: pyrimidine deoxyribonucleotides de novo biosynthesis II	7.21602	0.596538	0.892692	0.0277113	0.00621737
PWY-621: sucrose degradation III (sucrose invertase)	-0.124824	0.889572	0.951564	-0.122029	0.00620139
PWY-7374: 1,4-dihydroxy-6-naphthoate biosynthesis I	0	0.949114	0.975787	0.265107	0.00601309
PWY-7754: bile acid 7&alpha;-dehydroxylation	0	0.791861	0.914808	-0.0579867	0.00587701
ARG+POLYAMINE-SYN: superpathway of arginine and polyamine biosynthesis	-0.0835899	0.873211	0.944186	-0.0946518	0.00557319
GLYOXYLATE-BYPASS: glyoxylate cycle	1.04232	0.903712	0.953677	0.123108	0.00541301
PWY-5677: succinate fermentation to butanoate	0	0.829669	0.922088	-0.062125	0.00503802
GLYCOLYSIS: glycolysis I (from glucose 6-phosphate)	0.0369637	0.769699	0.905238	0.0439739	0.00499891
PWY-5464: superpathway of cytosolic glycolysis (plants), pyruvate dehydrogenase and TCA cycle	0	0.663661	0.897336	0.0279778	0.00498156
PWY-5384: sucrose degradation IV (sucrose phosphorylase)	-0.0526342	0.958244	0.97603	-0.265936	0.00492621
PWY66-389: phytol degradation	7.70594	0.955795	0.976001	0.250154	0.00491182
PWY0-42: 2-methylcitrate cycle I	7.67513	0.743455	0.905238	0.0332208	0.00427702
PWY-7992: superpathway of menaquinol-8 biosynthesis III	0.909513	0.931572	0.964369	0.137634	0.00423686
PWY-6113: superpathway of mycolate biosynthesis	0	0.88861	0.951564	-0.082566	0.0042347
PWY-7851: coenzyme A biosynthesis II (eukaryotic)	-0.00906167	0.941897	0.97064	-0.161488	0.00419815
PWY-7356: thiamine diphosphate salvage IV (yeast)	0.0917942	0.890872	0.951564	0.0804395	0.00403683
PWY-5723: Rubisco shunt	1.08918	0.640361	0.892692	0.0204943	0.00396719
HSERMETANA-PWY: L-methionine biosynthesis III	-0.00837502	0.326614	0.738709	-0.00789255	0.00383551
SULFATE-CYS-PWY: superpathway of sulfate assimilation and cysteine biosynthesis	0.0563365	0.518907	0.849719	-0.0132276	0.00376869
PWY0-301: L-ascorbate degradation I (bacterial, anaerobic)	-0.0967964	0.568561	0.892692	0.0148228	0.00363489
PWY-5920: superpathway of heme b biosynthesis from glycine	8.41361	0.92929	0.964369	0.1112	0.00354156
P108-PWY: pyruvate fermentation to propanoate I	0.532962	0.895238	0.951597	0.072288	0.00347426
PWY-7389: superpathway of anaerobic energy metabolism (invertebrates)	0	0.630762	0.892692	0.017136	0.0034295
PWY-6292: superpathway of L-cysteine biosynthesis (mammalian)	0.00259082	0.667857	0.897336	0.0182529	0.00320004
PWY-7384: anaerobic energy metabolism (invertebrates, mitochondrial)	0	0.62618	0.892692	0.0156295	0.00317749
LIPA-CORESYN-PWY: lipid A-core biosynthesis (E. coli K-12)	0	0.902189	0.953677	0.0688801	0.00307912
PROPFERM-PWY: superpathway of L-alanine fermentation (Stickland reaction)	0	0.75189	0.905238	-0.0237626	0.00294289
PWY-8188: L-alanine degradation VI (reductive Stickland reaction)	0	0.75189	0.905238	-0.0237626	0.00294289
PWY-8189: L-alanine degradation V (oxidative Stickland reaction)	0	0.75189	0.905238	-0.0237626	0.00294289
PWY-6471: peptidoglycan biosynthesis IV (Enterococcus faecium)	0	0.659775	0.897336	0.0160448	0.00289775
P124-PWY: Bifidobacterium shunt	0.0407491	0.754595	0.905238	-0.0235087	0.00287478
FAO-PWY: fatty acid &beta;-oxidation I (generic)	1.00016	0.955991	0.976001	0.144225	0.00281902
PWY-5097: L-lysine biosynthesis VI	-0.0024123	0.723154	0.905238	0.0183753	0.00258668
LPSSYN-PWY: superpathway of lipopolysaccharide biosynthesis	0	0.816884	0.918562	0.0288285	0.00253228
PWY-7357: thiamine phosphate formation from pyrithiamine and oxythiamine (yeast)	-0.00685263	0.581388	0.892692	-0.0104819	0.00246886
PWY-6703: preQ0 biosynthesis	0.0041345	0.763359	0.905238	-0.0198763	0.00233092
PWY-6285: superpathway of fatty acids biosynthesis (E. coli)	0.0629409	0.692329	0.901366	-0.0144674	0.00231026
PWY-801: homocysteine and cysteine interconversion	0.192541	0.983411	0.990178	0.30714	0.00223132
PWY0-1338: polymyxin resistance	7.13447	0.655631	0.897336	0.0118753	0.00217723
PWY0-162: superpathway of pyrimidine ribonucleotides de novo biosynthesis	-0.0233108	0.965641	0.980523	-0.143315	0.00217615
PWY-2942: L-lysine biosynthesis III	-0.00961065	0.540346	0.868908	-0.00805246	0.00215265
PWY-5918: superpathway of heme b biosynthesis from glutamate	0.362404	0.606107	0.892692	-0.00961873	0.0020916
PWY-8134: bile acid 7&beta;-dehydroxylation	0	0.860586	0.943748	-0.0297062	0.00193702
HEME-BIOSYNTHESIS-II-1: heme b biosynthesis V (aerobic)	0.388393	0.528627	0.8534	0.00675744	0.0018708
PWY0-1479: tRNA processing	0.0517448	0.4367	0.824078	0.00508123	0.00182831
PWY-5004: superpathway of L-citrulline metabolism	0	0.971647	0.982841	0.139251	0.00173944
PWY-5345: superpathway of L-methionine biosynthesis (by sulfhydrylation)	0.0701353	0.615194	0.892692	0.00806126	0.00170083
PWY-922: mevalonate pathway I (eukaryotes and bacteria)	-6.77648	0.918917	0.962779	-0.0457793	0.00168119
PWY-5855: ubiquinol-7 biosynthesis (early decarboxylation)	6.57507	0.918152	0.962779	0.0443786	0.0016458
P441-PWY: superpathway of N-acetylneuraminate degradation	-0.0613023	0.630529	0.892692	-0.00766132	0.00153453
PWY-7942: 5-oxo-L-proline metabolism	7.10653	0.620501	0.892692	0.00570694	0.0011828
PWY-821: superpathway of sulfur amino acid biosynthesis (Saccharomyces cerevisiae)	0.0506901	0.684413	0.897336	-0.00695135	0.00114476
P122-PWY: heterolactic fermentation	0.354733	0.87543	0.94426	-0.0195026	0.00112683
PWY-7117: C4 photosynthetic carbon assimilation cycle, PEPCK type	0.196541	0.927946	0.964369	0.0318948	0.00103586
PWY-3001: superpathway of L-isoleucine biosynthesis I	0.00604957	0.983348	0.990178	-0.138361	0.00100906
PWY-5675: nitrate reduction V (assimilatory)	1.4486	0.753338	0.905238	0.00791266	0.000973338
P4-PWY: superpathway of L-lysine, L-threonine and L-methionine biosynthesis I	0.0240959	0.800858	0.917955	0.00997148	0.000961693
PWY0-781: aspartate superpathway	0.0242678	0.800261	0.917955	0.00890898	0.000862109
PWY-6731: starch degradation III	-0.0126432	0.884721	0.951564	0.0134756	0.000716815
PWY-5392: reductive TCA cycle II	0	0.933615	0.964369	0.0230313	0.000687077
GLUCARDEG-PWY: D-glucarate degradation I	0.157208	0.499415	0.840838	0.00188793	0.000569285
PWY0-1061: superpathway of L-alanine biosynthesis	0.235364	0.954657	0.976001	-0.0281402	0.000567104
PWY-5910: superpathway of geranylgeranyldiphosphate biosynthesis I (via mevalonate)	0.557866	0.927167	0.964369	-0.016608	0.000545443
TCA: TCA cycle I (prokaryotic)	0.459311	0.656452	0.897336	0.00294899	0.000539066
PWY0-1298: superpathway of pyrimidine deoxyribonucleosides degradation	0.221828	0.994383	0.995877	0.200284	0.000489942
P241-PWY: coenzyme B biosynthesis	0	0.760771	0.905238	-0.0038936	0.000462349
NAD-BIOSYNTHESIS-II: NAD salvage pathway III (to nicotinamide riboside)	-0.36704	0.967122	0.980523	-0.0201516	0.000292578
PWY-7345: superpathway of anaerobic sucrose degradation	-0.00649474	0.995877	0.995877	0.162698	0.000291898
RUMP-PWY: formaldehyde oxidation I	0.0393243	0.803693	0.918562	-0.00306976	0.000291349
PWY-5972: stearate biosynthesis I (animals)	0	0.995086	0.995877	0.0997766	0.000213447
PWY-8190: L-glutamate degradation XI (reductive Stickland reaction)	0	0.815612	0.918562	-0.00120055	0.000106268
