# Supplementary material for: Shotgun metagenomic analysis reveals taxonomic and functional alterations in the gut microbiome across prodromal and symptomatic Lewy body disease
Source: Front Microbiomes. 2026 Jul 15;5:1834726. doi: 10.3389/frmbi.2026.1834726 (PMC13416100; doi:10.3389/frmbi.2026.1834726)
Supplement: Supplementary file 2 [file DataSheet2.zip › Supplementary_tables/Supplementary Table S9.xlsx]

## Sheet: Supplementary Table S9
Supplementary Table S9. Differential prevalence analysis of microbial species between iRBD patients and cohabitant controls
Species	Prevalence_in_iRBD	Prevalence_in_iRBD_control	p_value	q_value
Luoshenia_tenuis	0.6	0	0.0108359	1
Ruminococcus_torques	1	0.5	0.0325077	1
Clostridiaceae_unclassified_SGB15090	0.5	0	0.0325077	1
Blautia_luti	0.6	0.1	0.0572755	1
GGB9781_SGB15402	0.9	0.4	0.0572755	1
GGB9699_SGB15216	0.9	0.4	0.0572755	1
GGB3510_SGB4687	0.6	0.1	0.0572755	1
Anaeromassilibacillus_senegalensis	0.9	0.4	0.0572755	1
GGB2653_SGB3574	0.9	0.4	0.0572755	1
Vescimonas_coprocola	0.4	0.9	0.0572755	1
Cuneatibacter_sp_NSJ_177	0.9	0.4	0.0572755	1
Massiliimalia_timonensis	0.6	0.1	0.0572755	1
Anaerovorax_odorimutans	0.6	0.1	0.0572755	1
Barnesiella_intestinihominis	0.7	0.2	0.0697785	1
Ruminococcus_bromii	1	0.6	0.0866873	1
Parabacteroides_goldsteinii	0.4	0	0.0866873	1
GGB9786_SGB15409	0.4	0	0.0866873	1
Christensenellaceae_bacterium	0.4	0	0.0866873	1
Lachnospiraceae_bacterium_AM48_27BH	0	0.4	0.0866873	1
Clostridium_leptum	1	0.6	0.0866873	1
Bittarella_massiliensis	0.4	0	0.0866873	1
Enterocloster_clostridioformis	0	0.4	0.0866873	1
GGB3002_SGB3993	0.4	0	0.0866873	1
GGB9760_SGB15374	0.5	0.1	0.140867	1
Collinsella_aerofaciens	0.9	0.5	0.140867	1
Negativibacillus_massiliensis	0.5	0.1	0.140867	1
Holdemania_filiformis	0.5	0.1	0.140867	1
Clostridia_bacterium_UC5_1_1D1	0.1	0.5	0.140867	1
Enterocloster_bolteae	0.1	0.5	0.140867	1
Anaerofustis_stercorihominis	0.5	0.1	0.140867	1
GGB3444_SGB4594	0.5	0.1	0.140867	1
Escherichia_coli	0.8	0.4	0.169802	1
Roseburia_faecis	0.8	0.4	0.169802	1
Faecalicatena_fissicatena	0.2	0.6	0.169802	1
GGB9781_SGB66170	0.8	0.4	0.169802	1
Hungatella_hathewayi	0.2	0.6	0.169802	1
GGB3061_SGB4063	0.6	0.2	0.169802	1
Alistipes_indistinctus	0.6	0.2	0.169802	1
GGB3256_SGB4303	0.6	0.2	0.169802	1
Alistipes_communis	0.7	0.3	0.178895	1
Mediterraneibacter_butyricigenes	0.7	0.3	0.178895	1
Eubacteriaceae_bacterium	0.7	0.3	0.178895	1
Flavonifractor_plautii	0.3	0.7	0.178895	1
Parabacteroides_distasonis	1	0.7	0.210526	1
GGB4599_SGB6362	0.3	0	0.210526	1
Anaerobutyricum_soehngenii	1	0.7	0.210526	1
Clostridiaceae_bacterium_Marseille_Q4149	0	0.3	0.210526	1
GGB33544_SGB53490	0.3	0	0.210526	1
Erysipelatoclostridium_ramosum	0	0.3	0.210526	1
Streptococcus_australis	0	0.3	0.210526	1
Christensenella_timonensis	0.3	0	0.210526	1
GGB9509_SGB14906	0	0.3	0.210526	1
GGB3550_SGB4747	0.3	0	0.210526	1
Schaalia_SGB17157	0.3	0	0.210526	1
GGB3175_SGB4191	0.3	0	0.210526	1
Actinomyces_sp_ICM47	0	0.3	0.210526	1
GGB79087_SGB105683	0.3	0	0.210526	1
GGB9524_SGB14923	0	0.3	0.210526	1
GGB6613_SGB9347	0	0.3	0.210526	1
Clostridium_saccharogumia	0	0.3	0.210526	1
bacterium_210820_DFI_6_37	0.3	0	0.210526	1
Bacteroides_caccae	0.9	0.6	0.303406	1
Clostridiales_bacterium_KLE1615	0.9	0.6	0.303406	1
GGB13489_SGB15224	0.4	0.1	0.303406	1
GGB3497_SGB4672	0.4	0.1	0.303406	1
Alistipes_ihumii	0.1	0.4	0.303406	1
Alistipes_finegoldii	0.9	0.6	0.303406	1
Christensenella_minuta	0.4	0.1	0.303406	1
Longicatena_caecimuris	0.1	0.4	0.303406	1
Bifidobacterium_pseudocatenulatum	0.4	0.1	0.303406	1
Eisenbergiella_massiliensis	0.1	0.4	0.303406	1
Christensenella_hongkongensis	0.4	0.1	0.303406	1
GGB9534_SGB14937	0.4	0.1	0.303406	1
Clostridium_symbiosum	0.1	0.4	0.303406	1
Intestinimonas_sp_MSJ_38	0.4	0.1	0.303406	1
Bifidobacterium_bifidum	0.4	0.1	0.303406	1
Ruminococcus_callidus	0.4	0.1	0.303406	1
Methanobrevibacter_smithii	0.8	0.5	0.349845	1
Blautia_sp_OF03_15BH	0.5	0.2	0.349845	1
Roseburia_sp_AF02_12	0.5	0.2	0.349845	1
Sellimonas_intestinalis	0.2	0.5	0.349845	1
GGB9345_SGB14311	0.6	0.3	0.36985	1
GGB9730_SGB15291	0.6	0.3	0.36985	1
Faecalibacillus_intestinalis	0.7	0.4	0.36985	1
Clostridium_sp_AM49_4BH	0.6	0.3	0.36985	1
GGB9365_SGB14341	0.6	0.3	0.36985	1
GGB9770_SGB15390	0.7	0.4	0.36985	1
Clostridium_fessum	0.7	0.4	0.36985	1
GGB9522_SGB14921	0.6	0.3	0.36985	1
Eubacterium_ramulus	0.7	0.4	0.36985	1
Gordonibacter_pamelaeae	0.6	0.3	0.36985	1
Gemmiger_formicilis	1	0.8	0.473684	1
GGB4723_SGB6540	0.2	0	0.473684	1
Phascolarctobacterium_succinatutens	0.2	0	0.473684	1
Blautia_massiliensis	1	0.8	0.473684	1
GGB9261_SGB14209	0.2	0	0.473684	1
GGB9291_SGB14248	0.2	0	0.473684	1
Blautia_glucerasea	1	0.8	0.473684	1
GGB6649_SGB9391	0.2	0	0.473684	1
Lachnospiraceae_bacterium_OF09_6	0.2	0	0.473684	1
GGB43675_SGB61016	0.2	0	0.473684	1
GGB9627_SGB15081	0.2	0	0.473684	1
Marvinbryantia_SGB4691	0	0.2	0.473684	1
Wansuia_hejianensis	1	0.8	0.473684	1
Congzhengia_minquanensis	0	0.2	0.473684	1
Streptococcus_mitis	0	0.2	0.473684	1
GGB9237_SGB14179	0.2	0	0.473684	1
GGB9618_SGB15064	0.2	0	0.473684	1
GGB5980_SGB8599	0	0.2	0.473684	1
GGB9063_SGB13982	0	0.2	0.473684	1
bacterium_210917_DFI_7_65	0	0.2	0.473684	1
Lachnospiraceae_bacterium_OM04_12BH	0.2	0	0.473684	1
GGB74463_SGB54347	0.2	0	0.473684	1
Slackia_piriformis	0	0.2	0.473684	1
Mediterraneibacter_sp_NSJ_151	0.2	0	0.473684	1
GGB55957_SGB77276	0	0.2	0.473684	1
GGB3538_SGB4728	0	0.2	0.473684	1
GGB3321_SGB4394	0	0.2	0.473684	1
Ruminococcus_gauvreauii	0.2	0	0.473684	1
Lachnoclostridium_sp_An131	0.2	0	0.473684	1
Clostridium_sp_AF20_17LB	0	0.2	0.473684	1
Parasutterella_SGB9260	0	0.2	0.473684	1
GGB9537_SGB14940	0.2	0	0.473684	1
GGB3583_SGB4799	0.2	0	0.473684	1
Qiania_dongpingensis	0.2	0	0.473684	1
Granulicatella_SGB8255	0	0.2	0.473684	1
GGB3730_SGB5060	0.2	0	0.473684	1
Streptococcus_sanguinis	0	0.2	0.473684	1
Lactobacillus_gasseri	0.2	0	0.473684	1
Merdimonas_faecis	0.2	0	0.473684	1
GGB9691_SGB15198	0.2	0	0.473684	1
Lacticaseibacillus_paracasei	0.2	0	0.473684	1
GGB9770_SGB73065	0	0.2	0.473684	1
Actinobaculum_sp_oral_taxon_183	0.2	0	0.473684	1
Ruminococcus_SGB4421	0.2	0	0.473684	1
GGB3304_SGB4365	0.2	0	0.473684	1
GGB3534_SGB4722	0	0.2	0.473684	1
GGB2998_SGB3989	0	0.2	0.473684	1
Tyzzerella_SGB4587	0.2	0	0.473684	1
Dielma_fastidiosa	0	0.2	0.473684	1
GGB3576_SGB4784	0.2	0	0.473684	1
GGB41473_SGB58537	0.2	0	0.473684	1
GGB4569_SGB6310	0	0.2	0.473684	1
GGB9533_SGB14936	0.2	0	0.473684	1
GGB9758_SGB15368	0	0.2	0.473684	1
GGB4605_SGB6376	0	0.2	0.473684	1
GGB9623_SGB15075	0.2	0	0.473684	1
GGB9185_SGB14124	0.2	0	0.473684	1
GGB4239_SGB5731	0.2	0	0.473684	1
Veillonella_parvula	0	0.2	0.473684	1
GGB3602_SGB4865	0.2	0	0.473684	1
GGB3000_SGB3991	0.2	0	0.473684	1
GGB9715_SGB15266	0.2	0	0.473684	1
GGB27848_SGB40282	0.2	0	0.473684	1
GGB9595_SGB15019	0.2	0	0.473684	1
GGB9266_SGB14216	0.2	0	0.473684	1
Veillonella_atypica	0	0.2	0.473684	1
GGB3277_SGB4327	0.2	0	0.473684	1
Enterococcus_faecalis	0.2	0	0.473684	1
Ruminococcus_sp_AF41_9	0	0.2	0.473684	1
GGB9452_SGB14843	0.2	0	0.473684	1
Lachnospiraceae_bacterium_EP_SM_12S_S03	0	0.2	0.473684	1
Butyricicoccus_intestinisimiae	0.2	0	0.473684	1
Enorma_massiliensis	0.2	0	0.473684	1
GGB3303_SGB4364	0.2	0	0.473684	1
Clostridium_sp_AM33_3	0	0.2	0.473684	1
GGB9091_SGB14020	0	0.2	0.473684	1
Alistipes_onderdonkii	0.9	0.7	0.582043	1
Phocaeicola_vulgatus	0.9	0.7	0.582043	1
GGB34797_SGB14322	0.3	0.1	0.582043	1
Mediterraneibacter_faecis	0.9	0.7	0.582043	1
Agathobaculum_butyriciproducens	0.7	0.9	0.582043	1
Romboutsia_timonensis	0.9	0.7	0.582043	1
GGB9342_SGB14306	0.3	0.1	0.582043	1
Lachnospira_eligens	0.7	0.9	0.582043	1
GGB9694_SGB15204	0.3	0.1	0.582043	1
Alistipes_senegalensis	0.1	0.3	0.582043	1
GGB9788_SGB15411	0.3	0.1	0.582043	1
Yanshouia_hominis	0.3	0.1	0.582043	1
Roseburia_inulinivorans	0.9	0.7	0.582043	1
Lentihominibacter_faecis	0.9	0.7	0.582043	1
GGB51959_SGB72479	0.3	0.1	0.582043	1
Butyricimonas_paravirosa	0.3	0.1	0.582043	1
Lawsonibacter_asaccharolyticus	0.9	0.7	0.582043	1
GGB9296_SGB14253	0.3	0.1	0.582043	1
GGB13404_SGB14252	0.3	0.1	0.582043	1
Yeguia_hominis	0.3	0.1	0.582043	1
Mediterraneibacter_massiliensis	0.1	0.3	0.582043	1
Anaerofilum_hominis	0.3	0.1	0.582043	1
Anaerotruncus_rubiinfantis	0.3	0.1	0.582043	1
Enterocloster_lavalensis	0.1	0.3	0.582043	1
Oliverpabstia_intestinalis	0.9	0.7	0.582043	1
Roseburia_hominis	0.7	0.9	0.582043	1
GGB2998_SGB3988	0.1	0.3	0.582043	1
GGB2987_SGB3969	0.3	0.1	0.582043	1
Anaerotruncus_colihominis	0.1	0.3	0.582043	1
Actinomyces_oris	0.3	0.1	0.582043	1
GGB9469_SGB14862	0.1	0.3	0.582043	1
Pseudoflavonifractor_capillosus	0.3	0.1	0.582043	1
Veillonella_dispar	0.1	0.3	0.582043	1
Lachnospira_sp_NSJ_43	0.1	0.3	0.582043	1
Catenibacillus_scindens	0.3	0.1	0.582043	1
Christensenella_sp_Marseille_P3954	0.3	0.1	0.582043	1
Longibaculum_muris	0.3	0.1	0.582043	1
GGB52130_SGB14966	0.3	0.1	0.582043	1
Wujia_chipingensis	0.3	0.1	0.582043	1
GGB3352_SGB62935	0.3	0.1	0.582043	1
Segatella_copri	0.3	0.1	0.582043	1
GGB4571_SGB6317	0.1	0.3	0.582043	1
GGB6601_SGB9333	0.1	0.3	0.582043	1
Enterocloster_aldenensis	0.1	0.3	0.582043	1
GGB36267_SGB14177	0.3	0.1	0.582043	1
Faecalibacillus_faecis	0.1	0.3	0.582043	1
GGB9619_SGB15066	0.3	0.1	0.582043	1
GGB33512_SGB15201	0.4	0.2	0.628483	1
Odoribacter_laneus	0.4	0.2	0.628483	1
Faecalibacterium_SGB15346	0.8	0.6	0.628483	1
GGB9770_SGB15389	0.4	0.2	0.628483	1
Butyricimonas_virosa	0.2	0.4	0.628483	1
GGB9708_SGB15233	0.4	0.2	0.628483	1
Blautia_stercoris	0.4	0.2	0.628483	1
Intestinimonas_massiliensis	0.4	0.2	0.628483	1
Parasutterella_excrementihominis	0.4	0.2	0.628483	1
Clostridium_spiroforme	0.2	0.4	0.628483	1
Fusicatenibacter_sp_CLA_AA_H277	0.6	0.8	0.628483	1
GGB9059_SGB13976	0.4	0.2	0.628483	1
Anaerotruncus_massiliensis	0.4	0.2	0.628483	1
Provencibacterium_massiliense	0.4	0.2	0.628483	1
GGB9775_SGB15395	0.2	0.4	0.628483	1
Anaerotignum_faecicola	0.8	0.6	0.628483	1
GGB45491_SGB63163	0.4	0.2	0.628483	1
GGB9707_SGB15229	0.4	0.2	0.628483	1
Bacteroides_xylanisolvens	0.8	0.6	0.628483	1
GGB9559_SGB14969	0.2	0.4	0.628483	1
Holdemania_sp_1001095H_141210_F2	0.4	0.2	0.628483	1
GGB3819_SGB5184	0.4	0.2	0.628483	1
Streptococcus_parasanguinis	0.6	0.8	0.628483	1
Guopingia_tenuis	0.4	0.2	0.628483	1
Lacrimispora_amygdalina	0.2	0.4	0.628483	1
Lachnotalea_sp_AF33_28	0.2	0.4	0.628483	1
Bacteroides_fragilis	0.2	0.4	0.628483	1
Alistipes_sp_AF17_16	0.4	0.2	0.628483	1
Rothia_mucilaginosa	0.2	0.4	0.628483	1
Simiaoa_sunii	0.4	0.2	0.628483	1
Lacticaseibacillus_rhamnosus	0.4	0.2	0.628483	1
Paraprevotella_clara	0.4	0.2	0.628483	1
GGB9359_SGB14334	0.4	0.2	0.628483	1
GGB9602_SGB15031	0.5	0.3	0.649917	1
Akkermansia_muciniphila	0.7	0.5	0.649917	1
Oscillibacter_sp_MSJ_31	0.7	0.5	0.649917	1
GGB33469_SGB15236	0.5	0.3	0.649917	1
Lachnospiraceae_bacterium_CLA_AA_H244	0.7	0.5	0.649917	1
Clostridium_sp_AF36_4	0.7	0.5	0.649917	1
Enterocloster_hominis	0.7	0.5	0.649917	1
Ruminococcus_gnavus	0.5	0.7	0.649917	1
Turicibacter_bilis	0.5	0.3	0.649917	1
Faecalicatena_contorta	0.7	0.5	0.649917	1
Clostridium_sp_Marseille_P3244	0.5	0.3	0.649917	1
GGB74511_SGB47635	0.5	0.3	0.649917	1
GGB3433_SGB4573	0.3	0.5	0.649917	1
GGB3478_SGB4643	0.3	0.5	0.649917	1
Clostridium_scindens	0.3	0.5	0.649917	1
GGB34900_SGB14891	0.5	0.3	0.649917	1
Eubacterium_ventriosum	0.6	0.4	0.656282	1
Blautia_hydrogenotrophica	0.4	0.6	0.656282	1
GGB9453_SGB14844	0.6	0.4	0.656282	1
Rikenellaceae_bacterium	0.4	0.5	1	1
Gemmiger_SGB15295	0.3	0.2	1	1
Alistipes_putredinis	0.9	0.9	1	1
Alistipes_shahii	0.9	0.8	1	1
Coprococcus_eutactus	0.3	0.2	1	1
Fusicatenibacter_saccharivorans	1	0.9	1	1
Candidatus_Cibionibacter_quicibialis	0.9	0.9	1	1
GGB9708_SGB15234	0.7	0.6	1	1
GGB9715_SGB15260	0.3	0.3	1	1
Monoglobus_pectinilyticus	0.4	0.5	1	1
GGB3278_SGB4328	0.1	0.2	1	1
Bacteroides_stercoris	0.5	0.4	1	1
GGB87445_SGB15180	0.2	0.3	1	1
GGB3304_SGB4367	0.1	0.2	1	1
GGB4567_SGB6308	0.1	0.1	1	1
Clostridiaceae_bacterium	1	0.9	1	1
Lachnospiraceae_bacterium	0.9	0.9	1	1
Oscillospiraceae_bacterium	0.5	0.5	1	1
Anaerostipes_hadrus	0.9	1	1	1
Bacteroides_uniformis	1	0.9	1	1
GGB36331_SGB15121	0.1	0.1	1	1
GGB9747_SGB15356	0.2	0.1	1	1
Oscillospiraceae_bacterium_CLA_AA_H250	0.9	0.8	1	1
Parabacteroides_merdae	0.7	0.6	1	1
Brotolimicola_acetigignens	0.7	0.6	1	1
Eubacterium_rectale	0.8	0.8	1	1
Eubacterium_siraeum	0.6	0.6	1	1
Dorea_longicatena	0.8	0.7	1	1
GGB9350_SGB14317	0.2	0.1	1	1
Oscillibacter_sp_ER4	0.5	0.6	1	1
Adlercreutzia_equolifaciens	0.9	0.8	1	1
GGB1096_SGB1408	0.1	0.1	1	1
Bacteroides_ovatus	0.8	0.7	1	1
GGB33512_SGB15203	0.3	0.3	1	1
Anaerobutyricum_hallii	0.8	0.8	1	1
GGB9783_SGB15405	0.2	0.1	1	1
GGB9524_SGB14924	0.3	0.3	1	1
GGB9176_SGB14114	0.4	0.3	1	1
Senegalimassilia_anaerobia	0.1	0.1	1	1
Clostridium_SGB6179	0.3	0.4	1	1
Oscillibacter_valericigenes	0.8	0.9	1	1
GGB4597_SGB6359	0.2	0.1	1	1
GGB32900_SGB53446	0.6	0.5	1	1
GGB4552_SGB6276	0.3	0.2	1	1
Streptococcus_salivarius	0.9	0.9	1	1
Bacteroides_thetaiotaomicron	0.7	0.7	1	1
Dorea_formicigenerans	0.9	0.8	1	1
Dysosmobacter_welbionis	0.6	0.6	1	1
Odoribacter_splanchnicus	0.9	0.8	1	1
Coprococcus_comes	0.9	0.8	1	1
Coprococcus_catus	0.7	0.6	1	1
GGB3740_SGB5077	0.1	0.2	1	1
Clostridium_SGB6173	0.1	0.1	1	1
Dorea_sp_AF36_15AT	0.8	0.8	1	1
Butyricimonas_faecihominis	0.3	0.2	1	1
Eubacterium_SGB4961	0.2	0.1	1	1
Bilophila_wadsworthia	0.5	0.5	1	1
GGB9765_SGB15382	0.4	0.3	1	1
Bacteroides_cellulosilyticus	0.4	0.4	1	1
GGB9635_SGB15106	0.4	0.4	1	1
GGB2982_SGB3964	0.5	0.4	1	1
Turicibacter_sanguinis	0.3	0.4	1	1
Bacteroides_finegoldii	0.4	0.3	1	1
GGB9602_SGB15028	0.1	0.1	1	1
Blautia_SGB4815	0.7	0.8	1	1
Ruminococcus_lactaris	0.4	0.5	1	1
GGB9782_SGB15403	0.3	0.2	1	1
Faecalibacterium_sp_HTFF	0.6	0.6	1	1
GGB3109_SGB4121	0.8	0.7	1	1
GGB9502_SGB14899	0.7	0.6	1	1
Roseburia_lenta	0.3	0.3	1	1
Lawsonibacter_hominis	0.4	0.3	1	1
GGB9240_SGB14182	0.3	0.2	1	1
GGB33586_SGB53517	0.2	0.3	1	1
GGB9759_SGB15370	0.2	0.2	1	1
GGB4750_SGB6579	0.1	0.1	1	1
GGB9109_SGB14042	0.1	0.1	1	1
Hydrogenoanaerobacterium_saccharovorans	0.3	0.4	1	1
GGB9787_SGB15410	0.1	0.1	1	1
GGB9198_SGB14137	0.2	0.2	1	1
Pseudoruminococcus_massiliensis	0.2	0.3	1	1
GGB9667_SGB15164	0.4	0.3	1	1
Bifidobacterium_longum	0.6	0.7	1	1
GGB9641_SGB15117	0.3	0.4	1	1
GGB45495_SGB63167	0.3	0.4	1	1
GGB10692_SGB17347	0.1	0.2	1	1
GGB9760_SGB15373	0.4	0.4	1	1
Cloacibacillus_evryensis	0.3	0.2	1	1
GGB3475_SGB4638	0.3	0.4	1	1
GGB3619_SGB4894	0.4	0.4	1	1
GGB38744_SGB14842	0.5	0.5	1	1
Blautia_faecicola	0.2	0.2	1	1
Candidatus_Gastranaerophilales_bacterium	0.1	0.1	1	1
Phocaeicola_dorei	0.6	0.6	1	1
Neglectibacter_timonensis	0.7	0.6	1	1
Clostridiaceae_unclassified_SGB4771	0.1	0.1	1	1
Faecalibacterium_sp_CLA_AA_H233	0.2	0.2	1	1
Fournierella_massiliensis	0.2	0.1	1	1
GGB45432_SGB63101	0.9	0.8	1	1
Clostridiales_bacterium_Marseille_P2846	0.1	0.2	1	1
GGB9784_SGB15407	0.2	0.1	1	1
Lachnospiraceae_bacterium_CLA_AA_H215	0.2	0.1	1	1
Sutterella_wadsworthensis	0.1	0.1	1	1
GGB9646_SGB15123	0.1	0.1	1	1
Gordonibacter_urolithinfaciens	0.5	0.4	1	1
GGB4684_SGB6478	0.1	0.1	1	1
GGB51441_SGB71759	0.4	0.3	1	1
Eubacterium_sp_AF16_48	0.3	0.4	1	1
Desulfovibrio_desulfuricans	0.2	0.2	1	1
GGB3480_SGB4648	0.3	0.3	1	1
GGB9301_SGB14262	0.1	0.2	1	1
Clostridiaceae_bacterium_Marseille_Q4143	0.1	0.2	1	1
GGB3353_SGB4437	0.1	0.2	1	1
GGB2980_SGB3962	0.6	0.5	1	1
Oscillospiraceae_bacterium_Marseille_Q3528	0.5	0.6	1	1
GGB9343_SGB14307	0.3	0.2	1	1
GGB9712_SGB15244	0.1	0.1	1	1
Roseburia_sp_BX1005	0.3	0.2	1	1
Clostridiaceae_bacterium_AF18_31LB	0.1	0.1	1	1
GGB9512_SGB14909	0.5	0.4	1	1
Schaalia_odontolytica	0.3	0.2	1	1
GGB42378_SGB59548	0.1	0.1	1	1
Intestinimonas_butyriciproducens	0.3	0.3	1	1
Clostridiales_bacterium	0.2	0.2	1	1
GGB9545_SGB14952	0.3	0.4	1	1
GGB9480_SGB14874	0.2	0.2	1	1
Eggerthella_lenta	0.7	0.6	1	1
Ruminococcus_bicirculans	0.5	0.6	1	1
Phascolarctobacterium_faecium	0.5	0.6	1	1
GGB9634_SGB15093	0.3	0.2	1	1
Roseburia_sp_AM59_24XD	0.1	0.1	1	1
Frisingicoccus_SGB4674	0.1	0.2	1	1
Blautia_sp_MCC283	0.4	0.4	1	1
Bacteroides_nordii	0.1	0.2	1	1
Streptococcus_thermophilus	0.9	0.8	1	1
GGB74505_SGB47518	0.1	0.1	1	1
GGB9715_SGB15265	0.2	0.2	1	1
Roseburia_intestinalis	0.7	0.8	1	1
GGB9762_SGB15377	0.1	0.1	1	1
Intestinimonas_gabonensis	0.2	0.1	1	1
GGB9412_SGB14770	0.3	0.4	1	1
GGB9547_SGB14954	0.2	0.1	1	1
GGB9719_SGB15273	0.4	0.4	1	1
GGB2958_SGB3940	0.1	0.2	1	1
GGB3005_SGB3996	0.2	0.3	1	1
Mediterraneibacter_glycyrrhizinilyticus	0.3	0.4	1	1
Lactococcus_lactis	0.4	0.3	1	1
GGB2848_SGB3813	0.3	0.2	1	1
Bianquea_SGB71281	0.1	0.1	1	1
GGB3537_SGB4727	0.3	0.3	1	1
Massiliimalia_massiliensis	0.3	0.2	1	1
Clostridium_sp_AM22_11AC	0.5	0.5	1	1
Lentihominibacter_hominis	0.1	0.1	1	1
Phocaeicola_coprocola	0.1	0.1	1	1
Dialister_invisus	0.4	0.3	1	1
Phocaeicola_plebeius	0.1	0.1	1	1
Evtepia_gabavorous	0.7	0.8	1	1
Hydrogeniiclostridium_mannosilyticum	0.2	0.1	1	1
Clostridium_sp_AT4	0.1	0.1	1	1
GGB9186_SGB14125	0.2	0.1	1	1
GGB3433_SGB4574	0.2	0.2	1	1
GGB3511_SGB4688	0.2	0.1	1	1
Intestinibacter_bartlettii	0.2	0.3	1	1
Pseudoflavonifractor_phocaeensis	0.1	0.1	1	1
GGB3550_SGB4746	0.1	0.1	1	1
Zhenpiania_hominis	0.5	0.5	1	1
Schaalia_SGB17153	0.1	0.2	1	1
Phocea_massiliensis	0.1	0.1	1	1
bacterium_210917_SL_2_15	0.1	0.1	1	1
Diplocloster_agilis	0.2	0.1	1	1
Blautia_caecimuris	0.4	0.5	1	1
Schaalia_SGB17154	0.2	0.3	1	1
Massilistercora_timonensis	0.5	0.5	1	1
GGB31234_SGB14869	0.1	0.2	1	1
Clostridium_innocuum	0.4	0.5	1	1
Massilioclostridium_coli	0.3	0.4	1	1
GGB4456_SGB6141	0.1	0.1	1	1
Eisenbergiella_tayi	0.4	0.5	1	1
Streptococcus_gordonii	0.1	0.1	1	1
Firmicutes_bacterium	0.1	0.1	1	1
GGB9491_SGB14888	0.1	0.2	1	1
GGB58158_SGB79798	0.1	0.1	1	1
Enterocloster_citroniae	0.1	0.2	1	1
Bacteroides_eggerthii	0.1	0.1	1	1
GGB3167_SGB4181	0.1	0.2	1	1
Phocaeicola_massiliensis	0.4	0.3	1	1
Eubacterium_sp_AF34_35BH	0.2	0.1	1	1
GGB52106_SGB72838	0.1	0.1	1	1
Alistipes_timonensis	0.2	0.1	1	1
Blautia_producta	0.4	0.4	1	1
Collinsella_tanakaei	0.2	0.2	1	1
Enterocloster_asparagiformis	0.1	0.2	1	1
Emergencia_timonensis	0.2	0.1	1	1
Collinsella_stercoris	0.1	0.1	1	1
GGB9715_SGB15267	0.3	0.4	1	1
GGB47687_SGB2286	0.1	0.1	1	1
GGB3001_SGB3992	0.1	0.1	1	1
GGB3518_SGB4697	0.2	0.2	1	1
Massilimicrobiota_timonensis	0.3	0.2	1	1
Lactococcus_cremoris	0.1	0.1	1	1
Bacteroides_intestinalis	0.4	0.3	1	1
GGB9238_SGB14180	0.3	0.2	1	1
GGB9719_SGB15272	0.2	0.3	1	1
Rothia_SGB49305	0.1	0.2	1	1
Actinomyces_graevenitzii	0.2	0.1	1	1
GGB45497_SGB63169	0.1	0.2	1	1
GGB3491_SGB4665	0.2	0.1	1	1
Streptococcus_oralis	0.1	0.2	1	1
GGB9495_SGB14892	0.2	0.1	1	1
GGB42389_SGB59559	0.3	0.2	1	1
Mediterraneibacter_SGB48424	0.1	0.1	1	1
Streptococcus_vestibularis	0.2	0.2	1	1
Desulfovibrio_fairfieldensis	0.3	0.2	1	1
Oscillospiraceae_unclassified_SGB15256	0.1	0.1	1	1
GGB9640_SGB15115	0.1	0.1	1	1
GGB4566_SGB6305	0.3	0.2	1	1
Streptococcus_mutans	0.2	0.3	1	1
GGB35597_SGB49163	0.1	0.1	1	1
GGB33469_SGB15237	0.2	0.1	1	1
Eubacteriales_bacterium	0.2	0.2	1	1
Lawsonibacter_faecis	0.1	0.1	1	1
Clostridium_methylpentosum	0.1	0.2	1	1
Anaerostipes_caccae	0.2	0.1	1	1
Streptococcus_anginosus	0.1	0.2	1	1
Bifidobacterium_dentium	0.1	0.1	1	1
GGB9361_SGB14336	0.1	0.1	1	1
GGB51647_SGB4348	0.2	0.1	1	1
GGB9780_SGB15400	0.1	0.1	1	1
GGB3569_SGB4776	0.1	0.1	1	1
Actinomyces_bouchesdurhonensis	0.2	0.1	1	1
GGB3034_SGB4030	0.2	0.2	1	1
GGB48165_SGB66168	0.3	0.2	1	1
GGB3446_SGB4597	0.1	0.1	1	1
Bifidobacterium_adolescentis	0.4	0.3	1	1
GGB9551_SGB14958	0.1	0.2	1	1
GGB44201_SGB61600	0.2	0.1	1	1
GGB3033_SGB4029	0.4	0.4	1	1
Oxalobacter_formigenes	0.2	0.2	1	1
GGB9832_SGB15478	0.1	0.2	1	1
Kineothrix_SGB4886	0.4	0.3	1	1
Schaalia_SGB17158	0.2	0.2	1	1
GGB4745_SGB6571	0.1	0.1	1	1
Lachnospira_pectinoschiza	0.6	0.6	1	1
Leuconostoc_carnosum	0.1	0.1	1	1
Bifidobacterium_animalis	0.2	0.1	1	1
Clostridium_sp_NSJ_42	0.1	0.1	1	1
Lactobacillus_delbrueckii	0.1	0.1	1	1
Faecalimonas_umbilicata	0.1	0.2	1	1
GGB9790_SGB15413	0.1	0.2	1	1
Bacteroides_clarus	0.1	0.1	1	1
GGB9211_SGB14151	0.2	0.3	1	1
GGB40351_SGB14301	0.2	0.3	1	1
GGB9469_SGB14863	0.1	0.2	1	1
Prevotella_pectinovora	0.1	0.1	1	1
Bacteroides_salyersiae	0.4	0.3	1	1
Dysosmobacter_sp_Marseille_Q4140	0.2	0.2	1	1
GGB9613_SGB15048	0.2	0.1	1	1
Clostridium_SGB4750	0.3	0.4	1	1
Faecalitalea_cylindroides	0.1	0.2	1	1
Coprococcus_SGB106014	0.1	0.1	1	1
GGB3486_SGB4658	0.1	0.1	1	1
GGB3496_SGB4671	0.2	0.2	1	1
GGB51139_SGB71360	0.2	0.1	1	1
Dorea_phocaeensis	0.2	0.1	1	1
Neobittarella_massiliensis	0.1	0.2	1	1
GGB3677_SGB4990	0.1	0.2	1	1
Bacteroides_faecis	0.2	0.1	1	1
Catenibacterium_tridentinum	0.1	0.1	1	1
GGB3585_SGB4803	0.3	0.2	1	1
Blautia_hansenii	0.1	0.1	1	1
GGB9608_SGB15041	0.1	0.1	1	1
GGB4559_SGB6293	0.1	0.1	1	1
Blautia_schinkii	0.1	0.1	1	1
GGB9767_SGB15384	0.2	0.1	1	1
Anaerococcus_obesiensis	0.1	0.1	1	1
Vescimonas_SGB15087	0.2	0.1	1	1
Clostridium_saudiense	0.3	0.4	1	1
GGB9563_SGB14975	0.1	0.1	1	1
Blautia_SGB101324	0.1	0.1	1	1
GGB51269_SGB5062	0.1	0.1	1	1
Parabacteroides_johnsonii	0.1	0.2	1	1
Akkermansia_sp_KLE1798	0.2	0.2	1	1
Coprococcus_sp_AF21_14LB	0.2	0.1	1	1
GGB3058_SGB4060	0.1	0.1	1	1
Collinsella_sp_AF08_23	0.1	0.1	1	1
GGB3722_SGB5050	0.2	0.1	1	1
GGB1266_SGB1699	0.1	0.2	1	1
Muribaculum_gordoncarteri	0.1	0.1	1	1
Faecalicatena_SGB4873	0.1	0.1	1	1
Klebsiella_pneumoniae	0.2	0.1	1	1
GGB9616_SGB15051	0.1	0.1	1	1
GGB1549_SGB2133	0.1	0.1	1	1
GGB3612_SGB4882	0.3	0.3	1	1
Sanguibacteroides_justesenii	0.1	0.1	1	1
GGB1627_SGB2227	0.1	0.1	1	1
Mogibacterium_kristiansenii	0.1	0.1	1	1
Lentihominibacter_SGB71368	0.1	0.1	1	1
Flavonifractor_sp_An10	0.1	0.1	1	1
GGB34197_SGB53486	0.1	0.1	1	1
GGB9289_SGB14244	0.2	0.2	1	1
Propionibacterium_freudenreichii	0.2	0.1	1	1
GGB9501_SGB14898	0.1	0.1	1	1
GGB9768_SGB15386	0.2	0.1	1	1
GGB4585_SGB6340	0.1	0.1	1	1
GGB74504_SGB48228	0.1	0.1	1	1
GGB9620_SGB15070	0.1	0.1	1	1
Clostridium_disporicum	0.1	0.1	1	1
GGB4604_SGB6371	0.1	0.2	1	1
Clostridium_SGB47280	0.2	0.1	1	1
GGB4727_SGB6548	0.1	0.1	1	1
GGB9548_SGB14955	0.1	0.1	1	1
GGB4588_SGB6347	0.1	0.1	1	1
Zhenhengia_yiwuensis	0.1	0.1	1	1
Alistipes_SGB2300	0.1	0.1	1	1
GGB3204_SGB4228	0.1	0.1	1	1
GGB9412_SGB14768	0.1	0.1	1	1
GGB9813_SGB15447	0.1	0.1	1	1
Faecalibacterium_prausnitzii	1	1	NA	NA
Blautia_wexlerae	1	1	NA	NA
Blautia_obeum	1	1	NA	NA
Blautia_faecis	1	1	NA	NA
GGB3653_SGB4964	1	1	NA	NA
Ruthenibacterium_lactatiformans	1	1	NA	NA
