# Supplementary material for: Shotgun metagenomic analysis reveals taxonomic and functional alterations in the gut microbiome across prodromal and symptomatic Lewy body disease
Source: Front Microbiomes. 2026 Jul 15;5:1834726. doi: 10.3389/frmbi.2026.1834726 (PMC13416100; doi:10.3389/frmbi.2026.1834726)
Supplement: Supplementary file 2 [file DataSheet2.zip › Supplementary_tables/Supplementary Table S13.xlsx]

## Sheet: Supplementary Table S13
Supplementary Table S13. Spearman partial correlation coefficients (ρ) and associated P-values between clinical features (CDR-SB, MoCA, STMS, and MDS-UPDRS III) and the relative abundances of microbial species in LBD patients.
Species	rho_CDR_SB	pval_CDR_SB	qval_CDR_SB	rho_MOCA	pval_MOCA	qval_MOCA	rho_STMS	pval_STMS	qval_STMS	rho_UPDRS3	pval_UPDRS3	qval_UPDRS3
Evtepia_gabavorous	-0.493138	0.0168016	0.957728	0.215409	0.335673	0.896586	0.345028	0.106879	0.927314	-0.306645	0.154689	0.948279
Erysipelatoclostridium_ramosum	0.458877	0.027633	0.957728	-0.145971	0.516864	0.896586	-0.371147	0.0812293	0.927314	0.141142	0.52063	0.948279
Enterocloster_hominis	0.421074	0.0454003	0.957728	0.0316998	0.888628	0.924173	-0.115965	0.598251	0.927314	0.259007	0.23272	0.948279
Eubacteriaceae_bacterium	-0.414269	0.0493794	0.957728	0.0861096	0.703186	0.896586	0.288426	0.181982	0.927314	-0.277838	0.199279	0.948279
Blautia_wexlerae	0.41166	0.050975	0.957728	-0.201871	0.367634	0.896586	-0.153867	0.483326	0.927314	0.101901	0.643612	0.948279
Anaeromassilibacillus_senegalensis	0.400835	0.0580266	0.957728	-0.17786	0.428427	0.896586	-0.29028	0.179063	0.927314	0.0318367	0.885339	0.948279
Mediterraneibacter_faecis	-0.388259	0.0671351	0.957728	0.0895187	0.691981	0.896586	0.038334	0.862137	0.95739	-0.144771	0.509854	0.948279
GGB9512_SGB14909	0.371844	0.0806154	0.957728	-0.343415	0.117639	0.896586	-0.265887	0.220101	0.927314	0.225496	0.300886	0.948279
Ruminococcus_torques	0.369294	0.0828803	0.957728	0.0581486	0.797149	0.915167	-0.0374373	0.865333	0.95739	0.24715	0.255563	0.948279
Eubacterium_rectale	-0.351437	0.100097	0.964809	0.223086	0.31831	0.896586	0.270354	0.212156	0.927314	-0.553024	0.00620005	0.602993
Blautia_SGB4815	-0.319677	0.137026	0.964809	0.115858	0.607646	0.896586	0.184631	0.399025	0.927314	-0.147311	0.502377	0.948279
Akkermansia_muciniphila	-0.314987	0.143207	0.964809	0.267126	0.229447	0.896586	0.303031	0.159859	0.927314	0.0524276	0.812211	0.948279
Eggerthella_lenta	0.307974	0.152818	0.964809	0.110467	0.624562	0.896586	-0.0838499	0.703667	0.927314	0.14364	0.5132	0.948279
Odoribacter_splanchnicus	0.306667	0.154658	0.964809	-0.23055	0.301959	0.896586	-0.276369	0.201763	0.927314	-0.156621	0.475436	0.948279
Neglectibacter_timonensis	0.30378	0.158778	0.964809	-0.0765974	0.73476	0.902048	-0.303442	0.159265	0.927314	0.233756	0.283048	0.948279
Lentihominibacter_faecis	-0.296736	0.169151	0.964809	0.392105	0.0710986	0.896586	0.509251	0.0130682	0.927314	-0.0362159	0.86969	0.948279
GGB3653_SGB4964	-0.291248	0.177552	0.964809	-0.182595	0.41603	0.896586	-0.0097418	0.964812	0.979117	0.120192	0.584884	0.948279
Blautia_faecis	-0.282743	0.191133	0.964809	0.119703	0.595697	0.896586	0.193474	0.376414	0.927314	0.112382	0.609678	0.948279
Blautia_caecimuris	0.256635	0.237178	0.964809	0.0924422	0.682422	0.896586	-0.059425	0.78767	0.927314	0.0435059	0.843746	0.948279
Brotolimicola_acetigignens	0.255325	0.239665	0.964809	-0.341115	0.12028	0.896586	-0.123657	0.574026	0.927314	0.241922	0.266079	0.948279
Anaerobutyricum_soehngenii	0.251899	0.246248	0.964809	-0.456893	0.0325448	0.896586	-0.359048	0.0924628	0.927314	0.131716	0.549119	0.948279
Mediterraneibacter_butyricigenes	-0.251639	0.246751	0.964809	0.177665	0.428941	0.896586	0.248918	0.25207	0.927314	0.0573288	0.795002	0.948279
Adlercreutzia_equolifaciens	0.250604	0.248765	0.964809	-0.167437	0.456399	0.896586	-0.0715541	0.745604	0.927314	0.422831	0.0444147	0.602993
GGB9502_SGB14899	0.240075	0.26986	0.964809	-0.451523	0.0349104	0.896586	-0.143561	0.513435	0.927314	0.439635	0.0358092	0.602993
GGB9770_SGB15390	-0.236205	0.277889	0.964809	0.22393	0.316435	0.896586	0.252077	0.245903	0.927314	0.0929545	0.673135	0.948279
Blautia_hydrogenotrophica	-0.230654	0.289667	0.964809	-0.0355968	0.875034	0.919228	0.126128	0.566336	0.927314	0.0517273	0.814676	0.948279
Dysosmobacter_welbionis	0.227248	0.297045	0.964809	0.0975155	0.665944	0.896586	-0.125824	0.567282	0.927314	-0.248171	0.253543	0.948279
Clostridium_fessum	0.226157	0.299434	0.964809	-0.135578	0.547449	0.896586	-0.0432151	0.844778	0.954967	-0.019385	0.930043	0.948279
Flavonifractor_plautii	0.222484	0.307561	0.964809	0.142856	0.525944	0.896586	-0.0662117	0.764054	0.927314	-0.155666	0.478165	0.948279
Roseburia_hominis	0.222463	0.307606	0.964809	-0.115024	0.610252	0.896586	-0.152046	0.488582	0.927314	0.137089	0.532792	0.948279
Streptococcus_parasanguinis	-0.221857	0.30896	0.964809	0.201473	0.368598	0.896586	0.174804	0.425016	0.927314	0.0219195	0.920923	0.948279
Anaerobutyricum_hallii	-0.211111	0.33357	0.964809	0.236569	0.289155	0.896586	0.281104	0.19383	0.927314	-0.0831919	0.705891	0.948279
Blautia_obeum	-0.209554	0.337229	0.964809	-0.0554978	0.806223	0.915167	0.22854	0.294234	0.927314	0.281317	0.193478	0.948279
Cuneatibacter_sp_NSJ_177	0.209118	0.338259	0.964809	0.134627	0.550289	0.896586	0.116896	0.595295	0.927314	-0.237817	0.274527	0.948279
Candidatus_Cibionibacter_quicibialis	-0.201187	0.357303	0.964809	0.140708	0.53225	0.896586	0.155733	0.477973	0.927314	-0.220971	0.310947	0.948279
Bilophila_wadsworthia	0.198048	0.365011	0.964809	0.0545215	0.809571	0.915167	-0.0657148	0.765776	0.927314	0.0681278	0.757422	0.948279
Blautia_glucerasea	-0.191779	0.38069	0.964809	-0.0865287	0.701805	0.896586	0.114857	0.601777	0.927314	0.285541	0.186589	0.948279
Alistipes_putredinis	0.186401	0.394438	0.964809	-0.352222	0.107914	0.896586	-0.214794	0.325006	0.927314	-0.128572	0.558779	0.948279
Ruminococcus_gnavus	0.186358	0.39455	0.964809	0.0874444	0.698792	0.896586	-0.0764912	0.728674	0.927314	-0.263852	0.223785	0.948279
Anaerostipes_hadrus	0.183086	0.403051	0.964809	-0.155047	0.490843	0.896586	-0.102067	0.643068	0.927314	0.0321401	0.884253	0.948279
GGB3109_SGB4121	-0.180575	0.409643	0.964809	0.104488	0.64354	0.896586	0.237431	0.275329	0.927314	0.0563728	0.798352	0.948279
GGB9522_SGB14921	-0.176631	0.420115	0.964809	-0.00633365	0.977683	0.987107	0.203056	0.35276	0.927314	0.184329	0.399809	0.948279
GGB2980_SGB3962	-0.174944	0.42464	0.964809	0.085702	0.70453	0.896586	0.151737	0.489477	0.927314	0.121307	0.581383	0.948279
GGB45432_SGB63101	-0.170084	0.437817	0.964809	0.0436476	0.847064	0.919228	0.253495	0.243166	0.927314	0.112204	0.610249	0.948279
Gordonibacter_urolithinfaciens	0.169751	0.438727	0.964809	-0.210766	0.346443	0.896586	-0.378905	0.0745876	0.927314	0.192579	0.378668	0.948279
Eubacterium_siraeum	0.168162	0.443089	0.964809	-0.264032	0.235091	0.896586	-0.0706377	0.74876	0.927314	0.455934	0.0287766	0.602993
GGB9699_SGB15216	-0.166375	0.448018	0.964809	-0.149528	0.506587	0.896586	-0.0336002	0.879032	0.962308	0.215273	0.323903	0.948279
Lawsonibacter_asaccharolyticus	-0.163399	0.456295	0.964809	0.375368	0.085168	0.896586	0.434688	0.0381927	0.927314	-0.0564618	0.79804	0.948279
Streptococcus_salivarius	-0.16204	0.4601	0.964809	0.172286	0.443271	0.896586	0.076493	0.728667	0.927314	-0.0199198	0.928118	0.948279
Lachnospira_eligens	-0.15368	0.483865	0.964809	0.204944	0.360231	0.896586	0.238954	0.272171	0.927314	-0.0326628	0.882383	0.948279
Clostridium_leptum	0.149463	0.496084	0.964809	0.0849766	0.706923	0.896586	-0.0215919	0.922101	0.979117	-0.149005	0.49742	0.948279
Bacteroides_uniformis	0.144428	0.510869	0.964809	0.224782	0.314549	0.896586	0.0461704	0.834301	0.953487	-0.378592	0.0748468	0.864896
Dorea_longicatena	-0.140967	0.521152	0.964809	-0.00365882	0.987107	0.987107	0.212948	0.329281	0.927314	-0.0210456	0.924066	0.948279
Dorea_formicigenerans	-0.137403	0.531847	0.964809	0.0594572	0.79268	0.915167	0.190769	0.383251	0.927314	0.0246337	0.911167	0.948279
Coprococcus_catus	-0.126009	0.566708	0.964809	-0.256337	0.24952	0.896586	-0.14609	0.505965	0.927314	0.303992	0.158473	0.948279
Roseburia_intestinalis	0.123068	0.575865	0.964809	-0.0124463	0.95616	0.981389	-0.145401	0.507993	0.927314	0.00524905	0.981036	0.987588
Clostridium_scindens	0.122928	0.576304	0.964809	0.0950032	0.674086	0.896586	-0.114837	0.601838	0.927314	0.0726745	0.741752	0.948279
Ruminococcus_bromii	-0.114094	0.604208	0.964809	-0.213296	0.34055	0.896586	0.15699	0.474384	0.927314	0.350907	0.100645	0.948279
Gemmiger_formicilis	-0.112991	0.607732	0.964809	-0.0396736	0.86085	0.919228	0.103143	0.639553	0.927314	-0.123695	0.573906	0.948279
Clostridium_sp_AF36_4	0.11256	0.609108	0.964809	-0.0758526	0.737251	0.902048	-0.0625782	0.776674	0.927314	0.175212	0.423917	0.948279
GGB38744_SGB14842	-0.111232	0.613367	0.964809	0.222166	0.320361	0.896586	0.149069	0.497232	0.927314	0.0270618	0.902449	0.948279
Eisenbergiella_tayi	-0.106349	0.629121	0.964809	0.307532	0.163841	0.896586	0.179454	0.412605	0.927314	-0.200323	0.359416	0.948279
Wansuia_hejianensis	0.105601	0.631548	0.964809	0.0465183	0.837131	0.919228	0.0551951	0.802483	0.927314	-0.0411246	0.852204	0.948279
Faecalibacterium_prausnitzii	0.104785	0.634201	0.964809	0.0643641	0.775976	0.915167	0.0792888	0.719134	0.927314	-0.149474	0.496051	0.948279
Collinsella_aerofaciens	-0.10335	0.638878	0.964809	-0.0943762	0.676123	0.896586	0.149036	0.497328	0.927314	0.128317	0.559565	0.948279
Clostridiaceae_bacterium	0.0970222	0.659651	0.964809	-0.125424	0.578103	0.896586	-0.0971994	0.659066	0.927314	-0.269602	0.213479	0.948279
Coprococcus_comes	-0.0920216	0.676242	0.964809	0.129763	0.564916	0.896586	0.118744	0.589451	0.927314	-0.0983578	0.655245	0.948279
Bacteroides_caccae	-0.0867801	0.693789	0.964809	0.202469	0.366187	0.896586	0.196071	0.369914	0.927314	-0.10971	0.618261	0.948279
Roseburia_faecis	0.0833705	0.705287	0.964809	-0.202694	0.365644	0.896586	0.0693831	0.753086	0.927314	0.246077	0.257699	0.948279
Guopingia_tenuis	-0.0830433	0.706394	0.964809	0.318249	0.148898	0.896586	0.38877	0.0667445	0.927314	0.10707	0.626787	0.948279
Dorea_sp_AF36_15AT	-0.0795827	0.718133	0.964809	0.158389	0.481426	0.896586	0.331761	0.121979	0.927314	-0.103553	0.638215	0.948279
Alistipes_shahii	-0.078564	0.721601	0.964809	-0.174723	0.436747	0.896586	0.07434	0.736036	0.927314	-0.0257688	0.90709	0.948279
Actinomyces_oris	0.0767182	0.727898	0.964809	-0.193379	0.388541	0.896586	-0.0741952	0.736533	0.927314	0.309645	0.150488	0.948279
GGB9781_SGB66170	0.0760177	0.730292	0.964809	-0.236614	0.289061	0.896586	-0.116827	0.595515	0.927314	0.474459	0.0221686	0.602993
Agathobaculum_butyriciproducens	-0.0680914	0.757548	0.964809	0.173966	0.438769	0.896586	0.2419	0.266125	0.927314	-0.0898462	0.683505	0.948279
GGB9781_SGB15402	0.066793	0.76204	0.964809	-0.225091	0.313866	0.896586	-0.113633	0.605677	0.927314	0.41935	0.0463841	0.602993
GGB9365_SGB14341	-0.064241	0.770892	0.964809	-0.164414	0.464684	0.896586	-0.121711	0.580114	0.927314	-0.153142	0.485415	0.948279
Streptococcus_thermophilus	-0.0640718	0.77148	0.964809	0.369076	0.090961	0.896586	0.357308	0.0941691	0.927314	-0.0838923	0.703524	0.948279
Oliverpabstia_intestinalis	-0.0617452	0.779575	0.964809	-0.152249	0.498794	0.896586	-0.124506	0.571381	0.927314	0.232128	0.286509	0.948279
Bifidobacterium_longum	-0.061171	0.781576	0.964809	0.109684	0.627034	0.896586	0.208589	0.33951	0.927314	-0.215451	0.323494	0.948279
Lachnospiraceae_bacterium_CLA_AA_H244	0.0533489	0.808969	0.964809	-0.118368	0.599835	0.896586	0.00827195	0.970119	0.979117	-0.115291	0.600395	0.948279
Fusicatenibacter_saccharivorans	-0.0495046	0.822514	0.964809	-0.0405496	0.857808	0.919228	0.139174	0.52652	0.927314	-0.198199	0.364638	0.948279
Vescimonas_coprocola	0.0482936	0.826791	0.964809	0.0462249	0.838145	0.919228	-0.00657676	0.976241	0.979117	0.0260354	0.906133	0.948279
Bacteroides_ovatus	0.0479789	0.827903	0.964809	0.11263	0.617752	0.896586	0.00578031	0.979117	0.979117	-0.347974	0.103721	0.948279
Enterocloster_bolteae	-0.0406394	0.85393	0.964809	0.150388	0.504119	0.896586	0.0188582	0.93194	0.979117	-0.26285	0.225613	0.948279
GGB3005_SGB3996	0.040209	0.855461	0.964809	0.236155	0.290025	0.896586	0.0553387	0.801979	0.927314	0.0577325	0.793589	0.948279
Oscillibacter_valericigenes	-0.0401048	0.855832	0.964809	0.135298	0.548284	0.896586	0.157422	0.473152	0.927314	-0.218643	0.316202	0.948279
Parabacteroides_merdae	-0.0379008	0.863681	0.964809	0.150357	0.504208	0.896586	0.25618	0.23804	0.927314	-0.143872	0.512515	0.948279
Alistipes_onderdonkii	-0.0375559	0.86491	0.964809	0.0106406	0.962516	0.981389	0.118413	0.590494	0.927314	0.0328388	0.881754	0.948279
Bacteroides_thetaiotaomicron	0.0364186	0.868966	0.964809	0.0606837	0.788496	0.915167	0.166093	0.448799	0.927314	0.193495	0.376361	0.948279
Parabacteroides_distasonis	-0.0360538	0.870268	0.964809	-0.0883202	0.695914	0.896586	-0.089209	0.685638	0.927314	0.0863727	0.69516	0.948279
Zhenpiania_hominis	-0.0325921	0.882636	0.964809	0.11494	0.610513	0.896586	0.0724775	0.742429	0.927314	0.133208	0.544563	0.948279
Phocaeicola_vulgatus	-0.0309183	0.888626	0.964809	0.0369871	0.870193	0.919228	-0.0262327	0.905425	0.979117	-0.44029	0.0355026	0.602993
Blautia_massiliensis	-0.0301358	0.891428	0.964809	0.119394	0.596655	0.896586	0.254335	0.241555	0.927314	0.2381	0.273939	0.948279
Escherichia_coli	-0.027963	0.899216	0.964809	-0.078061	0.729874	0.902048	-0.0188072	0.932123	0.979117	-0.258757	0.233188	0.948279
Clostridium_innocuum	-0.0246497	0.911109	0.964809	0.320291	0.146165	0.896586	0.104524	0.635053	0.927314	0.0237078	0.914493	0.948279
Ruthenibacterium_lactatiformans	0.0231659	0.916441	0.964809	0.221323	0.322249	0.896586	0.0642987	0.770691	0.927314	0.0642916	0.770716	0.948279
Faecalicatena_contorta	0.0230631	0.916811	0.964809	0.309066	0.161642	0.896586	0.0850559	0.699596	0.927314	0.118507	0.590198	0.948279
Oscillibacter_sp_MSJ_31	0.0226144	0.918424	0.964809	-0.228061	0.307353	0.896586	-0.0576221	0.793976	0.927314	0.454632	0.0292942	0.602993
Hungatella_hathewayi	-0.0179851	0.935084	0.972488	0.108396	0.63111	0.896586	-0.00946089	0.965826	0.979117	-0.00343549	0.987588	0.987588
Oscillospiraceae_bacterium_CLA_AA_H250	-0.0145473	0.947474	0.975617	-0.0571051	0.800718	0.915167	0.120443	0.584094	0.927314	0.140016	0.523998	0.948279
Lachnospiraceae_bacterium	-0.00955689	0.96548	0.975959	-0.353095	0.106983	0.896586	-0.215047	0.324422	0.927314	0.0429828	0.845603	0.948279
Bacteroides_xylanisolvens	-0.00925353	0.966575	0.975959	0.133508	0.553638	0.896586	0.182861	0.403638	0.927314	-0.192172	0.379694	0.948279
Roseburia_inulinivorans	0.00645962	0.976664	0.976664	-0.282551	0.202636	0.896586	-0.253319	0.243506	0.927314	0.0344317	0.87606	0.948279
