# Supplementary material for: Shotgun metagenomic analysis reveals taxonomic and functional alterations in the gut microbiome across prodromal and symptomatic Lewy body disease
Source: Front Microbiomes. 2026 Jul 15;5:1834726. doi: 10.3389/frmbi.2026.1834726 (PMC13416100; doi:10.3389/frmbi.2026.1834726)
Supplement: Supplementary file 2 [file DataSheet2.zip › Supplementary_tables/Supplementary Table S5.xlsx]

## Sheet: Supplementary Table S5
Supplementary Table S5. Differential prevalence analysis of microbial species between LBD patients and cohabitant controls
Species	Prevalence_in_LBD	Prevalence_in_LBD_control	p_value	q_value
Actinomyces_oris	0.6	0.16	0.00305107	0.897981
GGB2653_SGB3574	0.36	0.8	0.00366523	0.897981
GGB3730_SGB5060	0.28	0	0.00962513	1
Akkermansia_muciniphila	0.72	0.36	0.0222413	1
GGB9627_SGB15081	0.24	0	0.0222898	1
Bianquea_renquensis	0.04	0.32	0.0232154	1
Eubacterium_rectale	0.68	0.96	0.0232154	1
GGB3537_SGB4727	0.16	0.48	0.032157	1
Lachnospira_pectinoschiza	0.16	0.48	0.032157	1
GGB9719_SGB15272	0.08	0.36	0.0374297	1
Oscillospiraceae_bacterium_CLA_AA_H250	0.8	0.48	0.0377584	1
Holdemania_filiformis	0.2	0.52	0.0377584	1
Clostridia_bacterium_UC5_1_1D1	0.44	0.76	0.0420781	1
GGB9480_SGB14874	0.28	0.6	0.0450045	1
Clostridiaceae_unclassified_SGB15090	0.28	0.04	0.0487972	1
Lachnospira_sp_NSJ_43	0	0.2	0.050152	1
Blautia_sp_An249	0	0.2	0.050152	1
Oscillibacter_sp_MSJ_31	0.52	0.24	0.0792069	1
GGB9522_SGB14921	0.52	0.24	0.0792069	1
Longicatena_caecimuris	0.28	0.56	0.084511	1
Blautia_producta	0.44	0.72	0.084511	1
Frisingicoccus_SGB4674	0.12	0.36	0.095488	1
GGB58158_SGB79798	0.12	0.36	0.095488	1
Parasutterella_SGB9260	0.12	0.36	0.095488	1
Coprococcus_eutactus	0.24	0.04	0.0982776	1
Schaalia_SGB17153	0.24	0.04	0.0982776	1
Pseudoflavonifractor_capillosus	0.04	0.24	0.0982776	1
Streptococcus_sanguinis	0.24	0.04	0.0982776	1
Fumia_xinanensis	0.04	0.24	0.0982776	1
GGB3475_SGB4638	0.4	0.16	0.113657	1
Streptococcus_mutans	0.4	0.16	0.113657	1
GGB9345_SGB14311	0.44	0.2	0.128354	1
Ruminococcus_bicirculans	0.2	0.44	0.128354	1
GGB3819_SGB5184	0.2	0.44	0.128354	1
Rikenellaceae_bacterium	0.28	0.08	0.138333	1
GGB3304_SGB4367	0.28	0.08	0.138333	1
Christensenellaceae_bacterium	0.28	0.08	0.138333	1
Roseburia_inulinivorans	0.52	0.76	0.139785	1
Massilioclostridium_coli	0.24	0.48	0.139785	1
Lawsonibacter_faecis	0.48	0.24	0.139785	1
Intestinimonas_butyriciproducens	0.44	0.68	0.153647	1
Clostridiales_bacterium_KLE1615	0.4	0.64	0.156362	1
Odoribacter_laneus	0.32	0.12	0.170622	1
GGB9788_SGB15411	0.32	0.12	0.170622	1
GGB51959_SGB72479	0.32	0.12	0.170622	1
Bifidobacterium_adolescentis	0.32	0.12	0.170622	1
GGB3444_SGB4594	0.12	0.32	0.170622	1
Dysosmobacter_welbionis	0.8	0.96	0.189463	1
GGB9786_SGB15409	0.2	0.04	0.189463	1
GGB3619_SGB4894	0.2	0.04	0.189463	1
GGB45613_SGB63326	0.04	0.2	0.189463	1
GGB9453_SGB14845	0.04	0.2	0.189463	1
Ruminococcus_SGB4421	0.04	0.2	0.189463	1
Actinomyces_sp_ICM47	0.04	0.2	0.189463	1
Butyricimonas_virosa	0.16	0.36	0.196326	1
Bacteroides_eggerthii	0.16	0.36	0.196326	1
Lachnospiraceae_bacterium_CLA_AA_H244	0.6	0.8	0.216534	1
Dorea_sp_AF36_15AT	0.76	0.56	0.232095	1
Roseburia_sp_AF02_12	0.44	0.24	0.232095	1
GGB9453_SGB14844	0.24	0.44	0.232095	1
Lactococcus_lactis	0.28	0.48	0.243634	1
Flavonifractor_plautii	0.76	0.92	0.246719	1
GGB9719_SGB53514	0.24	0.08	0.246719	1
Enterocloster_citroniae	0.08	0.24	0.246719	1
Lactococcus_cremoris	0.08	0.24	0.246719	1
Oscillospiraceae_unclassified_SGB15256	0.24	0.08	0.246719	1
GGB9640_SGB15115	0.24	0.08	0.246719	1
GGB3534_SGB4722	0.08	0.24	0.246719	1
Clostridiales_bacterium	0.48	0.68	0.25159	1
Romboutsia_timonensis	0.44	0.64	0.256254	1
GGB9760_SGB15373	0.36	0.56	0.256254	1
Anaerotruncus_massiliensis	0.36	0.56	0.256254	1
Eubacterium_ramulus	0.44	0.64	0.256254	1
Hungatella_hathewayi	0.56	0.36	0.256254	1
Vescimonas_coprocola	0.6	0.4	0.257791	1
GGB9715_SGB15267	0.12	0.28	0.289016	1
Bacteroides_salyersiae	0.28	0.12	0.289016	1
Bacteroides_thetaiotaomicron	0.84	0.68	0.320891	1
Clostridiaceae_bacterium_AF18_31LB	0.16	0.32	0.320891	1
Faecalimonas_umbilicata	0.16	0.32	0.320891	1
GGB9715_SGB15260	0.36	0.2	0.345131	1
Collinsella_aerofaciens	0.8	0.64	0.345131	1
Negativibacillus_massiliensis	0.2	0.36	0.345131	1
Enterocloster_lavalensis	0.2	0.36	0.345131	1
Roseburia_intestinalis	0.64	0.8	0.345131	1
Simiaoa_sunii	0.36	0.2	0.345131	1
GGB9347_SGB14313	0.16	0.04	0.348676	1
GGB3278_SGB4328	0.16	0.04	0.348676	1
GGB9747_SGB15356	0.16	0.04	0.348676	1
Butyricimonas_paravirosa	0.16	0.04	0.348676	1
GGB4456_SGB6141	0.04	0.16	0.348676	1
Collinsella_tanakaei	0.04	0.16	0.348676	1
GGB51647_SGB4348	0.16	0.04	0.348676	1
Actinomyces_naeslundii	0.16	0.04	0.348676	1
Eubacterium_sp_c_25	0.04	0.16	0.348676	1
Akkermansia_sp_BIOML_A66	0.16	0.04	0.348676	1
GGB33512_SGB15202	0.16	0.04	0.348676	1
GGB9724_SGB15278	0.04	0.16	0.348676	1
GGB45503_SGB63175	0.04	0.16	0.348676	1
GGB33469_SGB15236	0.4	0.24	0.363502	1
Faecalibacterium_sp_CLA_AA_H233	0.24	0.4	0.363502	1
Holdemania_sp_1001095H_141210_F2	0.4	0.24	0.363502	1
Christensenella_hongkongensis	0.4	0.24	0.363502	1
Luoshenia_tenuis	0.4	0.24	0.363502	1
Bacteroides_fragilis	0.24	0.4	0.363502	1
Neglectibacter_timonensis	0.76	0.6	0.363502	1
Mediterraneibacter_faecis	0.56	0.72	0.377154	1
Faecalicatena_fissicatena	0.28	0.44	0.377154	1
Hydrogenoanaerobacterium_saccharovorans	0.28	0.44	0.377154	1
Blautia_hydrogenotrophica	0.56	0.72	0.377154	1
Phascolarctobacterium_faecium	0.28	0.44	0.377154	1
Emergencia_timonensis	0.28	0.44	0.377154	1
GGB3005_SGB3996	0.52	0.68	0.386845	1
GGB9365_SGB14341	0.52	0.36	0.393064	1
Mediterraneibacter_glycyrrhizinilyticus	0.48	0.64	0.393064	1
Monoglobus_pectinilyticus	0.4	0.56	0.396104	1
Lachnospira_eligens	0.56	0.4	0.396104	1
GGB32900_SGB53446	0.44	0.6	0.396104	1
Blautia_SGB4815	0.56	0.4	0.396104	1
Mediterraneibacter_butyricigenes	0.56	0.4	0.396104	1
GGB9667_SGB15164	0.4	0.56	0.396104	1
Alistipes_putredinis	0.8	0.92	0.417427	1
Ellagibacter_isourolithinifaciens	0.2	0.08	0.417427	1
Phascolarctobacterium_succinatutens	0.2	0.08	0.417427	1
GGB9782_SGB15403	0.2	0.08	0.417427	1
GGB9198_SGB14137	0.08	0.2	0.417427	1
GGB43675_SGB61016	0.2	0.08	0.417427	1
GGB9301_SGB14262	0.2	0.08	0.417427	1
Yeguia_hominis	0.2	0.08	0.417427	1
Roseburia_sp_BX1005	0.08	0.2	0.417427	1
Eggerthella_lenta	0.8	0.92	0.417427	1
GGB9621_SGB15073	0.08	0.2	0.417427	1
Clostridiaceae_bacterium_Marseille_Q3526	0.08	0.2	0.417427	1
GGB31234_SGB14869	0.2	0.08	0.417427	1
Eubacterium_sp_AF34_35BH	0.08	0.2	0.417427	1
Streptococcus_anginosus	0.2	0.08	0.417427	1
Bifidobacterium_animalis	0.08	0.2	0.417427	1
Clostridium_saudiense	0.08	0.2	0.417427	1
GGB36267_SGB14177	0.2	0.08	0.417427	1
GGB9501_SGB14898	0.08	0.2	0.417427	1
Blautia_obeum	0.76	0.88	0.46349	1
Agathobaculum_butyriciproducens	0.76	0.88	0.46349	1
GGB9176_SGB14114	0.24	0.12	0.46349	1
GGB9237_SGB14179	0.24	0.12	0.46349	1
GGB74511_SGB47635	0.12	0.24	0.46349	1
Phocea_massiliensis	0.12	0.24	0.46349	1
GGB9495_SGB14892	0.24	0.12	0.46349	1
GGB34797_SGB14322	0.28	0.16	0.496204	1
Blautia_massiliensis	0.72	0.84	0.496204	1
Clostridium_SGB6173	0.16	0.28	0.496204	1
Enterocloster_hominis	0.72	0.84	0.496204	1
Sutterella_wadsworthensis	0.16	0.28	0.496204	1
GGB9775_SGB15395	0.16	0.28	0.496204	1
Blautia_sp_MCC283	0.16	0.28	0.496204	1
GGB3550_SGB4747	0.16	0.28	0.496204	1
Bifidobacterium_dentium	0.28	0.16	0.496204	1
GGB3256_SGB4303	0.28	0.16	0.496204	1
Alistipes_onderdonkii	0.8	0.68	0.520195	1
Holdemanella_porci	0.32	0.2	0.520195	1
GGB3433_SGB4574	0.32	0.2	0.520195	1
Rothia_mucilaginosa	0.2	0.32	0.520195	1
Eubacteriales_bacterium	0.32	0.2	0.520195	1
Clostridium_methylpentosum	0.32	0.2	0.520195	1
Anaerostipes_caccae	0.2	0.32	0.520195	1
GGB52130_SGB14966	0.2	0.32	0.520195	1
Brotolimicola_acetigignens	0.64	0.76	0.538025	1
GGB9699_SGB15216	0.64	0.76	0.538025	1
Massiliimalia_timonensis	0.24	0.36	0.538025	1
Streptococcus_vestibularis	0.36	0.24	0.538025	1
Longibaculum_muris	0.24	0.36	0.538025	1
Odoribacter_splanchnicus	0.6	0.72	0.551225	1
Bilophila_wadsworthia	0.6	0.72	0.551225	1
Streptococcus_australis	0.28	0.4	0.551225	1
GGB9534_SGB14937	0.28	0.4	0.551225	1
GGB3109_SGB4121	0.56	0.68	0.560744	1
Lawsonibacter_hominis	0.32	0.44	0.560744	1
Roseburia_faecis	0.52	0.64	0.567185	1
Oscillibacter_sp_ER4	0.36	0.48	0.567185	1
GGB2982_SGB3964	0.4	0.52	0.570916	1
Intestinimonas_massiliensis	0.4	0.52	0.570916	1
GGB9531_SGB14932	0.4	0.52	0.570916	1
Alistipes_finegoldii	0.48	0.6	0.570916	1
GGB9512_SGB14909	0.6	0.48	0.570916	1
Clostridium_spiroforme	0.44	0.56	0.572138	1
Anaeromassilibacillus_senegalensis	0.56	0.44	0.572138	1
Bittarella_massiliensis	0.44	0.56	0.572138	1
GGB9760_SGB15374	0.16	0.08	0.667101	1
Anaerostipes_hadrus	0.92	0.84	0.667101	1
GGB9818_SGB15459	0.16	0.08	0.667101	1
Blautia_faecicola	0.16	0.08	0.667101	1
Coprobacter_secundus	0.08	0.16	0.667101	1
Congzhengia_minquanensis	0.16	0.08	0.667101	1
Eubacterium_sp_AF16_48	0.08	0.16	0.667101	1
Raoultibacter_massiliensis	0.08	0.16	0.667101	1
Firmicutes_bacterium	0.08	0.16	0.667101	1
GGB3167_SGB4181	0.16	0.08	0.667101	1
GGB3034_SGB4030	0.16	0.08	0.667101	1
GGB48165_SGB66168	0.08	0.16	0.667101	1
GGB3446_SGB4597	0.08	0.16	0.667101	1
GGB3033_SGB4029	0.16	0.08	0.667101	1
GGB3600_SGB4861	0.08	0.16	0.667101	1
Faecalicatena_orotica	0.16	0.08	0.667101	1
GGB9790_SGB15413	0.16	0.08	0.667101	1
Bacteroides_clarus	0.16	0.08	0.667101	1
Dielma_fastidiosa	0.08	0.16	0.667101	1
Collinsella_intestinalis	0.08	0.16	0.667101	1
GGB3548_SGB4744	0.08	0.16	0.667101	1
Ruminococcus_callidus	0.08	0.16	0.667101	1
Segatella_copri	0.16	0.08	0.667101	1
GGB4605_SGB6376	0.16	0.08	0.667101	1
Fusicatenibacter_saccharivorans	0.8	0.88	0.701939	1
Clostridiaceae_bacterium	0.8	0.88	0.701939	1
GGB3653_SGB4964	0.8	0.88	0.701939	1
GGB9524_SGB14924	0.2	0.12	0.701939	1
Clostridiaceae_bacterium_Marseille_Q4149	0.2	0.12	0.701939	1
Alistipes_senegalensis	0.2	0.12	0.701939	1
GGB9635_SGB15106	0.2	0.12	0.701939	1
GGB9561_SGB14972	0.12	0.2	0.701939	1
GGB3497_SGB4672	0.2	0.12	0.701939	1
GGB3588_SGB4808	0.2	0.12	0.701939	1
Pseudoruminococcus_massiliensis	0.2	0.12	0.701939	1
GGB9641_SGB15117	0.2	0.12	0.701939	1
Desulfovibrio_desulfuricans	0.2	0.12	0.701939	1
Roseburia_hominis	0.8	0.88	0.701939	1
GGB9715_SGB15265	0.2	0.12	0.701939	1
GGB2848_SGB3813	0.2	0.12	0.701939	1
Lentihominibacter_hominis	0.12	0.2	0.701939	1
Catenibacillus_scindens	0.12	0.2	0.701939	1
Kineothrix_SGB4886	0.2	0.12	0.701939	1
GGB51454_SGB71784	0.12	0.2	0.701939	1
Bacteroides_faecis	0.12	0.2	0.701939	1
GGB9474_SGB14868	0.12	0.2	0.701939	1
Blautia_hansenii	0.12	0.2	0.701939	1
GGB3602_SGB4865	0.12	0.2	0.701939	1
Blautia_luti	0.24	0.16	0.725202	1
Blautia_glucerasea	0.76	0.84	0.725202	1
Roseburia_lenta	0.16	0.24	0.725202	1
GGB9240_SGB14182	0.24	0.16	0.725202	1
Cloacibacillus_evryensis	0.24	0.16	0.725202	1
Lachnospiraceae_bacterium_CLA_AA_H215	0.24	0.16	0.725202	1
GGB51441_SGB71759	0.24	0.16	0.725202	1
Massilistercora_timonensis	0.16	0.24	0.725202	1
Amedibacillus_dolichus	0.24	0.16	0.725202	1
Enterocloster_asparagiformis	0.16	0.24	0.725202	1
GGB42389_SGB59559	0.16	0.24	0.725202	1
Clostridium_SGB4750	0.16	0.24	0.725202	1
Neobittarella_massiliensis	0.16	0.24	0.725202	1
GGB9524_SGB14923	0.16	0.24	0.725202	1
GGB9694_SGB15204	0.28	0.2	0.741643	1
GGB9770_SGB15389	0.28	0.2	0.741643	1
Anaerofilum_hominis	0.28	0.2	0.741643	1
Clostridia_bacterium	0.28	0.2	0.741643	1
GGB4566_SGB6305	0.28	0.2	0.741643	1
Barnesiella_intestinihominis	0.24	0.32	0.753614	1
GGB45495_SGB63167	0.32	0.24	0.753614	1
GGB9412_SGB14770	0.32	0.24	0.753614	1
Clostridium_sp_AT4	0.24	0.32	0.753614	1
Anaerovorax_odorimutans	0.32	0.24	0.753614	1
Streptococcus_gordonii	0.32	0.24	0.753614	1
Lachnospiraceae_bacterium	0.64	0.72	0.762413	1
Anaerobutyricum_hallii	0.72	0.64	0.762413	1
GGB3061_SGB4063	0.28	0.36	0.762413	1
Massilimicrobiota_timonensis	0.36	0.28	0.762413	1
Lentihominibacter_faecis	0.6	0.68	0.768813	1
Streptococcus_thermophilus	0.6	0.68	0.768813	1
Anaerotruncus_rubiinfantis	0.4	0.32	0.768813	1
Methanobrevibacter_smithii	0.36	0.44	0.773287	1
Alistipes_communis	0.36	0.44	0.773287	1
GGB9781_SGB15402	0.56	0.64	0.773287	1
Coprococcus_catus	0.64	0.56	0.773287	1
Bifidobacterium_longum	0.64	0.56	0.773287	1
GGB45491_SGB63163	0.36	0.44	0.773287	1
Enterocloster_bolteae	0.56	0.64	0.773287	1
Zhenpiania_hominis	0.56	0.64	0.773287	1
Eisenbergiella_tayi	0.64	0.56	0.773287	1
GGB9469_SGB14862	0.44	0.36	0.773287	1
GGB9502_SGB14899	0.52	0.6	0.77613	1
Clostridium_fessum	0.52	0.6	0.77613	1
Clostridium_sp_AF36_4	0.52	0.44	0.777512	1
Bacteroides_cellulosilyticus	0.48	0.56	0.777512	1
Fusicatenibacter_sp_CLA_AA_H277	0.44	0.52	0.777512	1
Phocaeicola_dorei	0.44	0.52	0.777512	1
Clostridium_symbiosum	0.44	0.52	0.777512	1
Escherichia_coli	0.52	0.56	1	1
Phocaeicola_vulgatus	0.84	0.88	1	1
Faecalibacterium_prausnitzii	0.88	0.84	1	1
Gemmiger_SGB15295	0.16	0.16	1	1
Alistipes_shahii	0.76	0.76	1	1
Candidatus_Cibionibacter_quicibialis	0.72	0.72	1	1
GGB9708_SGB15234	0.4	0.4	1	1
GGB33512_SGB15201	0.36	0.4	1	1
GGB9602_SGB15031	0.28	0.28	1	1
Parabacteroides_distasonis	0.76	0.76	1	1
Bacteroides_stercoris	0.4	0.44	1	1
Ruminococcus_bromii	0.56	0.6	1	1
GGB87445_SGB15180	0.12	0.12	1	1
Blautia_faecis	0.92	0.96	1	1
Cloacibacillus_porcorum	0.12	0.08	1	1
Oscillospiraceae_bacterium	0.4	0.44	1	1
Bacteroides_uniformis	0.88	0.88	1	1
GGB4599_SGB6362	0.12	0.08	1	1
Anaerobutyricum_soehngenii	0.6	0.64	1	1
GGB36331_SGB15121	0.16	0.2	1	1
GGB9342_SGB14306	0.28	0.28	1	1
Gemmiger_formicilis	0.6	0.64	1	1
Bacteroides_caccae	0.6	0.6	1	1
Parabacteroides_goldsteinii	0.24	0.28	1	1
Parabacteroides_merdae	0.76	0.72	1	1
Eubacterium_siraeum	0.56	0.56	1	1
Faecalibacterium_SGB15346	0.32	0.36	1	1
Dorea_longicatena	0.76	0.8	1	1
Slackia_isoflavoniconvertens	0.2	0.16	1	1
GGB9293_SGB14250	0.12	0.08	1	1
Ruminococcus_torques	0.84	0.84	1	1
Adlercreutzia_equolifaciens	0.88	0.88	1	1
Bacteroides_ovatus	0.68	0.64	1	1
GGB33512_SGB15203	0.2	0.2	1	1
GGB9730_SGB15291	0.2	0.2	1	1
GGB9783_SGB15405	0.16	0.12	1	1
Senegalimassilia_anaerobia	0.2	0.16	1	1
Clostridium_SGB6179	0.24	0.2	1	1
Oscillibacter_valericigenes	0.72	0.76	1	1
Streptococcus_salivarius	0.88	0.84	1	1
Dorea_formicigenerans	0.8	0.76	1	1
Faecalibacillus_intestinalis	0.36	0.4	1	1
Coprococcus_comes	0.68	0.64	1	1
GGB6612_SGB9346	0.16	0.12	1	1
GGB9781_SGB66170	0.56	0.6	1	1
GGB9765_SGB15382	0.32	0.36	1	1
GGB9708_SGB15233	0.12	0.08	1	1
Blautia_stercoris	0.24	0.24	1	1
GGB13489_SGB15224	0.24	0.2	1	1
Coprobacillus_cateniformis	0.4	0.36	1	1
Turicibacter_sanguinis	0.24	0.28	1	1
Bacteroides_finegoldii	0.28	0.32	1	1
GGB9602_SGB15028	0.12	0.12	1	1
Ruminococcus_lactaris	0.32	0.28	1	1
Eubacterium_ventriosum	0.32	0.32	1	1
Faecalibacterium_sp_HTFF	0.28	0.28	1	1
Alistipes_ihumii	0.2	0.24	1	1
Lachnospiraceae_bacterium_OF09_6	0.2	0.2	1	1
Clostridium_sp_AM49_4BH	0.36	0.36	1	1
GGB9770_SGB15390	0.52	0.52	1	1
GGB33586_SGB53517	0.4	0.44	1	1
Parasutterella_excrementihominis	0.36	0.4	1	1
Blautia_sp_OF03_15BH	0.4	0.36	1	1
GGB9759_SGB15370	0.16	0.16	1	1
Ruminococcus_gnavus	0.76	0.76	1	1
GGB9787_SGB15410	0.16	0.12	1	1
Lawsonibacter_asaccharolyticus	0.8	0.84	1	1
GGB3510_SGB4687	0.28	0.28	1	1
Ruthenibacterium_lactatiformans	1	0.96	1	1
GGB38744_SGB14842	0.68	0.64	1	1
Turicibacter_bilis	0.16	0.2	1	1
Fournierella_massiliensis	0.12	0.08	1	1
GGB45432_SGB63101	0.76	0.72	1	1
Clostridiales_bacterium_Marseille_P2846	0.36	0.36	1	1
Marvinbryantia_SGB4691	0.36	0.32	1	1
Wansuia_hejianensis	0.92	0.92	1	1
Provencibacterium_massiliense	0.32	0.36	1	1
GGB9646_SGB15123	0.16	0.16	1	1
Gordonibacter_urolithinfaciens	0.56	0.56	1	1
Anaerotignum_faecicola	0.24	0.24	1	1
Faecalicatena_contorta	0.56	0.6	1	1
Eubacteriaceae_bacterium	0.56	0.52	1	1
Streptococcus_mitis	0.12	0.16	1	1
GGB3480_SGB4648	0.16	0.16	1	1
Clostridiaceae_bacterium_Marseille_Q4143	0.2	0.24	1	1
GGB9707_SGB15229	0.12	0.08	1	1
GGB2980_SGB3962	0.52	0.48	1	1
Mediterraneibacter_massiliensis	0.28	0.28	1	1
Oscillospiraceae_bacterium_Marseille_Q3528	0.28	0.32	1	1
Clostridium_sp_Marseille_P3244	0.24	0.24	1	1
GGB9712_SGB15244	0.16	0.12	1	1
Schaalia_odontolytica	0.36	0.36	1	1
Christensenella_minuta	0.32	0.28	1	1
GGB9545_SGB14952	0.12	0.16	1	1
Oliverpabstia_intestinalis	0.64	0.6	1	1
Erysipelatoclostridium_ramosum	0.52	0.56	1	1
bacterium_210917_DFI_7_65	0.2	0.24	1	1
Schaalia_SGB17168	0.2	0.2	1	1
GGB9767_SGB15385	0.08	0.12	1	1
Bacteroides_nordii	0.24	0.28	1	1
GGB74505_SGB47518	0.16	0.2	1	1
Intestinimonas_gabonensis	0.16	0.2	1	1
Lachnospiraceae_bacterium_OM04_12BH	0.08	0.12	1	1
GGB9547_SGB14954	0.16	0.2	1	1
GGB9719_SGB15273	0.4	0.36	1	1
Bacteroides_xylanisolvens	0.52	0.52	1	1
GGB2998_SGB3988	0.08	0.12	1	1
GGB9559_SGB14969	0.16	0.16	1	1
Cuneatibacter_sp_NSJ_177	0.56	0.56	1	1
Bianquea_SGB71281	0.16	0.12	1	1
Massiliimalia_massiliensis	0.36	0.4	1	1
Clostridium_sp_AM22_11AC	0.2	0.2	1	1
GGB74463_SGB54347	0.16	0.16	1	1
Anaerofustis_stercorihominis	0.48	0.44	1	1
Youxingia_wuxianensis	0.12	0.08	1	1
Bifidobacterium_pseudocatenulatum	0.2	0.2	1	1
Dialister_invisus	0.24	0.2	1	1
Evtepia_gabavorous	0.68	0.64	1	1
Gordonibacter_pamelaeae	0.44	0.48	1	1
Hydrogeniiclostridium_mannosilyticum	0.4	0.44	1	1
Eisenbergiella_massiliensis	0.48	0.48	1	1
GGB9186_SGB14125	0.2	0.24	1	1
Streptococcus_parasanguinis	0.72	0.72	1	1
GGB2987_SGB3969	0.2	0.2	1	1
GGB3511_SGB4688	0.28	0.32	1	1
Intestinibacter_bartlettii	0.4	0.44	1	1
Pseudoflavonifractor_phocaeensis	0.12	0.12	1	1
GGB3550_SGB4746	0.16	0.12	1	1
Sellimonas_intestinalis	0.36	0.4	1	1
Guopingia_tenuis	0.56	0.52	1	1
Mediterraneibacter_sp_NSJ_151	0.12	0.12	1	1
Lacrimispora_amygdalina	0.12	0.12	1	1
Diplocloster_agilis	0.2	0.16	1	1
Blautia_caecimuris	0.64	0.64	1	1
Anaerotruncus_colihominis	0.44	0.48	1	1
Lachnotalea_sp_AF33_28	0.28	0.32	1	1
Schaalia_SGB17154	0.16	0.12	1	1
Clostridium_innocuum	0.76	0.72	1	1
Christensenella_timonensis	0.12	0.12	1	1
GGB58233_SGB79883	0.16	0.12	1	1
Clostridia_bacterium_UC5_1_1E11	0.28	0.28	1	1
GGB9491_SGB14888	0.24	0.2	1	1
Phocaeicola_massiliensis	0.28	0.28	1	1
GGB3321_SGB4394	0.12	0.08	1	1
Alistipes_indistinctus	0.48	0.48	1	1
Ruminococcus_gauvreauii	0.08	0.12	1	1
Collinsella_stercoris	0.08	0.12	1	1
GGB3433_SGB4573	0.48	0.52	1	1
GGB47687_SGB2286	0.08	0.12	1	1
GGB3001_SGB3992	0.08	0.12	1	1
Alistipes_sp_AF17_16	0.24	0.24	1	1
GGB9509_SGB14906	0.08	0.12	1	1
Bacteroides_intestinalis	0.2	0.16	1	1
Eubacterium_callanderi	0.2	0.24	1	1
Intestinimonas_sp_MSJ_38	0.12	0.12	1	1
GGB45497_SGB63169	0.28	0.28	1	1
Streptococcus_oralis	0.16	0.16	1	1
Clostridium_sp_AM29_11AC	0.16	0.2	1	1
Mediterraneibacter_SGB48424	0.12	0.12	1	1
Lachnoclostridium_pacaense	0.08	0.12	1	1
Desulfovibrio_fairfieldensis	0.2	0.16	1	1
Clostridium_scindens	0.52	0.52	1	1
Enterocloster_clostridioformis	0.2	0.16	1	1
Lactonifactor_longoviformis	0.44	0.4	1	1
Lactobacillus_gasseri	0.12	0.16	1	1
Clostridium_hylemonae	0.12	0.08	1	1
GGB3569_SGB4776	0.08	0.12	1	1
Actinomyces_bouchesdurhonensis	0.08	0.12	1	1
Lacticaseibacillus_rhamnosus	0.28	0.32	1	1
Lacticaseibacillus_paracasei	0.2	0.24	1	1
GGB9210_SGB14149	0.08	0.12	1	1
Oxalobacter_formigenes	0.08	0.12	1	1
GGB34900_SGB14891	0.32	0.28	1	1
Eisenbergiella_sp_OF01_20	0.12	0.12	1	1
Schaalia_SGB17158	0.2	0.16	1	1
Schaalia_SGB17157	0.12	0.12	1	1
GGB3504_SGB4680	0.08	0.12	1	1
Alistipes_dispar	0.16	0.2	1	1
Clostridium_sp_NSJ_42	0.08	0.12	1	1
GGB9211_SGB14151	0.12	0.08	1	1
Methanosphaera_stadtmanae	0.12	0.12	1	1
Paraprevotella_clara	0.16	0.12	1	1
Raoultibacter_timonensis	0.16	0.12	1	1
Wujia_chipingensis	0.16	0.16	1	1
GGB4571_SGB6321	0.12	0.12	1	1
GGB3496_SGB4671	0.12	0.08	1	1
GGB51139_SGB71360	0.08	0.12	1	1
Dorea_phocaeensis	0.12	0.12	1	1
GGB3352_SGB62935	0.12	0.08	1	1
Tyzzerella_SGB4587	0.16	0.2	1	1
GGB3576_SGB4784	0.2	0.16	1	1
Bifidobacterium_bifidum	0.08	0.12	1	1
Clostridium_transplantifaecale	0.12	0.08	1	1
GGB41473_SGB58537	0.12	0.16	1	1
Firmicutes_unclassified_SGB47659	0.16	0.12	1	1
Vescimonas_SGB15087	0.12	0.08	1	1
GGB9563_SGB14975	0.08	0.12	1	1
Parabacteroides_johnsonii	0.12	0.16	1	1
Akkermansia_sp_KLE1798	0.08	0.12	1	1
Enterocloster_aldenensis	0.2	0.16	1	1
Actinomyces_sp_ph3	0.08	0.12	1	1
Coprococcus_sp_AF21_14LB	0.08	0.12	1	1
GGB3000_SGB3991	0.12	0.08	1	1
GGB3277_SGB4327	0.12	0.08	1	1
GGB1661_SGB2275	0.12	0.08	1	1
Faecalibacillus_faecis	0.12	0.08	1	1
GGB3818_SGB5183	0.16	0.12	1	1
Blautia_wexlerae	1	1	NA	NA
Clostridium_leptum	1	1	NA	NA
