# Supplementary material for: Shotgun metagenomic analysis reveals taxonomic and functional alterations in the gut microbiome across prodromal and symptomatic Lewy body disease
Source: Front Microbiomes. 2026 Jul 15;5:1834726. doi: 10.3389/frmbi.2026.1834726 (PMC13416100; doi:10.3389/frmbi.2026.1834726)
Supplement: Supplementary file 2 [file DataSheet2.zip › Supplementary_tables/Supplementary Table S14.xlsx]

## Sheet: Supplementary Table S14
Supplementary Table S14. Spearman partial correlation coefficients (ρ) and associated P-values between clinical features (CDR-SB, MoCA, STMS, and MDS-UPDRS III) and the relative abundances of microbial pathways in LBD patients.
Pathway	rho_CDR_SB	pval_CDR_SB	qval_CDR_SB	rho_MOCA	pval_MOCA	qval_MOCA	rho_STMS	pval_STMS	qval_STMS	rho_UPDRS3	pval_UPDRS3	qval_UPDRS3
GLYCOLYSIS: glycolysis I (from glucose 6-phosphate)	-0.522254	0.0105767	0.995199	0.335249	0.127208	0.99436	0.210285	0.335508	0.998854	-0.536084	0.00836995	0.198249
ANAEROFRUCAT-PWY: homolactic fermentation	-0.50266	0.0145034	0.995199	0.382068	0.079306	0.99436	0.267051	0.218012	0.998854	-0.538802	0.00798465	0.198249
PWY-5484: glycolysis II (from fructose 6-phosphate)	-0.497925	0.0156118	0.995199	0.403467	0.0626001	0.99436	0.263572	0.224294	0.998854	-0.564103	0.00505217	0.198249
PWY-6892: thiazole component of thiamine diphosphate biosynthesis I	0.496033	0.0160737	0.995199	-0.106654	0.63664	0.99436	-0.132215	0.547594	0.998854	0.235622	0.279111	0.519801
PWY-702: L-methionine biosynthesis II	-0.479114	0.0207173	0.995199	0.236765	0.288745	0.99436	0.366716	0.0852179	0.998854	-0.335771	0.117261	0.362029
PWY66-429: fatty acid biosynthesis initiation (mitochondria)	0.460737	0.0269294	0.995199	-0.21547	0.335534	0.99436	-0.370495	0.0818074	0.998854	0.442044	0.0346922	0.226492
PWY-7234: inosine-5'-phosphate biosynthesis III	-0.460682	0.02695	0.995199	0.341798	0.119491	0.99436	0.339079	0.113471	0.998854	-0.440056	0.0356119	0.226492
PWY0-1061: superpathway of L-alanine biosynthesis	-0.441132	0.0351115	0.995199	0.457958	0.0320911	0.99436	0.500848	0.0149197	0.998854	-0.612303	0.0018994	0.198249
FERMENTATION-PWY: mixed acid fermentation	-0.432567	0.0392522	0.995199	-0.0518281	0.818823	0.99436	0.173556	0.42838	0.998854	-0.0505062	0.81898	0.932522
PWY-I9: L-cysteine biosynthesis VI (from L-methionine)	-0.425116	0.0431579	0.995199	0.229099	0.305095	0.99436	0.308828	0.151624	0.998854	-0.449397	0.0314514	0.226387
PWY-6628: superpathway of L-phenylalanine biosynthesis	-0.418664	0.0467797	0.995199	0.354325	0.105681	0.99436	0.400977	0.0579291	0.998854	-0.202325	0.354533	0.581142
P124-PWY: Bifidobacterium shunt	-0.414975	0.0489546	0.995199	0.586238	0.00413971	0.99436	0.593628	0.00282502	0.898355	-0.476543	0.021509	0.198249
PWY-7115: C4 photosynthetic carbon assimilation cycle, NAD-ME type	-0.386575	0.0684326	0.995199	0.411939	0.0567857	0.99436	0.421241	0.0453057	0.998854	-0.61671	0.00172335	0.198249
PWY-6608: guanosine nucleotides degradation III	0.386515	0.0684797	0.995199	-0.292734	0.186142	0.99436	-0.202573	0.353931	0.998854	0.130497	0.552854	0.751315
PWY-5981: CDP-diacylglycerol biosynthesis III	-0.382081	0.0719898	0.995199	0.294636	0.183166	0.99436	0.262666	0.22595	0.998854	-0.0555959	0.801076	0.929716
PWY-7356: thiamine diphosphate salvage IV (yeast)	-0.380089	0.0736109	0.995199	0.444982	0.0379721	0.99436	0.406169	0.0544636	0.998854	-0.46752	0.0244832	0.198249
PWY-6595: superpathway of guanosine nucleotides degradation (plants)	-0.378469	0.0749492	0.995199	0.0402255	0.858933	0.99436	0.109971	0.617419	0.998854	-0.265925	0.220031	0.469597
PWY3O-4107: NAD salvage pathway V (PNC V cycle)	-0.375002	0.0778756	0.995199	0.292939	0.185819	0.99436	0.305938	0.155691	0.998854	-0.297293	0.168313	0.399297
PWY-5022: 4-aminobutanoate degradation V	0.372716	0.0798516	0.995199	-0.360809	0.0990102	0.99436	-0.0942807	0.668728	0.998854	0.160007	0.465824	0.687841
PWY-6607: guanosine nucleotides degradation I	-0.372464	0.0800716	0.995199	0.0216729	0.923733	0.99436	0.0991462	0.65265	0.998854	-0.267149	0.217837	0.468055
PYRIDNUCSAL-PWY: NAD salvage pathway I (PNC VI cycle)	-0.348882	0.102761	0.995199	0.296875	0.179704	0.99436	0.320307	0.136209	0.998854	-0.242441	0.265024	0.509721
GLUDEG-I-PWY: GABA shunt	0.340522	0.111845	0.995199	-0.306398	0.165481	0.99436	-0.00734374	0.973471	0.998854	0.229497	0.292161	0.52195
PWY-3001: superpathway of L-isoleucine biosynthesis I	-0.339687	0.112783	0.995199	0.277379	0.21138	0.99436	0.294639	0.172327	0.998854	0.0780682	0.723291	0.884641
PWY0-1479: tRNA processing	-0.339671	0.112802	0.995199	0.058946	0.794425	0.99436	0.334763	0.118435	0.998854	-0.230368	0.290282	0.52195
PWY-6549: L-glutamine biosynthesis III	-0.339091	0.113457	0.995199	-0.0790496	0.726578	0.99436	0.0958503	0.663525	0.998854	-0.0751318	0.733324	0.893475
PWY-5189: tetrapyrrole biosynthesis II (from glycine)	-0.333728	0.119648	0.995199	-0.163872	0.46618	0.99436	0.0708362	0.748076	0.998854	-0.206133	0.345355	0.574989
PWY-6936: seleno-amino acid biosynthesis (plants)	-0.333673	0.119713	0.995199	0.110883	0.62325	0.99436	0.261372	0.22833	0.998854	0.114452	0.603064	0.787437
PWY-6897: thiamine diphosphate salvage II	-0.331154	0.122705	0.995199	0.240648	0.280673	0.99436	0.153236	0.485145	0.998854	-0.568239	0.0046719	0.198249
PWY-6630: superpathway of L-tyrosine biosynthesis	-0.328466	0.125958	0.995199	0.198009	0.37706	0.99436	0.153622	0.484034	0.998854	-0.222012	0.308614	0.533366
PWY-6731: starch degradation III	0.321941	0.13411	0.995199	0.126059	0.576166	0.99436	0.054938	0.803386	0.998854	0.0332708	0.880209	0.951345
PWY-7315: dTDP-N-acetylthomosamine biosynthesis	-0.318919	0.138011	0.995199	0.0402103	0.858986	0.99436	0.0368279	0.867506	0.998854	-0.0975542	0.657895	0.847006
POLYISOPRENSYN-PWY: polyisoprenoid biosynthesis (E. coli)	0.30435	0.157959	0.995199	-0.0853713	0.705621	0.99436	-0.189415	0.386698	0.998854	-0.268546	0.215347	0.465853
PWY-5505: L-glutamate and L-glutamine biosynthesis	0.303608	0.159025	0.995199	-0.108025	0.632287	0.99436	-0.133977	0.542221	0.998854	-0.327081	0.127657	0.36367
THRESYN-PWY: superpathway of L-threonine biosynthesis	-0.299721	0.164699	0.995199	0.163745	0.46653	0.99436	0.151076	0.491393	0.998854	-0.0394348	0.858216	0.944335
PWY-7117: C4 photosynthetic carbon assimilation cycle, PEPCK type	-0.291882	0.176568	0.995199	0.301278	0.173027	0.99436	0.273641	0.206434	0.998854	-0.390254	0.0656217	0.297239
RHAMCAT-PWY: L-rhamnose degradation I	0.282745	0.191131	0.995199	-0.027798	0.902268	0.99436	-0.0988779	0.653533	0.998854	-0.0152215	0.945043	0.968932
PWY66-409: superpathway of purine nucleotide salvage	-0.27935	0.196744	0.995199	0.285835	0.197214	0.99436	0.226328	0.299059	0.998854	-0.0501757	0.820146	0.932522
PWY-6168: flavin biosynthesis III (fungi)	0.274464	0.205016	0.995199	-0.271941	0.220839	0.99436	-0.296555	0.169424	0.998854	-0.155664	0.478172	0.694331
PWY-5913: partial TCA cycle (obligate autotrophs)	-0.273599	0.206506	0.995199	0.105874	0.639121	0.99436	0.152942	0.485992	0.998854	-0.299935	0.164383	0.399297
PWY-6507: 4-deoxy-L-threo-hex-4-enopyranuronate degradation	0.269634	0.213422	0.995199	0.0347175	0.878099	0.99436	-0.0706409	0.748749	0.998854	-0.301227	0.162485	0.399297
FUC-RHAMCAT-PWY: superpathway of fucose and rhamnose degradation	0.265414	0.220954	0.995199	-0.181356	0.419255	0.99436	-0.192549	0.378744	0.998854	-0.1776	0.417528	0.648076
PANTO-PWY: phosphopantothenate biosynthesis I	0.26445	0.222699	0.995199	0.0655478	0.77196	0.99436	-0.113267	0.606848	0.998854	-0.101851	0.643776	0.832199
PWY-7209: superpathway of pyrimidine ribonucleosides degradation	-0.262489	0.226275	0.995199	0.0631536	0.780088	0.99436	0.195823	0.370532	0.998854	-0.218718	0.31603	0.537421
THISYNARA-PWY: superpathway of thiamine diphosphate biosynthesis III (eukaryotes)	-0.25984	0.231168	0.995199	0.277929	0.210438	0.99436	0.1212	0.581719	0.998854	-0.397972	0.0600108	0.289143
P185-PWY: formaldehyde assimilation III (dihydroxyacetone cycle)	0.256833	0.236805	0.995199	-0.261267	0.240212	0.99436	-0.170539	0.436573	0.998854	0.273457	0.206752	0.463068
GALACTUROCAT-PWY: D-galacturonate degradation I	0.255543	0.23925	0.995199	0.0100412	0.964626	0.99436	-0.0889522	0.686498	0.998854	-0.223202	0.305962	0.533199
PWY-6859: all-trans-farnesol biosynthesis	0.250955	0.248081	0.995199	0.0368424	0.870697	0.99436	-0.104661	0.634606	0.998854	-0.173855	0.427573	0.658913
PWY66-389: phytol degradation	-0.249572	0.250785	0.995199	0.272277	0.220248	0.99436	0.329971	0.124129	0.998854	-0.139188	0.526477	0.727912
PANTOSYN-PWY: superpathway of coenzyme A biosynthesis I (bacteria)	0.249094	0.251723	0.995199	0.0724904	0.748525	0.99436	-0.0727854	0.741371	0.998854	-0.0129571	0.953209	0.968932
GALACT-GLUCUROCAT-PWY: superpathway of hexuronide and hexuronate degradation	0.249047	0.251815	0.995199	-0.116908	0.604372	0.99436	-0.173825	0.427653	0.998854	-0.270929	0.211147	0.463068
PWY-7242: D-fructuronate degradation	0.248649	0.252599	0.995199	0.0437785	0.84661	0.99436	-0.0630354	0.775083	0.998854	-0.200229	0.359647	0.586502
ARGININE-SYN4-PWY: L-ornithine biosynthesis II	0.248108	0.253666	0.995199	0.0397761	0.860494	0.99436	-0.0536991	0.807738	0.998854	-0.329389	0.124833	0.36367
PWY-4041: &gamma;-glutamyl cycle	-0.248077	0.253727	0.995199	0.220319	0.324505	0.99436	0.374774	0.0780715	0.998854	-0.233025	0.284598	0.52195
DAPLYSINESYN-PWY: L-lysine biosynthesis I	-0.243153	0.263579	0.995199	0.217517	0.330851	0.99436	0.252112	0.245836	0.998854	-0.487291	0.0183539	0.198249
PWY-7392: taxadiene biosynthesis (engineered)	0.242942	0.264006	0.995199	-0.121259	0.59089	0.99436	-0.232254	0.286241	0.998854	-0.194317	0.374297	0.601143
PWY-5005: biotin biosynthesis II	-0.241651	0.266633	0.995199	0.0324536	0.885996	0.99436	0.00553392	0.980007	0.998854	-0.16085	0.463444	0.687841
PWY-5676: acetyl-CoA fermentation to butanoate II	0.238889	0.272304	0.995199	-0.222892	0.318742	0.99436	-0.148139	0.499951	0.998854	0.116438	0.59675	0.787437
1CMET2-PWY: folate transformations III (E. coli)	0.235616	0.279124	0.995199	0.0460747	0.838664	0.99436	-0.0437133	0.84301	0.998854	0.202716	0.353585	0.581142
PWY-5695: inosine 5'-phosphate degradation	0.223897	0.304418	0.995199	-0.0623715	0.782748	0.99436	-0.225376	0.30115	0.998854	-0.258256	0.234126	0.480335
GLCMANNANAUT-PWY: superpathway of N-acetylglucosamine, N-acetylmannosamine and N-acetylneuraminate degradation	0.219698	0.313814	0.995199	0.0424843	0.851095	0.99436	9.69591e-05	0.99965	0.99965	-0.296496	0.169513	0.399297
PWY-6906: chitin derivatives degradation	0.218987	0.315421	0.995199	0.095665	0.671938	0.99436	-0.012453	0.955028	0.998854	-0.196972	0.367676	0.593508
PWY0-1297: superpathway of purine deoxyribonucleosides degradation	-0.215401	0.323609	0.995199	0.141851	0.52889	0.99436	0.149601	0.495682	0.998854	0.0401013	0.855844	0.944335
PWY-6470: peptidoglycan biosynthesis V (&beta;-lactam resistance)	-0.215173	0.324133	0.995199	0.141282	0.530564	0.99436	0.239533	0.270975	0.998854	-0.0571862	0.795502	0.926628
PWY0-1241: ADP-L-glycero-&beta;-D-manno-heptose biosynthesis	-0.210829	0.33423	0.995199	0.302616	0.171033	0.99436	0.333509	0.119906	0.998854	-0.327842	0.126721	0.36367
PWY-7328: superpathway of UDP-glucose-derived O-antigen building blocks biosynthesis	-0.20682	0.343715	0.995199	-0.029171	0.897465	0.99436	0.0595699	0.787164	0.998854	0.236089	0.278132	0.519801
PWY-241: C4 photosynthetic carbon assimilation cycle, NADP-ME type	-0.206819	0.343715	0.995199	0.269573	0.225046	0.99436	0.254617	0.241015	0.998854	-0.410493	0.0517017	0.273208
ANAGLYCOLYSIS-PWY: glycolysis III (from glucose)	0.204558	0.349133	0.995199	-0.0850393	0.706717	0.99436	-0.122721	0.57695	0.998854	0.503048	0.0144155	0.198249
PWY66-391: fatty acid &beta;-oxidation VI (mammalian peroxisome)	0.204419	0.349468	0.995199	0.00280781	0.990106	0.99436	-0.161282	0.462228	0.998854	0.0094351	0.96592	0.975119
PWY-6969: TCA cycle V (2-oxoglutarate synthase)	-0.204339	0.349661	0.995199	0.0192117	0.932374	0.99436	0.0871229	0.692637	0.998854	-0.204568	0.349111	0.578215
PWY-5367: petroselinate biosynthesis	-0.20371	0.351179	0.995199	-0.0156836	0.944773	0.99436	0.0422295	0.848278	0.998854	-0.0142771	0.948448	0.968932
RIBOSYN2-PWY: flavin biosynthesis I (bacteria and plants)	0.203183	0.352454	0.995199	-0.0819589	0.716909	0.99436	-0.135273	0.538284	0.998854	0.028705	0.896556	0.957918
P42-PWY: incomplete reductive TCA cycle	0.202388	0.354382	0.995199	-0.172799	0.441892	0.99436	-0.0107849	0.961047	0.998854	0.115271	0.600458	0.787437
PWY-5690: TCA cycle II (plants and fungi)	0.200774	0.358313	0.995199	0.2574	0.247494	0.99436	0.0674296	0.759837	0.998854	-0.0383142	0.862207	0.945455
PWY-1042: glycolysis IV	0.200456	0.359091	0.995199	-0.147754	0.511701	0.99436	-0.164087	0.454373	0.998854	0.511768	0.0125518	0.198249
PWY-5667: CDP-diacylglycerol biosynthesis I	0.199231	0.362096	0.995199	0.0579686	0.797765	0.99436	-0.0629806	0.775274	0.998854	0.261045	0.228933	0.475822
PWY0-1319: CDP-diacylglycerol biosynthesis II	0.199231	0.362096	0.995199	0.0579686	0.797765	0.99436	-0.0629806	0.775274	0.998854	0.261045	0.228933	0.475822
PWY-3841: folate transformations II (plants)	0.198695	0.363415	0.995199	-0.0594958	0.792548	0.99436	-0.173247	0.429216	0.998854	0.382381	0.0717481	0.304212
PWY-6700: queuosine biosynthesis I (de novo)	0.198584	0.363688	0.995199	-0.149775	0.50588	0.99436	-0.137308	0.532133	0.998854	0.502258	0.0145949	0.198249
PWY1ZNC-1: assimilatory sulfate reduction IV	0.19733	0.366789	0.995199	-0.321615	0.144411	0.99436	-0.107009	0.626985	0.998854	-0.00619501	0.977619	0.983807
VALSYN-PWY: L-valine biosynthesis	0.196173	0.36966	0.995199	0.148168	0.510505	0.99436	-0.0650135	0.768209	0.998854	0.325526	0.129585	0.36367
GLUCUROCAT-PWY: superpathway of &beta;-D-glucuronosides degradation	0.195888	0.37037	0.995199	0.0931571	0.680091	0.99436	-0.0132323	0.952217	0.998854	-0.254077	0.242049	0.490265
PWY66-399: gluconeogenesis III	-0.189573	0.386296	0.995199	0.0125517	0.95579	0.99436	0.128659	0.558508	0.998854	0.209657	0.336986	0.566992
P23-PWY: reductive TCA cycle I	0.187763	0.39093	0.995199	-0.234155	0.294249	0.99436	-0.0995969	0.651168	0.998854	0.245825	0.258203	0.503733
PWY-7977: L-methionine biosynthesis IV	0.186883	0.393195	0.995199	0.0279759	0.901645	0.99436	0.0431798	0.844903	0.998854	0.136905	0.533347	0.734218
PWY0-1477: ethanolamine utilization	0.184816	0.398544	0.995199	-0.202352	0.366469	0.99436	-0.115583	0.599467	0.998854	0.147358	0.502238	0.706374
FOLSYN-PWY: superpathway of tetrahydrofolate biosynthesis and salvage	-0.183646	0.401588	0.995199	-0.0527779	0.815557	0.99436	-0.109433	0.619152	0.998854	-0.0600259	0.785572	0.924787
PWY-6612: superpathway of tetrahydrofolate biosynthesis	-0.183417	0.402185	0.995199	-0.0546226	0.809224	0.99436	-0.107234	0.626255	0.998854	-0.0535021	0.80843	0.932522
PWY-7323: superpathway of GDP-mannose-derived O-antigen building blocks biosynthesis	-0.183408	0.402209	0.995199	0.175063	0.435842	0.99436	0.189022	0.387702	0.998854	-0.47727	0.0212828	0.198249
PWY-6876: isopropanol biosynthesis (engineered)	0.182681	0.404108	0.995199	-0.3291	0.134774	0.99436	-0.372538	0.0800075	0.998854	0.331778	0.121959	0.36367
P164-PWY: purine nucleobases degradation I (anaerobic)	0.180685	0.409353	0.995199	-0.126087	0.57608	0.99436	0.0503014	0.819702	0.998854	0.261354	0.228363	0.475822
PWY-5918: superpathway of heme b biosynthesis from glutamate	-0.176022	0.421745	0.995199	-0.0793352	0.725627	0.99436	0.125573	0.568062	0.998854	-0.354657	0.0968126	0.328393
PWY-5989: stearate biosynthesis II (bacteria and plants)	-0.175745	0.422488	0.995199	0.00638761	0.977493	0.99436	0.116385	0.596916	0.998854	-0.341646	0.110591	0.348198
PWY-7221: guanosine ribonucleotides de novo biosynthesis	-0.173661	0.428096	0.995199	-0.047154	0.834935	0.99436	-0.0210313	0.924118	0.998854	0.274533	0.204899	0.463068
PWY-1861: formaldehyde assimilation II (assimilatory RuMP Cycle)	-0.170042	0.437932	0.995199	0.208085	0.352753	0.99436	0.19645	0.368972	0.998854	-0.23543	0.279516	0.519801
NAD-BIOSYNTHESIS-II: NAD salvage pathway III (to nicotinamide riboside)	-0.167186	0.445779	0.995199	-0.0167492	0.941026	0.99436	0.127706	0.561449	0.998854	8.55428e-05	0.999691	0.999691
PWY-7357: thiamine phosphate formation from pyrithiamine and oxythiamine (yeast)	-0.165861	0.449443	0.995199	0.110931	0.6231	0.99436	0.1719	0.432867	0.998854	0.123789	0.573614	0.771034
GLYCOLYSIS-E-D: superpathway of glycolysis and the Entner-Doudoroff pathway	0.163974	0.45469	0.995199	-0.0427421	0.850201	0.99436	-0.0565181	0.797843	0.998854	-0.276896	0.200871	0.459546
PWY-6292: superpathway of L-cysteine biosynthesis (mammalian)	-0.160305	0.464981	0.995199	0.223124	0.318225	0.99436	0.258141	0.234341	0.998854	-0.114097	0.604197	0.787437
P461-PWY: hexitol fermentation to lactate, formate, ethanol and acetate	0.159055	0.468515	0.995199	-0.178535	0.426649	0.99436	-0.0627369	0.776122	0.998854	0.0505455	0.818841	0.932522
PHOSLIPSYN-PWY: superpathway of phospholipid biosynthesis I (bacteria)	0.157337	0.473393	0.995199	-0.0648947	0.774175	0.99436	-0.100298	0.648866	0.998854	-0.315721	0.142227	0.376903
HISDEG-PWY: L-histidine degradation I	0.157221	0.473726	0.995199	0.0154978	0.945426	0.99436	-0.0880135	0.689646	0.998854	-0.172093	0.432344	0.658913
NONMEVIPP-PWY: methylerythritol phosphate pathway I	0.156935	0.47454	0.995199	-0.182583	0.416062	0.99436	-0.149856	0.494939	0.998854	0.435994	0.0375515	0.229642
P125-PWY: superpathway of (R,R)-butanediol biosynthesis	-0.151483	0.490212	0.995199	0.290496	0.189686	0.99436	0.232232	0.286288	0.998854	0.0784382	0.72203	0.884641
PWY-5659: GDP-mannose biosynthesis	-0.151476	0.490231	0.995199	0.213015	0.341202	0.99436	0.00788792	0.971506	0.998854	-0.357787	0.0936963	0.328393
P441-PWY: superpathway of N-acetylneuraminate degradation	-0.149157	0.496977	0.995199	-0.0342116	0.879862	0.99436	0.237669	0.274833	0.998854	0.0266266	0.904011	0.958251
PWY-6895: superpathway of thiamine diphosphate biosynthesis II	-0.148154	0.499906	0.995199	0.223721	0.316898	0.99436	0.287322	0.183737	0.998854	-0.35358	0.0979018	0.328393
PWY-6629: superpathway of L-tryptophan biosynthesis	-0.148138	0.499954	0.995199	0.0787596	0.727544	0.99436	0.140791	0.521679	0.998854	0.259854	0.231141	0.47729
HEME-BIOSYNTHESIS-II: heme b biosynthesis I (aerobic)	-0.147178	0.502766	0.995199	0.0217073	0.923613	0.99436	0.167976	0.4436	0.998854	-0.38927	0.0663648	0.297239
PWY-7992: superpathway of menaquinol-8 biosynthesis III	-0.146382	0.505104	0.995199	-0.209009	0.350572	0.99436	-0.134897	0.539426	0.998854	0.0639459	0.771917	0.919362
CENTFERM-PWY: pyruvate fermentation to butanoate	0.145889	0.506555	0.995199	-0.145086	0.519438	0.99436	-0.110488	0.615757	0.998854	-0.161146	0.462612	0.687841
PWY-6590: superpathway of Clostridium acetobutylicum acidogenic fermentation	0.145889	0.506555	0.995199	-0.145086	0.519438	0.99436	-0.110488	0.615757	0.998854	-0.161146	0.462612	0.687841
PWY-6122: 5-aminoimidazole ribonucleotide biosynthesis II	-0.14554	0.507585	0.995199	-0.151198	0.501798	0.99436	-0.090872	0.680077	0.998854	0.391817	0.064454	0.297049
PWY-6277: superpathway of 5-aminoimidazole ribonucleotide biosynthesis	-0.14554	0.507585	0.995199	-0.151198	0.501798	0.99436	-0.090872	0.680077	0.998854	0.391817	0.064454	0.297049
PWY-822: fructan biosynthesis	-0.145136	0.508777	0.995199	0.216505	0.333161	0.99436	0.127652	0.561616	0.998854	-0.00243852	0.99119	0.994316
COBALSYN-PWY: superpathway of adenosylcobalamin salvage from cobinamide I	0.144498	0.510661	0.995199	-0.0525245	0.816429	0.99436	0.01428	0.948438	0.998854	0.272147	0.209021	0.463068
PWY-6282: palmitoleate biosynthesis I (from (5Z)-dodec-5-enoate)	-0.144057	0.511965	0.995199	0.00344022	0.987877	0.99436	0.0877409	0.690561	0.998854	-0.348657	0.102998	0.334219
CALVIN-PWY: Calvin-Benson-Bassham cycle	0.144026	0.512057	0.995199	-0.106108	0.638377	0.99436	-0.0445849	0.839919	0.998854	0.448946	0.0316429	0.226387
PWY-8178: pentose phosphate pathway (non-oxidative branch) II	0.141533	0.519464	0.995199	-0.0628989	0.780954	0.99436	0.0306829	0.889469	0.998854	0.372426	0.0801054	0.328393
TRPSYN-PWY: L-tryptophan biosynthesis	-0.140014	0.524003	0.995199	0.118896	0.598196	0.99436	0.155508	0.478618	0.998854	0.149406	0.496249	0.704497
PWY-7383: anaerobic energy metabolism (invertebrates, cytosol)	-0.139865	0.524448	0.995199	0.205706	0.358409	0.99436	0.19865	0.363525	0.998854	0.0891835	0.685724	0.855138
RUMP-PWY: formaldehyde oxidation I	-0.139803	0.524635	0.995199	0.166495	0.458973	0.99436	0.0751977	0.733098	0.998854	-0.219565	0.314113	0.537032
PWY-6284: superpathway of unsaturated fatty acids biosynthesis (E. coli)	-0.136897	0.533372	0.995199	-0.0504897	0.82343	0.99436	-0.00848889	0.969336	0.998854	-0.0842879	0.702187	0.865486
PWY-5920: superpathway of heme b biosynthesis from glycine	-0.133691	0.543092	0.995199	-0.0439291	0.846089	0.99436	0.0134829	0.951313	0.998854	-0.317679	0.139635	0.376305
P4-PWY: superpathway of L-lysine, L-threonine and L-methionine biosynthesis I	-0.131409	0.550059	0.995199	-0.00562546	0.980178	0.99436	0.177354	0.418185	0.998854	-0.0326198	0.882537	0.951345
PWY0-781: aspartate superpathway	-0.131409	0.550059	0.995199	-0.00562546	0.980178	0.99436	0.177354	0.418185	0.998854	-0.0326198	0.882537	0.951345
PWY-5103: L-isoleucine biosynthesis III	-0.130684	0.552283	0.995199	0.227127	0.309392	0.99436	0.14565	0.507259	0.998854	0.157413	0.473177	0.693411
PWY0-162: superpathway of pyrimidine ribonucleotides de novo biosynthesis	-0.130346	0.55332	0.995199	0.161758	0.47203	0.99436	-0.0166552	0.939876	0.998854	-0.577024	0.0039433	0.198249
PWY-7237: myo-, chiro- and scyllo-inositol degradation	0.130221	0.553704	0.995199	0.00848094	0.97012	0.99436	-0.139679	0.525006	0.998854	-0.0457762	0.835697	0.935745
PWY-7385: 1,3-propanediol biosynthesis (engineered)	-0.129345	0.556394	0.995199	-0.0492513	0.827697	0.99436	-0.0423015	0.848022	0.998854	-0.3197	0.136995	0.375555
PWY-5837: 2-carboxy-1,4-naphthoquinol biosynthesis	0.12908	0.557211	0.995199	-0.0574581	0.799511	0.99436	-0.170524	0.436614	0.998854	-0.311141	0.148424	0.386875
PWY-7400: L-arginine biosynthesis IV (archaebacteria)	-0.128907	0.557746	0.995199	0.0840912	0.709848	0.99436	0.117474	0.593466	0.998854	-0.17774	0.417156	0.648076
FASYN-ELONG-PWY: fatty acid elongation -- saturated	-0.12714	0.563201	0.995199	-0.00378116	0.986676	0.99436	0.0768184	0.727556	0.998854	-0.355149	0.0963174	0.328393
PWY-5840: superpathway of menaquinol-7 biosynthesis	0.126072	0.566511	0.995199	-0.0403261	0.858584	0.99436	-0.140958	0.52118	0.998854	-0.272827	0.20784	0.463068
SALVADEHYPOX-PWY: adenosine nucleotides degradation II	-0.125863	0.56716	0.995199	-0.100051	0.657764	0.99436	0.052517	0.811896	0.998854	-0.151473	0.49024	0.703012
PWY-6385: peptidoglycan biosynthesis III (mycobacteria)	0.125717	0.567613	0.995199	-0.0666464	0.768239	0.99436	-0.130261	0.553581	0.998854	0.429956	0.0405879	0.234996
PWY-7211: superpathway of pyrimidine deoxyribonucleotides de novo biosynthesis	0.125282	0.568965	0.995199	0.0885736	0.695082	0.99436	0.143358	0.514038	0.998854	-0.0211799	0.923583	0.968932
PWY-7664: oleate biosynthesis IV (anaerobic)	-0.125155	0.56936	0.995199	-0.0153122	0.946079	0.99436	0.0748591	0.734258	0.998854	-0.354884	0.0965841	0.328393
PWY0-862: (5Z)-dodecenoate biosynthesis I	-0.125155	0.56936	0.995199	-0.0153122	0.946079	0.99436	0.0748591	0.734258	0.998854	-0.354884	0.0965841	0.328393
HISTSYN-PWY: L-histidine biosynthesis	0.124228	0.572247	0.995199	-0.0747786	0.740846	0.99436	-0.098475	0.654859	0.998854	0.342973	0.109124	0.347013
REDCITCYC: TCA cycle VI (Helicobacter)	0.122459	0.57777	0.995199	-0.194299	0.386245	0.99436	-0.0787247	0.721054	0.998854	0.0619832	0.778746	0.920599
GLYOXYLATE-BYPASS: glyoxylate cycle	-0.12238	0.578018	0.995199	-0.0363405	0.872444	0.99436	0.0165488	0.940259	0.998854	-0.298358	0.166722	0.399297
PWY-7953: UDP-N-acetylmuramoyl-pentapeptide biosynthesis III (meso-diaminopimelate containing)	0.121659	0.580276	0.995199	-0.027997	0.901572	0.99436	-0.0976047	0.657728	0.998854	0.418528	0.0468585	0.255887
GLYCOGENSYNTH-PWY: glycogen biosynthesis I (from ADP-D-Glucose)	0.121192	0.581744	0.995199	-0.203743	0.363113	0.99436	-0.0965957	0.66106	0.998854	0.532633	0.00888127	0.198249
PWY-5121: superpathway of geranylgeranyl diphosphate biosynthesis II (via MEP)	0.120457	0.584051	0.995199	-0.0952077	0.673422	0.99436	-0.199551	0.361309	0.998854	-0.301626	0.161902	0.399297
PWY-8131: 5'-deoxyadenosine degradation II	0.120147	0.585028	0.995199	-0.027135	0.904589	0.99436	-0.0428202	0.84618	0.998854	0.133054	0.545032	0.743864
PWY-6386: UDP-N-acetylmuramoyl-pentapeptide biosynthesis II (lysine-containing)	0.11917	0.588106	0.995199	-0.110918	0.623139	0.99436	-0.106712	0.627945	0.998854	0.510575	0.0127945	0.198249
P41-PWY: pyruvate fermentation to acetate and (S)-lactate I	-0.117785	0.59248	0.995199	-0.0415663	0.854279	0.99436	0.0791407	0.719638	0.998854	0.364257	0.0874927	0.328393
PWY-5136: fatty acid &beta;-oxidation II (plant peroxisome)	0.117639	0.592943	0.995199	-0.174512	0.437309	0.99436	-0.146159	0.50576	0.998854	0.0139279	0.949708	0.968932
COA-PWY-1: superpathway of coenzyme A biosynthesis III (mammals)	0.115335	0.600253	0.995199	-0.00878679	0.969043	0.99436	-0.118865	0.589067	0.998854	0.150525	0.492993	0.703012
METHGLYUT-PWY: superpathway of methylglyoxal degradation	0.113489	0.606139	0.995199	-0.113723	0.614322	0.99436	-0.171359	0.434339	0.998854	-0.170282	0.437276	0.662161
PWY-6519: 8-amino-7-oxononanoate biosynthesis I	-0.112706	0.608642	0.995199	0.0174337	0.938621	0.99436	0.102268	0.642413	0.998854	-0.385311	0.0694198	0.298317
PWY-6285: superpathway of fatty acids biosynthesis (E. coli)	-0.112702	0.608656	0.995199	0.0291705	0.897467	0.99436	0.0691284	0.753965	0.998854	-0.177504	0.417785	0.648076
PWY-7663: gondoate biosynthesis (anaerobic)	-0.112092	0.610608	0.995199	0.296467	0.180331	0.99436	0.146575	0.504539	0.998854	-0.515342	0.0118472	0.198249
PWY-5384: sucrose degradation IV (sucrose phosphorylase)	-0.111713	0.611823	0.995199	0.132691	0.556091	0.99436	0.034887	0.874434	0.998854	-0.615496	0.00177038	0.198249
PWY-621: sucrose degradation III (sucrose invertase)	0.111401	0.612826	0.995199	-0.105477	0.640387	0.99436	-0.239989	0.270036	0.998854	-0.44047	0.0354189	0.226492
PWY-6121: 5-aminoimidazole ribonucleotide biosynthesis I	-0.110701	0.615071	0.995199	-0.190228	0.396466	0.99436	-0.104876	0.633908	0.998854	0.417469	0.0474759	0.255887
PWY-6317: D-galactose degradation I (Leloir pathway)	0.110017	0.617271	0.995199	-0.212621	0.342116	0.99436	-0.0363584	0.869181	0.998854	0.35237	0.0991374	0.328393
PWY-7254: TCA cycle VII (acetate-producers)	0.109462	0.61906	0.995199	-0.184602	0.410837	0.99436	-0.0602983	0.784621	0.998854	-0.151235	0.49093	0.703012
PPGPPMET-PWY: ppGpp metabolism	0.109271	0.619673	0.995199	0.0373072	0.869079	0.99436	0.101313	0.645536	0.998854	0.0726345	0.741889	0.897037
PWY-6527: stachyose degradation	0.108522	0.62209	0.995199	0.00248792	0.991233	0.99436	0.0698838	0.751359	0.998854	0.241921	0.266081	0.509721
FUCCAT-PWY: fucose degradation	0.106239	0.62948	0.995199	-0.0206411	0.927355	0.99436	0.0453463	0.83722	0.998854	-0.109876	0.617725	0.801782
PWY-6387: UDP-N-acetylmuramoyl-pentapeptide biosynthesis I (meso-diaminopimelate containing)	0.106201	0.629603	0.995199	-0.0663948	0.76909	0.99436	-0.0806864	0.714382	0.998854	0.482365	0.0197497	0.198249
PWY-7013: (S)-propane-1,2-diol degradation	-0.104577	0.634879	0.995199	0.00947512	0.966619	0.99436	0.0644625	0.770122	0.998854	-0.0500849	0.820466	0.932522
PWY-5030: L-histidine degradation III	0.103704	0.637724	0.995199	0.0472343	0.834657	0.99436	-0.0424884	0.847358	0.998854	-0.356537	0.0949318	0.328393
SULFATE-CYS-PWY: superpathway of sulfate assimilation and cysteine biosynthesis	0.103399	0.638718	0.995199	-0.481583	0.0232474	0.99436	-0.22201	0.308619	0.998854	-0.0427835	0.84631	0.937724
HEXITOLDEGSUPER-PWY: superpathway of hexitol degradation (bacteria)	0.101659	0.644403	0.995199	-0.0717375	0.751057	0.99436	0.0782723	0.722595	0.998854	0.0639765	0.771811	0.919362
PWY-7197: pyrimidine deoxyribonucleotide phosphorylation	-0.101231	0.645806	0.995199	-0.0681886	0.763022	0.99436	-0.25462	0.241009	0.998854	-0.171829	0.433059	0.658913
METH-ACETATE-PWY: methanogenesis from acetate	0.100881	0.646952	0.995199	-0.0641888	0.776571	0.99436	0.10961	0.618583	0.998854	0.287042	0.184183	0.430662
PWY-7185: UTP and CTP dephosphorylation I	-0.100514	0.648157	0.995199	0.361454	0.0983635	0.99436	0.318739	0.138247	0.998854	-0.0918945	0.676665	0.853852
PWY-6609: adenine and adenosine salvage III	0.0992757	0.652224	0.995199	-0.0576636	0.798808	0.99436	-0.141018	0.521001	0.998854	0.425866	0.0427516	0.238509
PWY0-166: superpathway of pyrimidine deoxyribonucleotides de novo biosynthesis (E. coli)	0.0989473	0.653304	0.995199	-0.0537212	0.812318	0.99436	0.0145326	0.947527	0.998854	-0.0895385	0.684535	0.855138
PWY-1269: CMP-3-deoxy-D-manno-octulosonate biosynthesis	0.0984571	0.654918	0.995199	-0.00628603	0.977851	0.99436	-0.0818881	0.710306	0.998854	-0.48711	0.0184037	0.198249
PWY-5345: superpathway of L-methionine biosynthesis (by sulfhydrylation)	0.0984347	0.654992	0.995199	-0.457217	0.0324062	0.99436	-0.206263	0.345044	0.998854	-0.0692923	0.7534	0.907504
PWY-5861: superpathway of demethylmenaquinol-8 biosynthesis I	0.0982407	0.655631	0.995199	-0.0110065	0.961228	0.99436	-0.149122	0.497078	0.998854	-0.357898	0.0935874	0.328393
PWY-6588: pyruvate fermentation to acetone	0.0980379	0.656299	0.995199	-0.0949885	0.674134	0.99436	-0.218105	0.317424	0.998854	0.154588	0.481256	0.695634
PWY-5497: purine nucleobases degradation II (anaerobic)	-0.0967379	0.66059	0.995199	0.199243	0.374034	0.99436	0.118405	0.59052	0.998854	-0.430689	0.040209	0.234996
PWY-7198: pyrimidine deoxyribonucleotides de novo biosynthesis IV	-0.0967221	0.660642	0.995199	0.361547	0.0982707	0.99436	0.0809441	0.713508	0.998854	-0.428612	0.041289	0.234996
PWY-6823: molybdopterin biosynthesis	0.0957409	0.663887	0.995199	-0.0564607	0.802924	0.99436	-0.0305139	0.890074	0.998854	0.269997	0.212784	0.463461
POLYAMSYN-PWY: superpathway of polyamine biosynthesis I	-0.0946612	0.667465	0.995199	-0.146308	0.515888	0.99436	0.0631502	0.774683	0.998854	-0.013636	0.950761	0.968932
TCA: TCA cycle I (prokaryotic)	-0.0932471	0.672162	0.995199	0.0603854	0.789513	0.99436	0.1038	0.63741	0.998854	-0.316587	0.141076	0.376903
PWY0-1586: peptidoglycan maturation (meso-diaminopimelate containing)	0.0930285	0.672889	0.995199	0.176882	0.431011	0.99436	0.0669477	0.761504	0.998854	-0.443081	0.0342195	0.226492
PWY-5130: 2-oxobutanoate degradation I	0.0926212	0.674244	0.995199	-0.284354	0.199647	0.99436	-0.183206	0.402736	0.998854	-0.0936216	0.670917	0.853406
ASPASN-PWY: superpathway of L-aspartate and L-asparagine biosynthesis	0.0920915	0.676009	0.995199	-0.0261276	0.908116	0.99436	-0.0208503	0.924769	0.998854	0.0141663	0.948848	0.968932
UDPNAGSYN-PWY: UDP-N-acetyl-D-glucosamine biosynthesis I	-0.0901274	0.682565	0.995199	-0.0868968	0.700593	0.99436	0.0127883	0.953818	0.998854	0.347069	0.104684	0.336258
THISYN-PWY: superpathway of thiamine diphosphate biosynthesis I	-0.0901049	0.68264	0.995199	0.262269	0.238348	0.99436	0.117793	0.592455	0.998854	-0.506841	0.0135788	0.198249
PWY-5723: Rubisco shunt	-0.0878191	0.690298	0.995199	-0.0702232	0.756156	0.99436	0.0572434	0.795302	0.998854	-0.230181	0.290684	0.52195
DTDPRHAMSYN-PWY: dTDP-&beta;-L-rhamnose biosynthesis	-0.0877707	0.690461	0.995199	0.0807584	0.720894	0.99436	0.108894	0.620891	0.998854	-0.0214652	0.922557	0.968932
PWY-561: superpathway of glyoxylate cycle and fatty acid degradation	-0.0877373	0.690573	0.995199	-0.0836393	0.711343	0.99436	0.0197156	0.928853	0.998854	-0.264938	0.221813	0.470244
PWY4LZ-257: superpathway of fermentation (Chlamydomonas reinhardtii)	0.0866231	0.694318	0.995199	-0.348604	0.111835	0.99436	-0.242611	0.264677	0.998854	0.0499084	0.821089	0.932522
PWY-724: superpathway of L-lysine, L-threonine and L-methionine biosynthesis II	-0.0843668	0.701921	0.995199	0.0646359	0.775053	0.99436	0.0226232	0.918392	0.998854	0.304616	0.157578	0.399297
GALACTITOLCAT-PWY: galactitol degradation	0.0843409	0.702008	0.995199	-0.0286498	0.899288	0.99436	0.0966702	0.660814	0.998854	0.0435095	0.843733	0.937724
TRNA-CHARGING-PWY: tRNA charging	-0.0835642	0.704632	0.995199	-0.0357461	0.874514	0.99436	-0.0314986	0.886549	0.998854	0.32019	0.13636	0.375555
PWY-7883: anhydromuropeptides recycling II	0.0835628	0.704637	0.995199	0.0173331	0.938974	0.99436	0.0152978	0.944768	0.998854	-0.279432	0.196607	0.45557
PWY-7851: coenzyme A biosynthesis II (eukaryotic)	0.0829926	0.706565	0.995199	-0.0221932	0.921908	0.99436	-0.10598	0.63032	0.998854	0.11842	0.590473	0.787437
PWY-6531: mannitol cycle	0.0824136	0.708525	0.995199	-0.0254994	0.910317	0.99436	-0.0419178	0.849385	0.998854	-0.385593	0.0691983	0.298317
PWY0-301: L-ascorbate degradation I (bacterial, anaerobic)	-0.082373	0.708663	0.995199	-0.0618591	0.784492	0.99436	0.0953997	0.665017	0.998854	-0.191011	0.382635	0.608389
P108-PWY: pyruvate fermentation to propanoate I	0.0823547	0.708725	0.995199	-0.110686	0.623871	0.99436	-0.00459819	0.983387	0.999096	0.0872904	0.692074	0.857686
PWY-622: starch biosynthesis	-0.0822778	0.708985	0.995199	0.167834	0.455317	0.99436	0.221837	0.309006	0.998854	-0.353339	0.0981474	0.328393
ARG+POLYAMINE-SYN: superpathway of arginine and polyamine biosynthesis	-0.082272	0.709005	0.995199	-0.115445	0.608935	0.99436	0.0664532	0.763217	0.998854	-0.0211266	0.923775	0.968932
PWY0-1261: anhydromuropeptides recycling I	0.0822629	0.709036	0.995199	-0.0276648	0.902734	0.99436	-0.173142	0.4295	0.998854	-0.402823	0.0566786	0.281622
PWY-5097: L-lysine biosynthesis VI	-0.0807784	0.71407	0.995199	0.0205669	0.927615	0.99436	0.0489812	0.824362	0.998854	0.403714	0.0560822	0.281622
PWY-5104: L-isoleucine biosynthesis IV	0.0805429	0.71487	0.995199	-0.146395	0.515635	0.99436	-0.0413738	0.851319	0.998854	-0.177968	0.416549	0.648076
PEPTIDOGLYCANSYN-PWY: peptidoglycan biosynthesis I (meso-diaminopimelate containing)	0.0802578	0.715838	0.995199	-0.0814841	0.718484	0.99436	-0.0753381	0.732617	0.998854	0.479536	0.0205895	0.198249
PWY-7111: pyruvate fermentation to isobutanol (engineered)	-0.0802125	0.715992	0.995199	-0.0494168	0.827126	0.99436	-0.02505	0.909671	0.998854	0.161332	0.462089	0.687841
PWY-6147: 6-hydroxymethyl-dihydropterin diphosphate biosynthesis I	-0.0784031	0.722149	0.995199	0.374897	0.0855915	0.99436	0.0955613	0.664482	0.998854	-0.547579	0.00683937	0.198249
BIOTIN-BIOSYNTHESIS-PWY: biotin biosynthesis I	-0.0782534	0.72266	0.995199	0.0118469	0.95827	0.99436	0.0867349	0.693941	0.998854	-0.408021	0.0532669	0.273208
OANTIGEN-PWY: O-antigen building blocks biosynthesis (E. coli)	-0.0778877	0.723906	0.995199	-0.00843906	0.970268	0.99436	0.11678	0.595663	0.998854	0.312826	0.146121	0.384021
GLUCONEO-PWY: gluconeogenesis I	-0.0774713	0.725327	0.995199	0.209247	0.350011	0.99436	0.308068	0.152686	0.998854	-0.135882	0.536441	0.735294
PWY-5838: superpathway of menaquinol-8 biosynthesis I	0.076507	0.72862	0.995199	-0.00158924	0.9944	0.9944	-0.132241	0.547514	0.998854	-0.368678	0.0834338	0.328393
P161-PWY: acetylene degradation (anaerobic)	0.0763878	0.729027	0.995199	-0.339513	0.122145	0.99436	-0.234959	0.280506	0.998854	0.0443018	0.840923	0.937724
PWY-821: superpathway of sulfur amino acid biosynthesis (Saccharomyces cerevisiae)	-0.0759148	0.730644	0.995199	-0.0951258	0.673688	0.99436	0.0179113	0.93535	0.998854	-0.159515	0.467213	0.687841
TCA-GLYOX-BYPASS: superpathway of glyoxylate bypass and TCA	-0.0743919	0.735858	0.995199	-0.0885627	0.695117	0.99436	0.0310569	0.88813	0.998854	-0.215485	0.323414	0.547052
PWY-6163: chorismate biosynthesis from 3-dehydroquinate	0.0728716	0.741075	0.995199	-0.138532	0.538673	0.99436	-0.100108	0.649489	0.998854	0.466572	0.0248141	0.198249
PWY-5897: superpathway of menaquinol-11 biosynthesis	0.0719113	0.744375	0.995199	-0.00382427	0.986524	0.99436	-0.140928	0.521271	0.998854	-0.356653	0.0948164	0.328393
PWY-5898: superpathway of menaquinol-12 biosynthesis	0.0719113	0.744375	0.995199	-0.00382427	0.986524	0.99436	-0.140928	0.521271	0.998854	-0.356653	0.0948164	0.328393
PWY-5899: superpathway of menaquinol-13 biosynthesis	0.0719113	0.744375	0.995199	-0.00382427	0.986524	0.99436	-0.140928	0.521271	0.998854	-0.356653	0.0948164	0.328393
SO4ASSIM-PWY: assimilatory sulfate reduction I	0.0685807	0.755857	0.995199	-0.422908	0.0498838	0.99436	-0.205125	0.34777	0.998854	-0.066778	0.762092	0.914511
PWY-6305: superpathway of putrescine biosynthesis	0.0663153	0.763695	0.995199	0.0417298	0.853712	0.99436	0.0513781	0.815906	0.998854	-0.251716	0.246602	0.496326
PWY-8187: L-arginine degradation XIII (reductive Stickland reaction)	0.0663079	0.76372	0.995199	-0.0082918	0.970786	0.99436	0.0176228	0.936389	0.998854	0.327602	0.127015	0.36367
GLUCOSE1PMETAB-PWY: glucose and glucose-1-phosphate degradation	-0.0651138	0.767861	0.995199	-0.0885086	0.695295	0.99436	0.0118836	0.957083	0.998854	0.0281227	0.898643	0.957918
NAGLIPASYN-PWY: lipid IVA biosynthesis (E. coli)	0.0631044	0.774843	0.995199	0.108372	0.631186	0.99436	-0.00090893	0.996716	0.99965	-0.475551	0.0218211	0.198249
PWY-8073: lipid IVA biosynthesis (P. putida)	0.0631044	0.774843	0.995199	0.108372	0.631186	0.99436	-0.00090893	0.996716	0.99965	-0.475551	0.0218211	0.198249
PWY-6961: L-ascorbate degradation II (bacterial, aerobic)	-0.0606561	0.783372	0.995199	-0.0513458	0.820483	0.99436	0.0651646	0.767685	0.998854	-0.232394	0.285943	0.52195
NONOXIPENT-PWY: pentose phosphate pathway (non-oxidative branch) I	0.0604874	0.783961	0.995199	-0.0530259	0.814705	0.99436	0.114121	0.604122	0.998854	0.385782	0.0690506	0.298317
PWY-6293: superpathway of L-cysteine biosynthesis (fungi)	-0.0574896	0.794439	0.995199	0.164677	0.463962	0.99436	0.251006	0.247983	0.998854	-0.0339091	0.877927	0.951345
PWY-801: homocysteine and cysteine interconversion	-0.0574896	0.794439	0.995199	0.164677	0.463962	0.99436	0.251006	0.247983	0.998854	-0.0339091	0.877927	0.951345
KETOGLUCONMET-PWY: ketogluconate metabolism	-0.0567164	0.797148	0.995199	0.181793	0.418118	0.99436	0.213008	0.329143	0.998854	-0.361525	0.0900742	0.328393
PWY0-1298: superpathway of pyrimidine deoxyribonucleosides degradation	-0.0551166	0.802759	0.995199	-0.153173	0.496163	0.99436	-0.0918858	0.676694	0.998854	-0.0910979	0.679323	0.853852
PWY-7858: (5Z)-dodecenoate biosynthesis II	-0.0547703	0.803974	0.995199	-0.12824	0.569528	0.99436	-0.0147072	0.946898	0.998854	-0.139619	0.525186	0.727912
GOLPDLCAT-PWY: superpathway of glycerol degradation to 1,3-propanediol	-0.0544358	0.805149	0.995199	-0.0442725	0.844899	0.99436	-0.0158813	0.942665	0.998854	0.222807	0.306841	0.533199
PWY-7210: pyrimidine deoxyribonucleotides biosynthesis from CTP	-0.0535755	0.808173	0.995199	0.30475	0.167884	0.99436	0.302864	0.160101	0.998854	-0.0734866	0.738963	0.89691
PWY-6545: pyrimidine deoxyribonucleotides de novo biosynthesis III	0.0533067	0.809117	0.995199	0.126038	0.576231	0.99436	0.149008	0.497411	0.998854	-0.123461	0.574639	0.771034
PWY-7184: pyrimidine deoxyribonucleotides de novo biosynthesis I	0.0533067	0.809117	0.995199	0.126038	0.576231	0.99436	0.149008	0.497411	0.998854	-0.123461	0.574639	0.771034
PWY-7238: sucrose biosynthesis II	0.0531397	0.809705	0.995199	-0.0637873	0.777934	0.99436	0.0601857	0.785014	0.998854	0.437292	0.0369233	0.229642
PWY-6572: chondroitin sulfate degradation I (bacterial)	0.0519366	0.813939	0.995199	0.113656	0.614534	0.99436	0.170324	0.437162	0.998854	-0.0943111	0.668627	0.853406
PWY-7761: NAD salvage pathway II (PNC IV cycle)	0.0505537	0.818812	0.995199	0.0488394	0.829118	0.99436	-0.0545005	0.804922	0.998854	0.220897	0.311113	0.534779
PWY-2941: L-lysine biosynthesis II	-0.0501578	0.820209	0.995199	-0.0229402	0.919288	0.99436	-0.0491202	0.823871	0.998854	0.0466407	0.832636	0.935745
PWY-6703: preQ0 biosynthesis	0.0495426	0.82238	0.995199	0.180916	0.420404	0.99436	-0.086243	0.695596	0.998854	-0.357675	0.0938066	0.328393
PYRIDOXSYN-PWY: pyridoxal 5'-phosphate biosynthesis I	-0.0490699	0.824048	0.995199	0.429495	0.0460619	0.99436	0.220474	0.312065	0.998854	-0.540169	0.00779656	0.198249
PENTOSE-P-PWY: pentose phosphate pathway	0.048207	0.827097	0.995199	0.235716	0.290948	0.99436	0.0899613	0.68312	0.998854	-0.47692	0.0213915	0.198249
PWY-5100: pyruvate fermentation to acetate and lactate II	-0.048088	0.827518	0.995199	-0.0415663	0.854279	0.99436	0.0076066	0.972522	0.998854	0.360897	0.0906749	0.328393
PWY-5675: nitrate reduction V (assimilatory)	0.0471631	0.830788	0.995199	-0.155285	0.490169	0.99436	-0.117501	0.593381	0.998854	-0.19216	0.379726	0.606799
ARGSYNBSUB-PWY: L-arginine biosynthesis II (acetyl cycle)	-0.0458956	0.835274	0.995199	-0.13168	0.559131	0.99436	-0.0483165	0.82671	0.998854	0.470856	0.0233473	0.198249
PWY-6803: phosphatidylcholine acyl editing	-0.0450362	0.838319	0.995199	-0.164835	0.463527	0.99436	-0.00904354	0.967333	0.998854	-0.208219	0.340387	0.5697
PWY-5265: peptidoglycan biosynthesis II (staphylococci)	-0.044782	0.83922	0.995199	0.0892271	0.692937	0.99436	-0.0481806	0.82719	0.998854	-0.029683	0.89305	0.957918
GLUTORN-PWY: L-ornithine biosynthesis I	-0.044546	0.840056	0.995199	-0.111713	0.620637	0.99436	0.0058233	0.978962	0.998854	0.472762	0.0227176	0.198249
P105-PWY: TCA cycle IV (2-oxoglutarate decarboxylase)	-0.0444162	0.840517	0.995199	-0.160051	0.476779	0.99436	0.0673206	0.760214	0.998854	0.256402	0.237619	0.484377
SER-GLYSYN-PWY: superpathway of L-serine and glycine biosynthesis I	0.0431521	0.845002	0.995199	0.0802136	0.722705	0.99436	0.0238244	0.914074	0.998854	0.367585	0.0844246	0.328393
PWY0-1296: purine ribonucleosides degradation	0.0431359	0.845059	0.995199	-0.0988483	0.66164	0.99436	-0.0444043	0.840559	0.998854	0.409129	0.0525609	0.273208
PWY-6902: chitin degradation II (Vibrio)	0.0428522	0.846066	0.995199	0.169867	0.449794	0.99436	0.119623	0.586679	0.998854	-0.248887	0.252129	0.502067
POLYAMINSYN3-PWY: superpathway of polyamine biosynthesis II	0.0420776	0.848817	0.995199	-0.226353	0.311088	0.99436	-0.052251	0.812832	0.998854	0.156003	0.477202	0.694331
PWY-2942: L-lysine biosynthesis III	0.0410333	0.852529	0.995199	0.228458	0.306487	0.99436	0.0655846	0.766228	0.998854	0.303976	0.158495	0.399297
COMPLETE-ARO-PWY: superpathway of aromatic amino acid biosynthesis	-0.0408659	0.853124	0.995199	-0.0700262	0.75682	0.99436	-0.0146383	0.947146	0.998854	0.428433	0.041383	0.234996
PWY-5971: palmitate biosynthesis (type II fatty acid synthase)	-0.0404337	0.854662	0.995199	-0.0479761	0.832096	0.99436	0.0125066	0.954835	0.998854	-0.146934	0.503482	0.706374
HEME-BIOSYNTHESIS-II-1: heme b biosynthesis V (aerobic)	-0.0403401	0.854995	0.995199	-0.0782208	0.729341	0.99436	-0.00244346	0.991172	0.99965	-0.246075	0.257704	0.503733
PWY-5138: fatty acid &beta;-oxidation IV (unsaturated, even number)	0.0398791	0.856635	0.995199	-0.166934	0.457772	0.99436	-0.043081	0.845254	0.998854	-0.139215	0.526397	0.727912
PWY-7345: superpathway of anaerobic sucrose degradation	0.0394071	0.858315	0.995199	-0.114818	0.610894	0.99436	-0.152218	0.488086	0.998854	-0.395998	0.0614098	0.291467
BRANCHED-CHAIN-AA-SYN-PWY: superpathway of branched chain amino acid biosynthesis	0.0373819	0.865531	0.995199	0.0650074	0.773793	0.99436	0.0813458	0.712144	0.998854	0.337168	0.115649	0.360553
PWY0-1415: superpathway of heme b biosynthesis from uroporphyrinogen-III	-0.0317668	0.885589	0.995199	-0.0265234	0.90673	0.99436	0.0366837	0.86802	0.998854	-0.230549	0.289893	0.52195
PWY-7229: superpathway of adenosine nucleotides de novo biosynthesis I	0.0301146	0.891504	0.995199	-0.0574362	0.799585	0.99436	-0.325504	0.129612	0.998854	-0.22409	0.303991	0.533199
PWY0-845: superpathway of pyridoxal 5'-phosphate biosynthesis and salvage	-0.0291721	0.894881	0.995199	0.437949	0.0414952	0.99436	0.206819	0.343717	0.998854	-0.531844	0.0090017	0.198249
PWY-5686: UMP biosynthesis I	-0.0276779	0.900239	0.995199	-0.107264	0.634701	0.99436	-0.163132	0.457042	0.998854	0.296873	0.168945	0.399297
PWY-7790: UMP biosynthesis II	-0.0276779	0.900239	0.995199	-0.107264	0.634701	0.99436	-0.163132	0.457042	0.998854	0.296873	0.168945	0.399297
PWY-7791: UMP biosynthesis III	-0.0276779	0.900239	0.995199	-0.107264	0.634701	0.99436	-0.163132	0.457042	0.998854	0.296873	0.168945	0.399297
PWY-5850: superpathway of menaquinol-6 biosynthesis	-0.0271585	0.902102	0.995199	0.0715682	0.751626	0.99436	0.0898061	0.68364	0.998854	-0.324896	0.130372	0.36367
PWY-5860: superpathway of demethylmenaquinol-6 biosynthesis I	-0.0271585	0.902102	0.995199	0.0715682	0.751626	0.99436	0.0898061	0.68364	0.998854	-0.324896	0.130372	0.36367
PWY-5896: superpathway of menaquinol-10 biosynthesis	-0.0271585	0.902102	0.995199	0.0715682	0.751626	0.99436	0.0898061	0.68364	0.998854	-0.324896	0.130372	0.36367
PWY-6922: L-N&delta;-acetylornithine biosynthesis	-0.0255088	0.908023	0.995199	0.18866	0.400444	0.99436	0.225832	0.300147	0.998854	-0.248642	0.252612	0.502067
ARGSYN-PWY: L-arginine biosynthesis I (via L-ornithine)	-0.024686	0.910979	0.995199	-0.150173	0.504735	0.99436	-0.0634628	0.773596	0.998854	0.502342	0.0145758	0.198249
PWY-5845: superpathway of menaquinol-9 biosynthesis	0.02427	0.912473	0.995199	0.0457589	0.839756	0.99436	0.0567812	0.79692	0.998854	-0.22303	0.306343	0.533199
PWY-5862: superpathway of demethylmenaquinol-9 biosynthesis	0.02427	0.912473	0.995199	0.0457589	0.839756	0.99436	0.0567812	0.79692	0.998854	-0.22303	0.306343	0.533199
PWY-6353: purine nucleotides degradation II (aerobic)	-0.0240831	0.913144	0.995199	-0.167338	0.45667	0.99436	-0.0164561	0.940593	0.998854	-0.09532	0.665281	0.853062
PYRIDNUCSYN-PWY: NAD de novo biosynthesis I (from aspartate)	0.0231459	0.916513	0.995199	-0.0141785	0.950066	0.99436	0.0201455	0.927305	0.998854	0.0623984	0.7773	0.920599
ILEUSYN-PWY: L-isoleucine biosynthesis I (from threonine)	-0.0231348	0.916553	0.995199	0.183151	0.414588	0.99436	0.12051	0.583885	0.998854	0.238042	0.274059	0.519801
PWY-7228: superpathway of guanosine nucleotides de novo biosynthesis I	-0.0228767	0.917481	0.995199	-0.0495651	0.826615	0.99436	-0.303999	0.158462	0.998854	-0.278778	0.1977	0.45557
HEMESYN2-PWY: heme b biosynthesis II (oxygen-independent)	-0.0228626	0.917531	0.995199	0.0147806	0.947948	0.99436	0.028416	0.897592	0.998854	-0.351272	0.100268	0.328714
PWY-6270: isoprene biosynthesis I	-0.0225374	0.918701	0.995199	-0.100794	0.655374	0.99436	0.0394084	0.85831	0.998854	0.462073	0.0264326	0.205014
PWY-6125: superpathway of guanosine nucleotides de novo biosynthesis II	-0.0221995	0.919916	0.995199	-0.0790484	0.726582	0.99436	-0.331184	0.122669	0.998854	-0.242131	0.265653	0.509721
PWY-7282: 4-amino-2-methyl-5-diphosphomethylpyrimidine biosynthesis II	-0.0220163	0.920575	0.995199	0.510003	0.015314	0.99436	0.259815	0.231214	0.998854	-0.470473	0.0234756	0.198249
GALACTARDEG-PWY: D-galactarate degradation I	-0.0210633	0.924003	0.995199	0.0318645	0.888053	0.99436	0.0797695	0.717498	0.998854	-0.116143	0.597685	0.787437
GLUCARGALACTSUPER-PWY: superpathway of D-glucarate and D-galactarate degradation	-0.0210633	0.924003	0.995199	0.0318645	0.888053	0.99436	0.0797695	0.717498	0.998854	-0.116143	0.597685	0.787437
PWY-6124: inosine-5'-phosphate biosynthesis II	-0.0206422	0.925518	0.995199	-0.107891	0.632711	0.99436	-0.117155	0.594474	0.998854	0.015725	0.943228	0.968932
GLUCARDEG-PWY: D-glucarate degradation I	0.0201582	0.92726	0.995199	-0.0768121	0.734043	0.99436	-0.00901143	0.967449	0.998854	0.0102278	0.963058	0.975119
HOMOSER-METSYN-PWY: L-methionine biosynthesis I	0.0200978	0.927477	0.995199	-0.110129	0.625629	0.99436	0.0572414	0.795308	0.998854	0.0462483	0.834025	0.935745
PWY-7118: chitin deacetylation	-0.0192391	0.930568	0.995199	-0.0720548	0.749989	0.99436	-0.0301201	0.891485	0.998854	-0.271404	0.210317	0.463068
PWY-6606: guanosine nucleotides degradation II	-0.0180492	0.934853	0.995199	-0.171601	0.445112	0.99436	-0.0268263	0.903294	0.998854	-0.0869669	0.693161	0.857686
PWY-5154: L-arginine biosynthesis III (via N-acetyl-L-citrulline)	0.0179362	0.935261	0.995199	0.122266	0.587788	0.99436	0.0117519	0.957557	0.998854	-0.515312	0.0118531	0.198249
LACTOSECAT-PWY: lactose and galactose degradation I	-0.0177768	0.935834	0.995199	-0.222165	0.320364	0.99436	0.0118474	0.957213	0.998854	0.325351	0.129803	0.36367
PWY-7208: superpathway of pyrimidine nucleobases salvage	-0.0150726	0.94558	0.995199	-0.0998487	0.658415	0.99436	-0.301984	0.161379	0.998854	-0.0925198	0.674582	0.853852
PWY-5941: glycogen degradation II	0.0146696	0.947033	0.995199	-0.0795651	0.724862	0.99436	0.115633	0.599305	0.998854	0.448028	0.0320359	0.226387
GLYCOCAT-PWY: glycogen degradation I	0.0145443	0.947485	0.995199	0.109224	0.628489	0.99436	0.164745	0.452541	0.998854	-0.329376	0.124849	0.36367
PWY-6123: inosine-5'-phosphate biosynthesis I	-0.0132321	0.952217	0.995199	-0.11389	0.613801	0.99436	-0.128627	0.558606	0.998854	0.015045	0.94568	0.968932
PWY-7456: &beta;-(1,4)-mannan degradation	0.0115786	0.958183	0.995199	0.0081233	0.97138	0.99436	0.0355154	0.87219	0.998854	-0.198636	0.36356	0.589857
COLANSYN-PWY: colanic acid building blocks biosynthesis	0.0110816	0.959976	0.995199	0.207867	0.353269	0.99436	0.0177858	0.935802	0.998854	-0.516077	0.0117064	0.198249
ARO-PWY: chorismate biosynthesis I	-0.0104329	0.962318	0.995199	-0.120067	0.594573	0.99436	-0.0246091	0.911255	0.998854	0.477654	0.0211641	0.198249
COA-PWY: coenzyme A biosynthesis I (prokaryotic)	0.0100343	0.963756	0.995199	0.0935591	0.678782	0.99436	-0.0165632	0.940207	0.998854	0.0572651	0.795225	0.926628
ORNDEG-PWY: superpathway of ornithine degradation	0.0100031	0.963869	0.995199	-0.0682541	0.762801	0.99436	0.0434549	0.843927	0.998854	-0.0593007	0.788105	0.924787
HSERMETANA-PWY: L-methionine biosynthesis III	0.00902657	0.967394	0.995199	0.0118053	0.958416	0.99436	0.102068	0.643067	0.998854	0.231372	0.288127	0.52195
PWY-7560: methylerythritol phosphate pathway II	-0.00838667	0.969705	0.995199	-0.126594	0.574534	0.99436	0.0397834	0.856976	0.998854	0.467953	0.0243335	0.198249
PWY-5188: tetrapyrrole biosynthesis I (from glutamate)	0.00785905	0.97161	0.995199	-0.160091	0.476667	0.99436	-0.0313127	0.887214	0.998854	0.374582	0.0782357	0.327355
PWY-5973: cis-vaccenate biosynthesis	-0.00711493	0.974297	0.995199	0.178409	0.42698	0.99436	0.00574441	0.979247	0.998854	-0.459634	0.0273447	0.207038
AST-PWY: L-arginine degradation II (AST pathway)	0.00625291	0.97741	0.995199	-0.114245	0.612686	0.99436	0.0028658	0.989646	0.99965	-0.173154	0.429467	0.658913
FAO-PWY: fatty acid &beta;-oxidation I (generic)	0.00549174	0.98016	0.995199	-0.138423	0.538996	0.99436	-0.0211692	0.923622	0.998854	-0.146678	0.504236	0.706374
PWY-6901: superpathway of glucose and xylose degradation	-0.00537175	0.980593	0.995199	0.147783	0.511618	0.99436	0.0845161	0.701417	0.998854	-0.470275	0.023542	0.198249
MET-SAM-PWY: superpathway of S-adenosyl-L-methionine biosynthesis	-0.00531884	0.980784	0.995199	-0.100116	0.657554	0.99436	0.0768337	0.727503	0.998854	0.0128219	0.953697	0.968932
PWY-5347: superpathway of L-methionine biosynthesis (transsulfuration)	-0.00531884	0.980784	0.995199	-0.100116	0.657554	0.99436	0.0768337	0.727503	0.998854	0.0128219	0.953697	0.968932
PWY-8004: Entner-Doudoroff pathway I	-0.00492438	0.982209	0.995199	0.136529	0.544617	0.99436	0.105599	0.631557	0.998854	-0.399273	0.0591029	0.289143
PWY4FS-7: phosphatidylglycerol biosynthesis I (plastidic)	0.00423302	0.984706	0.995199	0.105075	0.641666	0.99436	0.00809618	0.970754	0.998854	-0.466222	0.024937	0.198249
PWY4FS-8: phosphatidylglycerol biosynthesis II (non-plastidic)	0.00423302	0.984706	0.995199	0.105075	0.641666	0.99436	0.00809618	0.970754	0.998854	-0.466222	0.024937	0.198249
PWY-7220: adenosine deoxyribonucleotides de novo biosynthesis II	0.00376954	0.986381	0.995199	-0.0585915	0.795636	0.99436	-0.315754	0.142183	0.998854	-0.302705	0.160331	0.399297
PWY-7222: guanosine deoxyribonucleotides de novo biosynthesis II	0.00376954	0.986381	0.995199	-0.0585915	0.795636	0.99436	-0.315754	0.142183	0.998854	-0.302705	0.160331	0.399297
PWY-841: superpathway of purine nucleotides de novo biosynthesis I	-0.00295247	0.989333	0.995199	-0.0471413	0.834979	0.99436	-0.26957	0.213537	0.998854	-0.179339	0.41291	0.648076
CITRULBIO-PWY: L-citrulline biosynthesis	-0.00287291	0.98962	0.995199	0.161038	0.474029	0.99436	0.0960617	0.662826	0.998854	-0.318167	0.138995	0.376305
PWY-4984: urea cycle	0.00278595	0.989934	0.995199	0.113229	0.615874	0.99436	0.0169857	0.938685	0.998854	-0.247567	0.254736	0.503144
PWY-7199: pyrimidine deoxyribonucleosides salvage	0.00229442	0.99171	0.995199	0.0423603	0.851525	0.99436	-0.0874093	0.691675	0.998854	0.0468624	0.831852	0.935745
PWY-6151: S-adenosyl-L-methionine salvage I	0.00226624	0.991812	0.995199	-0.0568755	0.801504	0.99436	-0.00553626	0.979999	0.998854	0.442289	0.0345799	0.226492
PWY-6126: superpathway of adenosine nucleotides de novo biosynthesis II	-0.00166499	0.993984	0.995199	-0.0332094	0.883358	0.99436	-0.309505	0.150683	0.998854	-0.235622	0.279112	0.519801
METSYN-PWY: superpathway of L-homoserine and L-methionine biosynthesis	-0.00132879	0.995199	0.995199	-0.117702	0.601904	0.99436	0.0590814	0.788871	0.998854	0.0275537	0.900684	0.957918
