# Supplementary material for: Shotgun metagenomic analysis reveals taxonomic and functional alterations in the gut microbiome across prodromal and symptomatic Lewy body disease
Source: Front Microbiomes. 2026 Jul 15;5:1834726. doi: 10.3389/frmbi.2026.1834726 (PMC13416100; doi:10.3389/frmbi.2026.1834726)
Supplement: Supplementary file 2 [file DataSheet2.zip › Supplementary_tables/Supplementary Table S18.xlsx]

## Sheet: Supplementary Table S18
Supplementary Table S18. Resampling-based validation of significant partial correlations (covaried for age and BMI) between clinical features (CDR-SB, MoCA, STMS, and MDS-UPDRS III) and relative abundances of microbial species and pathways in iRBD patients.
feature	rho_pcor	pval_pcor	qval_pcor	pval_validation	qval_validation	clinical_measures	feature_type
Holdemania_filiformis	0.937663	0.000577632	0.0837566	0.007	0.042	CDR-SB	species
Clostridium_leptum	-0.920137	0.00119836	0.0868813	0.006	0.042	CDR-SB	species
GGB3109_SGB4121	-0.902473	0.00215274	0.104049	0.018	0.0432	CDR-SB	species
Neglectibacter_timonensis	-0.874013	0.00453889	0.142609	0.013	0.0432	CDR-SB	species
Agathobaculum_butyriciproducens	0.870483	0.00491756	0.142609	0.016	0.0432	CDR-SB	species
Eubacterium_rectale	0.81927	0.01283	0.310059	0.034	0.068	CDR-SB	species
Anaerofustis_stercorihominis	-0.794246	0.0185543	0.384338	0.054	0.081	CDR-SB	species
Clostridium_sp_AM49_4BH	0.778439	0.0228727	0.414567	0.07	0.09	CDR-SB	species
GGB9512_SGB14909	0.765488	0.0268381	0.432391	0.054	0.081	CDR-SB	species
Lentihominibacter_faecis	-0.741361	0.0352972	0.51181	0.088	0.09	CDR-SB	species
Blautia_sp_OF03_15BH	0.726924	0.0410517	0.526383	0.09	0.09	CDR-SB	species
Luoshenia_tenuis	-0.715389	0.0460337	0.526383	0.081	0.09	CDR-SB	species
Ruminococcus_bicirculans	-0.814264	0.0138702	0.780153	0.042	0.083	MoCA	species
GGB2653_SGB3574	0.790473	0.0195341	0.780153	0.044	0.083	MoCA	species
Bacteroides_stercoris	-0.759441	0.0288253	0.780153	0.068	0.083	MoCA	species
Neglectibacter_timonensis	0.757357	0.0295305	0.780153	0.052	0.083	MoCA	species
Blautia_sp_OF03_15BH	-0.739524	0.0360003	0.780153	0.072	0.083	MoCA	species
GGB38744_SGB14842	0.738454	0.0364135	0.780153	0.083	0.083	MoCA	species
GGB3653_SGB4964	0.735265	0.0376626	0.780153	0.076	0.083	MoCA	species
Phascolarctobacterium_faecium	-0.879172	0.00402002	0.582903	0.014	0.07	STMS	species
Lachnospiraceae_bacterium_CLA_AA_H244	0.78636	0.0206383	0.92775	0.059	0.08875	STMS	species
Alistipes_shahii	-0.77879	0.0227707	0.92775	0.06	0.08875	STMS	species
Massiliimalia_timonensis	0.741825	0.0351212	0.92775	0.071	0.08875	STMS	species
Gordonibacter_pamelaeae	0.715192	0.0461217	0.92775	0.089	0.089	STMS	species
Parabacteroides_merdae	0.858607	0.00633866	0.415238	0.029	0.096	MDS-UPDRS III	species
Ruminococcus_bromii	-0.852932	0.00710099	0.415238	0.033	0.096	MDS-UPDRS III	species
Anaerovorax_odorimutans	-0.836689	0.00959875	0.415238	0.024	0.096	MDS-UPDRS III	species
Enterocloster_hominis	0.814542	0.013811	0.415238	0.055	0.096	MDS-UPDRS III	species
Escherichia_coli	0.812179	0.0143185	0.415238	0.045	0.096	MDS-UPDRS III	species
Oscillospiraceae_bacterium_CLA_AA_H250	-0.787763	0.0202574	0.466877	0.05	0.096	MDS-UPDRS III	species
Clostridium_sp_AM22_11AC	0.77959	0.0225389	0.466877	0.056	0.096	MDS-UPDRS III	species
GGB45432_SGB63101	-0.739422	0.0360396	0.496646	0.097	0.1	MDS-UPDRS III	species
GGB3444_SGB4594	-0.731069	0.0393453	0.496646	0.088	0.1	MDS-UPDRS III	species
Oliverpabstia_intestinalis	-0.726834	0.0410892	0.496646	0.099	0.1	MDS-UPDRS III	species
Clostridium_fessum	0.723933	0.0423102	0.496646	0.076	0.1	MDS-UPDRS III	species
Roseburia_sp_AF02_12	-0.714164	0.046583	0.496646	0.1	0.1	MDS-UPDRS III	species
NONOXIPENT-PWY: pentose phosphate pathway (non-oxidative branch) I	-0.904158	0.00204574	0.707826	0.015	0.076	CDR-SB	pathway
PWY-6731: starch degradation III	-0.875514	0.00438378	0.758394	0.019	0.076	CDR-SB	pathway
PWY-7315: dTDP-N-acetylthomosamine biosynthesis	0.776928	0.0233152	0.896121	0.063	0.099	CDR-SB	pathway
PWY-8178: pentose phosphate pathway (non-oxidative branch) II	-0.765787	0.0267418	0.896121	0.066	0.099	CDR-SB	pathway
PWY-7357: thiamine phosphate formation from pyrithiamine and oxythiamine (yeast)	-0.760552	0.0284534	0.896121	0.06	0.099	CDR-SB	pathway
PWY-2942: L-lysine biosynthesis III	-0.739884	0.0358616	0.896121	0.092	0.099	CDR-SB	pathway
PWY-6284: superpathway of unsaturated fatty acids biosynthesis (E. coli)	0.724441	0.0420946	0.896121	0.098	0.099	CDR-SB	pathway
PWY-6902: chitin degradation II (Vibrio)	-0.716823	0.0453952	0.896121	0.099	0.099	CDR-SB	pathway
PWY1ZNC-1: assimilatory sulfate reduction IV	0.804223	0.0161129	0.986778	0.026	0.097	MoCA	pathway
PWY-7111: pyruvate fermentation to isobutanol (engineered)	0.789197	0.0198725	0.986778	0.04	0.097	MoCA	pathway
PWY-6292: superpathway of L-cysteine biosynthesis (mammalian)	0.781579	0.0219698	0.986778	0.063	0.097	MoCA	pathway
PWY-7013: (S)-propane-1,2-diol degradation	0.771167	0.0250509	0.986778	0.046	0.097	MoCA	pathway
FERMENTATION-PWY: mixed acid fermentation	0.762516	0.0278037	0.986778	0.071	0.097	MoCA	pathway
PWY-1861: formaldehyde assimilation II (assimilatory RuMP Cycle)	0.755276	0.0302452	0.986778	0.052	0.097	MoCA	pathway
PWY-6607: guanosine nucleotides degradation I	-0.734001	0.0381647	0.986778	0.066	0.097	MoCA	pathway
PWY-8131: 5'-deoxyadenosine degradation II	0.723382	0.0425446	0.986778	0.081	0.097	MoCA	pathway
LIPASYN-PWY: phospholipases	0.715496	0.0459857	0.986778	0.088	0.097	MoCA	pathway
PWY-6595: superpathway of guanosine nucleotides degradation (plants)	-0.709484	0.0487184	0.986778	0.097	0.097	MoCA	pathway
PWY-7237: myo-, chiro- and scyllo-inositol degradation	0.814735	0.01377	0.998061	0.054	0.064	STMS	pathway
PWY-7013: (S)-propane-1,2-diol degradation	0.770742	0.025182	0.998061	0.049	0.064	STMS	pathway
PWY-8131: 5'-deoxyadenosine degradation II	0.750213	0.0320282	0.998061	0.064	0.064	STMS	pathway
ALLANTOINDEG-PWY: superpathway of allantoin degradation in yeast	0.930574	0.000793615	0.0673263	0.003	0.0833386	MDS-UPDRS III	pathway
VALSYN-PWY: L-valine biosynthesis	-0.9169	0.00134672	0.0673263	0.009	0.0833386	MDS-UPDRS III	pathway
COMPLETE-ARO-PWY: superpathway of aromatic amino acid biosynthesis	-0.906649	0.001894	0.0673263	0.021	0.0833386	MDS-UPDRS III	pathway
PWY-6163: chorismate biosynthesis from 3-dehydroquinate	-0.906649	0.001894	0.0673263	0.021	0.0833386	MDS-UPDRS III	pathway
P105-PWY: TCA cycle IV (2-oxoglutarate decarboxylase)	0.904913	0.00199895	0.0673263	0.004	0.0833386	MDS-UPDRS III	pathway
PWY-7323: superpathway of GDP-mannose-derived O-antigen building blocks biosynthesis	0.899288	0.00236477	0.0673263	0.016	0.0833386	MDS-UPDRS III	pathway
ARO-PWY: chorismate biosynthesis I	-0.895945	0.00260141	0.0673263	0.017	0.0833386	MDS-UPDRS III	pathway
PWY-6630: superpathway of L-tyrosine biosynthesis	0.893777	0.00276271	0.0673263	0.015	0.0833386	MDS-UPDRS III	pathway
PWY-7221: guanosine ribonucleotides de novo biosynthesis	-0.88991	0.00306632	0.0673263	0.028	0.0833386	MDS-UPDRS III	pathway
PEPTIDOGLYCANSYN-PWY: peptidoglycan biosynthesis I (meso-diaminopimelate containing)	-0.888751	0.00316134	0.0673263	0.017	0.0833386	MDS-UPDRS III	pathway
PWY-6386: UDP-N-acetylmuramoyl-pentapeptide biosynthesis II (lysine-containing)	-0.888751	0.00316134	0.0673263	0.017	0.0833386	MDS-UPDRS III	pathway
PWY-6387: UDP-N-acetylmuramoyl-pentapeptide biosynthesis I (meso-diaminopimelate containing)	-0.888751	0.00316134	0.0673263	0.017	0.0833386	MDS-UPDRS III	pathway
ARGSYN-PWY: L-arginine biosynthesis I (via L-ornithine)	-0.88774	0.00324577	0.0673263	0.033	0.0833386	MDS-UPDRS III	pathway
ARGSYNBSUB-PWY: L-arginine biosynthesis II (acetyl cycle)	-0.88774	0.00324577	0.0673263	0.033	0.0833386	MDS-UPDRS III	pathway
GLUTORN-PWY: L-ornithine biosynthesis I	-0.884443	0.00353108	0.0673263	0.026	0.0833386	MDS-UPDRS III	pathway
PWY-6121: 5-aminoimidazole ribonucleotide biosynthesis I	-0.87961	0.00397784	0.0673263	0.021	0.0833386	MDS-UPDRS III	pathway
PWY-6122: 5-aminoimidazole ribonucleotide biosynthesis II	-0.87961	0.00397784	0.0673263	0.021	0.0833386	MDS-UPDRS III	pathway
PWY-6277: superpathway of 5-aminoimidazole ribonucleotide biosynthesis	-0.87961	0.00397784	0.0673263	0.021	0.0833386	MDS-UPDRS III	pathway
TRNA-CHARGING-PWY: tRNA charging	-0.874849	0.00445203	0.0673263	0.018	0.0833386	MDS-UPDRS III	pathway
PWY0-1337: oleate &beta;-oxidation	0.874529	0.00448522	0.0673263	0.015	0.0833386	MDS-UPDRS III	pathway
HEMESYN2-PWY: heme b biosynthesis II (oxygen-independent)	0.874347	0.00450408	0.0673263	0.022	0.0833386	MDS-UPDRS III	pathway
PWY-6629: superpathway of L-tryptophan biosynthesis	-0.874214	0.00451792	0.0673263	0.029	0.0833386	MDS-UPDRS III	pathway
PWY-7115: C4 photosynthetic carbon assimilation cycle, NAD-ME type	0.870687	0.00489513	0.0673263	0.028	0.0833386	MDS-UPDRS III	pathway
PENTOSE-P-PWY: pentose phosphate pathway	0.864302	0.00562833	0.0673263	0.022	0.0833386	MDS-UPDRS III	pathway
PWY-241: C4 photosynthetic carbon assimilation cycle, NADP-ME type	0.863773	0.0056921	0.0673263	0.033	0.0833386	MDS-UPDRS III	pathway
TRPSYN-PWY: L-tryptophan biosynthesis	-0.859184	0.00626418	0.0673263	0.037	0.0833386	MDS-UPDRS III	pathway
PWY-7184: pyrimidine deoxyribonucleotides de novo biosynthesis I	0.857536	0.00647826	0.0673263	0.03	0.0833386	MDS-UPDRS III	pathway
PWY-6609: adenine and adenosine salvage III	-0.854692	0.00685867	0.0673263	0.03	0.0833386	MDS-UPDRS III	pathway
PWY-6700: queuosine biosynthesis I (de novo)	-0.854156	0.0069318	0.0673263	0.024	0.0833386	MDS-UPDRS III	pathway
PWY-7094: fatty acid salvage	0.850313	0.00747161	0.0673263	0.029	0.0833386	MDS-UPDRS III	pathway
PWY-6270: isoprene biosynthesis I	-0.849306	0.00761733	0.0673263	0.036	0.0833386	MDS-UPDRS III	pathway
PWY-5840: superpathway of menaquinol-7 biosynthesis	0.84867	0.00771035	0.0673263	0.028	0.0833386	MDS-UPDRS III	pathway
PWY-7953: UDP-N-acetylmuramoyl-pentapeptide biosynthesis III (meso-diaminopimelate containing)	-0.848339	0.00775902	0.0673263	0.028	0.0833386	MDS-UPDRS III	pathway
PWY-7117: C4 photosynthetic carbon assimilation cycle, PEPCK type	0.845641	0.00816311	0.0673263	0.035	0.0833386	MDS-UPDRS III	pathway
PWY-5005: biotin biosynthesis II	0.844945	0.00826938	0.0673263	0.028	0.0833386	MDS-UPDRS III	pathway
PWY-6385: peptidoglycan biosynthesis III (mycobacteria)	-0.844464	0.00834345	0.0673263	0.031	0.0833386	MDS-UPDRS III	pathway
PWY-1042: glycolysis IV	-0.844371	0.00835774	0.0673263	0.034	0.0833386	MDS-UPDRS III	pathway
PWY-7211: superpathway of pyrimidine deoxyribonucleotides de novo biosynthesis	0.843886	0.00843291	0.0673263	0.035	0.0833386	MDS-UPDRS III	pathway
POLYAMSYN-PWY: superpathway of polyamine biosynthesis I	0.84215	0.0087054	0.0673263	0.038	0.0833386	MDS-UPDRS III	pathway
PWY-6328: L-lysine degradation X	0.840239	0.00901176	0.0673263	0.031	0.0833386	MDS-UPDRS III	pathway
PWY-5971: palmitate biosynthesis (type II fatty acid synthase)	0.840196	0.00901867	0.0673263	0.041	0.0833386	MDS-UPDRS III	pathway
PWY-5667: CDP-diacylglycerol biosynthesis I	-0.838426	0.00930857	0.0673263	0.038	0.0833386	MDS-UPDRS III	pathway
PWY0-1319: CDP-diacylglycerol biosynthesis II	-0.838426	0.00930857	0.0673263	0.038	0.0833386	MDS-UPDRS III	pathway
PWY-7560: methylerythritol phosphate pathway II	-0.836605	0.00961291	0.0673263	0.041	0.0833386	MDS-UPDRS III	pathway
PWY-5188: tetrapyrrole biosynthesis I (from glutamate)	-0.835997	0.00971596	0.0673263	0.032	0.0833386	MDS-UPDRS III	pathway
PWY-5686: UMP biosynthesis I	-0.83517	0.00985717	0.0673263	0.035	0.0833386	MDS-UPDRS III	pathway
PWY-7790: UMP biosynthesis II	-0.83517	0.00985717	0.0673263	0.035	0.0833386	MDS-UPDRS III	pathway
PWY-7791: UMP biosynthesis III	-0.83517	0.00985717	0.0673263	0.035	0.0833386	MDS-UPDRS III	pathway
DENOVOPURINE2-PWY: superpathway of purine nucleotides de novo biosynthesis II	0.833101	0.0102162	0.0673263	0.037	0.0833386	MDS-UPDRS III	pathway
PRPP-PWY: superpathway of histidine, purine, and pyrimidine biosynthesis	0.833101	0.0102162	0.0673263	0.037	0.0833386	MDS-UPDRS III	pathway
PWY-7187: pyrimidine deoxyribonucleotides de novo biosynthesis II	0.833101	0.0102162	0.0673263	0.037	0.0833386	MDS-UPDRS III	pathway
PWY-7858: (5Z)-dodecenoate biosynthesis II	0.833101	0.0102162	0.0673263	0.037	0.0833386	MDS-UPDRS III	pathway
DAPLYSINESYN-PWY: L-lysine biosynthesis I	0.831166	0.0105595	0.0673263	0.039	0.0833386	MDS-UPDRS III	pathway
PWY-7345: superpathway of anaerobic sucrose degradation	0.830512	0.010677	0.0673263	0.04	0.0833386	MDS-UPDRS III	pathway
PWY-5989: stearate biosynthesis II (bacteria and plants)	0.828978	0.0109562	0.0673263	0.043	0.0833386	MDS-UPDRS III	pathway
GLUDEG-I-PWY: GABA shunt	0.828232	0.0110937	0.0673263	0.042	0.0833386	MDS-UPDRS III	pathway
PWY-6151: S-adenosyl-L-methionine salvage I	-0.827203	0.0112849	0.0673263	0.042	0.0833386	MDS-UPDRS III	pathway
PWY-5855: ubiquinol-7 biosynthesis (early decarboxylation)	0.826185	0.0114763	0.0673263	0.032	0.0833386	MDS-UPDRS III	pathway
P124-PWY: Bifidobacterium shunt	0.824949	0.0117113	0.0673263	0.032	0.0833386	MDS-UPDRS III	pathway
PWY-7204: pyridoxal 5'-phosphate salvage II (plants)	0.823487	0.0119931	0.0673263	0.04	0.0833386	MDS-UPDRS III	pathway
PWY0-166: superpathway of pyrimidine deoxyribonucleotides de novo biosynthesis (E. coli)	0.823487	0.0119931	0.0673263	0.04	0.0833386	MDS-UPDRS III	pathway
PWY-3841: folate transformations II (plants)	-0.820248	0.0126327	0.0673263	0.041	0.0833386	MDS-UPDRS III	pathway
PWY-5138: fatty acid &beta;-oxidation IV (unsaturated, even number)	0.818766	0.0129324	0.0673263	0.039	0.0833386	MDS-UPDRS III	pathway
TCA-GLYOX-BYPASS: superpathway of glyoxylate bypass and TCA	0.818766	0.0129324	0.0673263	0.039	0.0833386	MDS-UPDRS III	pathway
TCA: TCA cycle I (prokaryotic)	0.818766	0.0129324	0.0673263	0.039	0.0833386	MDS-UPDRS III	pathway
ARG+POLYAMINE-SYN: superpathway of arginine and polyamine biosynthesis	0.817372	0.0132184	0.0673263	0.038	0.0833386	MDS-UPDRS III	pathway
PWY-6545: pyrimidine deoxyribonucleotides de novo biosynthesis III	0.817364	0.01322	0.0673263	0.05	0.0833386	MDS-UPDRS III	pathway
METH-ACETATE-PWY: methanogenesis from acetate	-0.815847	0.0135358	0.0673263	0.05	0.0833386	MDS-UPDRS III	pathway
PWY-5850: superpathway of menaquinol-6 biosynthesis	0.814521	0.0138155	0.0673263	0.043	0.0833386	MDS-UPDRS III	pathway
PWY-5860: superpathway of demethylmenaquinol-6 biosynthesis I	0.814521	0.0138155	0.0673263	0.043	0.0833386	MDS-UPDRS III	pathway
PWY-5896: superpathway of menaquinol-10 biosynthesis	0.814521	0.0138155	0.0673263	0.043	0.0833386	MDS-UPDRS III	pathway
PWY-6168: flavin biosynthesis III (fungi)	0.812758	0.0141932	0.0682062	0.038	0.0833386	MDS-UPDRS III	pathway
HISTSYN-PWY: L-histidine biosynthesis	-0.810574	0.0146698	0.0695308	0.038	0.0833386	MDS-UPDRS III	pathway
PWY-5121: superpathway of geranylgeranyl diphosphate biosynthesis II (via MEP)	0.80877	0.0150711	0.0696786	0.044	0.0833386	MDS-UPDRS III	pathway
COLANSYN-PWY: colanic acid building blocks biosynthesis	0.808313	0.0151739	0.0696786	0.038	0.0833386	MDS-UPDRS III	pathway
PWY0-1061: superpathway of L-alanine biosynthesis	0.807528	0.0153514	0.0696786	0.052	0.0833386	MDS-UPDRS III	pathway
PWY66-429: fatty acid biosynthesis initiation (mitochondria)	-0.806847	0.0155065	0.0696786	0.039	0.0833386	MDS-UPDRS III	pathway
PWY0-1296: purine ribonucleosides degradation	-0.803497	0.0162835	0.0722317	0.049	0.0833386	MDS-UPDRS III	pathway
PWY-5675: nitrate reduction V (assimilatory)	0.800622	0.0169693	0.0733236	0.048	0.0833386	MDS-UPDRS III	pathway
PWY-5838: superpathway of menaquinol-8 biosynthesis I	0.798057	0.0175962	0.0733236	0.052	0.0833386	MDS-UPDRS III	pathway
PWY-5861: superpathway of demethylmenaquinol-8 biosynthesis I	0.798057	0.0175962	0.0733236	0.052	0.0833386	MDS-UPDRS III	pathway
PWY-6901: superpathway of glucose and xylose degradation	0.797605	0.0177083	0.0733236	0.052	0.0833386	MDS-UPDRS III	pathway
ASPASN-PWY: superpathway of L-aspartate and L-asparagine biosynthesis	0.796112	0.0180812	0.0733236	0.039	0.0833386	MDS-UPDRS III	pathway
PWY-6282: palmitoleate biosynthesis I (from (5Z)-dodec-5-enoate)	0.795736	0.0181758	0.0733236	0.055	0.0833386	MDS-UPDRS III	pathway
PWY-7456: &beta;-(1,4)-mannan degradation	0.795683	0.0181894	0.0733236	0.043	0.0833386	MDS-UPDRS III	pathway
THISYNARA-PWY: superpathway of thiamine diphosphate biosynthesis III (eukaryotes)	0.795542	0.0182249	0.0733236	0.054	0.0833386	MDS-UPDRS III	pathway
PWY-6628: superpathway of L-phenylalanine biosynthesis	0.794321	0.018535	0.0737141	0.049	0.0833386	MDS-UPDRS III	pathway
PWY-5918: superpathway of heme b biosynthesis from glutamate	0.790346	0.0195677	0.0752872	0.059	0.0833386	MDS-UPDRS III	pathway
FAO-PWY: fatty acid &beta;-oxidation I (generic)	0.790286	0.0195834	0.0752872	0.065	0.0833386	MDS-UPDRS III	pathway
PWY-561: superpathway of glyoxylate cycle and fatty acid degradation	0.790286	0.0195834	0.0752872	0.065	0.0833386	MDS-UPDRS III	pathway
PWY-7883: anhydromuropeptides recycling II	0.786001	0.0207365	0.0760276	0.057	0.0833386	MDS-UPDRS III	pathway
HEME-BIOSYNTHESIS-II: heme b biosynthesis I (aerobic)	0.784588	0.0211258	0.0760276	0.065	0.0833386	MDS-UPDRS III	pathway
PWY-5022: 4-aminobutanoate degradation V	0.784271	0.0212137	0.0760276	0.058	0.0833386	MDS-UPDRS III	pathway
GLUCARDEG-PWY: D-glucarate degradation I	0.784073	0.0212687	0.0760276	0.059	0.0833386	MDS-UPDRS III	pathway
PWY-5136: fatty acid &beta;-oxidation II (plant peroxisome)	0.782969	0.0215774	0.0760276	0.062	0.0833386	MDS-UPDRS III	pathway
GLYCOGENSYNTH-PWY: glycogen biosynthesis I (from ADP-D-Glucose)	-0.782917	0.0215921	0.0760276	0.055	0.0833386	MDS-UPDRS III	pathway
PWY-6285: superpathway of fatty acids biosynthesis (E. coli)	0.781397	0.0220215	0.0760276	0.062	0.0833386	MDS-UPDRS III	pathway
P4-PWY: superpathway of L-lysine, L-threonine and L-methionine biosynthesis I	0.781364	0.022031	0.0760276	0.061	0.0833386	MDS-UPDRS III	pathway
PWY0-781: aspartate superpathway	0.781364	0.022031	0.0760276	0.061	0.0833386	MDS-UPDRS III	pathway
PWY-5723: Rubisco shunt	0.78023	0.0223549	0.0760276	0.055	0.0833386	MDS-UPDRS III	pathway
PWY0-1415: superpathway of heme b biosynthesis from uroporphyrinogen-III	0.78023	0.0223549	0.0760276	0.055	0.0833386	MDS-UPDRS III	pathway
PWY0-1586: peptidoglycan maturation (meso-diaminopimelate containing)	0.780029	0.0224128	0.0760276	0.068	0.0833386	MDS-UPDRS III	pathway
PWY-6531: mannitol cycle	0.778544	0.0228419	0.0767312	0.061	0.0833386	MDS-UPDRS III	pathway
PWY-8004: Entner-Doudoroff pathway I	0.775668	0.023688	0.0788081	0.053	0.0833386	MDS-UPDRS III	pathway
CALVIN-PWY: Calvin-Benson-Bassham cycle	-0.773298	0.0243997	0.0789069	0.078	0.0882	MDS-UPDRS III	pathway
HEME-BIOSYNTHESIS-II-1: heme b biosynthesis V (aerobic)	0.771656	0.0249004	0.0789069	0.066	0.0833386	MDS-UPDRS III	pathway
PWY-5920: superpathway of heme b biosynthesis from glycine	0.771656	0.0249004	0.0789069	0.066	0.0833386	MDS-UPDRS III	pathway
PWY0-301: L-ascorbate degradation I (bacterial, anaerobic)	0.770998	0.025103	0.0789069	0.055	0.0833386	MDS-UPDRS III	pathway
PWY-5097: L-lysine biosynthesis VI	-0.770659	0.0252075	0.0789069	0.06	0.0833386	MDS-UPDRS III	pathway
PWY-4041: &gamma;-glutamyl cycle	0.770435	0.0252769	0.0789069	0.067	0.0833386	MDS-UPDRS III	pathway
BIOTIN-BIOSYNTHESIS-PWY: biotin biosynthesis I	0.768126	0.0259982	0.0789069	0.07	0.0833386	MDS-UPDRS III	pathway
FASYN-ELONG-PWY: fatty acid elongation -- saturated	0.768126	0.0259982	0.0789069	0.07	0.0833386	MDS-UPDRS III	pathway
PWY-7664: oleate biosynthesis IV (anaerobic)	0.768126	0.0259982	0.0789069	0.07	0.0833386	MDS-UPDRS III	pathway
PWY0-862: (5Z)-dodecenoate biosynthesis I	0.768126	0.0259982	0.0789069	0.07	0.0833386	MDS-UPDRS III	pathway
PWY-5345: superpathway of L-methionine biosynthesis (by sulfhydrylation)	0.766893	0.0263888	0.0793959	0.068	0.0833386	MDS-UPDRS III	pathway
PWY-7238: sucrose biosynthesis II	-0.761204	0.0282366	0.0831424	0.07	0.0833386	MDS-UPDRS III	pathway
PWY-5104: L-isoleucine biosynthesis IV	0.759493	0.0288078	0.0831424	0.071	0.0833386	MDS-UPDRS III	pathway
PWY-5656: mannosylglycerate biosynthesis I	0.759493	0.0288078	0.0831424	0.071	0.0833386	MDS-UPDRS III	pathway
PWY0-42: 2-methylcitrate cycle I	0.759493	0.0288078	0.0831424	0.071	0.0833386	MDS-UPDRS III	pathway
P108-PWY: pyruvate fermentation to propanoate I	0.75941	0.0288355	0.0831424	0.072	0.0833386	MDS-UPDRS III	pathway
PWY-7942: 5-oxo-L-proline metabolism	0.758279	0.0292171	0.0833217	0.065	0.0833386	MDS-UPDRS III	pathway
BRANCHED-CHAIN-AA-SYN-PWY: superpathway of branched chain amino acid biosynthesis	-0.757094	0.0296201	0.0833217	0.061	0.0833386	MDS-UPDRS III	pathway
ILEUSYN-PWY: L-isoleucine biosynthesis I (from threonine)	-0.757094	0.0296201	0.0833217	0.061	0.0833386	MDS-UPDRS III	pathway
FASYN-INITIAL-PWY: superpathway of fatty acid biosynthesis initiation (E. coli)	0.756093	0.0299633	0.0836073	0.06	0.0833386	MDS-UPDRS III	pathway
ORNDEG-PWY: superpathway of ornithine degradation	0.755285	0.030242	0.0837098	0.072	0.0833386	MDS-UPDRS III	pathway
ANAGLYCOLYSIS-PWY: glycolysis III (from glucose)	-0.751407	0.0316021	0.0861329	0.069	0.0833386	MDS-UPDRS III	pathway
PWY-7220: adenosine deoxyribonucleotides de novo biosynthesis II	0.749459	0.0322988	0.0861329	0.069	0.0833386	MDS-UPDRS III	pathway
PWY-7222: guanosine deoxyribonucleotides de novo biosynthesis II	0.749459	0.0322988	0.0861329	0.069	0.0833386	MDS-UPDRS III	pathway
P23-PWY: reductive TCA cycle I	0.749097	0.0324294	0.0861329	0.081	0.0888582	MDS-UPDRS III	pathway
GALACTARDEG-PWY: D-galactarate degradation I	0.748595	0.032611	0.0861329	0.08	0.0884211	MDS-UPDRS III	pathway
GLUCARGALACTSUPER-PWY: superpathway of D-glucarate and D-galactarate degradation	0.748595	0.032611	0.0861329	0.08	0.0884211	MDS-UPDRS III	pathway
PWY-5103: L-isoleucine biosynthesis III	-0.739524	0.0360001	0.094364	0.073	0.0838359	MDS-UPDRS III	pathway
POLYAMINSYN3-PWY: superpathway of polyamine biosynthesis II	0.735677	0.0374995	0.0975552	0.074	0.0843256	MDS-UPDRS III	pathway
PWY-5837: 2-carboxy-1,4-naphthoquinol biosynthesis	0.732348	0.0388277	0.0980612	0.088	0.0937391	MDS-UPDRS III	pathway
PWY-5897: superpathway of menaquinol-11 biosynthesis	0.732348	0.0388277	0.0980612	0.088	0.0937391	MDS-UPDRS III	pathway
PWY-5898: superpathway of menaquinol-12 biosynthesis	0.732348	0.0388277	0.0980612	0.088	0.0937391	MDS-UPDRS III	pathway
PWY-5899: superpathway of menaquinol-13 biosynthesis	0.732348	0.0388277	0.0980612	0.088	0.0937391	MDS-UPDRS III	pathway
GALACT-GLUCUROCAT-PWY: superpathway of hexuronide and hexuronate degradation	0.725081	0.0418245	0.104864	0.094	0.0963103	MDS-UPDRS III	pathway
PWY-5941: glycogen degradation II	-0.724174	0.0422081	0.105065	0.095	0.0963103	MDS-UPDRS III	pathway
PWY-622: starch biosynthesis	0.718915	0.0444739	0.109914	0.079	0.0884211	MDS-UPDRS III	pathway
PWY-6353: purine nucleotides degradation II (aerobic)	0.717632	0.0450378	0.110518	0.094	0.0963103	MDS-UPDRS III	pathway
PWY-6519: 8-amino-7-oxononanoate biosynthesis I	0.715745	0.0458746	0.111779	0.09	0.0951799	MDS-UPDRS III	pathway
PWY-6293: superpathway of L-cysteine biosynthesis (fungi)	0.713499	0.0468829	0.112649	0.095	0.0963103	MDS-UPDRS III	pathway
PWY-801: homocysteine and cysteine interconversion	0.713499	0.0468829	0.112649	0.095	0.0963103	MDS-UPDRS III	pathway
PWY-5497: purine nucleobases degradation II (anaerobic)	0.709689	0.0486238	0.116026	0.094	0.0963103	MDS-UPDRS III	pathway
GLUCONEO-PWY: gluconeogenesis I	0.707572	0.0496074	0.117319	0.104	0.104712	MDS-UPDRS III	pathway
PWY-2942: L-lysine biosynthesis III	-0.707067	0.0498438	0.117319	0.108	0.108	MDS-UPDRS III	pathway
