# Supplementary material for: Shotgun metagenomic analysis reveals taxonomic and functional alterations in the gut microbiome across prodromal and symptomatic Lewy body disease
Source: Front Microbiomes. 2026 Jul 15;5:1834726. doi: 10.3389/frmbi.2026.1834726 (PMC13416100; doi:10.3389/frmbi.2026.1834726)
Supplement: Supplementary file 2 [file DataSheet2.zip › Supplementary_tables/Supplementary Table S2.xlsx]

## Sheet: Supplementary Table S2
Supplementary Table S2. Relative abundance profiles of gut microbial pathway across all samples (HUMAnN3 , TSS-normalized)
Pathway	BIOME168077_S1	BIOME168081_S2	BIOME168093_S3	BIOME168302_S4	BIOME168314_S6	BIOME168318_S5	BIOME168326_S7	BIOME168631_S37	BIOME168635_S8	BIOME168639_S9	BIOME168643_S10	BIOME168647_S11	BIOME168651_S12	BIOME168655_S13	BIOME168667_S14	BIOME168671_S15	BIOME169177_S17	BIOME169181_S16	BIOME169201_S19	BIOME169205_S18	BIOME169225_S20	BIOME169229_S21	BIOME169624_S22	BIOME169628_S23	BIOME169715_S24	BIOME169719_S25	BIOME169727_S26	BIOME169731_S27	BIOME169735_S28	BIOME169739_S29	BIOME169763_S30	BIOME169767_S31	BIOME169832_S32	BIOME169848_S33	BIOME171068_S34	BIOME171072_S35	BIOME171096_S36	BIOME172176_S38	BIOME172196_S39	BIOME172200_S40	BIOME172204_S41	BIOME172208_S42	BIOME172212_S43	BIOME172216_S44	BIOME181988_S57	BIOME181992_S58	BIOME182044_S45	BIOME182048_S46	BIOME182052_S47
12DICHLORETHDEG-PWY: 1,2-dichloroethane degradation	0	0	0	0	0	0	0	0	0	0	0	0	0	0	0	0	0	0	0	0	0	0	0	0	0	0	0	0	0	0	0	0	0	0	0	0	0	0	0	0	0	0	0	0	0	0	0	0	0
1CMET2-PWY: folate transformations III (E. coli)	0.00672968	0.00820677	0.00834192	0.00885823	0.0080887	0.00861223	0.00706372	0.00819895	0.00920872	0.00737678	0.00750254	0.00840186	0.0122151	0.00824333	0.00505664	0.00856116	0.00852603	0.0090941	0.0090799	0.00868044	0.006941	0.00595058	0.00711953	0.00701258	0.00826478	0.00691301	0.0066424	0.00759884	0.00879864	0.00663429	0.00835371	0.00948151	0.00511447	0.00876063	0.00884885	0.00856571	0.00847065	0.00899044	0.00850234	0.00895594	0.00812354	0.00830703	0.00827482	0.00692442	0.00796406	0.00856813	0.00707019	0.00890786	0.00870825
3-HYDROXYPHENYLACETATE-DEGRADATION-PWY: 4-hydroxyphenylacetate degradation	0	0	0	0	0	0	0	7.10209e-05	0	0.000231197	0.000119158	0	0	0	0	0	0	0	0	0	2.11446e-05	2.90963e-05	0.00014325	0.000312965	0	7.16756e-05	0	0	0	0	0	1.49694e-05	0	0	6.73179e-05	0	0	0	0	0	0	0	0	0	0	0	0	0	0
AEROBACTINSYN-PWY: aerobactin biosynthesis	1.85463e-05	0	0	0	0	0	0	0	0	0	0	0	0	0	0.000103376	0	0	0	0	0	0	2.42786e-05	0.000193485	0	0	0	3.37519e-05	0	0	3.33534e-05	0	0	0	0	0	0	3.25475e-05	0	0	0	0	0	0	0.000183067	0	0	0	0	0
ALLANTOINDEG-PWY: superpathway of allantoin degradation in yeast	5.48765e-05	0	0	0	0	0	4.23624e-05	0	0	0	0.000179766	0	0	0	0	0	3.31082e-05	0	0	2.4998e-05	0.00010522	0	0	0	0	0.000455731	0	0	0	4.26494e-05	0	0	0.000989651	0.000149083	0	0	0	0	0	0	0	0	0	0.00028069	4.73085e-05	0	0.000209216	1.43138e-05	0
ANAEROFRUCAT-PWY: homolactic fermentation	0.00402845	0.00239846	0.00454922	0.00363835	0.00417083	0.00396268	0.00478499	0.00230439	0.00286831	0.00361413	0.00393547	0.00399599	0.000822426	0.00643521	0.00467579	0.00200508	0.0038008	0.00319807	0.00206841	0.00354137	0.00467791	0.00464752	0.00499174	0.00365772	0.00528069	0.00461477	0.00496262	0.00274473	0.00287228	0.0049459	0.00418535	0.00455435	0.00476794	0.00323187	0.00372012	0.00530727	0.00395332	0.00369135	0.00327473	0.00319844	0.00287268	0.00266413	0.00319198	0.00425989	0.00357118	0.00241029	0.00339833	0.00465019	0.00436525
ANAGLYCOLYSIS-PWY: glycolysis III (from glucose)	0.00688521	0.00895944	0.00976573	0.0086078	0.00962475	0.0102334	0.0102241	0.0103954	0.0105578	0.00864318	0.00768766	0.00818654	0.0115527	0.00907069	0.00633823	0.0102158	0.00816	0.0094918	0.0114066	0.010595	0.00787127	0.0069249	0.00724587	0.00766804	0.00872557	0.00820045	0.00860497	0.00992147	0.0106629	0.0089059	0.00971728	0.00945491	0.00596755	0.00865879	0.00936448	0.0106881	0.00977335	0.0099156	0.0113787	0.0104454	0.011194	0.00978196	0.0106475	0.00822864	0.0105604	0.00988604	0.00933798	0.00916589	0.00931989
ARG+POLYAMINE-SYN: superpathway of arginine and polyamine biosynthesis	0.00279275	0.00101363	0.000109367	0.00140646	0.00116587	0.000702407	0.00147565	0.00155799	0.00144076	0.00198467	0.00244031	0.000814065	0.000286942	0.000352843	0.00193613	0.00145874	0.00129272	0.000939621	0.00108412	0.000559221	0.00267847	0.00295381	0.00189526	0.00180998	0.000722197	0.00210589	0.001468	0.00213917	0.0007777	0.00132828	0.00111869	0.000936604	0.00295076	0.00180231	0.00122773	0.000919448	0.00123771	0.000947783	0.00150078	0.000702875	0.000519743	0.000398649	0.000894966	0.0020778	0.00141384	0.00130462	0.00254401	0.000302747	0.000733927
ARGDEG-PWY: superpathway of L-arginine, putrescine, and 4-aminobutanoate degradation	0.000303265	0	0	0	0	0	0	0.000149937	0	0	0.000116425	0	0	0	0.000487228	0	0	0	0	0	0.000634441	0.000169713	0	1.01258e-05	0	0.000172779	0	0	0	1.00097e-05	6.58393e-05	0	0	0	0.000105663	0	0	0	0	0	1.18119e-05	0	0	0	0	0	0	0	0
ARGININE-SYN4-PWY: L-ornithine biosynthesis II	0.00217307	0.00162853	0.00433613	0.00502513	0.00248299	0.000533441	0.000198923	0.000223043	0.00139372	0.00196688	0.00371696	0.00450508	0.000796493	0.000803811	0.00195869	0.00124277	0.00185408	0.0014564	0.0004824	0.000313025	0.000809427	0.00189468	0.00256731	0.00141618	0.00239596	0.00140092	0.000528002	0.00118991	0.000562875	0.000755391	0.0033296	0.0020224	0.00211171	0.00176977	0.00252417	0.00066575	0.0019288	0.0019617	0.000467482	0.00107553	0.000261485	0.00177145	0.000119274	0.000794381	0.000352624	0.00279527	0.000804529	0.0016717	0.00170462
ARGSYN-PWY: L-arginine biosynthesis I (via L-ornithine)	0.00654883	0.00977104	0.00880086	0.00893605	0.00925877	0.0112753	0.0112817	0.0102071	0.0111626	0.00857258	0.00717102	0.00650488	0.0113489	0.00932316	0.00622357	0.0109606	0.00906727	0.00949825	0.0113293	0.0106617	0.00813014	0.00675253	0.00615361	0.00756911	0.00792864	0.00809471	0.00974031	0.0090055	0.0104885	0.0101697	0.00758115	0.00920713	0.00627559	0.0089873	0.00930234	0.00995468	0.0103719	0.00983181	0.0104761	0.00973028	0.0112526	0.00943995	0.0114797	0.00971178	0.0111734	0.00944803	0.00939542	0.00913464	0.00924197
ARGSYNBSUB-PWY: L-arginine biosynthesis II (acetyl cycle)	0.00656878	0.00963819	0.00895521	0.00868245	0.00920574	0.0114593	0.0115921	0.0105577	0.0114799	0.00850695	0.00710626	0.00634833	0.0126121	0.00971634	0.00625934	0.0109999	0.00874399	0.00994289	0.0119197	0.011059	0.00817406	0.00677497	0.00627301	0.00759576	0.0082973	0.00818061	0.0103021	0.00937948	0.0110774	0.0105424	0.00770864	0.00892247	0.00642421	0.00934753	0.00943569	0.0100493	0.0105318	0.00996507	0.0107637	0.00979261	0.0117092	0.00959852	0.0117433	0.0101424	0.0116637	0.00968425	0.00947924	0.00917922	0.00939829
ARO-PWY: chorismate biosynthesis I	0.00748142	0.0115417	0.0107317	0.0107431	0.0111313	0.0110936	0.011058	0.0107079	0.0113483	0.0100784	0.00907144	0.00918904	0.013302	0.00904437	0.00663508	0.0119584	0.0100643	0.0108408	0.0130588	0.0121962	0.00932497	0.00743228	0.00733175	0.00840062	0.00939904	0.0088557	0.010488	0.0103814	0.0126047	0.0107825	0.00874527	0.0112252	0.00695983	0.00994984	0.0109777	0.0110005	0.0114551	0.0113162	0.0112603	0.0107844	0.0123828	0.0107517	0.0121286	0.00989157	0.0119683	0.0115266	0.00955205	0.0100843	0.0104377
ASPASN-PWY: superpathway of L-aspartate and L-asparagine biosynthesis	0.00410531	0.00373166	0.00503431	0.00528469	0.00451764	0.00525157	0.00368314	0.00403047	0.00339855	0.00424758	0.00554603	0.00497675	0.00728794	0.00481948	0.00449855	0.00330049	0.0037844	0.00396642	0.0048274	0.004287	0.00306148	0.0048873	0.00494083	0.0046636	0.00412699	0.00388408	0.00419845	0.00319833	0.00408966	0.00344733	0.00396432	0.00365806	0.00388394	0.00360908	0.00468477	0.00451862	0.00367871	0.00426623	0.00345775	0.00340188	0.00275583	0.00497349	0.00340915	0.00337248	0.00422626	0.00415107	0.00341596	0.00449515	0.0047946
AST-PWY: L-arginine degradation II (AST pathway)	0.000558826	0	0	0	0	0	0	0.000132231	0	0.000358975	9.55924e-05	0	0	9.1193e-06	0.000947128	0	0	1.88382e-05	0	0	0.000408775	0.000796104	0.000249938	0.000814285	0.000125676	0.000262139	3.9795e-05	0	0	5.66015e-05	3.98929e-05	1.70362e-05	0.000749926	9.28154e-05	0.000152538	0	5.70414e-05	0	0	0	0	0	0	0.000197855	6.50672e-05	0	0.000227967	0	0
BIOTIN-BIOSYNTHESIS-PWY: biotin biosynthesis I	0.00307869	0.00213074	0.00112551	0.00149314	0.0015149	0.000889525	0.000666792	0.000700322	0.000870252	0.00247789	0.00212818	0.00222007	0.000171116	0.00118851	0.00300378	0.001059	0.00304126	0.00181935	0.000408677	0.000524041	0.00206216	0.00283227	0.00292279	0.00283005	0.00267661	0.00227781	0.00121069	0.000416706	0.000755923	0.00197419	0.00136267	0.00277624	0.00314526	0.0025297	0.00153013	0.000465591	0.00101627	0.000737523	0.000276379	0.00028826	0.000522337	0.00126478	0.000196338	0.00170793	0.000836131	0.00200348	0.00212171	0.00182239	0.000673374
BRANCHED-CHAIN-AA-SYN-PWY: superpathway of branched chain amino acid biosynthesis	0.00707764	0.00964537	0.00879659	0.00982747	0.0093714	0.0106292	0.0100169	0.0098927	0.0103166	0.0085434	0.00877895	0.00964784	0.0118037	0.00982445	0.00658837	0.0100803	0.0100893	0.0100052	0.0105025	0.0100346	0.00813007	0.00759031	0.00728352	0.00780022	0.0096738	0.00914817	0.00811372	0.0095662	0.0101004	0.00985625	0.00879614	0.0102315	0.00933867	0.00997811	0.00964547	0.00974236	0.0108747	0.0102866	0.00969695	0.00938534	0.0108093	0.00962177	0.0108386	0.0100362	0.010364	0.00954148	0.00889506	0.00978267	0.00995772
CALVIN-PWY: Calvin-Benson-Bassham cycle	0.00784147	0.00970365	0.00834431	0.00813989	0.0086661	0.0101645	0.00971177	0.0114083	0.00978225	0.00851084	0.007875	0.00713163	0.0123462	0.00979779	0.00759457	0.0090562	0.00738769	0.0096791	0.01199	0.0102023	0.00932313	0.00735725	0.00684988	0.00943744	0.00868489	0.00822964	0.0078332	0.00893065	0.0109098	0.00909479	0.00891812	0.00841704	0.00669546	0.0090204	0.0103933	0.0107091	0.00937599	0.010338	0.011339	0.0107684	0.0110505	0.00933646	0.0112961	0.00959076	0.0114019	0.0109295	0.00968053	0.00954163	0.00922539
CARNMET-PWY: L-carnitine degradation I	4.69721e-05	0	0	0	0	0	0	6.41504e-06	0	0	9.53982e-06	0	0	0	0.000282276	0	0	0	0	0	0.000133582	4.8418e-05	4.93254e-05	3.5268e-05	0	6.33865e-06	1.05421e-05	0	0	0	7.36516e-06	2.90132e-06	0.000161805	0	0	0	0	0	0	0	0	0	0	9.07015e-05	0	0	0.000107802	0	0
CATECHOL-ORTHO-CLEAVAGE-PWY: catechol degradation to &beta;-ketoadipate	0	0	0	0	0	0	0	0	0	0.000510505	0	0	0	0	0	0	0	0	0	0	4.43556e-05	0	0	0	0	0	0	0	0	0	0	0	0	0	0.000121517	0	0	0	2.87773e-05	0	0	0	0	0	0	0	0	0	0
CENTFERM-PWY: pyruvate fermentation to butanoate	0.000918076	0.00128975	0.00104058	0.000818354	0.000498314	0.000572857	0.000380641	0.000201634	0.00102918	0.000907339	0.000382938	0.000675684	0.000334758	0.000247767	0.000275911	0.000884805	0.00117813	0.000806316	0.000621216	0.000346588	0.000320718	0.000931391	0.00040942	0.000596695	0.000380071	0.000841666	0.000484089	0.00180852	0.000756517	0.000474932	0.000743907	0.00114815	0.000946904	0.00100348	0.000588792	0.000198695	0.0010873	8.86846e-05	0.00035194	0.000272086	0.000705738	0.000649141	0.000654675	0.000843456	0.000527603	0.00050402	0.000474113	0.000180367	0.000523864
CHLOROPHYLL-SYN: 3,8-divinyl-chlorophyllide a biosynthesis I (aerobic, light-dependent)	0	0	0	0	0	0	0	3.43145e-05	0	0	0	0	0	0	5.97026e-05	0	0	0	0	0	0	0	0	0	0	2.99478e-05	0	0	0	0	0	0	9.72419e-05	1.86266e-05	0	0	0	0	0	0	0	0	0	7.24833e-06	0	0	2.81529e-05	0	0
CITRULBIO-PWY: L-citrulline biosynthesis	0.00293114	0.00366421	0.00473749	0.00588798	0.00197851	0.000419098	0.0016418	0.000332616	0.00123957	0.00141022	0.00298617	0.00293964	0.00124393	0.0015402	0.0026466	0.00145396	0.00364837	0.00169718	0.000727532	0.000387971	0.00118149	0.00212528	0.00206238	0.00199553	0.00144252	0.00134105	0.00132421	0.00157683	0.000659341	0.00069508	0.0040706	0.00488617	0.00287497	0.00163027	0.00163618	0.000677033	0.00168418	0.00145594	0.000964305	0.00111084	0.00103941	0.00183897	0.000522296	0.00116183	0.000731342	0.00206987	0.00117952	0.00146372	0.00234893
COA-PWY-1: superpathway of coenzyme A biosynthesis III (mammals)	0.00691117	0.00999885	0.0104303	0.0101621	0.00963163	0.00900647	0.00764074	0.00864921	0.00931228	0.00887651	0.00832382	0.00900948	0.0100023	0.00771513	0.00527796	0.0105991	0.00924384	0.00916713	0.010766	0.00932194	0.00724561	0.00628447	0.00705633	0.0072378	0.00784301	0.00824861	0.00896073	0.00880342	0.00989182	0.00874955	0.00944244	0.0099851	0.00623599	0.00778612	0.00884076	0.00949377	0.0100224	0.00926248	0.0100993	0.00984167	0.00913848	0.00875539	0.0093225	0.00723209	0.00803672	0.00897786	0.0075012	0.00880728	0.00849075
COA-PWY: coenzyme A biosynthesis I (prokaryotic)	0.00649042	0.00926148	0.00972096	0.00939891	0.00892272	0.00821665	0.00789012	0.00785457	0.00880298	0.00827088	0.00772899	0.00851353	0.0097039	0.00764433	0.00482162	0.00986266	0.00864665	0.00918887	0.00992145	0.008561	0.00679602	0.00584557	0.00654656	0.0067595	0.00738614	0.00758817	0.00842901	0.00808391	0.0089658	0.00817055	0.00862189	0.00945103	0.00595175	0.00785131	0.00813463	0.00879533	0.0092898	0.00865038	0.00966136	0.0092146	0.0083302	0.00802333	0.00868184	0.00660204	0.00725717	0.00844679	0.00675098	0.00838039	0.00822203
COBALSYN-PWY: superpathway of adenosylcobalamin salvage from cobinamide I	0.00306624	0.00571197	0.00406766	0.00467036	0.00529456	0.00689399	0.00377912	0.00570144	0.004596	0.00503543	0.00369512	0.00407246	0.00781965	0.00252448	0.0025466	0.00517399	0.00344797	0.00585953	0.00718696	0.00680499	0.00365074	0.00353827	0.00220732	0.0054885	0.00380478	0.00472269	0.0034345	0.00437887	0.00677969	0.00480346	0.00339833	0.0038069	0.00231795	0.00412884	0.00565017	0.00600159	0.0057948	0.00547677	0.00534674	0.00653629	0.0050442	0.00564743	0.00622243	0.00349402	0.00682089	0.00440582	0.00333283	0.0055343	0.00512279
COLANSYN-PWY: colanic acid building blocks biosynthesis	0.00298524	0.0024621	0.0023372	0.00407262	0.00273014	0.00252459	0.00160013	0.00116933	0.00239105	0.00245685	0.0033791	0.00357887	0.00175738	0.00279539	0.00303778	0.00266756	0.00248876	0.00269684	0.00169048	0.00198199	0.0024119	0.00393532	0.00317804	0.00220148	0.00274784	0.00277835	0.00281644	0.00325261	0.00211859	0.00209324	0.0036824	0.00272547	0.00285509	0.00278284	0.00197054	0.00175971	0.00256437	0.00271454	0.00259602	0.00215595	0.0019429	0.00378602	0.00274927	0.00226429	0.00241128	0.003736	0.00205914	0.00289323	0.00336619
COMPLETE-ARO-PWY: superpathway of aromatic amino acid biosynthesis	0.00769209	0.0116242	0.0112655	0.0112339	0.0113368	0.0110268	0.0116914	0.011178	0.0118886	0.0101369	0.0094928	0.00964453	0.0137516	0.0092686	0.00688991	0.0122877	0.0102795	0.0114152	0.0131932	0.012393	0.00964179	0.00778943	0.0078329	0.00867838	0.00984755	0.00923326	0.0103762	0.0103901	0.0129196	0.0108718	0.00928372	0.0115759	0.00706481	0.0105372	0.0114221	0.0113727	0.011583	0.0118716	0.0116711	0.011368	0.0129355	0.0111238	0.0125729	0.01046	0.0122133	0.0120359	0.00993947	0.0104808	0.0106928
CRNFORCAT-PWY: creatinine degradation I	0	6.47872e-05	0	0	1.47086e-05	0	0	0	3.95863e-05	0	0	0	0	0	0	0	0	0	0	0	6.85044e-05	0	0	0	0	0	0	0	6.52554e-05	0	0	0	3.73741e-05	3.85531e-05	0	0	0	0	0	0.0001036	0	0	0	5.50992e-05	0	0	0	1.25323e-05	0
DAPLYSINESYN-PWY: L-lysine biosynthesis I	0.00310272	0.000686051	0.00400364	0.00168813	0.00188017	0.000888869	0.00105799	0.00189836	0.000800806	0.00297795	0.00193785	0.00264937	0	0.00418432	0.00343775	0.00151827	0.00125287	0.000641484	0.00120295	0.000633113	0.00262831	0.00244365	0.00234926	0.00228028	0.00190074	0.00349591	0.00210462	0.00149125	0.00184275	0.00424864	0.00132303	0.0034903	0.00584131	0.00113924	0.00141913	0.00120382	0.00235012	0.000625595	0.000511339	0.0015154	0.00219597	0.00293081	0.00202963	0.00318885	0.000862188	0.000996672	0.00297952	0.00262916	0.00234529
DARABCATK12-PWY: D-arabinose degradation I	0.000114783	0	0	0	0	0	2.66984e-05	6.98693e-05	0	0	5.19267e-05	0	0	0	7.91587e-05	0	2.8126e-05	0	1.60565e-05	0	0.000216647	0.000224416	1.41142e-05	0.000100834	0.000112714	8.24465e-05	0	0	0	6.09982e-06	5.54497e-06	3.00211e-06	0.000175603	8.38063e-06	1.24736e-05	0	4.42488e-06	0	0	0	0	0	0	7.79059e-05	2.8315e-05	0	2.91998e-05	0	4.84413e-05
DENITRIFICATION-PWY: nitrate reduction I (denitrification)	0	0	0	0	0	0	0	0	0	0	0	0	0	0	0	0	0	0	0	0	0	0	0	0	0	0	0	0	0	0	0	0	0	0	0	0	0	0	0	0	0	0	0	0	0	0	0	0	0
DENOVOPURINE2-PWY: superpathway of purine nucleotides de novo biosynthesis II	0.00138821	0	0	0	0	0	0	0.00033209	0	0.00165265	0.000472837	0	0	0	0.00303095	0	0	0	0	0	0.00104837	0.00131596	0.001051	0.0007791	0.00116052	0.000501327	0	0	0	0.000365029	0.000243051	0.000158152	0.00154496	0.000412616	0.000300617	0	0	0	0	0	0	0	0	0.000765881	0.000207862	0	0.00095867	4.35819e-05	0
DTDPRHAMSYN-PWY: dTDP-&beta;-L-rhamnose biosynthesis	0.00792671	0.012977	0.00887884	0.0122764	0.0123415	0.0127073	0.0109846	0.0111311	0.00996717	0.00961077	0.00940938	0.0121419	0.0109131	0.00943741	0.0046941	0.0112897	0.0127448	0.0114742	0.0125676	0.00886447	0.00755506	0.0076723	0.00955854	0.00857263	0.00930347	0.00785229	0.00989103	0.00883407	0.0122562	0.0110125	0.00897604	0.0102421	0.00573793	0.00838377	0.0106421	0.0120593	0.0119842	0.0106026	0.0120443	0.0110123	0.0107551	0.0121788	0.0123051	0.00835165	0.0118887	0.0114808	0.00852291	0.01086	0.0111592
ECASYN-PWY: enterobacterial common antigen biosynthesis	0.000470763	0	0	0	0	0	0	4.25233e-05	0	0.000385898	9.42599e-05	0	0	0	0.000893509	0	0	0	0	0	0.000363717	0.000470826	0.000121304	0.000129189	0.000348839	8.53341e-05	0	0	0	2.36562e-05	4.83251e-05	0	0.000379959	1.7621e-05	0.000148338	0	2.49122e-05	0	0	0	0	0	0	0.000229022	2.09914e-05	0	0.000114913	0	0
FAO-PWY: fatty acid &beta;-oxidation I (generic)	0.00155804	0	0	0	0	0	0	0.000309255	0	0.000739034	0.000265557	0	0	0	0.00288869	0	3.8613e-05	2.05943e-05	0	0	0.000756649	0.000909657	0.000801455	0.00108528	0.000442244	0.000511597	0.000147816	0	0	0.000207849	0.000136979	1.61436e-05	0.00171574	0.000484833	0.000369642	0	0.000141815	0	0	0	3.96086e-05	5.84665e-05	0	0.000744068	0.000227581	0	0.000956006	0	0
FASYN-ELONG-PWY: fatty acid elongation -- saturated	0.00393546	0.00233349	0.00100821	0.00136153	0.00143345	0.000831632	0.000695008	0.000689084	0.000842103	0.00267847	0.00201665	0.00207675	0.0001459	0.00127763	0.00382353	0.001046	0.00372192	0.00187279	0.000365541	0.000512526	0.00228105	0.0030722	0.00320314	0.00297314	0.00278728	0.00248059	0.00141898	0.0003834	0.000742983	0.00226646	0.00125047	0.00393828	0.00463035	0.00280149	0.00146054	0.000420548	0.000948978	0.000673849	0.000284015	0.000249979	0.000511974	0.00117119	0.000167421	0.00211751	0.000878286	0.00201511	0.00323149	0.00173125	0.000605914
FASYN-INITIAL-PWY: superpathway of fatty acid biosynthesis initiation (E. coli)	0	0	2.67392e-05	0.000512905	0	0	0	0.000112353	0	0.000563265	0	0.000137056	0	0.00099896	0	0.000289597	0.000169399	0	6.3209e-05	7.97358e-05	0	0	0	0	0.000412297	0	0	0	0.000328528	0.00030937	0	0.00031585	0.000755419	0	0	0.000151689	0.000280189	0	0	0	0	0.000269621	4.43221e-05	0.000207546	0.000134197	0	0.000638385	0.00134046	0.000401926
FERMENTATION-PWY: mixed acid fermentation	0.00324924	0.00312903	0.00154827	0.0020571	0.00141471	0.00247119	0.00301171	0.0018879	0.002654	0.00265718	0.00279437	0.00116554	0	0.00207375	0.00305576	0.00172087	0.00120551	0.00267251	0.000812025	0.0020513	0.00243537	0.0021782	0.00184274	0.00265837	0.00112392	0.00265246	0.00424966	0.00292219	0.00339471	0.00207181	0.00169695	0.00155382	0.00308299	0.00236246	0.00261135	0.00172253	0.00119226	0.00140097	0.00319585	0.00181019	0.00283485	0.00236997	0.00233822	0.00309269	0.00251835	0.00167632	0.00214759	0.00134796	0.00187289
FOLSYN-PWY: superpathway of tetrahydrofolate biosynthesis and salvage	0.000747906	0.00107527	0.000418296	0.000241682	0.000872346	0.000585381	0.00153349	0.00097451	0.000633162	0.000824166	0.00205368	0.000526061	0.000255763	0.00229617	0.00138473	0.000830471	0.000370073	0.000900271	0.00114332	0.000834518	0.000862778	0.00114253	0.00220955	0.000662781	0.000484437	0.00118961	0.00188985	0.00102477	0.000658407	0.000706849	0.00127735	0.000767752	0.000933367	0.000746531	0.000590562	0.00133188	0.000559877	0.000926947	0.000344501	0.000776707	0.00144514	0.000434151	0.00120516	0.00127784	0.00064383	0.000542013	0.00112809	0.000697387	0.000468825
FUC-RHAMCAT-PWY: superpathway of fucose and rhamnose degradation	0.00184512	0.000860695	0.000261217	0.00119692	0.000840315	0.000117662	0.000357277	0.000719438	0.00099104	0.00113331	0.000889327	0.00164012	0	0.0001286	0.000998158	0.000503602	0.00118836	0.000815886	0.000265764	0.000807036	0.0012138	0.00176062	0.00142248	0.00166431	0.00149306	0.00109618	0.000330072	0.00104823	0.00030766	0.00103618	0.00114907	0.000719435	0.00226964	0.00160205	0.00102456	0.000760672	0.000642114	0.00142843	0.000617833	0.000522286	0.000705282	0.000946443	0.000969249	0.00152105	0.000564999	0.00178038	0.00131259	0.000860301	0.000790492
FUCCAT-PWY: fucose degradation	0.00166987	0.000478538	0.000124589	0.00135038	0.000523323	0.0014191	0.000729206	0.000792366	0.000980082	0.000660601	0.000747336	0.00106765	0.000928351	0.000498194	0.000717197	0.000665892	0.00121382	0.00198303	0.000216104	0.000568062	0.00130391	0.00188866	0.00115957	0.00175507	0.00198985	0.00133635	0.000517777	0.00146179	0.000615083	0.000940743	0.00063581	0.000488955	0.00168965	0.00199239	0.000662145	0.00122528	0.000420125	0.000920258	0.0014347	0.00116676	0.00101508	0.00054822	0.000732477	0.00115977	0.00121951	0.00112826	0.00154587	0.000517278	0.000721477
GALACT-GLUCUROCAT-PWY: superpathway of hexuronide and hexuronate degradation	0.00121539	0.000747598	0.000550092	0.000277557	0.000918446	0.000106652	4.36875e-05	0.000359926	0.000550058	0.000867383	0.000996612	0.00101127	0.000143592	0.000653627	0.000983585	0.000655778	0.00121415	0.000380053	0.000189816	0.000180658	0.00112115	0.00135862	0.000859849	0.000869428	0.000405202	0.000728282	0.000185515	0.000882579	0.00016884	0.000483349	0.000844098	0.000542818	0.00117907	0.00104624	0.000450926	0.000257807	0.000482742	0.000252888	0.000190501	0.000394336	3.78057e-05	0.000764973	5.57867e-05	0.000638361	0.000506863	0.000559923	0.000690856	0.000343771	0.000242444
GALACTARDEG-PWY: D-galactarate degradation I	0.00209726	7.175e-05	9.86112e-05	5.44352e-05	0.000130008	3.31652e-05	6.89152e-05	0.000514252	6.32484e-05	0.000534727	0.000497348	0	0.000212917	0.000568582	0.00213034	0	0.000422208	0.000104694	0	8.13645e-05	0.00110252	0.00155147	0.000965918	0.0015881	0.0003746	0.000775292	9.59487e-05	0.00013083	0	0.000293931	0.000249802	0.000200362	0.00215787	0.000517392	0.000129934	3.68416e-05	5.45933e-05	5.03564e-05	0.000371538	0.000171261	0.000186238	0.00029001	0	0.00112147	0.000515771	2.91283e-05	0.000772936	0.000116737	5.33811e-05
GALACTITOLCAT-PWY: galactitol degradation	0.000868725	0.000351776	0.000312357	0.000154244	0	0.000338503	0.000132085	0.0015409	0.000374767	0.00011632	0.000315118	0.000228001	0	2.38232e-05	0.00175251	0.00023788	0.000327922	0.00024753	1.73139e-05	0.000346055	0.000847162	0.00116289	0.000497916	0.00117334	0	0.000398277	0.000234479	0.000105327	0	0.000114683	0.000152498	0.000290828	0.00158318	0.000755185	0	0.000427111	0.000236029	0.000188744	0.000277908	0.00105595	0.000297331	0	4.6209e-05	0.000817237	9.31487e-05	0	0.000646732	6.74541e-05	0.00029218
GALACTUROCAT-PWY: D-galacturonate degradation I	0.00131037	0.000723076	0.00149908	0.00305278	0.00131255	0.000376356	0.000263147	0.000536007	0.00122798	0.00162445	0.00132502	0.00110164	0.000460197	0.000764612	0.000931047	0.00179934	0.00153841	0.000574893	0.000625424	0.000500597	0.00113844	0.00143018	0.000950586	0.000810249	0.000468389	0.000825703	0.000483682	0.00167572	0.00029108	0.000627121	0.000932885	0.000733703	0.000996336	0.00102603	0.000616152	0.000386216	0.000909237	0.00071052	0.00079899	0.000365866	0.000307504	0.000693656	0.000657211	0.000586829	0.000820796	0.00118782	0.000634239	0.000337011	0.00116422
GLCMANNANAUT-PWY: superpathway of N-acetylglucosamine, N-acetylmannosamine and N-acetylneuraminate degradation	0.00227276	0.00254231	0.00218786	0.0037669	0.00302203	0.00180469	0.000767398	0.00144702	0.00245011	0.00315528	0.00241145	0.00350639	0.00207604	0.00376801	0.00259508	0.00258888	0.0024559	0.00217887	0.00400182	0.00160155	0.00171731	0.0026459	0.00200501	0.00243022	0.00464409	0.00265565	0.00184991	0.00221778	0.00184066	0.00138862	0.00379649	0.0038592	0.0028336	0.00304245	0.00545016	0.00189723	0.0029968	0.00301294	0.00156286	0.00263899	0.00154892	0.00543801	0.00131473	0.00190578	0.00205757	0.00409201	0.00215826	0.00239993	0.00355465
GLUCARDEG-PWY: D-glucarate degradation I	0.00141604	6.61036e-05	3.47678e-05	5.11656e-05	0.000112513	2.77633e-05	6.6196e-05	0.000339045	4.81046e-05	0.000352145	0.00038721	0	0.000195621	0.000521642	0.00174788	0	0.000206728	6.8125e-05	0	6.46232e-05	0.000740082	0.00112685	0.000659478	0.00106067	0.000215756	0.000518633	8.95868e-05	0.000114042	0	0.000224049	0.00018115	0.00016111	0.00114235	0.000307445	0.000100296	2.71532e-05	5.10527e-05	4.91365e-05	0.000144991	4.47429e-05	0.000125019	0.000134464	0	0.000711045	0.000116241	2.90472e-05	0.000455894	9.78624e-05	0
GLUCARGALACTSUPER-PWY: superpathway of D-glucarate and D-galactarate degradation	0.00209726	7.175e-05	9.86112e-05	5.44352e-05	0.000130008	3.31652e-05	6.89152e-05	0.000514252	6.32484e-05	0.000534727	0.000497348	0	0.000212917	0.000568582	0.00213034	0	0.000422208	0.000104694	0	8.13645e-05	0.00110252	0.00155147	0.000965918	0.0015881	0.0003746	0.000775292	9.59487e-05	0.00013083	0	0.000293931	0.000249802	0.000200362	0.00215787	0.000517392	0.000129934	3.68416e-05	5.45933e-05	5.03564e-05	0.000371538	0.000171261	0.000186238	0.00029001	0	0.00112147	0.000515771	2.91283e-05	0.000772936	0.000116737	5.33811e-05
GLUCONEO-PWY: gluconeogenesis I	0.00405017	0.00278398	0.00447416	0.00279056	0.00198929	0.0038509	0.00297556	0.00242709	0.00326083	0.00401615	0.0042298	0.00375596	0.000494966	0.00423039	0.00396606	0.00207598	0.00365735	0.00223887	0.00259457	0.00338418	0.00398163	0.00432574	0.0042943	0.00377662	0.00294102	0.00415627	0.00325502	0.00278668	0.00309224	0.00367707	0.00247139	0.00469315	0.00374604	0.00357725	0.00411718	0.00396824	0.00409438	0.00401419	0.00343527	0.00253312	0.00333622	0.00291532	0.00337992	0.00380879	0.00389839	0.00280789	0.00310501	0.00441221	0.00437036
GLUCOSE1PMETAB-PWY: glucose and glucose-1-phosphate degradation	0.00372852	0	0	0	0	0.00686517	0	0.0063385	0	0.0051277	0.00402545	0	0	0	0.00298001	0	0.00232686	0.00485086	0	0.00727639	0.00410338	0.00384943	0.00281465	0.00490107	0.00532122	0.0052868	0.00485318	0.00546176	0	0.00579196	0.00256986	0.00496224	0.00405513	0.00323982	0.00582878	0	0.00601433	0	0	0	0.00593025	0.0058485	0	0.00536344	0.0090422	0	0.0053036	0	0
GLUCUROCAT-PWY: superpathway of &beta;-D-glucuronosides degradation	0.00139929	0.00112711	0.00153687	0.00333827	0.00144724	0.000327493	0.000277414	0.000389572	0.00113722	0.00180437	0.00151982	0.00224432	0.000516268	0.00106916	0.00108534	0.00194072	0.00166236	0.000678678	0.00110585	0.000555165	0.00116638	0.00162995	0.00115586	0.000856151	0.000528315	0.000980053	0.00049938	0.00175405	0.000354559	0.000769142	0.00109718	0.000949815	0.00120256	0.00112576	0.00120728	0.000438367	0.000967259	0.00118273	0.000916454	0.00127179	0.000541091	0.00138271	0.000711503	0.000701652	0.000951729	0.00112475	0.000681663	0.000608133	0.0013204
GLUDEG-I-PWY: GABA shunt	0.000785536	0.000240754	0.000109638	0.00066148	0.000336981	0.000304891	8.41146e-05	5.83847e-05	0.000582796	0.000715023	0.000652344	0	0	0.000146475	0.000655435	0.000237889	0.000529534	0.000179683	7.66786e-05	0.0001616	0.000432355	0.00142081	0.000900442	0.000845122	0.000411611	0.000950093	0.000232446	0.00080074	0.000199072	0.000468571	0.000467859	0.000365674	0.00081653	0.000812469	0.000629625	0.00017412	0.00019407	0	0.000305043	0.000236803	0.000126148	0	9.25637e-05	0.000254402	0.000254497	0.000789863	0.000272866	0.000125616	0.000171389
GLUTORN-PWY: L-ornithine biosynthesis I	0.00561445	0.00853909	0.0072286	0.00753267	0.0079414	0.00964768	0.00936972	0.0095104	0.00878432	0.00757581	0.00645296	0.0057177	0.0114417	0.00848749	0.00569436	0.00967957	0.00693803	0.00815307	0.010512	0.00991285	0.00696972	0.00619519	0.00520973	0.0068498	0.00668795	0.00701696	0.00873726	0.00814763	0.0101448	0.00841077	0.00619177	0.00769385	0.00564728	0.00734742	0.00873683	0.00884414	0.00965512	0.00918373	0.00916743	0.00826243	0.010506	0.00885531	0.0110032	0.00912888	0.0107332	0.00887795	0.00810383	0.00777925	0.00866131
GLYCOCAT-PWY: glycogen degradation I	0.0026148	0.00301702	0.000393109	0.00195576	0.00240375	0.0009875	0.000959441	0.00033835	0.000702784	0.00151528	0.000987569	0.00136643	0.0002723	0.00200843	0.00189718	0.00108087	0.00364653	0.0028178	0.000423378	0.000324805	0.000844123	0.00119999	0.00171848	0.00170501	0.000773863	0.00128821	0.000966744	0.002161	0.00093019	0.00104894	0.00185668	0.00368781	0.00137462	0.000761609	0.0010311	0.000898451	0.000891497	0.000596671	0.000246715	0.000237058	0.000542576	0.00204203	0.00038989	0.00148504	0.000430805	0.000510956	0.00141403	0.00312692	0.00192561
GLYCOGENSYNTH-PWY: glycogen biosynthesis I (from ADP-D-Glucose)	0.00783181	0.0115883	0.00927868	0.0096222	0.00992037	0.0116392	0.0119457	0.0131767	0.0125967	0.0107609	0.00782887	0.00743562	0.0167795	0.00957437	0.00642179	0.0128617	0.00808291	0.0113306	0.0162641	0.0145398	0.00907631	0.00739775	0.00641915	0.0101388	0.010159	0.0095755	0.0112873	0.0119862	0.0136211	0.0100287	0.00981345	0.00987177	0.00538252	0.00962085	0.0126424	0.0131156	0.0111273	0.0131535	0.0137744	0.0125788	0.0145509	0.0134718	0.0142399	0.010619	0.0139368	0.012919	0.0104919	0.0117384	0.0110195
GLYCOL-GLYOXDEG-PWY: superpathway of glycol metabolism and degradation	0.000115297	0	0	0	0	0	0	7.0842e-05	0	0	5.27424e-05	0	0	3.72947e-06	8.31114e-05	0	0	2.11206e-05	0	0	0.000213112	0.000224391	9.31129e-05	0.000101499	0.000100654	8.26637e-05	1.06166e-05	0	0	2.59847e-05	1.89456e-05	2.98167e-06	0.000180749	2.13972e-05	1.22816e-05	0	1.48627e-05	0	0	0	0	0	0	7.8417e-05	2.79376e-05	0	2.92158e-05	0	0
GLYCOLYSIS-E-D: superpathway of glycolysis and the Entner-Doudoroff pathway	0.00225502	0.00112956	0.00211293	0.00193353	0.00139465	0.000648577	0.000772835	0.000736469	0.00146877	0.00226586	0.00189937	0.00262814	0.000307349	0.00180128	0.00304034	0.00117078	0.00229918	0.00115649	0.000593444	0.00128812	0.00221534	0.00243119	0.00146932	0.00192984	0.0015078	0.00190516	0.0014588	0.00134968	0.000714572	0.00199493	0.00181133	0.000584821	0.00306343	0.00173909	0.00138839	0.00100046	0.00180868	0.000625343	0.00077829	0.001284	0.00084522	0.00168264	0.00108474	0.00138561	0.00131423	0.000157941	0.00141035	0.00192167	0.001569
GLYCOLYSIS-TCA-GLYOX-BYPASS: superpathway of glycolysis, pyruvate dehydrogenase, TCA, and glyoxylate bypass	0.000390913	0	0	0	0	0	0	0	0	0.000154126	0	0	0	0	0.00130211	0	0	0	0	0	2.66372e-05	0.000219692	4.68843e-05	3.49551e-05	0	3.36215e-05	2.61159e-05	0	0	0	2.59227e-05	0	0.000399432	0.000257306	0	0	0	0	0	0	0	0	0	0.000434796	0	0	4.09482e-05	0	0
GLYCOLYSIS: glycolysis I (from glucose 6-phosphate)	0.00426593	0.00210489	0.0041881	0.00344118	0.00387173	0.00372691	0.00466366	0.00246315	0.00259462	0.00340784	0.0037732	0.00386156	0.000685135	0.00659736	0.00532868	0.00172293	0.0037636	0.0028683	0.00195531	0.00376696	0.00522466	0.00477774	0.00530967	0.00358896	0.00539805	0.00460719	0.00555867	0.00256782	0.00288784	0.00489387	0.00387976	0.00431408	0.00532104	0.00296809	0.00356748	0.00535186	0.00376353	0.00347701	0.0032304	0.0030426	0.00291163	0.00231496	0.00349725	0.00467552	0.00380415	0.00214353	0.00333626	0.00455434	0.00408996
GLYOXYLATE-BYPASS: glyoxylate cycle	0.00157325	0	0	0	0	0	0	0.000603888	0	0.000512368	0.0010247	0	0	2.36761e-05	0.00239702	0	0.000232969	0.000190097	1.36e-05	0	0.000985582	0.00150359	0.000768603	0.00126078	0.000347465	0.00102856	0.000511467	4.44414e-05	0	0.000468933	0.000517716	0.000168845	0.00155266	0.000693773	0.000301858	0	0.000311698	0	4.28363e-05	0	3.78909e-05	0	0	0.00109703	0.000537289	0	0.00085794	0	0
GOLPDLCAT-PWY: superpathway of glycerol degradation to 1,3-propanediol	0.000560045	0.00105956	0.000486782	0.000350815	0.000984439	0.000576085	0.0012622	0.00150308	0.000921972	0.00122341	0.000432704	0.000331114	0.00106381	0.00068403	0.00048227	0.000702489	0.00129748	0.00114445	0.00091419	0.000761132	0.000473608	0.000769196	0.000222563	0.000752242	0.00027553	0.000678926	0.0010094	0.00131152	0.000708854	0.000676907	0.00112896	0.00064932	0.000307998	0.000623979	0.00130846	0.00090423	0.0003888	0.00102238	0.00131567	0.00147833	0.00186258	0.00117775	0.00209362	0.00058982	0.000906795	0.0011499	0.00148652	0.000627064	0.000685283
HCAMHPDEG-PWY: 3-phenylpropanoate and 3-(3-hydroxyphenyl)propanoate degradation to 2-hydroxypentadienoate	0.0008266	0	0	0	0	0	0	0.000291931	0	0.000149671	0.000125296	0	0	3.37341e-05	0.000192199	0	1.23291e-05	2.31173e-05	0	0	0.000893119	0.0015532	0.000322861	0.000623666	0	0.000533455	0	0	0	9.88923e-06	7.40181e-05	1.04798e-05	0	0	8.95001e-05	0	7.0831e-05	0	0	0	0	0	0	0	0	0	0	0	0
HEME-BIOSYNTHESIS-II-1: heme b biosynthesis V (aerobic)	0.00135565	0	0	0	5.65108e-05	0	1.94781e-05	0.000280497	0	0.000322636	0.000334271	0	0	2.25515e-05	0.00192884	0	6.50935e-05	0.000167661	0	0	0.000694019	0.00107885	0.00088965	0.0011098	0.000190529	0.000435747	0.00022071	0	0	0.000110127	0.000229864	0	0.00141371	0.000200949	0.000131862	0	0.000150001	0	0	0	0	4.49791e-05	0	0.000558862	0.000119916	0	0.000564263	5.7924e-05	1.57837e-05
HEME-BIOSYNTHESIS-II: heme b biosynthesis I (aerobic)	0.00135565	9.5646e-05	0.00013255	5.19512e-05	0.000212306	0.00010743	4.00837e-05	0.000275249	6.22716e-05	0.00028471	0.000334271	0.000152749	6.3237e-05	0.000177231	0.00192884	1.62043e-05	0.000204057	0.000191706	0.000108619	0.000148938	0.000414906	0.00105117	0.00088965	0.0011098	0.000573724	0.000416904	0.00022071	5.36533e-05	6.51337e-05	0.000128388	0.000130458	3.38825e-05	0.00141371	0.000200949	0.000174217	8.56185e-05	0.000166706	0.000136938	0	0.000137933	0.000135883	7.71375e-05	4.39098e-05	0.000558862	0.000119916	9.98121e-05	0.000564263	3.53036e-05	0.000222566
HEMESYN2-PWY: heme b biosynthesis II (oxygen-independent)	0.00155303	0.000243038	0.000357858	6.41084e-05	0.000258584	0.000255784	0.000134511	0.000443226	7.1777e-05	0.000582248	0.000651045	0.000223772	0.00021014	0.000199859	0.00200242	0.000136381	0.000236962	0.000394272	0.000270845	0.000304196	0.000793393	0.0015963	0.000952429	0.00115666	0.000819374	0.000580918	0.000546106	0.000327571	0.000113654	0.00015144	0.000599012	0.000267829	0.00155359	0.000348191	0.000250976	0.000130934	0.000199178	0.000370061	0	0.000655267	0.000250925	0.000331628	0.000202865	0.000689752	0.000186493	0.00018213	0.000643667	0.000329349	0.000367667
HEXITOLDEGSUPER-PWY: superpathway of hexitol degradation (bacteria)	0.00188072	0.000741493	0.000775182	0.000408934	0	0.000682299	0.00037091	0.001028	0.000878579	0.000368471	0.000826612	0.000473496	0	7.52322e-05	0.00293572	0.000553328	0.000792604	0.000627207	5.73736e-05	0.000785667	0.00184761	0.00230914	0.00120947	0.00203095	0	0.00102769	0.000662415	0.000325008	0	0.000354683	0.000456214	0.000483311	0.00261686	0.00142862	0	0.00085492	0.00059954	0.000425969	0.000684981	0.00148066	0.000689475	0	0.000149651	0.00164787	0.000289704	0	0.00139591	0.000205832	0.000735504
HISDEG-PWY: L-histidine degradation I	0.00209233	0.00213607	0.00265814	0.00453629	0.00310497	0.00104651	0.0014582	0.000315148	0.00294014	0.0020757	0.00337391	0.00419848	0.000568875	0.00124258	0.00166922	0.00221832	0.00519581	0.00207191	0.000688288	0.000829065	0.00116456	0.00148435	0.00362956	0.00121253	0.00232481	0.00138257	0.00134442	0.00164277	0.00078096	0.00138834	0.00289069	0.00337206	0.00114548	0.00188047	0.00170389	0.000913292	0.00120679	0.00179855	0.00114197	0.00117877	0.000818513	0.00150903	0.000234292	0.000521702	0.000631169	0.00273578	0.000673363	0.00139772	0.0016656
HISTSYN-PWY: L-histidine biosynthesis	0.00586845	0.0106351	0.00895095	0.0101217	0.00956727	0.00946403	0.00929584	0.00867409	0.009592	0.00758096	0.00820771	0.00902463	0.00829506	0.00787671	0.0052865	0.00870579	0.0092918	0.00776794	0.00918601	0.00916315	0.00632383	0.00667883	0.0071414	0.00661283	0.00736861	0.00784657	0.00808441	0.00859201	0.00989594	0.00901659	0.00825238	0.00905004	0.00624757	0.00795185	0.00866565	0.0084908	0.00964885	0.0078567	0.00855055	0.00731283	0.00856689	0.00832078	0.00915244	0.00818725	0.00872556	0.00850507	0.00756726	0.00799434	0.00856256
HOMOSER-METSYN-PWY: L-methionine biosynthesis I	0.00167053	7.6773e-05	6.78989e-05	4.79801e-05	0.000178161	0.000345965	5.73884e-05	0.000569895	7.06078e-05	0.000540242	0.000593733	0	0	8.276e-05	0.00186258	0.00010419	2.4765e-05	0.00012102	0	0.000200449	0.000910811	0.00176891	0.00115048	0.00134629	0.000405909	0.000847578	0.000162724	0.000132164	3.0609e-05	0.000266374	6.12216e-05	4.1494e-05	0.00230347	0.00075335	0.000213768	0.000173016	0.000184185	0.000550838	0	0.000265762	0.000285692	0.000137914	5.30188e-05	0.00127952	0.000247382	3.74081e-05	0.0011994	0.000264133	1.77752e-05
HSERMETANA-PWY: L-methionine biosynthesis III	0.00445275	0.00575973	0.0062332	0.00410518	0.00451875	0.00691056	0.00571684	0.00647161	0.00660612	0.00551342	0.00487445	0.00590022	0.0091612	0.00656821	0.00374164	0.00682484	0.00554066	0.0065707	0.00678707	0.00701052	0.00450762	0.00498976	0.00492076	0.00520665	0.00731518	0.0045486	0.00642484	0.00563801	0.00687419	0.00514371	0.00487346	0.00646342	0.00448439	0.00624364	0.0069781	0.00616737	0.00711776	0.00720651	0.00682829	0.00678491	0.00741427	0.00791365	0.00672962	0.00550201	0.00796415	0.00515273	0.0056749	0.00731958	0.00715673
ILEUSYN-PWY: L-isoleucine biosynthesis I (from threonine)	0.00753019	0.0096614	0.0087792	0.00975219	0.009297	0.0106722	0.0102725	0.0101652	0.0105242	0.00862203	0.00885711	0.00952805	0.0119161	0.010316	0.00696234	0.0100463	0.0101807	0.00998157	0.0107436	0.0103292	0.00844351	0.0078618	0.00720686	0.00808836	0.00965106	0.00942934	0.00825559	0.00952327	0.0102837	0.0100329	0.00879954	0.0102283	0.00968176	0.0100641	0.00957052	0.009758	0.0111856	0.0103413	0.0097088	0.00925257	0.0110095	0.00977153	0.0110825	0.0105038	0.0104714	0.00952621	0.00904671	0.0099567	0.0103336
KDO-NAGLIPASYN-PWY: superpathway of (Kdo)2-lipid A biosynthesis	0.000214591	0	0	0	0	0	0	2.30344e-05	0	0.000241208	5.03973e-05	0	0	0	0.000662147	0	0	0	0	0	0.000121863	0.000249803	0	0.000178429	0.000187694	7.62745e-05	0	0	0	1.62924e-05	0	3.93235e-06	0.000270878	5.44809e-05	5.40157e-05	0	0	0	0	0	0	0	0	8.5991e-05	1.16571e-05	0	0.000130521	0	0
KETOGLUCONMET-PWY: ketogluconate metabolism	5.50361e-06	0	3.86228e-05	0	0	0	0	1.5101e-05	0	0.000314617	0.000260208	0	0	0.00185851	0.000989407	0	0	9.87415e-06	0	0	0.000196966	0.000232551	0.000897396	0.00129213	0.000431285	5.49645e-05	8.46147e-05	0.000259892	0	0.000384984	0.000151798	5.46053e-05	0.00174308	0.000589939	0	0	1.27814e-05	0	0	0	5.70431e-05	0	0.000253514	0.00107504	0.000198281	0	0.000719558	0	9.29265e-05
LACTOSECAT-PWY: lactose and galactose degradation I	0.00222238	0.00298209	0.0015006	0.000212467	0.00282491	0.00572158	0.00472592	0.00569295	0.00141741	0.0019995	0.00251456	0.000591003	0.0011372	0.00148173	0.00188993	0.000410581	0.000753087	0.0019669	0.00416261	0.00615291	0.00127656	0.00048465	0.00216222	0.00504941	0.000142774	0.0044893	0.00305625	0.00234089	0.00598147	0.00357115	0.000528096	0.000517357	0.000247955	0.00117384	0.00284039	0.00506964	0.00364188	0.00186242	0.00356315	0.000780004	0.00134921	0.00173151	0.00483488	0.0025245	0.0033865	0.000797808	0.00472618	0.00170553	0.00272988
LIPA-CORESYN-PWY: lipid A-core biosynthesis (E. coli K-12)	0	0	0	0	0	0	0	0	0	0	2.24933e-05	0	0	0	0.000731095	0	0	0	0	0	0	2.7149e-05	0.000221733	1.34649e-05	0	4.04685e-05	0	0	0	0	0	0	0	0	0	0	0	0	0	0	0	0	0	0	0	0	0	0	0
LIPASYN-PWY: phospholipases	0.00226308	0	0	0	0	0	0	0	0	0.000296955	0.000287973	0	0	0	0.00112664	0	0	0	0	0	0	0.00180131	0	0.00268496	0	0.000925589	0.000292504	2.47561e-05	0	5.04042e-05	0	7.17829e-05	0.00126574	0.000106548	0	0	0	0	0	0	0.000145865	0.00158791	0	0.000274979	0.000103262	0	0.000297292	0	0
LPSSYN-PWY: superpathway of lipopolysaccharide biosynthesis	0	0	0	0	0	0	0	0	0	0	5.13887e-05	0	0	0	0.000965425	0	0	0	0	0	0	0.000102587	0.000155821	5.04136e-05	0	9.00651e-05	0	0	0	0	0	0	0	0	0	0	0	0	0	0	0	0	0	0	0	0	0	0	0
MET-SAM-PWY: superpathway of S-adenosyl-L-methionine biosynthesis	0.00271572	0.000151983	0.000134991	9.51744e-05	0.000346312	0.000657917	0.000114215	0.00105785	0.000139722	0.00100952	0.00110188	0	0	0.000164013	0.00295514	0.000205434	4.92524e-05	0.000238313	0	0.000393288	0.00162531	0.00287367	0.00201531	0.00223052	0.000744806	0.00152086	0.000320471	0.000260497	6.10262e-05	0.000516825	0.000121464	8.26024e-05	0.00354953	0.00137252	0.000415554	0.000338707	0.00035937	0.00102429	0	0.000519715	0.000553553	0.000271131	0.000105382	0.00222357	0.000479966	7.43683e-05	0.00210065	0.000509454	3.5475e-05
METH-ACETATE-PWY: methanogenesis from acetate	0.00120708	0.00247003	0.00111421	0.00112732	0.00211001	0.00392938	0.00275174	0.00418041	0.00291009	0.00194203	0.00113016	0.00116771	0.00803107	0.00475492	0.000748407	0.00275633	0.00113683	0.00353124	0.00437314	0.00316293	0.00192744	0.000937227	0.000782385	0.00350732	0.00310684	0.0020506	0.00217936	0.00175543	0.00317938	0.00165232	0.00118004	0.00248325	0.000730678	0.00227282	0.00311202	0.00440283	0.00270279	0.00363423	0.00319569	0.00350739	0.00390107	0.00387867	0.00447609	0.00205556	0.00424114	0.00364632	0.0020313	0.00348643	0.00317485
METHANOGENESIS-PWY: methanogenesis from H2 and CO2	0.000152465	4.05134e-05	0	0	0.000104546	0	0	0	0.000364748	0	0.000142434	0	0	0	0.000763779	5.88979e-05	0.000571261	0	0	0.000259116	0.00104546	0	0	0	0	0	0.000300132	0.000246156	0	0.000306674	0	0	0	0	0	0	0	0	0.000373595	0	0.000116477	0	0.000341411	0.000720181	0.000373288	0	0	0	0
METHGLYUT-PWY: superpathway of methylglyoxal degradation	0.000124191	0.000223802	4.23166e-05	0.00016038	0.000232298	0.00026227	9.89178e-05	8.97368e-05	0.000230719	0.000210353	0.000342305	0.000227623	0	0	0.000607669	6.79423e-05	0.0003773	0.000150924	8.22485e-05	3.9387e-05	7.05679e-05	0.000445627	0.000109555	0.000198099	0.000156199	0.000135335	0.000468779	9.2915e-05	6.79205e-05	3.15283e-05	0.000513934	0.000192341	0.000290842	0.000435464	2.85412e-05	0.000185261	3.89239e-05	0.000329859	3.22177e-05	0.000147371	6.8981e-05	0.00015424	0	0.000106389	4.96149e-05	0.000150023	0.000243686	0.000322442	6.78945e-05
METSYN-PWY: superpathway of L-homoserine and L-methionine biosynthesis	0.00253742	0.000133533	0.000118295	8.36545e-05	0.000307258	0.000589102	0.00010004	0.000947681	0.000122974	0.000902845	0.000990128	0	0	0.000143816	0.00273035	0.000180917	4.32548e-05	0.000209691	0	0.000345845	0.00148344	0.00262905	0.00182779	0.00208198	0.000685849	0.00138617	0.000281659	0.000228969	5.3447e-05	0.00045791	0.000106559	7.23929e-05	0.00336073	0.00124191	0.000367307	0.000298454	0.000317768	0.000916551	0	0.000457828	0.000488877	0.000238298	9.23777e-05	0.00202441	0.000424453	6.52458e-05	0.00190002	0.000451803	3.10595e-05
NAD-BIOSYNTHESIS-II: NAD salvage pathway III (to nicotinamide riboside)	0.000108547	0	3.86354e-05	0	0.000147058	0.000336577	3.19405e-05	5.1356e-05	4.60436e-05	0.000354544	0.000288879	0	0	3.55483e-06	0.000923413	8.05664e-05	0.000202532	4.17265e-05	0	0.000296027	0.000192788	0.000257519	0.000249338	0.000182331	0.000341968	7.97575e-05	0.00039628	0.000270734	0	3.59952e-05	0	1.4553e-05	0.000202252	2.69655e-05	2.62396e-05	0.000189662	0	0.000290423	0.000203915	0	5.39704e-05	0	7.21347e-05	0.000152689	2.71497e-05	0	0.000159458	0.000272089	4.80275e-05
NAGLIPASYN-PWY: lipid IVA biosynthesis (E. coli)	0.00252229	0.00120561	0.00181259	0.00305425	0.00221648	0.000503408	0	0.00027221	0.000236488	0.00154784	0.00229635	0.00291419	0.000128552	0.000240531	0.00196419	0.00107205	0.0018464	0.00158116	0.000324585	0.000183613	0.00137618	0.00197707	0.00202428	0.00150761	0.00129897	0.00159678	0.000461071	0.000506867	0.000261086	0.000965046	0.0016303	0.000449962	0.0018847	0.00069906	0.000634311	0.000337868	0.0007498	0.000272183	0.00020748	8.23776e-05	0.000189823	0.00106758	5.25854e-05	0.000637361	0.000180019	0.000136107	0.000824437	0.000920139	0.000685559
NONMEVIPP-PWY: methylerythritol phosphate pathway I	0.00739593	0.0101496	0.0105948	0.0103725	0.0102627	0.00960098	0.00972603	0.00955566	0.0112721	0.00853224	0.00786759	0.00952429	0.011186	0.00837883	0.00616657	0.011177	0.0097179	0.010566	0.0116222	0.0109208	0.00825155	0.00626175	0.00656929	0.00764835	0.00913589	0.0089376	0.00852507	0.0096298	0.011765	0.0102392	0.00955901	0.0103216	0.00668581	0.00952449	0.00968725	0.00960636	0.0107114	0.00971327	0.0107214	0.0103524	0.0105836	0.00914731	0.0106223	0.00864466	0.0100998	0.00967203	0.00907416	0.00951245	0.0084561
NONOXIPENT-PWY: pentose phosphate pathway (non-oxidative branch) I	0.00689308	0.00906275	0.00586898	0.00513257	0.00701993	0.0100583	0.00807302	0.0112074	0.00739771	0.00631901	0.00600274	0.00484861	0.0103111	0.00856568	0.00691327	0.00645431	0.0052938	0.00960123	0.0108852	0.00961282	0.00683721	0.006853	0.00595975	0.00846713	0.00710626	0.00794647	0.00622387	0.00768	0.0106121	0.0086725	0.00645034	0.00634653	0.0064507	0.00772396	0.00785536	0.00940601	0.00696821	0.00915692	0.0107879	0.00894421	0.00898386	0.00720125	0.0103172	0.00711481	0.0112825	0.00925625	0.00893782	0.00734208	0.00786987
OANTIGEN-PWY: O-antigen building blocks biosynthesis (E. coli)	0.00493179	0.00635628	0.00571003	0.00373233	0.00563099	0.00827866	0.00886968	0.00669428	0.00715361	0.00408198	0.00571847	0.00318901	0.00322019	0.00673069	0.00461397	0.00524897	0.00531525	0.00604563	0.00544055	0.00821149	0.00515528	0.00472309	0.00532282	0.0052248	0.00431671	0.00642797	0.00640496	0.0065988	0.00757642	0.00845085	0.0055185	0.00545569	0.00481735	0.00458611	0.00447759	0.00766162	0.00615971	0.00563397	0.00682143	0.00533764	0.00545756	0.00432458	0.00675829	0.00572987	0.00545124	0.00459669	0.0069388	0.00651176	0.00622309
ORNARGDEG-PWY: superpathway of L-arginine and L-ornithine degradation	0.000303265	0	0	0	0	0	0	0.000149937	0	0	0.000116425	0	0	0	0.000487228	0	0	0	0	0	0.000634441	0.000169713	0	1.01258e-05	0	0.000172779	0	0	0	1.00097e-05	6.58393e-05	0	0	0	0.000105663	0	0	0	0	0	1.18119e-05	0	0	0	0	0	0	0	0
ORNDEG-PWY: superpathway of ornithine degradation	0.00150173	0	0	0	0	0.000586141	2.9215e-05	0.000798545	0	0.000378557	0.000733437	0	0	1.79471e-05	0.00209727	2.04583e-05	9.24995e-05	7.18513e-05	0	0.000239494	0.00146729	0.0014555	0.000520891	0.00160195	9.4937e-05	0.00109356	0.000254787	0.000490803	0	0.000399339	0.00013531	4.20252e-05	0.00174215	0.000234621	0.000323336	0.000766203	0.000161976	0	0	0	0.000105527	2.87964e-05	0.000102109	0.000641506	0.000324886	0	0.00113539	0	4.89812e-05
P101-PWY: ectoine biosynthesis	0	0	0	0	0	0	0	0	0	0	0	0	0	0	0	0	0	0	0	0	0	0	0	0	0	0	0	0	0	0	0	0	0	0	0	0	0	0	0	0	0	0	0	0	0	0	0	0	0
P105-PWY: TCA cycle IV (2-oxoglutarate decarboxylase)	0.00111919	3.17843e-05	6.5212e-05	0	9.99993e-05	0.000492674	0.000259066	0.000555113	0.000167341	0.00115317	0.000753235	0	0	4.44701e-05	0.00206827	0.000102723	0.000227368	9.64796e-05	8.87632e-05	0.000289233	0.00108365	0.00110105	0.000662823	0.00114985	0	0.00080414	0.000483231	0.000142662	0.000159361	0.00034565	0.000141478	0.000115456	0.00141982	0.000539441	0.000768698	0.000572932	0.00012903	0.000362728	0.000184424	0.000323547	0.000223684	0	0.000214061	0.000539086	0.000200293	0	0.000547901	0.000154494	0
P108-PWY: pyruvate fermentation to propanoate I	0.000527582	0.000463206	0	0	7.21566e-05	0.000225923	0.000169185	0.000299612	0.000139533	0.000884168	0.000270306	0	0	0.00121504	0.000577362	0	0	7.58269e-05	8.67003e-05	0.000197501	0.00050258	0.000594264	0.000355127	0.00078729	0.000670309	0.000293452	9.74394e-05	0.000182052	0	0.000163194	0.000128437	5.20802e-05	0.000753947	0.000247211	0.000139854	0.000692359	0.000183659	0	0	0	2.68231e-05	5.48622e-05	0	0.000526004	0.000119153	0	0.00042753	0	0
P122-PWY: heterolactic fermentation	0.000361657	0	0	0	0	0	0	0.000124541	0	0.000276922	0.000132626	0	0	0	0.000661144	0	0	0	0	0	3.78172e-05	0.000164569	2.76956e-05	0.000126378	0.00024964	5.27353e-05	0	2.76879e-05	0	1.16087e-05	1.30916e-05	0	0.000149865	3.51951e-05	0.000172233	2.86229e-05	0.000100182	0.000122651	0	0	2.87498e-05	0	0	0.00011693	5.92262e-05	0	0.000128134	0	0
P124-PWY: Bifidobacterium shunt	0.000661637	0.00202915	0.00274481	0.000733042	0	0.00119522	0.000133898	0.000400804	0	0.00094057	0.00173539	0.000533926	0	0	0.000496389	0.000711688	0.000993926	0.00116582	0.000515287	0.000141829	0.000126398	2.05603e-05	0.000326168	0.000128709	0.000710479	0.00186116	0	2.79939e-05	0.00103669	0.00406978	0	0.00209814	0.00303585	0	0.00116654	0.00281471	0.000557674	0.000675	0	0	2.92494e-05	0.000465289	0.000640094	0.00202625	0.00172397	0	0.000820484	0.002303	0.00153237
P125-PWY: superpathway of (R,R)-butanediol biosynthesis	3.12604e-05	0	0.000143482	0	8.71707e-05	0.000242234	0.0011736	5.29597e-05	6.45197e-05	0	0.000297855	0	0	0.00114193	0	0	0	0.000138353	3.19599e-05	0.000204824	0	0.000669453	0.00137214	4.85977e-05	4.92587e-05	1.69836e-05	0.000255367	5.03441e-05	1.92341e-05	2.99456e-05	8.69956e-05	0	0.000102236	0.000269857	0.000125285	0.000319015	0	0.000442577	6.00439e-05	3.46163e-05	0.000136309	0.000143077	0.000283621	9.64424e-05	2.78012e-05	5.5891e-05	6.12793e-05	0.000468462	0.00103381
P161-PWY: acetylene degradation (anaerobic)	0.00167131	0.000187653	0.000266386	0.000138594	0.000174382	0.00021858	0.000345777	0.000820216	0.000394954	0.00128352	0.000547432	0.000123665	0.000259025	0.00019097	0.0018281	0.000226285	0.00138244	0.000130532	0.000138778	8.61574e-05	0.00191296	0.00281647	0.000981482	0.00142646	0.000330777	0.00132597	0.000640327	0.000488105	0.000175131	0.000320081	0.00035704	9.08626e-05	0.000873946	0.000516008	0.000384667	7.95571e-05	0.000159271	0.000255303	5.85164e-05	7.74636e-05	0.000447585	0.000254685	0.000173172	0.000549423	0.000148607	0.000111747	0.000383767	0.000116222	3.2458e-05
P162-PWY: L-glutamate degradation V (via hydroxyglutarate)	0	0	0	0	0	0	0	0	0	0	0	0	0	0	0	0	0	0	0	0	0	0	0	9.76625e-05	0	0	0	0	0	0	0	0	0	0	0	0	0	0	0	0	0	0	0	0	0	0	0	0	0
P163-PWY: L-lysine fermentation to acetate and butanoate	0	0	0	0	0	0	0	0	0	0	0	0	0	0	0	0	0.000130332	0	0	0	0	0	9.81218e-05	5.37839e-05	0	1.44467e-05	0	4.3762e-05	0	0	0	4.02115e-05	4.44574e-05	0.000256748	0	0	0	0	0	0	0	0	0	0	0	0	0	0	0
P164-PWY: purine nucleobases degradation I (anaerobic)	0.0014169	0.00190597	0.000571196	0.00150199	0.00182748	0.00278236	0.00151667	0.0012633	0.00210301	0.00158077	0.00174584	0.00129016	0.00132342	0.00291659	0.00201542	0.00259998	0.000866175	0.00165442	0.00198504	0.00241084	0.0028227	0.00184792	0.00184606	0.00314173	0.00196673	0.00203719	0.0019785	0.00244837	0.0023502	0.00129761	0.00187682	0.00199132	0.0012078	0.00107782	0.00320214	0.00048298	0.00178349	0.00362421	0.00249367	0.00283036	0.00227351	0.00161726	0.00226254	0.00176498	0.00248427	0.0015117	0.000698153	0.00361692	0.00206886
P185-PWY: formaldehyde assimilation III (dihydroxyacetone cycle)	0.000210792	0.000828445	0.000545212	0.000295915	0.00072034	0.000663346	0.000794683	0.00151015	0.00112611	0.00158668	0.000502838	0.000424548	0.000228979	0.000329509	0.000235999	0.000609996	0.000252278	0.000740848	0.000887663	0.000769581	0.000479885	0.00098896	0.000281283	0.000896736	0.000378765	0.00051034	0.000840495	0.00144021	0.000528155	0.000411737	0.00116926	0.00071696	0.000148863	0.000741535	0.0016323	0.000527978	0.000405023	0.000491858	0.000685106	0.00118168	0.0017786	0.00145144	0.00126888	0.00050106	0.000976909	0.000722295	0.00190743	0.000267428	0.000832006
P221-PWY: octane oxidation	2.15757e-05	0	2.66848e-05	0	0	1.88661e-05	3.94587e-05	4.85346e-05	2.91808e-05	9.69481e-05	6.76873e-05	0	0	0	0.000165406	0	9.63102e-05	2.56578e-05	0	0	9.99785e-05	0.000112925	9.30893e-06	6.24425e-06	7.5875e-05	7.42244e-05	0	0	1.29317e-05	8.19975e-06	0	3.8827e-05	0.000115371	0	0.000122254	0	4.56013e-06	0	0	0	2.95843e-05	0	5.72417e-05	1.92204e-05	1.61093e-06	0	3.64459e-05	3.32905e-05	4.24593e-05
P23-PWY: reductive TCA cycle I	0.00049794	0.000290958	0	0	4.97534e-05	0.000150074	0.000109711	0.000158131	9.49369e-05	0.000527589	0.000198879	0	0	0	0.000808439	0	0	5.07334e-05	5.26992e-05	0.000126621	0.00030815	0.000500511	0	0.000529611	0.00019845	0.000200591	6.76836e-05	0.000130849	0	0.000121948	8.68939e-05	3.46131e-05	0.000748313	0.000173774	9.05118e-05	0.000312498	0.000121194	0	0	0	1.78873e-05	3.05086e-05	0	0.000330295	8.12013e-05	0	0.000341574	0	0
P241-PWY: coenzyme B biosynthesis	0	0	0	0	6.91044e-05	0	0	0	0	0	0	0	0	0	0	0	0	0	0	3.62244e-05	0	0	0	0	0	0	0	0	0	4.84458e-05	0	0	0	0	0	0	0	0	0	0	4.7345e-05	0	0	4.91154e-05	0	0	0	0	0
P261-PWY: coenzyme M biosynthesis I	0	0	0	0	0	0	0	0	9.64174e-05	0	0	0	0	0	0	2.85701e-05	0	0	0	0	0	0	0	0	0	0	2.47393e-05	0.000107045	0	0	0	0	0	0	0	0	0	0	0.000135233	0	0	0	0	0	0	0	0	0	0
P4-PWY: superpathway of L-lysine, L-threonine and L-methionine biosynthesis I	0.00141072	0.000253998	0.000274851	0.00018762	0.000561425	0.000329925	0.000206594	0.00118419	0.000193151	0.00143393	0.000790523	0	0	2.48262e-05	0.00252016	0.000373628	9.90733e-05	0.000350749	0	0.000473542	0.00160943	0.00150054	0.00152901	0.00129669	0.00106987	0.0020935	0.00049807	0.000449395	0.000124479	0.00094113	0.000203815	0.00017043	0.00414249	0.00102038	0.000627529	0.000517917	0.00060153	0.000631912	0	0.000339799	0.000403993	0.000493787	0.000210175	0.00244582	0.000615307	0.000130566	0.00222243	0.00088376	7.38819e-05
P41-PWY: pyruvate fermentation to acetate and (S)-lactate I	0.00405442	0.0058791	0.00585738	0.0029836	0.00502076	0.00812377	0.00774455	0.00845078	0.00545103	0.0056602	0.00450592	0.00289141	0.00970969	0.00853602	0.00353184	0.00511633	0.00358011	0.00598491	0.00810819	0.00739401	0.00510178	0.00452244	0.00395964	0.00585223	0.00446986	0.00607272	0.00686534	0.00620257	0.00821161	0.00608002	0.00509544	0.00543033	0.0044107	0.00498467	0.00699824	0.00783694	0.00677814	0.00655963	0.00626784	0.00667525	0.00762059	0.00606603	0.00856078	0.00560875	0.00705914	0.00534046	0.00631484	0.00666333	0.00669417
P42-PWY: incomplete reductive TCA cycle	0.00127649	0.000716784	0.000598104	0.00135606	0.00168696	0.000822802	0.000464173	0.000237772	0.00209562	0.000683002	0.00135857	0.00106648	0	0.000795231	0.00118558	0.00109315	0.0027516	0.0012397	0.000225856	0.000497545	0.000880402	0.000724405	0.000397762	0.000776169	0.000416012	0.000667155	0.000958063	0.00180853	0.000329627	0.00151818	0.000658509	0.0010574	0.000773637	0.0019843	0.000642944	0.000442988	0.000577703	0.000195538	0.00157252	0.000448008	0.00102888	7.46673e-05	0.000218638	0.000430642	0.00155666	0.00163887	0.00114626	8.39828e-05	0.0010722
P441-PWY: superpathway of N-acetylneuraminate degradation	0.00284193	0.00131961	0.00136858	0.00119692	0.00160969	0.0015087	0.00121146	0.00128272	0.00176559	0.00254849	0.00198816	0.00047428	0.000705763	0.000718586	0.00334676	0.00150385	0.00246407	0.00170422	0.00104706	0.00192629	0.00271956	0.00352289	0.00237708	0.00298532	0.00152315	0.00268643	0.00232501	0.00202454	0.00126339	0.00101068	0.00109485	0.000984358	0.00325499	0.00208303	0.00166808	0.00163636	0.00171327	0.00116218	0.00185197	0.00200402	0.001509	0.00186491	0.00147932	0.00244741	0.00167821	0.000537111	0.00188011	0.00217179	0.00180416
P461-PWY: hexitol fermentation to lactate, formate, ethanol and acetate	0.0030536	0.00110356	0.000862196	0.00042784	0.00111808	0.000887993	0.00115239	0.00399016	0.00164773	0.00342547	0.00179265	0.000298486	0.000148509	0.00028479	0.00334356	0.000826727	0.002004	0.00125835	0.0010652	0.000964674	0.00289102	0.00402196	0.00172001	0.00276683	0.00054351	0.00178214	0.00165235	0.00292808	0.000860683	0.000949283	0.00248554	0.0011097	0.00240303	0.0017199	0.00171382	0.00167234	0.000700655	0.00137933	0.00114866	0.00218184	0.00388044	0.00420654	0.00136843	0.00179089	0.00133035	0.0012623	0.00490838	0.000321524	0.00145896
P562-PWY: myo-inositol degradation I	0	0	0	0	0	0	0	0	0	0	0	0	0	0	0	0	0	0	0	0	0	0	0	0	0	0	0	0.000145203	0	0	0	0	0	0	0	0	0	0	0	0	0	0	0	0	0	0	0	0	3.95092e-05
P621-PWY: nylon-6 oligomer degradation	3.42207e-05	0	1.82407e-05	0	2.76057e-05	0.000277026	6.45142e-05	7.18647e-05	0	0	0.000762421	0	0	0	0	0	0	6.68687e-05	8.19859e-05	0.000288644	0	0.000165187	0.00036024	1.33471e-05	0	0	0.000327848	5.98615e-05	0	0	0.000248978	0	0	5.20489e-05	0.000425174	0.00103619	0	0.000393372	0	0.000224609	0	4.99642e-05	0.000147981	0.000207151	4.89491e-05	2.31757e-05	0	0.000239964	0.000274953
PANTO-PWY: phosphopantothenate biosynthesis I	0.00542055	0.00721445	0.0073487	0.00732495	0.00625457	0.00503975	0.00433251	0.00584612	0.00628504	0.0062401	0.00586566	0.0070072	0.00872131	0.00332124	0.00418269	0.00685518	0.00711145	0.00714121	0.00662802	0.00525983	0.00604245	0.0050234	0.00516731	0.00540341	0.00710405	0.00537341	0.00469683	0.00609719	0.0058295	0.00443505	0.00722382	0.00699954	0.00351996	0.00642478	0.00721377	0.00579118	0.00609378	0.0062151	0.00628613	0.00733319	0.00688529	0.00698585	0.006684	0.00464535	0.00563499	0.00747333	0.00474578	0.00587809	0.00667431
PANTOSYN-PWY: superpathway of coenzyme A biosynthesis I (bacteria)	0.00576989	0.00807016	0.00821278	0.00806017	0.007308	0.00620962	0.00530992	0.00665586	0.00731071	0.00712757	0.00663058	0.00774418	0.00949705	0.00438005	0.00431475	0.0079646	0.00780265	0.00787049	0.00777578	0.00626618	0.00635654	0.00527556	0.00565177	0.00592618	0.00725979	0.00612121	0.00566584	0.00690493	0.00680606	0.00554446	0.00777888	0.00800506	0.00419127	0.00673823	0.00763698	0.00679424	0.00736765	0.00719849	0.00741125	0.0081496	0.0075026	0.00747062	0.00742444	0.0054009	0.00626088	0.00784852	0.00523693	0.00687135	0.00729076
PENTOSE-P-PWY: pentose phosphate pathway	0.00323074	0.00268114	0.00430569	0.00414193	0.00378281	0.00194907	0.00137713	0.00101493	0.00246626	0.00334451	0.00396664	0.00456216	0.00269092	0.00527728	0.0039414	0.00247277	0.00355105	0.002795	0.00216846	0.00205909	0.00260948	0.00318647	0.00342259	0.00312276	0.00382005	0.00451197	0.00190147	0.00189467	0.00224496	0.0046515	0.00429032	0.0034561	0.00546294	0.00257275	0.00241838	0.00196739	0.00316346	0.00271898	0.00100487	0.00201079	0.00135756	0.00314878	0.0020786	0.00282051	0.00113824	0.0032045	0.00215088	0.00370418	0.00276448
PEPTIDOGLYCANSYN-PWY: peptidoglycan biosynthesis I (meso-diaminopimelate containing)	0.00779438	0.0103376	0.0106007	0.00989396	0.010499	0.0104839	0.0130141	0.0100515	0.0112553	0.00882979	0.00867614	0.0093294	0.0121934	0.0101768	0.00680355	0.0114863	0.0100473	0.0106869	0.0115256	0.0115485	0.00911074	0.00717094	0.00792703	0.00818907	0.00928167	0.00892054	0.00997306	0.00986895	0.0118475	0.0107806	0.0102029	0.0102701	0.00640735	0.00983125	0.010031	0.0109471	0.010795	0.0103377	0.0124389	0.0106352	0.0119727	0.00970972	0.0112813	0.00928534	0.0107154	0.0104374	0.00987801	0.00960548	0.00978628
PHOSLIPSYN-PWY: superpathway of phospholipid biosynthesis I (bacteria)	0.00447466	0.00273797	0.00182397	0.00465261	0.00357224	0.00345715	0.00244951	0.00276487	0.000945266	0.00331269	0.00429813	0.0058079	0.00135339	0.00310493	0.00423237	0.00247087	0.00246252	0.0034449	0.00253781	0.00164848	0.00433562	0.00507868	0.00422716	0.00466125	0.00425025	0.00399348	0.00405395	0.00217923	0.00327387	0.00247425	0.00464445	0.00242841	0.00491724	0.00241469	0.00216507	0.002553	0.00179978	0.00263515	0.00427403	0.00298692	0.00255766	0.00363828	0.00267341	0.00428514	0.00582507	0.00173564	0.00362254	0.00301079	0.00415817
POLYAMINSYN3-PWY: superpathway of polyamine biosynthesis II	0.000511861	0	0	0	0	0.00036424	4.61369e-05	0.000218299	0	0.000739611	0.000803095	0	0	6.83987e-05	0.000198759	3.67862e-05	0.000166977	0.000120603	0	0.000311817	0.000399106	0.000715094	0.000492199	0.000469073	0.000185014	0.000707022	0.000359546	0.000705149	0	0.000468107	0.000186501	0.000141979	0.00010899	0.000575307	0.000480499	0.000348409	0.000254198	0	0.000410206	0	0.000161141	0.000104287	0.000138958	0.000425881	0.000482572	0.000144959	0.0002558	0	7.92432e-05
POLYAMSYN-PWY: superpathway of polyamine biosynthesis I	0.00177719	0.000540546	5.55775e-05	0.00078605	0.000633816	0.000375116	0.000811815	0.000854596	0.000809744	0.00115121	0.00153811	0.000437886	0.000147685	0.00124473	0.00115246	0.000809623	0.000705957	0.000502299	0.00059971	0.000296409	0.00161254	0.00189049	0.0011364	0.00102845	0.00039221	0.00124542	0.000840902	0.00129059	0.000416819	0.000737295	0.000611991	0.000496691	0.00195977	0.00103272	0.000674177	0.000507356	0.000688313	0.00050816	0.000860803	0.000383784	0.000269755	0.000208005	0.000474535	0.00120943	0.000787378	0.000778282	0.00154602	0.000155174	0.00039165
POLYISOPRENSYN-PWY: polyisoprenoid biosynthesis (E. coli)	0.00219771	0.00109226	0.00173225	0.00116571	0.00113217	0.00102473	0.000289205	0.000423084	0.000720566	0.0012534	0.000860116	0.00205314	0.000116517	0.000143048	0.00233626	0.0011555	0.000765742	0.000615314	0.00044781	0.000718389	0.00151534	0.00289511	0.00285519	0.00233554	0.00150025	0.00186866	0.000689705	0.00112956	0.000205343	0.000539571	0.0020841	0.000652756	0.00174462	0.000922631	0.000889801	0.0013257	0.00162991	0.00203131	0.000637078	0.000791673	0.000707498	0.0020779	0.000371462	0.000960481	0.000554346	0.00217339	0.00123654	0.00123539	0.000756157
PPGPPMET-PWY: ppGpp metabolism	0.000436127	0.000950589	0.00106186	0.00040036	0.000801694	0.000846293	0.000153475	0.00169066	0.000925951	0.00180097	0.000590843	0.000161294	0	0.000752358	0.000937406	0.000660909	0.000394349	0.000610337	0.000957828	0.00147998	0.000633961	0.00116652	4.53787e-05	0.000618048	0.000704848	0.00111961	0.000763018	0.00144766	0.00140853	0.000378541	0.000957361	0.0011313	0.000682544	0.000552159	0.00096249	0.000692086	0.000886959	0.000697125	0.000579728	0.00208498	0.00179004	0.00183854	0.00139188	0.00115691	0.00102313	0.000898386	0.00197222	0.000863928	0.000971564
PROPFERM-PWY: superpathway of L-alanine fermentation (Stickland reaction)	0	0	4.26045e-05	5.13948e-05	0	0	3.47136e-05	0	0	0	0	0	0	0	0	0	3.17699e-05	0	0	0	0	8.75726e-05	0	0	0	4.84228e-05	0	0	0	0	4.61012e-05	0	6.37323e-05	3.61256e-05	8.3783e-05	0	3.0536e-05	0	0	9.2694e-05	0	0	0	4.2712e-05	0	0	0	0	0.000116258
PROTOCATECHUATE-ORTHO-CLEAVAGE-PWY: protocatechuate degradation II (ortho-cleavage pathway)	0	0	0	0	0	0	0	0	0	0.000297556	0	0	0	0	9.83201e-05	0	0	1.68293e-05	0	0	6.51116e-05	1.10994e-05	0	0	0	0	0	0	0	0	0	0	0	0	9.73777e-05	0	0	4.82553e-05	0	0	0	0	0	0	0	0	0	0	0
PRPP-PWY: superpathway of histidine, purine, and pyrimidine biosynthesis	0.00163299	0	0	0	0	0	0	0.000475912	0	0.00195723	0.000702837	0	0	0	0.00224445	0	0	0	0	0	0.00146445	0.00170514	0.00113089	0.0010702	0.00109814	0.000762001	0	0	0	0.000493456	0.000384066	0.000237739	0.00166806	0.000584504	0.000449712	0	0	0	0	0	0	0	0	0.00102998	0.000273343	0	0.00126849	5.14935e-05	0
PWY-1042: glycolysis IV	0.00883928	0.0119446	0.0116967	0.0111811	0.0110435	0.0117992	0.0123295	0.0134636	0.0125771	0.0115505	0.00967528	0.0104714	0.0148346	0.011985	0.00713772	0.0137022	0.0101608	0.0112477	0.0147037	0.013266	0.0108483	0.00834789	0.00834381	0.00998295	0.0108614	0.00989817	0.0111601	0.0117935	0.0124402	0.0108109	0.0120317	0.0113462	0.00708621	0.0108464	0.012771	0.0128803	0.0128215	0.0126171	0.0128128	0.0138874	0.015175	0.013019	0.0138532	0.0111126	0.0134506	0.0139378	0.0120684	0.0112765	0.0121435
PWY-1269: CMP-3-deoxy-D-manno-octulosonate biosynthesis	0.00274373	0.00117049	0.000458465	0.00253437	0.00232861	0.000574189	0.000181531	0.000391273	0.000746971	0.00113652	0.00162614	0.00398892	0.000363517	0.00045357	0.00229756	0.00172143	0.00237624	0.00159895	0.000803317	0.00033812	0.00169685	0.00206572	0.00165837	0.00175053	0.00246894	0.00135923	0.000856888	0.00104559	0.000448216	0.00114762	0.00187078	0.000667403	0.00243403	0.00152229	0.00112301	0.000521888	0.00147091	0.000852302	0.000839929	0.000889542	0.0006343	0.00117869	0.000207648	0.00115538	0.000962667	0.000570692	0.00115403	0.0014889	0.00113484
PWY-1622: formaldehyde assimilation I (serine pathway)	0	0	0	0	0	0	0	0	0	0	0	0	0	0	0	0	0	0	0	0	0	0	0	0	0	0	0	0	0	0	0	0	0	0	0	0	0	0	0	0	0	0	0	0.000107723	0	0	0	0	0
PWY-181: photorespiration	0	0	0	0	0	0	0	0	0	0	0	0	0	0	0	0	0	0	0	0	0	0	0	0	0	0	0	0	0	0	0	0	0	0	0	0	0	0	0	0	0	0	0	0.00022521	0	0	0	0	0
PWY-1861: formaldehyde assimilation II (assimilatory RuMP Cycle)	0.00100334	0.00205376	0.00268514	0.00111206	0.00317501	0.000592474	0.00176886	0.00744868	0.00140709	0.00330814	0.00129911	0.000840844	0.0016834	0.00411478	0.00266493	0.00185989	0.00171487	0.00309766	0.00170868	0.00163816	0.00298275	0.00182701	0.000790153	0.00164023	0.0046494	0.00132866	0.00244674	0.00427448	0.00248448	0.00368151	0.00316703	0.0013895	0.0013619	0.00126584	0.00463165	0.00233567	0.000634617	0.00243486	0.00315703	0.00310561	0.00483868	0.00509475	0.00292552	0.00244806	0.00417126	0.00336345	0.00572345	0.00414884	0.00463568
PWY-2221: Entner-Doudoroff pathway III (semi-phosphorylative)	0	0	0	0	0	0	0	0	0	0	0	0	0	0	0	0	7.57228e-05	0	0	0	0	0	0	0	0	0	0	0	0	0	0	2.59014e-05	0	0	0	0	0	0	0	0	0	0	0	0	0	0	0	0	0
PWY-241: C4 photosynthetic carbon assimilation cycle, NADP-ME type	0.00180176	0.000493145	0.00279368	0.000765693	0.000529552	0.0013224	0.00126492	0.00140774	0.000599064	0.00144849	0.00162629	0.00141122	0.000721414	0.00270575	0.00242994	0.000649929	0.000424723	0.000491836	0.000571772	0.000706775	0.00212715	0.00326699	0.00263011	0.00154021	0.00123717	0.00262355	0.00132734	0.00101173	0.00110799	0.00200831	0.00119451	0.00215046	0.00256246	0.000987505	0.000856281	0.00107984	0.00199876	0.000907935	0.000511984	0.000619569	0.000375388	0.000946072	0.00148209	0.00194736	0.00055312	0.000202878	0.00142365	0.00266229	0.00187328
PWY-2941: L-lysine biosynthesis II	0.00189717	0.0040063	0.00212738	0.00152978	0.00378644	0.00551563	0.00565171	0.00405657	0.00228357	0.00140501	0.00481768	0.00378791	0.00168631	0.00370177	0.00367874	0.00077219	0.00326692	0.00282365	0.00328729	0.00643626	0.00144163	0.0025448	0.00539743	0.0036102	0.00301121	0.00411559	0.00664684	0.00418269	0.0047873	0.00522982	0.00498215	0.0013259	0.00190423	0.0024709	0.00215045	0.00548934	0.0040643	0.00351897	0.00260619	0.00192209	0.00254555	0.00333218	0.0034935	0.00328896	0.00266739	0.00167067	0.00381865	0.00327961	0.00407993
PWY-2942: L-lysine biosynthesis III	0.00529291	0.00769283	0.00887996	0.00815785	0.0079339	0.00797461	0.00884551	0.00766449	0.00838437	0.00675943	0.00686313	0.00743943	0.00933078	0.00818571	0.00433231	0.00768419	0.00743209	0.00802777	0.0085591	0.00799707	0.00655311	0.00504832	0.00612197	0.00636704	0.00797044	0.00640809	0.00685294	0.00676002	0.00723349	0.00723917	0.00820681	0.00793488	0.00569866	0.00842416	0.00848118	0.0084468	0.0069807	0.00728227	0.00855767	0.010079	0.00811112	0.00771464	0.0082404	0.00621972	0.00747718	0.00812984	0.00662259	0.00761001	0.00730273
PWY-3001: superpathway of L-isoleucine biosynthesis I	0.00599069	0.00711763	0.00799686	0.00675427	0.00695736	0.00812822	0.00780342	0.00756146	0.00696719	0.00669656	0.00734319	0.00701609	0.00722138	0.0071187	0.00565553	0.00659629	0.00677303	0.00683366	0.00712116	0.0077936	0.00604549	0.00584775	0.00638647	0.00623741	0.00664565	0.00692633	0.0073995	0.00640068	0.00762525	0.00753908	0.0057112	0.00731176	0.00708604	0.00633646	0.00726506	0.00801836	0.00773498	0.00735074	0.00701932	0.00727541	0.00622781	0.00706388	0.00770688	0.00656345	0.00719501	0.00736157	0.00640528	0.00749314	0.00763647
PWY-3781: aerobic respiration I (cytochrome c)	0	0	0	0	0	0	0	0	0	0	0	0	0	0	0	0	0	0	0	0	1.09794e-05	0	5.67626e-05	0	0	0	0	0	0	0	0	0	0	0	0	0	0	0	0	0	0	0	0	0	0	0	0	2.04422e-05	0
PWY-3801: sucrose degradation II (sucrose synthase)	0	0	0	0	0	0	0	0	0	0	0	0	0	0	0	0	0	0	0	0	0	0	0	0	0	0	0	0	0	0	0	0	0	0	0.000208487	0	0	0	0	0	0	0	0	0	0	0	0	0	0
PWY-3841: folate transformations II (plants)	0.00710208	0.0091111	0.00954343	0.0104169	0.00915767	0.00964999	0.00964883	0.0085461	0.011271	0.00832811	0.0083244	0.00873986	0.0117391	0.00858897	0.00567549	0.010176	0.00942019	0.00925739	0.00995377	0.00937481	0.0077991	0.00640764	0.00851753	0.00676961	0.00832763	0.00758439	0.00836873	0.00881912	0.00988337	0.00923237	0.00974982	0.0102901	0.00569945	0.00925049	0.00957836	0.00889562	0.00934995	0.00956585	0.0101965	0.00962751	0.00949529	0.00856457	0.0089915	0.00799762	0.00889716	0.00861223	0.00809461	0.00909836	0.00889459
PWY-4041: &gamma;-glutamyl cycle	0.00225779	0.00157285	0.00185174	0.00147507	0.00110677	0.00257043	0.00167286	0.00231866	0.00159417	0.00192383	0.00214683	0.00128461	0.000578443	0.00236885	0.00232731	0.00142515	0.0010179	0.00110131	0.00122331	0.000909018	0.00145024	0.00225889	0.00241549	0.00202002	0.00133092	0.00195622	0.00209026	0.00148287	0.0014329	0.00184449	0.00117121	0.00204138	0.0034404	0.00136192	0.00171867	0.00186607	0.00171079	0.00239939	0.00121514	0.00108658	0.00145865	0.00169832	0.00176828	0.00215327	0.00190483	0.00122338	0.00223286	0.00263321	0.00232894
PWY-4984: urea cycle	0.00204518	0.00316275	0.00413155	0.00513424	0.00167422	0.000350539	0.00139227	0.000190593	0.00104562	0.00119407	0.00256182	0.00246071	0.00105564	0.00130804	0.00096132	0.00122715	0.00318703	0.00143893	0.000610908	0.000324677	0.000360447	0.000751004	0.00161962	0.000975876	0.00108167	0.00113434	0.00112879	0.00133533	0.000551765	0.000582719	0.00353623	0.00429223	0.00122459	0.0012555	0.00138864	0.000569589	0.00142114	0.00115579	0.000810509	0.000939003	0.000876385	0.00156695	0.000438095	0.000442125	0.000614493	0.000541394	0.000661012	0.00124222	0.00202166
PWY-5004: superpathway of L-citrulline metabolism	1.09872e-05	0	0	0	0	0	0.000128391	0	0.000124913	3.6988e-06	0	0	0	0	0.000227821	0	0	0	0	0	0.00013028	0.000148056	0	0	0.000136391	0	4.58059e-05	0	0	0	0	0	0	0	0	0	0	0	0	0	0	0	0	4.86697e-05	1.22919e-05	0	0	0	0
PWY-5005: biotin biosynthesis II	0.000128593	0.000337883	0.00123151	4.22082e-05	0.000274207	8.97777e-05	0.000408511	7.65717e-05	7.49239e-05	0.000146196	0.000376321	0.000241126	0	0	2.71462e-05	0.00036796	7.8912e-05	2.30535e-05	0.000330073	0.000204868	0.000452232	0	0.000116251	3.96738e-05	0.000544023	0.000326131	0.000230527	0.000127431	0.000188844	0.000261919	0	0.000200531	0.000115971	0.000534728	0	0	0.000600026	0.000154602	0.000131204	0.00143874	0.000161443	0.000139222	0.000339865	0.000332535	0	0	0.00018246	0.000651166	9.42381e-05
PWY-5022: 4-aminobutanoate degradation V	0.0007915	0.000236396	0.00014915	0.000662973	0.000328339	0.000275424	7.0042e-05	0.000126595	0.000467522	0.000688863	0.000634643	3.82227e-05	0.000141384	0.000226742	0.000647331	0.000229958	0.000514818	0.000176175	7.47627e-05	0.000133558	0.000343474	0.00130014	0	0.000813663	0.000404519	0.000816426	0.000194835	0.000757273	0.000183738	0.000440463	0.000463955	0.000347497	0.000753342	0.000719222	0.000610847	0.000167485	0.000201057	0	0.000238706	0.000223415	9.65823e-05	0.000285814	0.000105313	0.000247515	0.000131665	0.000758022	0.000286227	0.000125906	0.00017011
PWY-5028: L-histidine degradation II	0	0	0	0	0	0	2.75281e-05	0	0	0	0	0	0	0	0	0	0	0	0	0	0	0	0	0	0.000108496	1.78209e-05	0	0.00015908	0	0	0	0	0	0	0	0	0	0	0	0	0	0	0	0	0	0	0	0	7.995e-05
PWY-5030: L-histidine degradation III	0.00147338	0.00174975	0.00266442	0.00513106	0.00267385	0.000728732	0.000536451	2.46309e-05	0.00159738	0.00185813	0.00373792	0.00387897	0.000652471	0.00147549	0.000674495	0.00141831	0.0034524	0.00162875	0.000652021	0.000532875	0.00063298	0.0014235	0.00251026	0.0011601	0.0026034	0.00138724	0.0013335	0.0013302	0.000705227	0.00107193	0.00241092	0.00282616	0.000974445	0.00133752	0.00138648	0.00068742	0.00105715	0.00186104	0.000345063	0.00123144	0.000517872	0.00133712	8.33381e-05	0.000341032	0.000320933	0.00210266	0.000473149	0.00151662	0.00153787
PWY-5088: L-glutamate degradation VIII (to propanoate)	0.000259779	0	0	0	0	0	0	0	0	0	0	0	0	0	0.00029764	0	0	7.05175e-06	0	0	0	4.73805e-05	0.000105783	0.00018367	0	0	0	0	0	0	0	0	0	0	0	0	0	0	0	0	0	0	0	0	0	0	0	0	0
PWY-5097: L-lysine biosynthesis VI	0.00662971	0.00870419	0.00965117	0.00877462	0.00874483	0.00884663	0.00971456	0.00920252	0.00987063	0.00781456	0.00761838	0.00815127	0.0128196	0.00819734	0.00569724	0.00967493	0.00914734	0.00909981	0.0103519	0.00947915	0.00803133	0.0061583	0.00703356	0.00685286	0.00828265	0.00809799	0.00893568	0.00827604	0.00915847	0.00923781	0.0083327	0.00924386	0.00751024	0.00906835	0.00980848	0.00944366	0.00890118	0.00911582	0.00989481	0.0108727	0.0100258	0.00921662	0.0103568	0.00883529	0.00953282	0.00962002	0.0079182	0.00882379	0.00833024
PWY-5100: pyruvate fermentation to acetate and lactate II	0.00405442	0.0058791	0.00585738	0.0029836	0.00502076	0.00812377	0.00774455	0.00845078	0.00545103	0.0056602	0.00450592	0.00289141	0.00970969	0.00853602	0.00353184	0.00511633	0.00367856	0.00598491	0.00810819	0.00739401	0.00510178	0.00452244	0.00395964	0.00585223	0.00446986	0.00607272	0.00686534	0.00620257	0.00821161	0.00608002	0.00607872	0.00543033	0.0044107	0.00498467	0.00699824	0.00783694	0.00677814	0.00655963	0.00626784	0.00667525	0.00762059	0.00606603	0.00856078	0.00560875	0.00705914	0.00534046	0.00631484	0.00666333	0.00669417
PWY-5103: L-isoleucine biosynthesis III	0.00676028	0.00883725	0.00762773	0.00868849	0.00872283	0.0100897	0.00944936	0.00957978	0.00952373	0.0077644	0.00825998	0.00871902	0.0111595	0.00908323	0.00649821	0.00894175	0.0094794	0.00955997	0.00987265	0.00965395	0.0077543	0.00698713	0.00664323	0.0074954	0.00920989	0.0090893	0.00781843	0.00897027	0.00955269	0.00974344	0.00785722	0.00917004	0.00922403	0.00910042	0.00881964	0.00929633	0.0103458	0.00960069	0.0090636	0.0086999	0.00978531	0.00853269	0.0102415	0.00962957	0.00972784	0.00849156	0.00850538	0.00925445	0.00935108
PWY-5104: L-isoleucine biosynthesis IV	0.00111737	0	0	0	0	0	0	0.000245892	0	0	0.0002232	0	0	5.30962e-05	0.000860797	0	6.33503e-05	2.98609e-05	0	0	0.000377222	0.000948165	0.000682349	0.0010138	0	0.00039894	0.000121835	0	0	0.000355169	0.000121334	4.88322e-05	0.000940572	0.000128972	0	0	0.000135704	0	0	0	1.26844e-05	0	0	0.000269767	0.000160243	0	0.000325232	0	0.000101762
PWY-5121: superpathway of geranylgeranyl diphosphate biosynthesis II (via MEP)	0.00171874	0.00226724	0.00280846	0.00198574	0.00216704	0.00173918	0.00056892	0.000381558	0.00101653	0.00196923	0.00153582	0.00341167	0.000853956	0	0.00153109	0.00340081	0.00170769	0.00142592	0.00180281	0.00193952	0.00124508	0.00148762	0.00238197	0.00198717	0.0024326	0.00151172	0.00244363	0.00206087	0.00125227	0.000755682	0.00317689	0.00204099	0.00133117	0.00228152	0.00122338	0.00179884	0.00177162	0.00352863	0.00088054	0.00235834	0.000876528	0.00288382	0.00080358	0.000722438	0.000333057	0.00299399	0.00114756	0.00209993	0.0015343
PWY-5130: 2-oxobutanoate degradation I	0.000991085	0.000525117	3.81018e-05	0.000540778	0.000951472	0.000390381	0.000358276	0.000159319	0.000768999	0.000382581	0.000468822	0.00113185	0	0	0.000302457	0.000905973	0.0025069	0.000867306	0.000349414	0.000183411	0.000203897	9.34683e-05	0.000655874	0.000448388	0.00035678	0.000370411	0.000387525	0.000332256	0.000187532	0.000242123	0.000147447	0.000750353	0.000278793	0.00115043	0.000587227	0.000182937	0.000868159	0.000419679	0.000146353	0.000547733	0.000598394	0.000273186	4.8588e-05	8.13675e-05	0.000493844	0.000410772	0.000163673	0.000162524	0.000377265
PWY-5136: fatty acid &beta;-oxidation II (plant peroxisome)	0.00163438	0.000274262	0.000370247	0.0001966	0.000208872	0.000206109	0.000196319	0.000989148	0.000319867	0.000842288	0.000612556	2.51935e-05	0.000220943	0.000228278	0.00272535	0.000181326	0.000672282	0.000239509	0.000892694	0.000921616	0.00160256	0.00289079	0.00170414	0.00190091	0.000477308	0.00131539	0.000676014	0.000662507	0.000120904	0.000432898	0.00111147	0.000476944	0.00210129	0.00118706	0.000722262	0	0.000405684	0.000238561	6.47568e-05	0.000323351	0.000271866	0.000503898	0.000190911	0.00124207	0.00030317	0.000135915	0.00155033	6.29812e-05	8.61351e-05
PWY-5138: fatty acid &beta;-oxidation IV (unsaturated, even number)	0.000858818	0	0	0	0	0	0	0.000153093	0	0.000444101	0.000121682	0	0	0	0.00152731	0	2.5528e-05	7.31188e-06	0	0	0.000265028	0.000359484	0.000366843	0.000484282	0.000448746	0.000217609	4.26345e-05	0	0	0.000127885	9.47255e-05	1.06571e-05	0.000935998	0.000345031	0.00031256	0	0.000103418	0	0	0	1.46417e-05	4.0511e-05	0	0.000334083	0.000122466	0	0.000477338	0	0
PWY-5154: L-arginine biosynthesis III (via N-acetyl-L-citrulline)	0.0057058	0.00424065	0.00525	0.00648643	0.00434318	0.0013027	0.00228856	0.00387573	0.00205884	0.0031427	0.00476834	0.00580168	0.000994598	0.00125045	0.00466395	0.00365645	0.00464463	0.0028772	0.00105156	0.00107289	0.00592126	0.00633608	0.00353546	0.00685998	0.00339432	0.00278703	0.00186481	0.00229792	0.00127303	0.00165392	0.00424435	0.00498989	0.00386975	0.00342493	0.00347916	0.00126047	0.00289901	0.00320659	0.00120462	0.00167477	0.00167942	0.00288048	0.00209387	0.00235059	0.00160104	0.00364417	0.00230382	0.00231532	0.00257037
PWY-5156: superpathway of fatty acid biosynthesis II (plant)	0	0	0	0	0	0	0	0	0	0	0	0	0	0	0	0	0	0	0	0	0	0	0	0	0	0	0	0	0	0	0	0	0	0	0	0	0	0	0	0	0	0	0	0	0	0	0	0	0
PWY-5180: toluene degradation I (aerobic) (via o-cresol)	0	0	0	0	0	0	0	0	0	0	0	0	0	0	0	0	0	0	0	0	0	0	0	0	0	0	0	0	0	0	0	0	0	9.31901e-05	0	0	0	0	0	0	0	0	0	0	0	0	0	0	0
PWY-5188: tetrapyrrole biosynthesis I (from glutamate)	0.00322673	0.00269067	0.00222566	0.00191348	0.0028094	0.00336788	0.00506944	0.00549675	0.00359441	0.00291299	0.00153351	0.00107952	0.0083119	0.0035368	0.00316908	0.00379515	0.00362888	0.0047231	0.00497205	0.00408826	0.0041369	0.00281169	0.00171914	0.00379676	0.00446287	0.00315838	0.00306313	0.00307588	0.00434048	0.00282634	0.00262728	0.00325547	0.00251778	0.00509692	0.0039766	0.00462801	0.00317834	0.00413871	0.00363243	0.00426128	0.00539508	0.00462576	0.00566028	0.00490552	0.00333162	0.00373908	0.00450039	0.00354553	0.00283032
PWY-5189: tetrapyrrole biosynthesis II (from glycine)	0.00161199	4.43228e-05	0	0	6.41855e-05	3.0242e-05	0.000899371	0.000825158	0.000230001	4.96702e-05	0.000419812	0	0	0.000549204	0.00168296	0.000195297	0.00023901	0.000255237	0.000190194	0	0.00104294	0.0013397	0.000648795	0.00102271	0.000454855	0.00066667	0.00123439	0.000173284	0.000340394	0.000138225	0.000124011	8.92421e-05	0.0013521	0.000619691	0.00021376	2.95868e-05	0.000145201	2.29699e-05	0.000115271	0.000217161	8.64025e-05	0.000127226	4.26033e-05	0.000743098	0.000446159	0.000104595	0.00074257	0	0.000114959
PWY-5198: factor 420 biosynthesis II (mycobacteria)	0.000132294	6.5374e-05	0	0	9.29758e-05	0	0	0	0.000258902	0	0.000140744	0	0	0	0.000669846	5.40101e-05	0.000501025	0	0	0.000282907	0.000915637	0	0	0	0	0	0.00025169	0.000251545	0	0.000281859	0	0	0	0	0	0	0	0	0.000380001	0	0.000117249	0	0.000323193	0.000698205	0.000317391	0	0	0	0
PWY-5209: methyl-coenzyme M oxidation to CO2	0.000117179	3.82304e-05	0	0	8.81186e-05	0	0	0	0.000289205	0	0.000133377	0	0	0	0.000628851	7.14873e-05	0.000461986	0	0	0.000203768	0.000849275	0	0	0	0	0	0.000238036	0.00020589	0	0.000249958	0	0	0	0	0	0	0	0	0.000286076	0	0.000107872	0	0.000300958	0.000597341	0.000312463	0	0	0	0
PWY-5265: peptidoglycan biosynthesis II (staphylococci)	0.000328106	0	0.000211932	0	8.46329e-05	0	0	0.000390601	0.000428394	0	0.000146208	0	0.000288168	0.000230189	0.000203005	0	0.000405883	0.000245874	0	0.000162791	0	0.000223922	0.00247957	0	0	0.000120863	0.000395799	0.00221257	0	0.000299756	0.000227862	0.000119978	0.000284665	0.000175401	0	0.000177478	0	0.000880452	0.00163928	0	0.000117138	0.00071163	0	0.000201802	0.000515138	0	0	0.000406073	0.000214633
PWY-5345: superpathway of L-methionine biosynthesis (by sulfhydrylation)	0.00346715	6.671e-05	0	0	0.000204292	0.00103153	0.000340755	0.00154778	0.00215338	0.00335162	0.00189622	0.000466418	0.00083238	0.000137979	0.00307142	0.000338769	0.000448801	0.00105156	0.000957882	0.000148091	0.00324093	0.00319767	0.00310596	0.00381779	0.00291114	0.00245013	0.00290279	0.00122959	0.000977927	0.00097631	0.000955085	0.000609629	0.00333449	0.00170812	0.0018112	0.000335135	0.00119516	0.0003136	0.000203295	0.000594382	0.000426877	0.000625459	0.000432733	0.00259057	0.00102131	0.00155432	0.00263547	0.000135368	0.000124283
PWY-5347: superpathway of L-methionine biosynthesis (transsulfuration)	0.00262677	0.000151717	0.000134868	9.5381e-05	0.00034735	0.000661786	0.000113931	0.00105517	0.000139765	0.00100329	0.00110979	0	0	0.000163596	0.00282995	0.000204887	4.93407e-05	0.000237559	0	0.000390004	0.00159631	0.0027704	0.00200442	0.00224717	0.000773602	0.00149597	0.000318694	0.00025813	6.09517e-05	0.000512935	0.000121338	8.24909e-05	0.00343065	0.00135857	0.00041587	0.000338749	0.000359576	0.00102318	0	0.000515516	0.000540332	0.000270561	0.000105212	0.00211392	0.000477208	7.43855e-05	0.00202965	0.000510251	3.54687e-05
PWY-5367: petroselinate biosynthesis	0.000606106	0.000467222	0	4.75484e-05	0.000249359	5.56526e-05	0.000956228	0.000139747	0.000105624	0	0.000542406	0.000245844	0	0.0014482	0.000845121	0.000808112	5.97374e-05	3.94634e-05	0.000637002	0.000130351	0.000548191	0.000511987	0.000831037	0.000499852	0	0.000447998	0.000375879	0.000391629	0.000301492	0.000410719	8.15454e-05	0.00020916	0.000618634	0.000234505	0	0	0.00033149	0.000255742	0.000284643	3.29474e-05	0.000253081	0	0.000736647	0.000539554	5.75904e-05	0	0.000126714	0	1.70799e-05
PWY-5384: sucrose degradation IV (sucrose phosphorylase)	0.00263933	0.00176919	0.00278054	0.00238731	0.0024787	0.00120801	0.00185543	0.00320429	0.00201702	0.00337916	0.002484	0.00372823	0.000166547	0.00392183	0.00202381	0.00353166	0.00108372	0.00198525	0.00126111	0.000951794	0.00237588	0.00313935	0.00321998	0.00230932	0.00265584	0.0023536	0.00286722	0.0028573	0.00112258	0.00302486	0.00253992	0.00221866	0.00378498	0.00179063	0.00151756	0.0014527	0.00212279	0.00174783	0.00121991	0.0028084	0.00237372	0.00428983	0.00158963	0.00202979	0.00171074	0.000965007	0.00225684	0.00201949	0.00291485
PWY-5392: reductive TCA cycle II	8.82978e-05	0.000208789	0	0	0	0	8.76776e-05	0	0	0.000125297	0.000104971	0	0	0	0.000133303	0	0	0	4.17352e-05	0	0.000141574	0	0	8.93908e-06	0.000116946	9.69986e-05	0	0.000101648	0	0	7.779e-05	0	8.18544e-05	3.85798e-05	7.30945e-05	0	0	0	0	0	1.70649e-05	2.59933e-05	0	0	0	0	7.17066e-05	0	0
PWY-5415: catechol degradation I (meta-cleavage pathway)	0	0	0	0	0	0	0	0	0	0	0	0	0	0	0	0	0	0	0	0	0	0	7.15652e-05	0	0.000101343	0	2.23742e-05	1.96042e-05	0	0	0	0	0	2.742e-05	0	0	0	4.90031e-05	0	0	0	0	0	0	0	0	0	0	0
PWY-5417: catechol degradation III (ortho-cleavage pathway)	0	0	0	0	0	0	0	0	0	0.000449534	0	0	0	0	0	0	0	0	0	0	6.14203e-05	0	0	0	0	0	0	0	0	0	0	0	0	0	0.000146522	0	0	0	0	0	0	0	0	0	0	0	0	0	0
PWY-5431: aromatic compounds degradation via &beta;-ketoadipate	0	0	0	0	0	0	0	0	0	0.000449534	0	0	0	0	0	0	0	0	0	0	6.14203e-05	0	0	0	0	0	0	0	0	0	0	0	0	0	0.000146522	0	0	0	0	0	0	0	0	0	0	0	0	0	0
PWY-5464: superpathway of cytosolic glycolysis (plants), pyruvate dehydrogenase and TCA cycle	0	0	0	0	0	0	0	0	0	0	0	0	0	0	0	0	0	0	0	0	0	0.000236109	4.84283e-05	3.16795e-05	0	0	0	0	0	0	3.18446e-05	0	0.000365216	0.000300953	0	0	0	0	0	0	0	0	0	0.000103957	0	0	0	0	0
PWY-5484: glycolysis II (from fructose 6-phosphate)	0.00401675	0.00199327	0.00400741	0.00337711	0.00368467	0.00333165	0.00429395	0.00184149	0.0024074	0.00316186	0.00363415	0.00383429	0.000630791	0.00623053	0.00484727	0.00162786	0.00369349	0.00273093	0.00164513	0.00297031	0.00462811	0.00443769	0.00503142	0.0032235	0.00510374	0.0041677	0.00467495	0.00225527	0.00234117	0.00459777	0.00369894	0.0040996	0.00500803	0.00283091	0.00323053	0.00466402	0.00342834	0.00313789	0.00272169	0.00266806	0.00235366	0.00218588	0.00264812	0.00393827	0.00298973	0.00198838	0.00288729	0.00414132	0.00383182
PWY-5494: pyruvate fermentation to propanoate II (acrylate pathway)	0	0	1.9195e-05	2.36008e-05	0	0	1.7578e-05	0	0	0	0	0	0	0	0	0	1.50416e-05	0	0	0	0	4.02328e-05	0	0	0	2.18252e-05	0	0	0	0	2.23051e-05	0	2.87321e-05	1.68978e-05	3.87273e-05	0	1.37217e-05	0	0	4.21722e-05	0	0	0	1.92517e-05	0	0	0	0	5.51023e-05
PWY-5497: purine nucleobases degradation II (anaerobic)	0.000878407	0.00109136	0.000812666	0.00130997	0.00158043	0.000701633	0.000164065	0.000101844	0.000969421	0.00122254	0.00198531	0.00121162	0.000227394	0.00131922	0.00151953	0.00126024	0.00100324	0.00112283	0.000362439	0.00032593	0.000722592	0.00172351	0.00173222	0.000687277	0.000354178	0.00161569	0.00110335	0.00145762	0.000817058	0.000892494	0.00185099	0.00131601	0.000929742	0.000687439	0.00131656	0.000483986	0.000825452	0.000996074	0.000335031	0.000873926	0.000140897	0.0013065	9.75903e-05	0.000316991	0.000179338	0.000742463	0.000476284	0.000530766	0.00109354
PWY-5505: L-glutamate and L-glutamine biosynthesis	0.00124683	0.00230791	0.00184127	0.00234865	0.00246728	0.00107411	0.000395309	0.00100691	0.0018473	0.00221312	0.00248175	0.00144595	0.0012656	0.000970118	0.000699003	0.00160539	0.00134176	0.00184111	0.00097889	0.000697152	0.00109797	0.00158476	0.00106392	0.00194223	0.00173453	0.00181165	0.00106632	0.00181861	0.00114193	0.00128387	0.00143539	0.00170771	0.00107916	0.00162447	0.00252258	0.00120277	0.00242356	0.00228612	0.000908255	0.00169434	0.000580453	0.00195985	0.000284431	0.00131834	0.000665536	0.00228917	0.00123628	0.0017421	0.00217447
PWY-5514: UDP-N-acetyl-D-galactosamine biosynthesis II	0	0	0	0	0	0	0	0	0	0	0	0	0	0	0	0	0	0	0	0	0	0	0	0	0	0	0	0	0	0	0	0	0	0	0	1.53919e-05	0	0	0	0	0	0	0	0	0	0	0	0	0
PWY-561: superpathway of glyoxylate cycle and fatty acid degradation	0.00181557	0	0	0	0	0	0	0.000596792	0	0.000619149	0.000676844	0	0	3.0015e-05	0.00233214	0	0.000104746	0.000142653	0	0	0.00122334	0.00143495	0.00100195	0.00150491	0.000464644	0.000889687	0.00029614	0	0	0.000304729	0.000231482	0.000169494	0.00178261	0.000465427	0.000404213	0	0.000180321	0	0	0	5.09248e-05	0	0	0.000908752	0.000226485	0	0.000875424	0	0
PWY-5654: 2-amino-3-carboxymuconate semialdehyde degradation to 2-hydroxypentadienoate	0	0	0	0	0	0	0	0	0	0	0	0	0	0	0	0	0	0	0	0	0	0	0	0	0	0	0	0	0	0	0	0	0	0	0	0	0	0	0	0	0	0	0	0	0	0	0	0	0
PWY-5656: mannosylglycerate biosynthesis I	0.000953539	0	0	0	0	0	0	0.000214935	0	0	0.00025553	0	0	0	0.00100494	0	1.95039e-05	6.03152e-06	0	0	0.000640148	0.00106867	0.000664521	0.000568937	0	0.000444988	0	0	0	0.000197587	7.21028e-05	0	0.000951136	0.000172388	0	0	0.000170226	0	0	0	0	0	0	0.0004415	0.00018512	0	0.00045087	2.32801e-05	0
PWY-5659: GDP-mannose biosynthesis	0.00269226	0.00249936	0.00233601	0.00374967	0.00265114	0.00211173	0.00262744	0.00136091	0.00176241	0.00238211	0.00329023	0.00334321	0.00188133	0.00251006	0.00319391	0.00247899	0.00192719	0.00213602	0.00114171	0.00181999	0.00202554	0.00375432	0.00252589	0.0018414	0.00213266	0.00234539	0.00311343	0.0030701	0.00165859	0.00156175	0.00299855	0.00245729	0.00239733	0.00212867	0.00145288	0.00137867	0.00192176	0.00207011	0.00179544	0.00167949	0.0020171	0.00335197	0.00258825	0.00186666	0.00210898	0.00325679	0.00173826	0.00215749	0.00294259
PWY-5667: CDP-diacylglycerol biosynthesis I	0.00618285	0.00828549	0.00909232	0.00943117	0.00852095	0.00875465	0.00873933	0.00891638	0.00833487	0.00756838	0.00806528	0.00887975	0.0123874	0.00858601	0.00487219	0.00954022	0.00801549	0.00857281	0.00999278	0.00874936	0.00714258	0.00707647	0.00649285	0.00680786	0.00785263	0.00672529	0.00814957	0.00828462	0.00925171	0.00722123	0.0106709	0.00850812	0.00788998	0.00804037	0.00900043	0.00885237	0.00865094	0.00893556	0.0107634	0.00999775	0.0100018	0.0090884	0.00898152	0.00836008	0.00933144	0.0097384	0.00819591	0.00874751	0.00879188
PWY-5675: nitrate reduction V (assimilatory)	0.00228298	0	0	0	1.52852e-05	0	0	0.00041723	0	0.000354716	0.000411383	0	0	2.68618e-05	0.00198001	0	6.159e-05	2.55582e-05	0	1.81355e-05	0.000863357	0.0014446	0.000735259	0.00137811	0.000405971	0.00103815	7.10012e-05	2.63219e-05	0	0.000339845	0.000166982	0.000174649	0.00153892	0.000208482	6.55263e-05	0	0.000249837	0	0	0	2.61846e-05	2.51746e-05	0	0.000380485	0.000116915	0	0.000305621	0	0
PWY-5676: acetyl-CoA fermentation to butanoate II	0.00203836	0.00139153	0.00155524	0.00065	0.00144543	0.00097858	0.00117162	0.0031617	0.00183416	0.00218076	0.00125631	0.000428148	0.000956493	0.00121633	0.00128553	0.00142957	0.00155347	0.00059455	0.00138817	0.000649719	0.00166533	0.00267762	0.0011923	0.00169143	0.000184165	0.00186283	0.00150171	0.00299067	0.000976683	0.000865154	0.00278135	0.00134994	0.00192737	0.00216617	0.00158456	0.0010876	0.00086591	0.000970939	0.000949085	0.00251768	0.00310481	0.00339119	0.00183978	0.00153296	0.00079366	0.0016054	0.00342443	0.000574588	0.00122733
PWY-5677: succinate fermentation to butanoate	0	0	0.000124573	2.02057e-05	0.000107728	0	5.73729e-05	4.84887e-05	0	4.49096e-05	0	3.34339e-05	0.000184666	7.70209e-06	0.000109373	0	3.01711e-05	0	0	0	0	0.000101354	0	0	4.88208e-05	0	0	5.88713e-05	0	8.98593e-05	0.000269519	5.61591e-05	4.71889e-05	0.000362118	0	0	0.000170983	0	0	7.88268e-05	2.50507e-05	0.000277883	0	1.86514e-05	0	6.01301e-05	0	0	0
PWY-5686: UMP biosynthesis I	0.00813866	0.0111685	0.0113121	0.0117493	0.0112834	0.0107393	0.0107636	0.00981346	0.0126123	0.00938711	0.00964099	0.0104761	0.0114677	0.010396	0.00652383	0.0119994	0.0119005	0.0112241	0.0116451	0.0121946	0.00893614	0.00703355	0.0091478	0.00766367	0.00973463	0.00952708	0.0114046	0.0111425	0.0115356	0.0109821	0.0107137	0.0110673	0.00716045	0.0107188	0.0101652	0.0111305	0.0110468	0.0108651	0.0117353	0.0108973	0.0115417	0.0106086	0.0109039	0.00914349	0.010843	0.0105132	0.00924468	0.00990763	0.00969301
PWY-5690: TCA cycle II (plants and fungi)	0.000122456	0.0004558	6.37113e-05	0.000288191	0.000345712	0.000585263	0.000383907	0.000206765	0.000533375	0	3.99184e-05	0.00023584	0	4.37319e-05	0.000127717	7.33512e-05	8.70076e-05	0.000243473	0.000218523	4.38348e-05	0	0.000594841	0.0001076	4.2377e-05	0.000638227	3.80672e-05	0	0.000204279	0	9.77776e-05	0.000841386	0.000297079	0.00043893	0.000498729	0	5.24988e-05	0	0	8.0829e-05	0.000574659	2.9672e-05	0.000359273	0	6.96537e-05	0	0.000160139	7.36459e-05	0.000604357	0.000122689
PWY-5692: allantoin degradation to glyoxylate II	6.31922e-06	0	0	0	0	0	0	0	0	0	7.75712e-06	0	0	2.62719e-06	0.000154143	0	0	0	0	0	0	0	0	6.27366e-05	0	7.79355e-06	0	0	0	7.66991e-06	0	0	2.13611e-05	6.3095e-06	0	0	0	0	0	0	0	0	0	1.27862e-05	1.89642e-05	0	5.02903e-06	0	0
PWY-5695: inosine 5'-phosphate degradation	0.00707148	0.00700433	0.00824788	0.0082414	0.00800084	0.00655108	0.0053525	0.00623884	0.00704369	0.00724971	0.00787207	0.00888117	0.00783324	0.00407759	0.00634189	0.00812196	0.00995081	0.00752809	0.00652938	0.00595161	0.00720853	0.00645171	0.00747417	0.00663262	0.00794958	0.0073403	0.00656103	0.00694197	0.00607961	0.00688554	0.00817433	0.00823094	0.00625507	0.00770106	0.0069437	0.00731296	0.00694263	0.00791575	0.00705013	0.00792625	0.00664052	0.00772194	0.00582046	0.00730997	0.00721542	0.00792174	0.0077089	0.00761038	0.00684467
PWY-5705: allantoin degradation to glyoxylate III	0.000100277	0	0	0	0	0	0	0	0	0.000217657	8.10093e-05	0	0	6.21582e-06	0.000658488	0	0	0	0	0	8.06922e-05	0.000153904	0.000156491	0.000256091	0	4.08325e-05	0	0	0	1.81773e-05	4.42605e-05	3.96667e-06	0.000285136	1.35735e-05	0	0	0	0	0	0	0	0	0	0.000141682	2.73024e-05	0	0.00013307	0	0
PWY-5723: Rubisco shunt	0.00349631	0	0	0	0	0	0	0.000516377	0	0.000863038	0.000716637	0	0	4.47486e-05	0.00352213	0	0.000111052	0.000173286	0	0	0.00141218	0.00230414	0.00126344	0.00189636	0.000786005	0.00102555	0.000266163	0	0	0.000115138	0.000161712	0.000209579	0.00265154	0.000576843	0.00032136	0	0.000293087	0	0	0	1.82258e-05	6.90703e-05	0	0.00165326	0.000388545	0	0.00129165	0	0
PWY-5747: 2-methylcitrate cycle II	0.000152143	0	0	0	0	0	0	0	0	0	3.85679e-05	0	0	0	0.000669553	0	0	2.94469e-06	0	0	0.000128243	0.000204248	5.26748e-05	9.44646e-05	0	5.53364e-05	6.6945e-05	0	0	5.46072e-06	5.63573e-06	5.009e-06	0.000194104	3.27659e-05	0	0	5.55769e-06	0	0	0	0	0	0	6.451e-05	1.10169e-05	0	5.80356e-05	0	0
PWY-5837: 2-carboxy-1,4-naphthoquinol biosynthesis	0.00122313	0.000316509	5.24895e-05	0.000219849	0.000371771	0.000418494	0.000136635	0.000342173	9.56345e-05	0.000348162	0.000381063	0.000751149	0.000143516	0.000266414	0.0012584	0.000222882	8.60997e-05	0.000284127	6.40523e-05	0	0.000440616	0.00106553	0.00052943	0.000879634	0.000487561	0.000394913	0.00015617	0.00018096	0	0.000200307	0.000899815	0.00012736	0.00104808	0.00056019	0.000302543	5.03286e-05	0.000368853	0.00017404	0	0.000382829	5.32474e-05	0.000262407	0	0.000439246	0.000102176	0.000126243	0.000506373	0.000165352	6.96556e-05
PWY-5838: superpathway of menaquinol-8 biosynthesis I	0.00214278	0.000866468	0.000173726	0.000680365	0.00105147	0.000782721	0.000347606	0.000513097	0.000290809	0.000913614	0.00103271	0.00198632	0.000332948	0.000526155	0.00223142	0.000626042	0.000280192	0.000819114	0.000193403	0	0.00100772	0.00194149	0.0013628	0.00148678	0.00122798	0.00102602	0.00040412	0.000492766	0	0.000572778	0.00187246	0.000378716	0.00220397	0.00136941	0.000772072	0.000158079	0.000951934	0.000503947	0	0.000778172	0.000160874	0.000700294	0	0.000935649	0.000284391	0.000381781	0.00105105	0.000491212	0.000222931
PWY-5840: superpathway of menaquinol-7 biosynthesis	0.0020057	0.000580982	0.000162647	0.00064636	0.000876504	0.000833508	0.000332547	0.000513097	0.000299219	0.000534147	0.00084717	0.000439795	0.000356123	0.000566303	0.00202533	0.00020893	0.000278488	0.000783308	0.000130902	0	0.000769381	0.0012866	0.000731916	0.00117958	0.00104406	0.000780819	0.000375052	0.000503984	0	0.000503291	0.00148229	0.000316846	0.00204795	0.00128176	0.000425603	0.000155997	0.000418699	0.000325158	0	0.000344972	0.000102108	0.000536801	0	0.000833021	0.000281752	0.000377501	0.000902376	0.00040753	0.000216399
PWY-5845: superpathway of menaquinol-9 biosynthesis	0.0020057	0.000580982	0.000174288	0.000680591	0.000877552	0.00050528	0.000302235	0.000513097	0.000289806	0.000720359	0.00105688	0.000439795	0.00034115	0.000610551	0.00202533	0.000474614	0.000234531	0.000690897	0.000143782	0	0.00035843	0.0012866	0.0012474	0.00117958	0.00104406	0.000858381	0	0.000463955	0	0.000394048	0.000319631	0.000402736	0.00204795	0.00088237	0.000764099	0.000141012	0.000727173	0.000402543	0	0	9.98171e-05	0.00037442	0	0.000833021	7.99505e-05	0.000164918	0.000902376	0.000355883	0.000222878
PWY-5850: superpathway of menaquinol-6 biosynthesis	0.0020057	0.000580982	0	0	0.000703429	0.000470198	0	0.000513097	0	0.000534147	0.000476047	0.000439795	0	0.000526155	0.00202533	0.00020893	7.60656e-05	0.000690897	0	0	0.00035843	0.0012866	0.000527926	0.00117958	0.00104406	0.000780819	0	0	0	0.000394048	0.000319631	0.000177097	0.00204795	0.00088237	0.000425603	0	0	0.000297665	0	0	9.98171e-05	0.00037442	0	0.000833021	7.99505e-05	0.000164918	0.000902376	0.000355883	0
PWY-5855: ubiquinol-7 biosynthesis (early decarboxylation)	0.000360061	0	0	0	0	0	0	1.23975e-05	0	0.000239498	4.05655e-05	0	0	0	0.000630712	0	6.32091e-06	6.19535e-06	0	0	7.12136e-05	0.000137742	2.20728e-05	3.26507e-05	0.000257989	2.00668e-05	1.52097e-05	0	0	4.83737e-05	1.36255e-05	5.22658e-06	0.000742541	1.10863e-05	0	0	3.16079e-05	0	0	0	0	0	0	0.000188166	5.58168e-05	0	0.000186919	0	0
PWY-5860: superpathway of demethylmenaquinol-6 biosynthesis I	0.00155373	0.000404061	0	0	0.000491631	0.000333192	0	0.000376149	0	0.000378412	0.000328566	0.000300266	0	0.000404283	0.00157282	0.000142162	5.09251e-05	0.000481499	0	0	0.000248084	0.000991525	0.000365415	0.000931559	0.000753201	0.000570086	0	0	0	0.000275811	0.000219839	0.000119625	0.0016518	0.000629204	0.000299053	0	0	0.00020212	0	0	6.74269e-05	0.000261893	0	0.000619885	5.39876e-05	0.000112137	0.000696943	0.000245733	0
PWY-5861: superpathway of demethylmenaquinol-8 biosynthesis I	0.00167851	0.000615685	0.000117308	0.000473144	0.00075289	0.000578866	0.000238215	0.000376149	0.000197678	0.0006774	0.000743462	0.00148179	0.000232716	0.000404283	0.00176242	0.000444285	0.000189741	0.000575704	0.000132528	0	0.000749353	0.00162526	0.00100403	0.00123347	0.000898891	0.000772185	0.00028725	0.000347173	0	0.000410199	0.00152216	0.000259722	0.00180652	0.00101553	0.000567443	0.00010722	0.000692033	0.00034664	0	0.000552452	0.00010956	0.000511743	0	0.000706369	0.000198587	0.000266584	0.000833538	0.000343847	0.000152096
PWY-5862: superpathway of demethylmenaquinol-9 biosynthesis	0.00155373	0.000404061	0.000117692	0.000473308	0.000620757	0.000359742	0.000206369	0.000376149	0.000196983	0.00052173	0.000762288	0.000300266	0.000238733	0.000480899	0.00157282	0.000331646	0.000158413	0.000481499	9.78261e-05	0	0.000248084	0.000991525	0.000910901	0.000931559	0.000753201	0.000632696	0	0.000325792	0	0.000275811	0.000219839	0.000276698	0.0016518	0.000629204	0.000560989	9.54645e-05	0.000517582	0.00027513	0	0	6.74269e-05	0.000261893	0	0.000619885	5.39876e-05	0.000112137	0.000696943	0.000245733	0.000152059
PWY-5896: superpathway of menaquinol-10 biosynthesis	0.0020057	0.000580982	0	0	0.000703429	0.000470198	0	0.000513097	0	0.000534147	0.000476047	0.000439795	0	0.000526155	0.00202533	0.00020893	7.60656e-05	0.000690897	0	0	0.00035843	0.0012866	0.000527926	0.00117958	0.00104406	0.000780819	0	0	0	0.000394048	0.000319631	0.000177097	0.00204795	0.00088237	0.000425603	0	0	0	0	0	9.98171e-05	0.00037442	0	0.000833021	7.99505e-05	0.000164918	0.000902376	0.000355883	0
PWY-5897: superpathway of menaquinol-11 biosynthesis	0.00216022	0.000803431	0.000153822	0.000610473	0.000961563	0.000825264	0.000340513	0.0005757	0.000268849	0.000848887	0.000971888	0.00183761	0.000331403	0.000603301	0.00219579	0.00058308	0.000250129	0.000748868	0.000176509	0	0.000985843	0.00188641	0.00126196	0.00146881	0.00118654	0.00095003	0.000386822	0.000460141	0	0.000528182	0.0017671	0.000361258	0.00214046	0.00131642	0.000727054	0.000141697	0.000911683	0.000463183	0	0.000830144	0.000147322	0.000642405	0	0.000934496	0.000261178	0.000344882	0.00103467	0.000443559	0.000198735
PWY-5898: superpathway of menaquinol-12 biosynthesis	0.00216022	0.000803431	0.000153822	0.000610473	0.000961563	0.000825264	0.000340513	0.0005757	0.000268849	0.000848887	0.000971888	0.00183761	0.000331403	0.000603301	0.00219579	0.00058308	0.000250129	0.000748868	0.000176509	0	0.000985843	0.00188641	0.00126196	0.00146881	0.00118654	0.00095003	0.000386822	0.000460141	0	0.000528182	0.0017671	0.000361258	0.00214046	0.00131642	0.000727054	0.000141697	0.000911683	0.000463183	0	0.000830144	0.000147322	0.000642405	0	0.000934496	0.000261178	0.000344882	0.00103467	0.000443559	0.000198735
PWY-5899: superpathway of menaquinol-13 biosynthesis	0.00216022	0.000803431	0.000153822	0.000610473	0.000961563	0.000825264	0.000340513	0.0005757	0.000268849	0.000848887	0.000971888	0.00183761	0.000331403	0.000603301	0.00219579	0.00058308	0.000250129	0.000748868	0.000176509	0	0.000985843	0.00188641	0.00126196	0.00146881	0.00118654	0.00095003	0.000386822	0.000460141	0	0.000528182	0.0017671	0.000361258	0.00214046	0.00131642	0.000727054	0.000141697	0.000911683	0.000463183	0	0.000830144	0.000147322	0.000642405	0	0.000934496	0.000261178	0.000344882	0.00103467	0.000443559	0.000198735
PWY-5910: superpathway of geranylgeranyldiphosphate biosynthesis I (via mevalonate)	0	0	0	0	0.000139005	0.00033701	0.000122623	0	0	0	0.000223901	0	0	0	0	0	0	2.24359e-05	0	0.000325224	3.55554e-05	6.81136e-05	0.000639377	0	5.48907e-05	2.59418e-05	0.000435647	0.00015445	0	0	0	0	0	0	0	0.000316541	0	0.000395382	0	0	9.6514e-05	6.61868e-05	3.70426e-05	8.97202e-05	7.41461e-05	0	0	0.000311771	0.000184003
PWY-5913: partial TCA cycle (obligate autotrophs)	0.0016585	0.000393191	0.00118221	0.00053491	0.000356255	0.000982075	0.00133132	0.000897053	0.000491488	0.00100698	0.00118829	0.000677115	0	6.71144e-05	0.00271702	0.000453705	0.000290733	0.000381303	0.00032968	0.000547848	0.00156298	0.00241457	0.00178801	0.00128822	0.000657627	0.00172206	0.00139454	0.000811325	0.000916089	0.00144706	0.000735969	0.00108807	0.00332235	0.000760025	0.000639045	0.000705344	0.000847608	0.000551571	0.000428307	0.000440685	0.000297984	0.000667463	0.00105656	0.0017067	0.000457664	0.000156649	0.00103565	0.00105138	0.00108379
PWY-5918: superpathway of heme b biosynthesis from glutamate	0.00181436	8.60631e-05	0	0	0.00013173	6.47241e-05	9.73278e-05	0.000566309	0.000135222	0.000288893	0.000525515	0	0	0.000366728	0.00210653	3.87505e-05	0.000325951	0.000338827	0.00020786	0	0.000805388	0.00149902	0.000925712	0.00137584	0.000718856	0.000725371	0.000479457	0.000114593	0.000146751	0.000220516	0.000198054	7.06168e-05	0.00161448	0.000418984	0.000283171	6.03772e-05	0.00030141	5.19783e-05	0	0.000255788	0.000152166	0.0001462	6.8747e-05	0.000910375	0.000257422	0.000151413	0.000921259	0	0.000211809
PWY-5920: superpathway of heme b biosynthesis from glycine	0.0013617	0	0	0	7.4727e-05	0	0	0.000218331	0	7.87905e-05	0.000280575	0	0	0	0.0010304	0	0	5.34801e-05	0	0	0.000492924	0.00109304	0.000664603	0.000631817	0.000284649	0.000383665	0.000279442	0	0	0.000130799	0.000119964	0	0.00114019	0.000141139	9.93625e-05	0	0.000155122	0	0	0	0	0	0	0.000240155	0.000118955	0	7.15687e-05	0	0
PWY-5941: glycogen degradation II	0.00739714	0.0105363	0.010311	0.00993121	0.0101486	0.0119137	0.00989465	0.0123788	0.0109788	0.0101204	0.00863084	0.00762075	0.0161135	0.0121115	0.00621392	0.0115217	0.0063812	0.0105261	0.015607	0.0137725	0.00840409	0.00777382	0.00651436	0.00988148	0.00881815	0.010349	0.00991608	0.010698	0.0136102	0.0113114	0.00706716	0.0102559	0.00778766	0.0075084	0.0113764	0.0122874	0.0116003	0.0119336	0.0129034	0.0123526	0.0125078	0.0120943	0.0144189	0.0101578	0.0141664	0.0120179	0.0102655	0.0116567	0.0113557
PWY-5971: palmitate biosynthesis (type II fatty acid synthase)	0.00381482	0.00243494	0	0.0011943	0.00155397	0.000805445	0.000792281	0.000673288	0.000904109	0	0.00219701	0.00218312	0	0.00145515	0.0037412	0.00120492	0.00242914	0.00137575	0.000424018	0.000567677	0.00233292	0.00305985	0.00326708	0.00293292	0	0.00247945	0.00150156	0.000450326	0.000818408	0.00226751	0.00123253	0.00352655	0.00430436	0.00273802	0	0	0.00106583	0.000768762	0.000294468	0.000273603	0.00058974	0	0.000192735	0.00208101	0.000841476	0	0.00265681	0	0.000504375
PWY-5972: stearate biosynthesis I (animals)	8.04277e-05	0	0	0	0	0	0	0.000101974	0	0	0	0	0	1.60939e-05	0	0	0	0	0	0	0	0.000219779	4.96093e-05	1.09654e-05	0	5.19309e-05	0	0	0	5.95335e-05	7.74043e-05	3.35535e-05	0.000291065	5.49234e-05	0	0	5.44914e-05	0	0	0	0	0	0	1.33893e-05	1.17079e-05	0	8.53945e-05	0	0
PWY-5973: cis-vaccenate biosynthesis	0.00436593	0.00400774	0.00578427	0.00662487	0.00497466	0.0019105	0.00211333	0.000626826	0.00415809	0.00393641	0.005223	0.00716273	0.00127884	0.00423415	0.00390671	0.00458466	0.00674804	0.00432202	0.00142226	0.0017031	0.00299776	0.00387146	0.00420927	0.0032904	0.00660404	0.00293541	0.00247482	0.00266461	0.00171857	0.0028255	0.00487325	0.00561907	0.00387661	0.00545185	0.00424019	0.00228814	0.00347064	0.00332133	0.0027531	0.00202119	0.00279706	0.00410227	0.000898783	0.00201951	0.00179131	0.00481023	0.00362592	0.00356135	0.0034441
PWY-5981: CDP-diacylglycerol biosynthesis III	0.000501712	0	0.000249656	0.000295364	0.000313095	0.00164252	0.00228267	0.000249944	0.000460203	0.000434708	0.00170734	0	0.000356617	0.00153428	0.000582225	0.000121184	0.00112444	0.0020778	0.000132998	0.000664773	0.000705807	0.00138231	0.00269887	0.000228094	0.00269158	0.000425792	0.00231537	0.000552366	3.59596e-05	0.000706602	0.000335557	0.000228604	0.000123418	0.00242186	0.000510924	0.00160143	0.000163867	0.000761049	0.00164629	0.00011841	0.0005544	0.000336643	0.000691476	0.000833916	0.000419189	0.000136971	0.000721417	0.00071034	0.00191887
PWY-5989: stearate biosynthesis II (bacteria and plants)	0.00360501	0.00200398	0.000789173	0.00106325	0.00114	0.00069298	0.00106652	0.000599847	0.000654167	0.00228071	0.00163188	0.00166681	0.000113026	0.00155381	0.00345969	0.00105618	0.00306218	0.00153656	0.000733185	0.000412424	0.00202462	0.00267795	0.00284657	0.00274255	0.00221797	0.00236906	0.00122385	0.000527943	0.000625121	0.00214397	0.000990026	0.00349756	0.00418002	0.00229311	0.00117854	0.000330438	0.000747295	0.000530723	0.000394165	0.000193307	0.00039542	0.000935452	0.000470504	0.00182716	0.000745035	0.00164922	0.00266841	0.00145802	0.000469785
PWY-5994: palmitate biosynthesis (type I fatty acid synthase)	0	0	0	0.000337256	0	0	4.67873e-05	1.45379e-05	0	0	9.64503e-06	7.25431e-05	0	0	0	0.000109393	0.000120783	0	6.33069e-05	0	1.78703e-05	4.21058e-05	5.27703e-05	0.000118524	0	0	0	0.000170989	9.45997e-05	4.32897e-05	0	0.000157021	0.000182746	0	0	0	0.00020914	0.000160139	0	0	2.95506e-05	0	1.73365e-05	4.95955e-05	0	0	9.27934e-05	0	0.000134111
PWY-6113: superpathway of mycolate biosynthesis	0	0	0	0	0	0	7.37763e-05	2.42518e-05	0	0	0	0	0	0	0	0	0	0	0	0	0	0	0.000168098	0	0	0	0	0	0	0	0	0.00014591	0.000299208	0	0	0	0	0	0	0	0	0	0	8.24083e-05	0	0	0	0	0
PWY-6121: 5-aminoimidazole ribonucleotide biosynthesis I	0.00781775	0.0105074	0.00975767	0.00937144	0.00964711	0.0108284	0.0108555	0.00983012	0.0109371	0.00854799	0.00874465	0.00876526	0.0113695	0.00929471	0.00752987	0.0104879	0.0103089	0.00998774	0.0110796	0.0113898	0.00828277	0.00694959	0.00783153	0.00772879	0.00876895	0.00854477	0.0109411	0.0100264	0.0115216	0.00967837	0.00849116	0.00982088	0.0065373	0.00960144	0.00922989	0.0104183	0.0101292	0.00936298	0.0106375	0.0111748	0.0108372	0.0088311	0.0106904	0.00889279	0.00999319	0.00946519	0.00921877	0.00909264	0.00885503
PWY-6122: 5-aminoimidazole ribonucleotide biosynthesis II	0.00788172	0.0104707	0.0100815	0.00922306	0.00949158	0.0107834	0.0110083	0.00987901	0.0109323	0.00875478	0.00878048	0.00862535	0.0112366	0.0094593	0.00766775	0.0103418	0.0104173	0.00986731	0.0108939	0.0116115	0.00859274	0.00692505	0.00751703	0.00787326	0.00859963	0.00883705	0.0112131	0.0100023	0.0115899	0.0100403	0.00829635	0.00997022	0.00679328	0.00949655	0.00906976	0.0105019	0.0103587	0.00915068	0.0110681	0.0114461	0.0110795	0.00895719	0.0109942	0.00950885	0.0102391	0.00938111	0.00928579	0.00909018	0.00881231
PWY-6123: inosine-5'-phosphate biosynthesis I	0.00629146	0.00811339	0.00796408	0.00949487	0.00808188	0.00855498	0.00717028	0.0062331	0.00871287	0.00736063	0.00826762	0.00891138	0.00940493	0.00693543	0.0050945	0.00808807	0.00882677	0.00746198	0.00715357	0.0069333	0.00653792	0.00534399	0.00817245	0.0059223	0.00809451	0.00607744	0.00860076	0.00825454	0.0070814	0.00725769	0.00676992	0.00816091	0.00524761	0.00780608	0.00784101	0.00709164	0.00788264	0.00745778	0.00712468	0.00729843	0.00742756	0.00840692	0.00699532	0.0061506	0.00675855	0.00825599	0.00603278	0.00734829	0.00811375
PWY-6124: inosine-5'-phosphate biosynthesis II	0.00583663	0.00752532	0.00740426	0.00900872	0.00750764	0.00790021	0.00659742	0.00564594	0.00803246	0.00696388	0.00775862	0.0083703	0.00866808	0.00640417	0.00476657	0.00753964	0.00826857	0.00687694	0.00646262	0.00627995	0.006025	0.00499944	0.00783402	0.00543724	0.00754044	0.00558146	0.00804833	0.0077896	0.0064596	0.00668093	0.00622719	0.0076322	0.00497458	0.00730307	0.00726245	0.00651074	0.00737655	0.00688988	0.00648949	0.00671661	0.00685697	0.0078738	0.00644559	0.00568869	0.00614211	0.0077644	0.00554743	0.00684411	0.00765157
PWY-6125: superpathway of guanosine nucleotides de novo biosynthesis II	0.00336844	0.00455339	0.00402688	0.0028769	0.0047443	0.00479808	0.00529286	0.00359088	0.0046032	0.00324352	0.00481411	0.006814	0.00156126	0.00435652	0.00430255	0.00279356	0.00508554	0.00318118	0.00237754	0.00413659	0.00394998	0.00330061	0.00601666	0.00391383	0.00573399	0.00364279	0.00497393	0.00364995	0.00350674	0.00432544	0.00496295	0.00187857	0.00273383	0.00395683	0.00328251	0.00431323	0.00377905	0.00323069	0.0033349	0.00322766	0.00228823	0.00288576	0.00326179	0.00323517	0.00297306	0.00488994	0.00411635	0.00373467	0.00403114
PWY-6126: superpathway of adenosine nucleotides de novo biosynthesis II	0.00436766	0.00576808	0.00528411	0.00394473	0.00598121	0.00607209	0.00662615	0.00436102	0.00594173	0.00427092	0.00596147	0.00787549	0.0021823	0.0055102	0.00551354	0.00377475	0.00650305	0.00422774	0.00317412	0.00516781	0.00517533	0.00430778	0.00729021	0.00487651	0.0066595	0.00453999	0.00618596	0.00469608	0.00436806	0.00550879	0.00625681	0.00261881	0.00353863	0.00508092	0.00428207	0.00545612	0.00495218	0.00423548	0.00436822	0.00421958	0.00298888	0.00387665	0.00398854	0.00427699	0.00385991	0.00595609	0.00510437	0.00482921	0.00513287
PWY-6138: CMP-N-acetylneuraminate biosynthesis I (eukaryotes)	0	0	0	0	0	0	0	0	0	0	0	0	0	0	0	0	0	0	0	0	0	0	0	0	0	2.06689e-05	0	0	0	0	0	0	0	0	0	0	0	0	0	0	0	0	0	0	0	0	0	3.32253e-05	0
PWY-6143: CMP-pseudaminate biosynthesis	5.39051e-05	0.000452422	1.13622e-05	0	0.000559747	0.000100369	0	0	7.36239e-05	0.00020438	1.89648e-05	0	0	0	2.45712e-05	0	0	0	3.34596e-05	5.01578e-05	0	0	0.00043763	1.7448e-05	0	2.41171e-05	0	0	0	0.00020855	5.88449e-05	0	7.87101e-05	0	4.67232e-05	0.000207828	0	0	2.57711e-05	0	0	0	0	0	0	0	5.88079e-05	3.18047e-05	0.000382466
PWY-6147: 6-hydroxymethyl-dihydropterin diphosphate biosynthesis I	0.00258803	0.00245828	0.00456197	0.00439554	0.00386385	0.00120197	0.00214458	0.000359372	0.00201442	0.00270653	0.00255274	0.00600207	0.000730114	0.00237398	0.00295434	0.0022574	0.00440838	0.00310831	0.00112626	0.00142004	0.00261592	0.00357324	0.00422245	0.00196032	0.00428353	0.00238839	0.00167774	0.00226465	0.000902349	0.00206005	0.00412587	0.00140064	0.00227411	0.00295901	0.0023766	0.00099721	0.00287598	0.00196837	0.00152611	0.00269626	0.00131682	0.00320256	0.00136633	0.001987	0.00176534	0.003333	0.00115754	0.00305957	0.00297065
PWY-6151: S-adenosyl-L-methionine salvage I	0.0062526	0.00938807	0.0111413	0.0110776	0.00910363	0.0100495	0.0120386	0.0112282	0.00991348	0.0101049	0.00897043	0.00823644	0.0119911	0.0104724	0.00525511	0.0100437	0.00611264	0.00955908	0.013111	0.0124885	0.00721592	0.00703326	0.00694606	0.00829779	0.00667092	0.00926681	0.0102851	0.00939655	0.0133433	0.0103494	0.00975157	0.0087778	0.0062289	0.00800532	0.0110608	0.0120968	0.0106406	0.0109636	0.0116565	0.009795	0.0120286	0.0105917	0.0119407	0.009749	0.0111139	0.0108963	0.0101003	0.0101719	0.0107059
PWY-6160: 3-dehydroquinate biosynthesis II (archaea)	9.31277e-05	5.6786e-05	0	0	9.81341e-05	0	0	0	0.000373574	0	0.000113311	0	0	0	0.000708514	5.76138e-05	0.000499574	0	0	0.000281073	0.000896108	0	2.62319e-05	0	0	0	0.000300097	0.000252815	0	0.000293575	0	0	0	0	0	0	0	0	0.000378348	0	0.000102615	0	0.000335454	0.00067476	0.000322726	0	0	0	0
PWY-6163: chorismate biosynthesis from 3-dehydroquinate	0.00762815	0.0116181	0.0116131	0.0113057	0.0115497	0.011351	0.0118493	0.01102	0.0119445	0.0101838	0.00954973	0.0100133	0.014114	0.00897316	0.006878	0.0125774	0.0112572	0.0113209	0.0132998	0.012758	0.00978379	0.00740259	0.00793021	0.00885497	0.00970657	0.0086192	0.0106228	0.010682	0.0136406	0.0109249	0.00929449	0.0121311	0.00649701	0.0102107	0.0115251	0.011377	0.0120242	0.0120787	0.0117465	0.0111659	0.0133303	0.0109665	0.0129857	0.0105164	0.0125856	0.0125011	0.00965588	0.010233	0.010826
PWY-6165: chorismate biosynthesis II (archaea)	0.000243376	0.000150206	0	0	0.000258022	0	0	0	0.000946486	0	0.00029624	0	0	0	0.00160816	0.000152466	0.00123596	0	0	0.000722397	0.00206399	0	6.95572e-05	0	0	0	0.00076396	0.000648273	0	0.000747966	0	0	0	0	0	0	0	0	0.000956131	0	0.000270159	0	0.000856405	0.00162457	0.000825182	0	0	0	0
PWY-6167: flavin biosynthesis II (archaea)	0.000712388	0.000335243	0	0	0.000539403	0	0	0	0.000847101	0	0.000429903	0	0	0	0.00218471	0.000286307	0.000644113	0	0	0.000737702	0.00180781	0	0	0	0	0	0.000846132	0.000769298	0	0.000717582	0	0	0	0	0	0	0	0	0	0	0.000144555	0	0	0.00135059	0	0	0	0	0
PWY-6168: flavin biosynthesis III (fungi)	0.00331644	0.00182153	0.000384679	0	0.00221101	0.00102556	0	5.34212e-05	0.00112503	0.00102618	0.00227911	0.00451023	0	0	0.003337	0.00123765	0.000651451	0.00065923	0.000429309	0.00130378	0.00213634	0.00188294	0.00147488	0.00216494	0.0047881	0.00133256	0.00147589	0.00135598	0.000459214	0.000981498	0.00251899	0.00102846	0.00224005	0.00324184	0.00132057	0.00055101	0.000272846	0.00199679	0	0.00163853	0.000159098	0.000461626	0	0.00168904	0	0.00128021	0.00171823	0.000931694	0.00115097
PWY-6174: mevalonate pathway II (haloarchaea)	0	2.42168e-05	0	0	0.000102148	0	0	0	0	0	0.000165914	0	0	0	2.88688e-05	0	0	0	0	0.000238077	0	0	0	0	0	0	0.000340584	0.000125006	0	0	0	0	0	0	0	0	0	0	0	0	3.66338e-05	0	0	5.00401e-05	0	0	0	0	0
PWY-6182: superpathway of salicylate degradation	0	0	0	0	0	0	0	0	0	0.000266846	0	0	0	0	0	0	0	0	0	0	2.3627e-05	0	0	0	0	0	0	0	0	0	0	0	0	0	3.43554e-05	0	0	0	0	0	0	0	0	0	0	0	0	0	0
PWY-6185: 4-methylcatechol degradation (ortho cleavage)	0	0	0	0	0	0	0	0	0	0.000407047	0	0	0	0	0	0	0	0	0	0	1.73812e-05	0	0	0	0	0	0	0	0	0	0	0	0	0	0.000128416	0	0	0	0	0	0	0	0	0	0	0	0	0	0
PWY-6210: 2-aminophenol degradation	0	0	0	0	0	0	0	0	0	0	0	0	0	0	0	0	0	0	0	0	0	0	0	0	0	0	0	0	0	0	0	1.25126e-05	0	0	0	0	0	0	0	0	0	0	0	0	0	0	0	0	0
PWY-6215: 4-chlorobenzoate degradation	0	0	0	0	0	0	0	0	0	0	0	0	0	0	0	0	0	0	0	0	3.62033e-05	0	0	0	0	0	0	0	0	0	0	0	0	0	2.5752e-05	0	0	0	0	0	0	0	0	0	0	0	0	0	0
PWY-621: sucrose degradation III (sucrose invertase)	0.00250248	0.00171831	0.00127478	0.00232365	0.00253565	0.00121501	0.00185115	0.00324458	0.00202599	0.00329652	0.00243613	0.00369165	0.000166454	0.00365394	0.00207703	0.00338525	0.00111506	0.00198186	0.00125485	0.000939684	0.00223453	0.00324433	0.00348568	0.00227636	0.00142912	0.00175508	0.00267123	0.00288394	0.00102116	0.00130415	0.00293775	0.00138868	0.0019226	0.00181757	0.00147377	0.00147205	0.0019624	0.00173527	0.00120638	0.00275112	0.00232915	0.00424792	0.00155798	0.00120007	0.0016712	0.000945739	0.00221202	0.00157815	0.00288552
PWY-622: starch biosynthesis	0	0	0.00226998	0.00172375	0	0	0	0.00133191	0	0.0021151	0	0.00196631	0	0.00521928	0	0.00116129	0.000730206	0	0.00067844	0.000553453	0.00128843	0	0.000124242	0.000299135	0.00185562	0	0	0	0.00134857	0.00169629	0	0.00235776	0.00193527	0	0.000178348	0.000647434	0.00357976	0	0	0	0.000113075	0.00156396	0.00171845	0.000857952	0.000462822	0	0.00242912	0.00401714	0.00182716
PWY-6270: isoprene biosynthesis I	0.00572162	0.00805013	0.00626557	0.00571393	0.00685541	0.00637796	0.00810059	0.00867934	0.00759342	0.00656127	0.00621488	0.00628027	0.0104357	0.00702438	0.0050038	0.00819585	0.00601596	0.00833926	0.0098452	0.00927931	0.00693272	0.00537676	0.00561606	0.00615831	0.00657522	0.00700396	0.00670873	0.00778856	0.00888235	0.00779519	0.00608724	0.00796835	0.00496699	0.0070346	0.00830918	0.00872879	0.00747524	0.00836076	0.00892604	0.00917631	0.00897464	0.00736368	0.00935715	0.00719203	0.00884202	0.00823298	0.00757028	0.00651285	0.00719693
PWY-6277: superpathway of 5-aminoimidazole ribonucleotide biosynthesis	0.00788172	0.0104707	0.0100815	0.00922306	0.00949158	0.0107834	0.0110083	0.00987901	0.0109323	0.00875478	0.00878048	0.00862535	0.0112366	0.0094593	0.00766775	0.0103418	0.0104173	0.00986731	0.0108939	0.0116115	0.00859274	0.00692505	0.00751703	0.00787326	0.00859963	0.00883705	0.0112131	0.0100023	0.0115899	0.0100403	0.00829635	0.00997022	0.00679328	0.00949655	0.00906976	0.0105019	0.0103587	0.00915068	0.0110681	0.0114461	0.0110795	0.00895719	0.0109942	0.00950885	0.0102391	0.00938111	0.00928579	0.00909018	0.00881231
PWY-6282: palmitoleate biosynthesis I (from (5Z)-dodec-5-enoate)	0.00372566	0.00201079	0.000788102	0.00107364	0.00115046	0.000687687	0.000666155	0.00058241	0.000661932	0.0023607	0.00165859	0.00167206	0.000112114	0.00119312	0.00362056	0.000896283	0.00320298	0.00155613	0.000360552	0.000410746	0.00206009	0.00280867	0.00292196	0.00273725	0.00231355	0.00228316	0.00122087	0.000347809	0.00061486	0.0020831	0.000997827	0.00351094	0.00419365	0.00238979	0.00118705	0.000328404	0.000757614	0.000528931	0.000229653	0.000192556	0.000400126	0.000936746	0.00017851	0.00186474	0.000736202	0.00166964	0.00300228	0.00145085	0.000472685
PWY-6284: superpathway of unsaturated fatty acids biosynthesis (E. coli)	0.00147145	0.00107438	0	0.000147728	0.00060712	0.000161855	0.000733399	0.000331478	0.000278999	0	0.00114275	0.000655057	0	0.00130515	0.00189451	0.000986597	0.000192246	0.00012577	0.000399278	0.000281986	0.00117335	0.00122914	0.00173028	0.00123793	0	0.00104629	0.000785339	0.000384566	0.000531889	0.000955692	0.000238916	0.000621216	0.00154551	0.000658797	0	0	0.000635722	0.000475735	0.000254444	8.64548e-05	0.000416309	0	0.000197901	0.00110349	0.000183478	0	0.000455008	0	5.3788e-05
PWY-6285: superpathway of fatty acids biosynthesis (E. coli)	0.00210937	0	0	0	0	0	0.000554447	0.000465233	0	0	0.0011488	0	0	0.000464934	0.00257528	0.000203225	0.000264315	0	0	0	0.00157758	0.00180937	0.00204993	0.00180759	0	0.0012541	0.000954845	0.000409501	0	0	0.000395886	0.000205816	0.00231815	0.000976639	0	0	0	0	0	0	0.00017316	0	0	0.00132623	0.000315907	0	0.000812084	0	9.98629e-05
PWY-6292: superpathway of L-cysteine biosynthesis (mammalian)	0.00104719	0.00201347	0.00157539	0.00259497	0.00194864	0.000276106	0.00146372	0.00010896	0.00195947	0.00257445	0.0012484	0.00167155	6.29123e-05	0.000807139	0.000252961	0.00321529	0.00219602	0.00126184	0.00116193	0.00131684	0.000978993	0.000981861	0.000389044	0.000598587	0.00131324	0.00147215	0.000493165	0.00145968	0.00139873	0.00151475	0.000463423	0.00183104	0.000534416	0.00117871	0.0014848	0.00100251	0.00164282	0.00160231	0.00257816	0.00274139	0.00200515	0.00118759	0.00131219	0.00174842	0.00260448	0.00208186	0.000417186	0.00158879	0.00140411
PWY-6293: superpathway of L-cysteine biosynthesis (fungi)	0.000574871	0	0.000182252	0	3.46046e-05	0.00010748	0.00113888	0.000128522	0	0.000501544	0.000258481	0	0	0.00092906	0.000479502	0	0	6.68487e-06	0	3.09048e-05	0.000439228	0.000765453	0.000393158	0.000368318	0	0.000210002	5.26611e-05	0.000405913	0	2.94281e-05	7.60023e-05	2.02189e-05	0.000692611	0.000313624	0.000183147	0	6.98216e-05	7.58667e-05	0	0	0.000122736	0.00014346	0.000291644	0.000333996	9.38035e-05	2.29494e-05	0.000378314	0.000202575	0.00126944
PWY-6305: superpathway of putrescine biosynthesis	0.00239535	0.00226409	0.00138016	0.0036176	0.00122279	0.000622595	0.000949052	0.000881311	0.000711739	0.0009181	0.00178412	0.00164936	0.000785606	0.000875785	0.00219668	0.000965073	0.00205957	0.00106392	0.000457476	0.000250989	0.00223584	0.00191516	0.000896582	0.00160382	0.00057086	0.00125296	0.000825282	0.000935554	0.000418046	0.000427472	0.00126116	0.00307345	0.00238743	0.000927421	0.00100028	0.000885014	0.00105506	0.000900828	0.000618081	0.000685962	0.000658953	0.00107665	0.000341831	0.0012537	0.000470272	0.000427586	0.00129484	0.000890346	0.00145381
PWY-6317: D-galactose degradation I (Leloir pathway)	0.00507019	0.0071423	0.00516163	0.00626592	0.00657173	0.00755402	0.00626505	0.00836591	0.00654594	0.00678205	0.00558247	0.00510532	0.00971738	0.00774235	0.00408375	0.00758154	0.00441418	0.00665436	0.00907043	0.00875643	0.00499331	0.0052113	0.00461968	0.00662349	0.00665308	0.00565374	0.00681527	0.0071619	0.00853288	0.00539682	0.00562759	0.00697691	0.00416503	0.00549072	0.00828828	0.00786114	0.00751284	0.00806247	0.0083368	0.00842371	0.00811431	0.00870723	0.00846675	0.00607394	0.00974894	0.00851327	0.00639319	0.00852827	0.00820808
PWY-6318: L-phenylalanine degradation IV (mammalian, via side chain)	0	0	0	0	0	0	0	5.04864e-05	0	0	0	0	0	0	0.000364329	0	0	0	0	0	3.97112e-05	8.49551e-05	0	1.82224e-05	0	0	0	0	0	0	3.40358e-05	3.9985e-06	0	0	0	0	0	0	0	0	0	0	0	0	0	0	0	0	0
PWY-6328: L-lysine degradation X	2.32366e-05	0	0	0	0	0	0	6.29015e-05	0	0	5.58491e-05	0	0	0	0.000267234	0	0	0	0	0	0.000112418	0.000186451	3.73825e-05	4.47936e-05	0	0	0	0	0	0	7.48343e-05	2.78186e-05	0.000180572	0	0	0	1.21686e-05	0	0	0	0	0	0	0.000126694	4.21529e-05	0	1.90476e-05	0	0
PWY-6349: CDP-archaeol biosynthesis	0.000157308	7.1619e-05	0	0	0.000123994	0	0	0	0.000384246	0	0.000183403	0	0	0	0.00069748	0.000105518	0.000619924	0	0	0.000324823	0.000978324	0	0	0	0	0	0.00032725	0.000382494	0	0.000295666	0	0	0	0	0	0	0	0	0.000555963	0	0.000105307	0	0.00038868	0.000815667	0.000459241	0	0	0	0
PWY-6350: archaetidylinositol biosynthesis	0.000137178	6.01831e-05	0	0	9.93657e-05	0	0	0	0.000348475	0	0.000167781	0	0	0	0.000650867	6.05992e-05	0.000539655	0	0	0.000284508	0.000937718	0	0	0	0	0	0.000291543	0.000336311	0	0.000261528	0	0	0	0	0	0	0	0	0.000524161	0	8.98977e-05	0	0.000361735	0.00075075	0.000411223	0	0	0	0
PWY-6353: purine nucleotides degradation II (aerobic)	0.00433864	0.00204746	0.000872725	0.00118382	0.00183958	0.00142829	0.00243014	0.00309144	0.00181207	0.00200257	0.00224686	0.00115799	0.000225138	0.00153446	0.00423138	0.00260643	0.00146931	0.00131965	0.00215264	0.000990028	0.00372539	0.00378224	0.00394898	0.00435869	0.000671219	0.00311674	0.00258809	0.00341009	0.00171574	0.00164237	0.00249436	0.00140651	0.00278397	0.0025674	0.00210474	0.00144066	0.00150736	0.00166213	0.00144951	0.0030173	0.00304269	0.00295192	0.00236942	0.00270118	0.00161419	0.00201252	0.00306602	0.000615787	0.00142901
PWY-6385: peptidoglycan biosynthesis III (mycobacteria)	0.00755078	0.00959033	0.0107034	0.00961158	0.00984333	0.0093962	0.0122081	0.00914196	0.0110478	0.00804869	0.00846882	0.00949823	0.0120452	0.00964002	0.00691488	0.0110352	0.00974022	0.0105631	0.0108992	0.0105898	0.00894435	0.00736363	0.00791039	0.00781338	0.00904505	0.0087684	0.00911661	0.0090309	0.0104156	0.00954975	0.00984203	0.0100509	0.00660864	0.00939898	0.00936223	0.010198	0.00993072	0.0100227	0.0112169	0.01058	0.0111104	0.00889785	0.010253	0.00810408	0.0096069	0.00999911	0.00855813	0.00911476	0.00910827
PWY-6386: UDP-N-acetylmuramoyl-pentapeptide biosynthesis II (lysine-containing)	0.00796453	0.0106777	0.0110515	0.010284	0.0108351	0.0112713	0.0133756	0.0107668	0.0114999	0.00910239	0.00894524	0.00958244	0.0129199	0.0105363	0.00688665	0.0120748	0.0102076	0.0110477	0.0124498	0.0121447	0.00935858	0.00761233	0.00814107	0.00872714	0.00947147	0.00937795	0.0102307	0.0101799	0.0126099	0.0110984	0.0103943	0.0105719	0.0066086	0.00995602	0.0103564	0.0115942	0.0113894	0.0108348	0.0127511	0.011256	0.0121274	0.00999486	0.0118675	0.00964789	0.0109477	0.010834	0.0100949	0.010261	0.0101941
PWY-6387: UDP-N-acetylmuramoyl-pentapeptide biosynthesis I (meso-diaminopimelate containing)	0.0077163	0.0102933	0.0107137	0.0100811	0.0105347	0.0107598	0.0130925	0.0101851	0.011225	0.00886885	0.00869682	0.00944778	0.0124018	0.0102624	0.00679324	0.0115927	0.0100156	0.0106721	0.0117566	0.0116547	0.0090432	0.00731502	0.00789567	0.00838183	0.00929444	0.00906085	0.00988714	0.00987761	0.0119144	0.0107562	0.0101649	0.0102681	0.00649173	0.00978384	0.0100801	0.0110222	0.0110759	0.0104283	0.0123671	0.0107284	0.011844	0.00971245	0.0113212	0.00926975	0.0105394	0.0104701	0.00980964	0.00978002	0.0099765
PWY-6396: superpathway of 2,3-butanediol biosynthesis	2.712e-05	0	0	0	0	0	0	0	0	0	0	0	0	0	0	0	0	0	0	0	0	4.78767e-05	0.000644354	3.65581e-05	0	0	0	0	0	0	0	0	0	0	0	2.96823e-05	0	0	0	0	0	0	0	0	0	0	0	0.000130374	0
PWY-6435: 4-hydroxybenzoate biosynthesis III (plants)	0	0	0.000297289	0	0	0	0	0	5.89924e-05	0	0	2.17104e-05	0	0	0	2.53026e-05	0	0	7.08021e-05	0	1.71773e-05	0	0	0	0	9.46345e-06	0	0	9.67923e-05	0	0	0.000320353	0	0	2.91385e-05	0	2.16277e-05	0	0	0	0	0	0.000115837	2.41412e-05	0	0	0	0	0
PWY-6467: Kdo transfer to lipid IVA III (Chlamydia)	0	0	0	0	0	0	0	0	0	0	0	0	0	0	0.000403421	0	0	0	0	0	0	0	0	0	0	0	0	0	0	0	0	0	0	0	0	0	0	0	0	0	0	0	0	0	0	0	0	0	0
PWY-6470: peptidoglycan biosynthesis V (&beta;-lactam resistance)	0.00115876	0.00266522	0.00310939	0.0011024	0.00207227	0.000794396	0.00190244	0.000359367	0.00194253	0.001924	0.00283749	0.00147828	0.000899161	0.00198409	0.000169441	0.00251922	0.00243802	0.00117109	0.00159228	0.00116354	0.000819155	0.0011882	0.00231774	0.001029	0.00176417	0.00159619	0.00119453	0.0030517	0.00280875	0.000956358	0.000434314	0.00159981	0.00180288	0.00102907	0.00212075	0.00117007	0.000742551	0.0034217	0.00276058	0.00201938	0.00179751	0.00123807	0.0015693	0.00211098	0.0009292	0.00199899	0.000878971	0.00327052	0.00119714
PWY-6471: peptidoglycan biosynthesis IV (Enterococcus faecium)	0	0.000692028	0	0	4.29938e-05	0.000182682	0.000155892	0	0	0	0	0	0	0.00212445	0	0	0	0	0	0	0	0	0	0	0	0	0	0	0	0	0	0	0	0.000136698	0	0.000187976	0	0	0	0	0	0	0	0	0	0.000104605	0	0.000413754	0
PWY-6478: GDP-D-glycero-&alpha;-D-manno-heptose biosynthesis	0	5.25214e-05	1.937e-05	0	1.83795e-05	0	2.54676e-05	0	0	0	0	0	0	0	1.59731e-05	0	8.97943e-05	4.80491e-05	0	7.02098e-05	0	0	2.65522e-05	6.25083e-05	0	0	0	0	0	0	8.15821e-05	4.48937e-05	7.68765e-05	3.28904e-05	0	0	0	0	0	8.11715e-05	0	0	0	1.50597e-05	0	0	0	7.88981e-05	0
PWY-6507: 4-deoxy-L-threo-hex-4-enopyranuronate degradation	0.0013551	0.000629318	0.00142829	0.0032818	0.00124214	0.000261302	0.000210336	0.000396776	0.00115854	0.00153323	0.00131018	0.000969026	0.000438595	0.00092197	0.000820433	0.00170898	0.00145767	0.000505396	0.000509896	0.000397566	0.00113033	0.00147287	0.000691701	0.000737303	0.00057633	0.000868114	0.000376212	0.0015686	0.000507224	0.00055277	0.000822148	0.000672642	0.000971384	0.000983321	0.000532262	0.00043733	0.000779053	0.000611522	0.00064257	0.00031123	0.000255973	0.000563463	0.000596844	0.000569976	0.000697126	0.00104301	0.000557545	0.000285866	0.00105998
PWY-6518: bile acids epimerization	0	7.81882e-05	1.59717e-05	0	0.00013334	0	3.04969e-05	3.2625e-05	0	0	0	3.25387e-05	9.99944e-05	0.000198374	8.53722e-06	3.71593e-05	0	0	0	0	0	0	0	0	0	0	0	6.7372e-05	0	0	0	3.74394e-05	0	0	0	3.73879e-05	0	0	0	0.000107109	5.57211e-05	0	0	0	3.82971e-05	2.94123e-05	5.85114e-05	0	4.20853e-05
PWY-6519: 8-amino-7-oxononanoate biosynthesis I	0.00307878	0.00203898	0.000930772	0.00125627	0.00131343	0.000745408	0.00057348	0.000580123	0.000720374	0.00234834	0.00188164	0.00192148	0.000135197	0.00102225	0.00314687	0.000921909	0.00291533	0.00160369	0.000330668	0.000436689	0.00199242	0.00281934	0.00292356	0.00269289	0.00232627	0.00225679	0.00115234	0.000345278	0.000642283	0.00193856	0.00115024	0.00269096	0.00355165	0.00235826	0.00129892	0.000377486	0.000855379	0.000606024	0.000223057	0.000231192	0.000434891	0.00106333	0.000156876	0.00168949	0.000708947	0.00175235	0.0020727	0.00157249	0.000553411
PWY-6527: stachyose degradation	0.00322361	0.00469558	0.00389748	0.00329791	0.00419901	0.00519426	0.003615	0.00643717	0.00511403	0.0047571	0.00365395	0.0029838	0.010007	0.0066337	0.00340781	0.00608929	0.00308086	0.00540767	0.00780235	0.00771721	0.00461298	0.0044126	0.00436418	0.00515061	0.00622283	0.00418951	0.00486929	0.00574663	0.00573388	0.0025825	0.0049867	0.00510641	0.00287103	0.005245	0.00635919	0.00717635	0.00492854	0.00765226	0.00675288	0.00717404	0.00606563	0.00684019	0.00602324	0.00472923	0.00758758	0.00586331	0.00438811	0.00728582	0.00612466
PWY-6531: mannitol cycle	0.00108268	5.51329e-05	5.92398e-05	0.000474954	0	5.0468e-05	0	0.000456502	0	0.00036042	0.000621022	0.000593827	0	6.79502e-05	0.0014713	1.09168e-05	9.86742e-05	5.30973e-05	0	0	0.000622098	0.00126217	0.00080584	0.0012839	0.000226206	0.000742928	0.000134208	0.000198758	3.41428e-05	0.00036539	0.000543015	7.55419e-05	0.001354	0.000304941	0.000193127	4.79687e-05	7.08462e-05	0.000123369	0	0.000384909	1.45278e-05	0.00013018	0.000108924	0.000767458	0.000230187	0	0.00102338	0.000158694	0.000123624
PWY-6545: pyrimidine deoxyribonucleotides de novo biosynthesis III	0.00207361	0	0.000331078	0.0018753	0.000323162	0.00102569	0.00182991	0.000830197	0	0.00108859	0.000543323	0.0012368	0	0.00185058	0.00218603	4.76174e-05	0.000181187	2.25594e-05	0	0	0.00100245	0.00183305	0.00103614	0.00132521	0.000201969	0.00127	0	0.00264915	6.59979e-05	0.000127815	0.000276465	1.01781e-05	0.00160225	0.000602411	0.000364308	0.000142812	0.000438202	0.000975021	0.000164127	0	0.000206885	0.00027975	0	0.000907187	0.000146079	0.000344419	0.00103129	0.000471737	0.00186004
PWY-6549: L-glutamine biosynthesis III	0.00180393	0.00101796	0.00120842	0.00101644	0.000761743	0.00172521	0.0019372	0.00141674	0.00111419	0.00159015	0.0017737	0.000810952	0.000828151	0.000968478	0.00181162	0.000888701	0.000591155	0.000939417	0.000598	0.00118858	0.00160112	0.00156309	0.00124471	0.00181618	0.000964923	0.00216349	0.00240413	0.00158198	0.00189107	0.00180037	0.0010441	0.00118971	0.00190748	0.00127584	0.00129037	0.00123658	0.00109238	0.000971156	0.00107325	0.000943649	0.000803349	0.00120253	0.00170361	0.00205986	0.0010798	0.000432329	0.0015275	0.00114605	0.00147783
PWY-6562: norspermidine biosynthesis	0	0	0	0	0	2.54593e-05	0	0	0	6.26537e-05	0	0	0	0	3.96649e-05	0	0	0	4.52814e-05	0	3.66924e-05	2.06479e-05	0	0	5.61661e-05	0	0	0	0	0	0	1.09652e-05	0	0	8.89602e-05	9.16467e-05	0	0	0	0	0	2.64152e-05	0	9.83583e-06	0	0	0	0	0
PWY-6572: chondroitin sulfate degradation I (bacterial)	3.77008e-05	0.000144068	4.54254e-05	0	0.000122997	0	0	0	6.56551e-05	0.000106452	0.000126059	0	0	0	0.000103951	4.18002e-05	0.000303207	0.000117166	2.72605e-05	9.85914e-05	0	0	7.71991e-05	0.00012782	0.000342101	3.52878e-05	7.17286e-05	0.000112971	0	0	0.000280542	5.21878e-05	0.000135071	5.02318e-05	0.00013075	4.63038e-05	0	6.07149e-05	0	7.26301e-05	0	0	0	5.219e-05	0	0	0	0.0001139	8.26506e-05
PWY-6588: pyruvate fermentation to acetone	0.000173462	0.000311707	0.000292689	0.000220894	7.68818e-05	0.000491539	0.000391481	0.000493815	0.00100042	0.000261778	0.000312686	2.75517e-05	0.000471608	0.000255586	0.000723777	0.000295182	0.000999738	0.000141715	0.000228803	0.000117363	0.000194249	0.000283037	0.000416811	0.000284288	0	0.000656165	0.000633261	0.00100466	0.000318825	0.000332432	0.000778089	0.000339727	0.00071932	0.00112114	0.000462006	0.000250459	0.000101358	0.000334668	3.89099e-05	0.000355292	0.000643017	0.000148888	0.000359468	0.000340767	5.90149e-05	0.000172298	0.000372386	0.000240679	5.16726e-05
PWY-6590: superpathway of Clostridium acetobutylicum acidogenic fermentation	0.00114867	0.00160581	0.0013141	0.0010081	0.000644907	0.000746674	0.000499616	0.000266684	0.00129876	0.00115049	0.000497325	0.00084291	0.000441342	0.000327298	0.000359618	0.0011186	0.00143825	0.0010319	0.000808532	0.000455033	0.000419289	0.00116619	0.000529708	0.000769651	0.000493338	0.00107379	0.000630377	0.00220209	0.00097784	0.000617832	0.000949325	0.00143691	0.00118333	0.00125764	0.000763144	0.000262737	0.00137841	0.000117723	0.000460782	0.000358096	0.000911359	0.000835611	0.00085106	0.00107107	0.00068597	0.000652011	0.000616813	0.000238399	0.000680574
PWY-6595: superpathway of guanosine nucleotides degradation (plants)	0.000320327	0.000370409	0.000102297	0.000538619	0.000589685	0.000113373	0.000470492	0.000599171	0.00010669	0.000626873	0.000389184	0.00041263	0	0.000761197	0.000325414	0.000480804	0.000373209	0.000288733	0	0.00015749	0.000159203	9.61024e-06	1.92119e-05	0.000265487	2.95431e-05	0.00010641	0.000498341	0.000482843	0.000367236	0.000139954	0.000151269	0.000334024	0.000130967	9.77441e-05	0.000245112	0.000197308	0.000179691	0.000196192	7.2717e-05	0.000224515	2.41037e-05	6.86863e-05	0.000116824	7.47325e-05	0.000227268	8.54638e-05	5.17428e-05	6.13661e-05	0.000202028
PWY-6606: guanosine nucleotides degradation II	0.00275036	0.00117064	0.000442541	0.000659538	0.00105253	0.000782135	0.00135703	0.00205524	0.00106514	0.0011519	0.00125533	0.000660952	9.0203e-05	0.001177	0.00256748	0.00152282	0.000797461	0.000757061	0.0012934	0.00048366	0.00236919	0.00229361	0.00182255	0.00294514	0.000361111	0.00195711	0.0015086	0.00209438	0.00100418	0.000903152	0.00146742	0.0007924	0.00154178	0.00154209	0.00126127	0.000805226	0.000864598	0.00079939	0.000820221	0.00180137	0.00184984	0.00183001	0.00147576	0.00155707	0.000939854	0.000908398	0.00170869	0.0002648	0.000693261
PWY-6607: guanosine nucleotides degradation I	0.000325264	0.00037547	0.000104981	0.000518351	0.000582898	0.000111563	0.000469993	0.000594106	0.000105707	0.000633822	0.0003873	0.000384061	0	0.000648737	0.000332793	0.000481346	0.000376136	0.000278314	0	0.000152555	0.000159975	9.61605e-06	1.92481e-05	0.000267978	2.92072e-05	0.000106725	0.000505341	0.000489842	0.000361211	0.000141652	0.000151073	0.000326571	0.000133212	9.77094e-05	0.000242534	0.000192072	0.0001777	0.000190962	7.23202e-05	0.000225309	2.41184e-05	6.86155e-05	0.000116347	7.50877e-05	0.000222062	8.5094e-05	5.19975e-05	5.93058e-05	0.000196394
PWY-6608: guanosine nucleotides degradation III	0.0046898	0.00194065	0.00066675	0.00197675	0.00245536	0.0037946	0.00243764	0.00376015	0.00394776	0.00212724	0.00273817	0.00422541	0.00676111	0.00298085	0.0053169	0.00292797	0.00163935	0.00337286	0.00353302	0.00227566	0.00315686	0.00427187	0.00418057	0.00440199	0.00398862	0.0027916	0.00233099	0.00285832	0.00252755	0.00135155	0.00311214	0.00241125	0.00357423	0.00300791	0.00330099	0.00400212	0.00249572	0.00412366	0.00253029	0.00299578	0.0026938	0.00383594	0.00333682	0.00228333	0.0037995	0.00252806	0.003344	0.00434988	0.00307062
PWY-6609: adenine and adenosine salvage III	0.00890632	0.0100421	0.0103694	0.00950341	0.0104995	0.00965626	0.0121067	0.00789755	0.0136555	0.00935017	0.00950373	0.00936965	0.0133778	0.0108119	0.00844596	0.0128722	0.0112075	0.0107197	0.0118883	0.0121547	0.00984488	0.00807288	0.00908061	0.00805039	0.00873423	0.00778458	0.0114733	0.0122174	0.0105074	0.0096118	0.0112122	0.0107664	0.0055573	0.00925566	0.00962227	0.0107406	0.0104552	0.0115527	0.0143525	0.0123993	0.0117533	0.0100566	0.00960174	0.00968512	0.0120955	0.0111541	0.00806439	0.0113898	0.0105985
PWY-6612: superpathway of tetrahydrofolate biosynthesis	0.00051503	0.000741023	0.000282852	0.000162213	0.000597505	0.000397022	0.0010715	0.000672283	0.000429643	0.000568051	0.00146973	0.000357067	0.000171772	0.00166932	0.000994269	0.000567422	0.000249639	0.000617328	0.0007889	0.000570624	0.000596575	0.000804357	0.00159702	0.000455867	0.000328079	0.000829942	0.00134204	0.000706535	0.000447116	0.000482533	0.000889464	0.000524532	0.000662818	0.00051038	0.00040158	0.000929017	0.000380192	0.000636835	0.000232055	0.000531165	0.00101172	0.000294328	0.000837728	0.000897715	0.000438993	0.000368224	0.000783826	0.000476307	0.000317826
PWY-6628: superpathway of L-phenylalanine biosynthesis	0.00291987	0.0032618	0.00719514	0.00468651	0.00387959	0.00341065	0.00361888	0.00254277	0.00279741	0.00358454	0.00471054	0.00323865	0.00156159	0.00595259	0.00299193	0.00408451	0.00305348	0.0025696	0.00308572	0.00378559	0.00348725	0.00358669	0.00368893	0.00254926	0.00291844	0.00448605	0.00599775	0.00465383	0.00420702	0.00478847	0.00322108	0.00584855	0.00559255	0.00348264	0.00222236	0.00339638	0.00318396	0.00357	0.00384652	0.00371627	0.00289923	0.00356119	0.00420334	0.0044208	0.0028886	0.00345701	0.00292694	0.00490785	0.00422573
PWY-6629: superpathway of L-tryptophan biosynthesis	0.00548497	0.00814682	0.00902994	0.00781022	0.0080828	0.00783683	0.00954686	0.00934347	0.00800714	0.00752212	0.00736432	0.00673989	0.0114838	0.00733846	0.00515078	0.00927592	0.00682085	0.00963536	0.0108298	0.00921377	0.00736547	0.0063382	0.00679681	0.00693123	0.00829605	0.00746667	0.00804295	0.00771003	0.010374	0.00784658	0.0073623	0.00877754	0.00525077	0.00858007	0.00881122	0.00911054	0.00897904	0.0101522	0.00939338	0.00979189	0.0108129	0.00892693	0.0109662	0.0089844	0.00958859	0.00960053	0.00784774	0.00864337	0.00865265
PWY-6630: superpathway of L-tyrosine biosynthesis	0.00225644	0.00201965	0.00303977	0.00199842	0.00225087	0.00263231	0.00302065	0.00156085	0.00199149	0.00102936	0.00331269	0.00284376	0.00142662	0.00473508	0.00202572	0.00174467	0.00256286	0.00168637	0.00105186	0.00164301	0.00233394	0.00212376	0.00309081	0.0011723	0.00122679	0.000788808	0.00640599	0.00472484	0.00323552	0.00190531	0.0022699	0.00148159	0.00184107	0.0028421	0.000848146	0.00190342	0.00239921	0.00126873	0.00289341	0.00340223	0.00115799	0.0019296	0.00209829	0.0018552	0.00158768	0.00279103	0.00127511	0.00295034	0.00265706
PWY-6690: cinnamate and 3-hydroxycinnamate degradation to 2-hydroxypentadienoate	0.0008266	0	0	0	0	0	0	0.000291931	0	0.000149671	0.000125296	0	0	3.37341e-05	0.000192199	0	1.23291e-05	2.31173e-05	0	0	0.000893119	0.0015532	0.000322861	0.000623666	0	0.000533455	0	0	0	9.88923e-06	7.40181e-05	1.04798e-05	0	0	8.95001e-05	0	7.0831e-05	0	0	0	0	0	0	0	0	0	0	0	0
PWY-6700: queuosine biosynthesis I (de novo)	0.0064393	0.00898304	0.00949878	0.00957774	0.00895365	0.00888386	0.0110034	0.00823007	0.0108198	0.00799766	0.00768582	0.00815832	0.0100547	0.00725473	0.00580506	0.0105495	0.00864849	0.00949784	0.00998611	0.0102786	0.00800101	0.00598499	0.00752347	0.006731	0.00753282	0.00739321	0.00729358	0.00810265	0.0100069	0.00929961	0.008357	0.00812441	0.00435298	0.0083244	0.00875551	0.00903507	0.00950263	0.00896665	0.0106716	0.00853612	0.00988493	0.007975	0.00879325	0.00746671	0.00892974	0.00895265	0.00800279	0.00834615	0.00856655
PWY-6703: preQ0 biosynthesis	0.00382997	0.00440678	0.00595404	0.00654422	0.0045803	0.00320169	0.00321003	0.00275746	0.00355642	0.00406715	0.00638859	0.00634727	0.00389056	0.00248887	0.00320081	0.00403004	0.00470288	0.00389839	0.00412658	0.00400175	0.004375	0.00369189	0.00523997	0.00344187	0.00478493	0.00324419	0.00336723	0.00433819	0.00248879	0.00338039	0.00429086	0.00414132	0.00274351	0.00511914	0.00504331	0.00289501	0.00444585	0.00364671	0.00269556	0.00523352	0.00476452	0.0042739	0.00449858	0.0034565	0.00353583	0.00500032	0.00341939	0.00332732	0.0048447
PWY-6708: ubiquinol-8 biosynthesis (early decarboxylation)	0	0	0	0	0	0	0	0	0	0	0	0	0	0	0.000545457	0	0	0	0	0	0	0	2.86554e-05	4.42122e-05	0	0	0	0	0	0	0	0	0.000296627	1.55234e-05	0	0	0	0	0	0	0	0	0	3.26533e-05	7.13813e-06	0	3.34679e-05	0	0
PWY-6731: starch degradation III	0.00138831	0.00370288	0.0028192	0.00515634	0.00461382	0.0039114	0.001686	0.00327014	0.00235932	0.00336935	0.00345737	0.00278788	0.0057292	0.00187563	0.00115415	0.00346231	0.00223494	0.00448822	0.00337715	0.00271959	0.00207683	0.00293663	0.00276841	0.00291164	0.00314399	0.00355897	0.00162752	0.00298687	0.00266204	0.00263747	0.00344466	0.00359456	0.00212324	0.00292534	0.00400104	0.00485295	0.00241348	0.00410912	0.0040639	0.00362405	0.00418109	0.00427506	0.00428112	0.00170467	0.00554796	0.00354066	0.00188231	0.00387407	0.00411965
PWY-6749: CMP-legionaminate biosynthesis I	2.74905e-05	0	0	0	3.41862e-05	0	0	0	0	3.26206e-05	7.68523e-06	0	0	0	0.000216198	0	0.000196008	6.29998e-05	0	0.000265335	0	0	3.796e-05	9.5692e-05	0	0	0	2.7886e-05	0	0	0.000155191	7.64795e-05	0.000206543	0.000175358	9.89511e-05	0	0	3.72548e-05	0	0	0	6.26024e-05	0	0.000151239	0	7.06528e-05	0.000219528	5.81665e-05	3.96561e-05
PWY-6797: 6-hydroxymethyl-dihydropterin diphosphate biosynthesis II (Methanocaldococcus)	0	0	0	0	0	0	0	0	0	0	0	0	0	0	0	0	0	0	0	0	0	0	0	0	0	0	0	0	0	0	0	0	0	0	0	0	0	0	0	0	0	0	0	0	0	0	0	0.000134329	0
PWY-6803: phosphatidylcholine acyl editing	0.00282907	0	0	0	4.19533e-05	0	0	0.00064399	0	0.000543593	0.000539597	0	0	3.89043e-05	0.00169176	2.14273e-05	2.34922e-05	0.000112257	0	0	0.00179265	0.00223887	0.0010589	0.00130768	0.000596	0.00155806	0.000314748	0	0	9.9589e-05	6.13674e-05	0.000141858	0.00114645	0.000206958	0.000195946	0	0.000199511	1.01384e-05	0	0	0.000272131	2.5634e-05	0	0.000502131	0.000198672	0	0.000519167	2.1845e-05	0
PWY-6807: xyloglucan degradation II (exoglucanase)	5.39011e-05	0.000154107	0.000138679	0.00135432	0	0	0	0	0	0	2.3897e-05	0	0	0	0	0	0.000186589	0	0	0	8.49391e-05	0	2.4903e-05	0.000113094	0	0	0	0.000144785	0	0.00011583	0.00103829	0	0	0.000177581	0.000187499	0.000127753	0	1.48196e-05	0	0	0	0	0	0	0	0	2.63032e-05	0	0
PWY-6823: molybdopterin biosynthesis	0.00339441	0.00613717	0.00410418	0.0041053	0.00516588	0.00607826	0.00378566	0.00603777	0.00679974	0.00578221	0.00350293	0.00269295	0.0132113	0.00566553	0.00401029	0.00556266	0.00352401	0.00533394	0.00975799	0.00756247	0.00634559	0.0032619	0.00177401	0.00515156	0.00461241	0.00391894	0.00545673	0.00538137	0.00662319	0.00369537	0.00477583	0.00449878	0.00230779	0.00328759	0.00546015	0.00625956	0.00542102	0.00675818	0.00658329	0.0080969	0.00652119	0.00663428	0.00711411	0.00463443	0.00712552	0.00636737	0.00365514	0.00618584	0.006864
PWY-6859: all-trans-farnesol biosynthesis	0.000659452	0.000612612	0.00113455	0.000717657	0.000654396	0.000583717	0.000149852	1.07618e-05	0.000392153	0.000510841	0.000477116	0.00141952	0	0	0.000661237	0.000270889	0.000431255	0.0003256	0.000139403	0.000381443	0.000301767	0.0006373	0.000975043	0.000480835	0.000891671	0.000306349	0.000378162	0.000629879	0.000104702	0.000164993	0.00143032	0.000348812	0.000554294	0.000517632	0.000483739	0.000742617	0.000365073	0.00122064	0.000337854	0.000254764	0.000211131	0.00126682	3.36097e-05	0.000171702	9.41886e-05	0.00134624	0.00031248	0.000726837	0.00040666
PWY-6876: isopropanol biosynthesis (engineered)	0.000139242	0	9.67652e-05	0	6.87789e-05	0.000332901	6.25256e-05	0	0.000443046	3.75821e-05	3.89446e-05	0	0.000202444	0.000234935	3.71078e-05	4.69165e-05	8.71422e-05	0	0	4.70174e-05	3.35945e-05	7.01742e-05	0	0	4.74755e-05	3.40973e-05	9.54953e-05	0.000265175	0	3.7642e-05	0	1.58631e-05	0	0.000191401	0	0.000457399	4.49707e-05	0	0	0	5.87122e-05	9.00415e-05	0.000150369	2.99625e-05	2.84438e-05	0	0	3.24123e-05	1.32791e-05
PWY-6891: thiazole component of thiamine diphosphate biosynthesis II	0	0	0	0	0	0	0	0	0	0	0	0	0	0	0	0	0.000380391	0	0	0	0	0	0	0	0	0	0	0	0	0	0	0	0	0	0	0	0	0	0	0	0	0	0	0	0	0	0	0	0
PWY-6892: thiazole component of thiamine diphosphate biosynthesis I	0.00344078	0.0053703	0.00401794	0.00536604	0.00544543	0.0068069	0.00312002	0.0074004	0.00593756	0.00599395	0.00352357	0.00607384	0.0125567	0.00560399	0.00418189	0.00516488	0.0037348	0.00592777	0.00872668	0.00617704	0.00474115	0.00356894	0.00282853	0.00570341	0.00702574	0.0047486	0.00314257	0.00504439	0.00474934	0.00383937	0.00619651	0.00509115	0.00407576	0.00450858	0.00639917	0.00613675	0.00540307	0.00587062	0.00531197	0.00814911	0.0073391	0.00794772	0.00673234	0.00377279	0.00592209	0.00693788	0.00543115	0.00673314	0.00648989
PWY-6895: superpathway of thiamine diphosphate biosynthesis II	0.00373534	0.00250084	0.00255893	0.000386633	0.00132744	0.0002222	0.00159875	0.00055389	0.000598139	0.00213766	0.00272561	0.00166881	0	0.00109473	0.00325581	0.00360655	0.00155318	0.00250846	0.00184909	0.000633537	0.00367719	0.00370627	0.00262699	0.00275445	0.00290212	0.00247105	0.00134038	0.00202986	0.00147757	0.00185995	0.00178298	0.00283807	0.00338022	0.00221444	0.00181991	0.00114935	0.00248269	0.00310458	0.00262352	0.00275325	0.00171386	0.0005423	0.000999859	0.00234223	0.00225436	0.00178813	0.00183895	0.00206577	0.00172251
PWY-6897: thiamine diphosphate salvage II	0.00392606	0.00533939	0.005154	0.00498754	0.00518841	0.00339725	0.00295435	0.00325033	0.00429706	0.00413374	0.00462345	0.00593873	0.00264509	0.00387449	0.00316646	0.00499786	0.00599982	0.00505923	0.00453244	0.0036606	0.00461456	0.00369816	0.00324761	0.00315399	0.00597032	0.00337412	0.00490875	0.00415737	0.00432055	0.00327737	0.00399403	0.00587484	0.00377316	0.00479354	0.00403642	0.00250846	0.00444701	0.00438701	0.00370987	0.00523088	0.00217235	0.00274896	0.00220545	0.0031732	0.00277474	0.00677254	0.00245399	0.00511144	0.00396426
PWY-6901: superpathway of glucose and xylose degradation	0.0034367	0.00232495	0.00450869	0.00430721	0.00356961	0.00242185	0.00184121	0.00143212	0.00246103	0.00354304	0.00367699	0.00470647	0.00150185	0.00364269	0.00389191	0.0026463	0.00335731	0.002062	0.00177604	0.00245811	0.00306209	0.00361155	0.00351587	0.00336547	0.00385641	0.0041813	0.00261852	0.00211922	0.0024844	0.00449317	0.00411286	0.00375388	0.00512267	0.00302085	0.00301536	0.0025968	0.00332698	0.00316748	0.00157894	0.00177181	0.0017326	0.00332672	0.00226258	0.00344073	0.00173438	0.00335845	0.00265743	0.0038837	0.00326227
PWY-6902: chitin degradation II (Vibrio)	0.000666036	0.00158553	0.00260039	0.0022706	0.00176677	0.000363374	0.000137595	0.000387718	0.00123372	0.00130759	0.000738029	0.00230841	0.000114605	0.00236406	0.00128867	0.00143081	0.00158037	0.00164007	0.0010208	0.00057303	0.000963814	0.00150155	0.00098007	0.00049964	0.00356233	0.00109986	0.000465157	0.000880637	0.00145138	0.000683519	0.00209508	0.00195526	0.0010743	0.000833226	0.00102486	0.000786699	0.000801638	0.00115025	0.00307935	0.00126616	0.000745497	0.00108195	0.00101178	0.00101563	0.00251564	0.00049485	0.000561002	0.00152318	0.000514258
PWY-6906: chitin derivatives degradation	0.000296686	0.00102174	0.000281537	0	0.00200747	0.000513905	0	0.000105305	0	0.00126248	0.000989056	0.00241069	0.000341638	0	0.00119405	0.000627108	0.00105668	0.000350426	0.000211733	0.000237352	0.000461189	0.00166253	0.00165818	0.000615059	0	0.000980866	0.000215767	0.00016109	0.000116044	0.000270693	0.000643897	0.000167241	0.000951343	0.000323551	0.000568464	0.000328913	0.000512086	0.000176731	0.000111037	0.000108982	9.3591e-05	0.000668208	8.39971e-05	0.00022149	6.97844e-05	0	0.000268586	0.000585006	0.000541213
PWY-6920: 6-gingerol analog biosynthesis (engineered)	0	0	0.000319589	0	0	0	0	0	4.56059e-05	0	0	0	0	0	0	0	0	0	0	0	0	0	0	0	0	6.86671e-06	0	0	0	0	0	0.000163422	0	0	2.21439e-05	0	1.64117e-05	0	0	0	0	0	0	1.12288e-05	0	0	0	0	0
PWY-6922: L-N&delta;-acetylornithine biosynthesis	3.88152e-05	0	0.000152228	2.51257e-05	0	0	6.16376e-05	0	8.57491e-05	0.00033866	1.85615e-05	5.88886e-05	0	3.25068e-05	0.000793712	0	0.000180511	0	0	2.65915e-05	8.72267e-05	7.61704e-05	0.000336362	0.00032295	8.97658e-05	4.89608e-05	2.08171e-05	0	0	0	1.08737e-05	2.4156e-06	9.64325e-05	0	6.18295e-05	0	8.72106e-06	4.10897e-05	0	0	6.50811e-05	0	0	2.51955e-05	4.84335e-06	0	2.39261e-05	0	6.54437e-05
PWY-6936: seleno-amino acid biosynthesis (plants)	0.00433997	0.00383705	0.00635225	0.00244308	0.0028243	0.00338014	0.00597493	0.00525087	0.00271849	0.00466792	0.0043308	0.00148916	0.00235661	0.00579407	0.00430504	0.00348785	0.00156185	0.00451786	0.00414879	0.0068209	0.00379801	0.00599432	0.00523944	0.00394391	0.00181517	0.00404586	0.00735461	0.00524304	0.00639792	0.00382998	0.00439363	0.00536843	0.00364798	0.00451955	0.00448863	0.00528722	0.00369856	0.00507679	0.00663451	0.00610331	0.00499487	0.00636468	0.00562803	0.00480342	0.00499922	0.0031065	0.00585446	0.00439088	0.00557029
PWY-6953: dTDP-3-acetamido-&alpha;-D-fucose biosynthesis	0	0.000207061	0	0	0	7.81995e-05	0	0	0	0	0	0.000358319	0	0	0.000127085	0	0.000125908	0	5.149e-05	0	0	0	0	0	0	0	0	0	0	3.92236e-05	0	0	0	0	0	0	0	0	0	0	0	6.33907e-05	0	0.000106177	0	0	0	0	0
PWY-6961: L-ascorbate degradation II (bacterial, aerobic)	0.000303129	2.05064e-05	0	0	0	0	4.10331e-05	0.000306392	0	0.000464185	0.000195044	0	0	3.35815e-05	0.0018354	0	0.000166705	3.02077e-05	0	0	0.000921231	0.00130293	0.000605704	0.00120563	0.000497676	0.000332075	0.000185838	8.65936e-05	0	8.01552e-05	0.00015528	8.97365e-05	0.00148224	0.00012595	0.000111449	0	1.67575e-05	0.000132306	7.26769e-05	0	3.38496e-05	0	0	0.000547692	0.000136891	0	0.000702054	0	4.81117e-05
PWY-6969: TCA cycle V (2-oxoglutarate synthase)	0.00234053	0.0015007	0.000944457	0.00262179	0.00212379	0.00114273	0.00144242	0.000620387	0.00213628	0.00168027	0.00164319	0.00193632	0	4.4694e-05	0.00228638	0.0012603	0.00325073	0.00179711	0.000445991	0.000640415	0.00155826	0.00134049	0.00119836	0.00160475	0.000823023	0.00142964	0.00153947	0.00167263	0.00098574	0.00158136	0.00107781	0.00125104	0.00214671	0.00225004	0.00136691	0.000724818	0.00073527	0.00074493	0.00171589	0.000968984	0.00133434	0.00121786	0.000711971	0.00175694	0.0014486	0.00173162	0.00129663	0.000828997	0.00119708
PWY-6992: 1,5-anhydrofructose degradation	0.000164199	0	0	0	9.68932e-05	0	7.52302e-05	3.90616e-05	0	0	7.19712e-05	0	0	0	0.000257871	0	0.000208075	0	0	0	8.31367e-05	0.000135959	9.86871e-05	0.000122562	0.000211411	4.64603e-05	0	0	0	0	2.33914e-05	0.000105506	1.56463e-05	3.52856e-05	0	0	6.76734e-06	0	0	0	0	4.15155e-05	0	0	0	0	0	0	0
PWY-7000: kanamycin biosynthesis	0	0	0	0	0	0	0	2.36237e-05	0	0	0	0	0	0	0	0	1.13529e-05	0	0	0	0	0	0	0	0	0	0	0	0	0	0	2.69284e-05	0	0	0	0	0	0	0	0	0	0	0	0	0	0	0	4.65345e-05	0
PWY-7013: (S)-propane-1,2-diol degradation	0.000355575	0.00126632	0.00106632	0.000268533	0.000618062	0.000340966	0.000902266	0.00214375	0.000556842	0.00271957	0.00128549	0.000701102	0.00177964	0.00121604	0.00228285	0.000974213	0.000975449	0.00108765	0.00126147	0.0012389	0.00101082	0.000968031	0.00115352	0.00195502	0.00071173	0.000871825	0.0015189	0.00198624	0.00159304	0.000628784	0.00127958	0.00104932	0.000707892	0.00149872	0.00278707	0.000492629	0.000918023	0.00104026	0.000879484	0.00105118	0.00258748	0.000200557	0.00258545	0.00106974	0.0023032	0.000723035	0.000917337	0.000551503	0.00148196
PWY-702: L-methionine biosynthesis II	0.00275087	0.00140519	0.000967083	0.00118136	0.0014083	0.00225746	0.00267053	0.00320937	0.000916782	0.00333423	0.00228453	0.00109613	0.0011519	0.00195714	0.00227387	0.00239749	0.000839565	0.00256999	0.00135054	0.00177349	0.00192047	0.00331138	0.00269151	0.00184467	0.00114042	0.00245736	0.00354182	0.00243247	0.00378693	0.00333362	0.00153846	0.00262214	0.00403994	0.00220858	0.00244934	0.00307442	0.00278862	0.00187408	0.00141743	0.00195577	0.00269418	0.00327185	0.00198535	0.00337683	0.00187936	0.00156957	0.00332353	0.00455781	0.00420054
PWY-7031: protein N-glycosylation (bacterial)	0	0	0	0	0.000210659	0	0	5.71908e-05	0	0	0	0	0	0	8.56912e-05	0	0	3.64633e-05	0	2.76e-05	0	0	0	0	0	0	0	0	0	0	3.19313e-05	2.58299e-05	0.000100493	0	0	0	0	0	0	0	0	4.30979e-05	0	0.000116222	0	0	0	0	0
PWY-7039: phosphatidate metabolism, as a signaling molecule	0	0	0	0	0	0	0	0	0	0	0	0	0	0	0	0	0	0	0	0	0	0	0	0.000145192	0	5.61442e-05	0	0	0	0	0	1.04045e-05	0.000211947	0	0	0	0	0	0	0	0	0	0	0	0	0	0	0	0
PWY-7090: UDP-2,3-diacetamido-2,3-dideoxy-&alpha;-D-mannuronate biosynthesis	0	0	0	0	0	0	1.4372e-05	0	0	0	0	0	0	0	0	0	0	0	0	0	0	0	0	0	0	0	0	0	0	0	0	0	0	0	0	0	0	0	0	0	0	0	0	0	0	0	0	0	0
PWY-7094: fatty acid salvage	0.000348515	0	0	0	0	0	0	5.58889e-05	0	0.000302373	7.64633e-05	0	0	1.45528e-05	0.00093873	0	0	4.00313e-06	0	0	5.20851e-05	0.000153069	0.000299258	8.56453e-05	0.000249843	6.8569e-05	9.83955e-05	0	0	5.34856e-05	4.19882e-05	4.74723e-06	0.000812584	0.000146886	1.96179e-05	0	6.67647e-06	0	0	0	3.10984e-05	0	0	0.000198526	5.04288e-05	0	0.000251775	0	0
PWY-7111: pyruvate fermentation to isobutanol (engineered)	0.00753848	0.00647748	0.00744532	0.00616034	0.00660653	0.00881642	0.00798217	0.0100001	0.00698356	0.00884699	0.00773333	0.0049487	0.0105216	0.0107577	0.00686094	0.00762525	0.00574648	0.00676596	0.00865062	0.00958224	0.00641541	0.00811789	0.00680043	0.00789585	0.00696179	0.00783493	0.00867672	0.00927825	0.00950133	0.00733397	0.00740855	0.00744387	0.00949771	0.00747685	0.00750566	0.00811678	0.00762699	0.00753311	0.00735948	0.00821057	0.0100815	0.00997352	0.00865957	0.00826701	0.00846718	0.00775481	0.00866941	0.00862093	0.00937065
PWY-7115: C4 photosynthetic carbon assimilation cycle, NAD-ME type	0.000894345	0.00040392	0.0014661	0.000649915	0.00034452	3.64472e-05	0.000138582	0.00107547	0.000191172	0.00151567	0.00058681	0.0011107	0	0.00171455	0.00180774	0.000489217	0.000206625	0.000862763	0.000825761	9.05252e-05	0.00133164	0.00134397	0.00038446	0.000831206	0.00105774	0.00164924	0.00035525	0.000127087	0.00100755	0.00179862	0.000254722	0.000768162	0.00265408	0.000323513	0.000831888	0.000633578	0.00168156	0.00112538	0.00055977	0.000812178	0.000159044	0.000224232	0.000668145	0.0014086	0.00025521	0	0.000904646	0.00208864	0.000861283
PWY-7117: C4 photosynthetic carbon assimilation cycle, PEPCK type	0.00184535	0.00056352	0.00309486	0.000873197	0.000613897	0.00141368	0.00182557	0.00148465	0.0006338	0.00161876	0.0018217	0.00160441	0.000715642	0.00356704	0.00297652	0.000719989	0.000488597	0.000558858	0.000616266	0.000774231	0.00212489	0.00365151	0.00349301	0.00159354	0.00135644	0.00285206	0.00181367	0.00113623	0.00116894	0.00268758	0.00138296	0.00212428	0.00412068	0.00103363	0.000964539	0.00122747	0.00210471	0.00101795	0.0005477	0.000695396	0.000424602	0.00108907	0.00164592	0.00204854	0.000577881	0.000236924	0.00163662	0.00285696	0.00201575
PWY-7118: chitin deacetylation	0.0011028	0	0	0	0	2.56693e-05	0	0.000536372	0	0.000314608	0.000532724	0	0	5.42293e-05	0.00182446	0	0.000151026	0.0001412	9.77939e-06	0	0.000754716	0.00124403	0.000736486	0.00118256	0.000134751	0.000541684	0.000209657	3.54083e-05	0	0.000280318	0.000369118	0.000115393	0.00109688	0.000471065	0.000196407	0	0.000157935	0	0	0	2.34119e-05	0	0	0.000629975	0.000408113	0	0.000721493	0	0
PWY-7159: 3,8-divinyl-chlorophyllide a biosynthesis III (aerobic, light independent)	0	0	0	0	0	0	0	3.43145e-05	0	0	0	0	0	0	5.97026e-05	0	0	0	0	0	0	0	0	0	0	2.99478e-05	0	0	0	0	0	0	0.000120095	1.86266e-05	0	0	0	0	0	0	0	1.41665e-05	0	7.24833e-06	0	0	2.81529e-05	0	0
PWY-7165: L-ascorbate biosynthesis VIII (engineered pathway)	0	0	0	0	0	0	0	0	0	0.000357731	0	0	0	0	0.000102982	0	0	0	0	0	7.14769e-05	2.15195e-05	0	0	0	0	0	0	0	0	0	0	0	0	0	0	0	0	0	0	0	0	0	0	0	0	0	0	0
PWY-7184: pyrimidine deoxyribonucleotides de novo biosynthesis I	0.00216719	0	0.000333176	0.00191975	0.000324013	0.00103232	0.00181428	0.000833616	0	0.00109096	0.000554205	0.00128974	0	0.00192795	0.00227992	4.76171e-05	0.0001814	2.25618e-05	0	0	0.00101862	0.00183833	0.00112823	0.00141688	0.00020353	0.00129659	0	0.00271421	6.60281e-05	0.000127973	0.000278666	1.01797e-05	0.00176089	0.000605516	0.000366765	0.000142858	0.000439978	0.000982098	0.000164018	0	0.000206683	0.000280073	0	0.000909759	0.000145988	0.000346062	0.00103549	0.000476804	0.00189459
PWY-7185: UTP and CTP dephosphorylation I	0	0	0.000234422	0.00250579	0.000225793	0.000788396	0.00142705	8.35871e-05	0	0.000203863	7.0836e-05	0.000969891	0	0.00152679	0	3.21385e-05	0.0001236	0	0	0	0.000206619	0.000334055	0.00048779	2.40374e-05	0	1.32085e-05	0	0.00340372	4.45982e-05	0	0	6.81274e-06	0.000398138	0.00044661	0	9.72668e-05	3.82063e-05	0.000839774	0.00011312	0	0.000148266	0.000200203	0	0.000632765	5.68212e-05	0.000243208	0.000591896	0.000347376	0.00176282
PWY-7187: pyrimidine deoxyribonucleotides de novo biosynthesis II	0.000887869	0	0	0	0	0	0	0.000213709	0	0.000601378	0.000243748	0	0	0	0.00150952	0	0	0	0	0	0.000512344	0.000811816	0.000497608	0.000503484	0.000333929	0.00033373	0	0	0	0.000101688	0.000119588	4.47875e-05	0.000941633	0.000189775	0.000105319	0	0	0	0	0	0	0	0	0.000411718	8.72295e-05	0	0.00049102	1.26926e-05	0
PWY-7196: superpathway of pyrimidine ribonucleosides salvage	0	0	0.00134134	0	0	0	0.000255296	0	0	0	0	0.000288218	0	0	0	0.000259872	0	0	0.00048681	0	8.79561e-05	0	0	0.000201101	0	0	0	0	0.00105477	0	0	0.00129894	0	0	0	0.000470633	0.000146479	8.53142e-05	0	0	9.26747e-05	0	0.00112586	0	0	0	0	0.000502336	0
PWY-7197: pyrimidine deoxyribonucleotide phosphorylation	0.00225738	0.00327587	0.00266892	0.00167643	0.00332217	0.00347077	0.00391183	0.0028016	0.00329498	0.00203568	0.00325388	0.00443007	0.000890557	0.00278385	0.00315968	0.00179415	0.00359298	0.00215792	0.00153905	0.00319049	0.00279758	0.00212182	0.00441428	0.00261759	0.00381652	0.00254973	0.00348834	0.00250401	0.00277079	0.00322514	0.00312522	0.00115628	0.00174167	0.00262195	0.00214412	0.00300571	0.00258673	0.00208269	0.00232013	0.00215502	0.00167558	0.00180219	0.00263733	0.00210992	0.00209106	0.00302389	0.00299448	0.00234019	0.00267616
PWY-7198: pyrimidine deoxyribonucleotides de novo biosynthesis IV	0.000630492	0.0011689	0.00327943	0.00180171	0.00145147	0.00287535	0.00155912	0.0018374	0.0020084	0.000936822	0.00142869	0.00238369	0.00121217	0.00331351	0.0022941	0.00100926	0.00255575	0.000554169	0.000824841	0.00151342	0.0028765	0.00118066	0.00173395	0.000653619	0.00253309	0.00246934	0.00159383	0.00265775	0.00163462	0.00324751	0.00294433	0.00162304	0.00244414	0.00168838	0.00058884	0.00137886	0.00234999	0.000836821	0.00122459	0.00237622	0.000852402	0.00134735	0.00209758	0.00258182	0.00141194	0.000690456	0.00162277	0.00266867	0.00168596
PWY-7199: pyrimidine deoxyribonucleosides salvage	0.00610181	0.00627508	0.00777978	0.008271	0.0075498	0.00448712	0.00651632	0.00284166	0.008538	0.0062464	0.00733228	0.00827531	0.00439589	0.0057165	0.00541577	0.00763281	0.00762332	0.00698007	0.00627891	0.00680987	0.00727756	0.00541695	0.00894873	0.00402221	0.00559044	0.00438462	0.00698642	0.00604927	0.00591859	0.00590159	0.00830678	0.00743137	0.00316249	0.00633534	0.00664237	0.00632075	0.00633416	0.00728639	0.00860444	0.00621257	0.00585546	0.00599558	0.00534278	0.00519445	0.00707879	0.00818741	0.00370764	0.00590208	0.0063319
PWY-7200: superpathway of pyrimidine deoxyribonucleoside salvage	0	0	0	0	0.000129073	0.000134907	0	0	0	0	0.000242804	0	0	0.00232628	0	0	0	0	0	0	0	0	0	0	0	0.000103189	0	0.000101642	0	0	0	0	0	0	0	0	0	0	0	0	0	0	0	0.00020838	8.52003e-05	0	0	0	0
PWY-7204: pyridoxal 5'-phosphate salvage II (plants)	0.000741523	0	0	0	0	0	0	0.000180919	0	0	0.000267196	0	0	0	0.00121189	0	0	5.99415e-06	0	3.48734e-05	0.000382218	0.000547436	0.000378803	0.000488855	9.49262e-05	0.000326005	0	0	0	6.04511e-05	0.00019937	8.36027e-05	0.000747017	0.000179875	0	0	8.4833e-05	0	0	0	0	0.000127735	0	0.000345125	5.93838e-05	0	0.000322243	0	0
PWY-7208: superpathway of pyrimidine nucleobases salvage	0.0031152	0.00469248	0.00370952	0.00244661	0.00457242	0.00490979	0.00536391	0.00387632	0.00457152	0.00291048	0.00445204	0.00563101	0.00282598	0.00390297	0.00410385	0.00259022	0.00470386	0.00315066	0.00235604	0.00457531	0.00378119	0.00296804	0.00551661	0.00373995	0.00520663	0.00355883	0.00465661	0.0036765	0.00385955	0.0043444	0.00436444	0.00166962	0.00230354	0.0036198	0.00311798	0.00424712	0.00363687	0.00309047	0.00329359	0.00319538	0.0035678	0.00382824	0.00383369	0.00295463	0.0029641	0.00472094	0.00397703	0.00348827	0.0037132
PWY-7209: superpathway of pyrimidine ribonucleosides degradation	0.00031065	0	0.000773655	0	0	0	3.17936e-05	0.000255581	0	7.32977e-05	0.000131299	0.000259629	0	5.49844e-05	0.000109812	0.000184538	0.00101633	0	0.000262961	6.15736e-05	0.000573162	0.00019757	6.85779e-05	8.93335e-05	0	0.00117821	3.33684e-05	1.77323e-05	0.00048766	0.00102464	0	0.000967747	0.00148636	0	7.97626e-05	0.000129146	0.000560682	8.19169e-05	0	0	0	0	0.000763102	0.000729364	0	0	0.000138433	0.000197565	0
PWY-7210: pyrimidine deoxyribonucleotides biosynthesis from CTP	0	0	0.000363401	0.00186302	0.00035476	0.0011004	0.00191174	0.000135157	0	0.000311751	0.000115915	0.00136861	0	0.00194331	0	5.27083e-05	0.000200186	0	0	0	0.000324219	0.000492541	0.000753599	3.97453e-05	0	2.19078e-05	0	0.00282469	7.31295e-05	0	0	1.12963e-05	0.000561605	0.000651018	0	0.000157629	6.28706e-05	0.00101614	0.000180481	0	0.000225856	0.000303926	0	0.000845855	9.22589e-05	0.000376893	0.000843052	0.000512749	0.00190397
PWY-7211: superpathway of pyrimidine deoxyribonucleotides de novo biosynthesis	0.00139187	0	0.000592789	0.00197134	0.000579281	0.00139723	0.0022975	0.00118394	0	0.00162161	0.000890356	0.0015243	0	0.00245751	0.00151615	9.36835e-05	0.000340582	4.47703e-05	0	0	0.00147928	0.00176559	0.0010143	0.00151317	0.000288502	0.00150533	0	0.00228246	0.000128424	0.000245197	0.000490597	2.02851e-05	0.000978993	0.000986113	0.000643291	0.000263046	0.000790294	0.00125849	0.000298937	0	0.000378103	0.000496224	0	0.00131706	0.000272172	0.000592553	0.00164107	0.000724983	0.00196156
PWY-7220: adenosine deoxyribonucleotides de novo biosynthesis II	0.00255597	0.0033286	0.00293249	0.00203333	0.00350903	0.00350212	0.00387477	0.00237664	0.00327213	0.00234972	0.00369252	0.00565069	0.00102899	0.00321282	0.00366386	0.00191093	0.00387369	0.00221139	0.00156281	0.00279741	0.00291564	0.00254724	0.00507914	0.00300398	0.00442761	0.00255891	0.00368425	0.00258542	0.00229543	0.00307959	0.00385398	0.00127451	0.00202229	0.00284707	0.00226597	0.00306585	0.00271514	0.00221749	0.00225035	0.00221634	0.00145642	0.00202864	0.00207394	0.00231193	0.00197657	0.00352878	0.0030099	0.00269177	0.0029182
PWY-7221: guanosine ribonucleotides de novo biosynthesis	0.00749804	0.00959586	0.0106329	0.010072	0.00997719	0.0101882	0.0117986	0.0109825	0.0114804	0.0085907	0.00945832	0.00985865	0.0124362	0.0111567	0.00611701	0.0110421	0.0104972	0.00974988	0.0113649	0.0111652	0.00900877	0.00680438	0.00869548	0.00747147	0.0104793	0.0100313	0.011614	0.0103037	0.0116548	0.0107169	0.0094269	0.0105373	0.00777219	0.0109838	0.0105189	0.0109208	0.00972286	0.011068	0.0120344	0.0103482	0.011479	0.00978108	0.0118246	0.0103569	0.0111916	0.0109288	0.00985441	0.010159	0.01019
PWY-7222: guanosine deoxyribonucleotides de novo biosynthesis II	0.00255597	0.0033286	0.00293249	0.00203333	0.00350903	0.00350212	0.00387477	0.00237664	0.00327213	0.00234972	0.00369252	0.00565069	0.00102899	0.00321282	0.00366386	0.00191093	0.00387369	0.00221139	0.00156281	0.00279741	0.00291564	0.00254724	0.00507914	0.00300398	0.00442761	0.00255891	0.00368425	0.00258542	0.00229543	0.00307959	0.00385398	0.00127451	0.00202229	0.00284707	0.00226597	0.00306585	0.00271514	0.00221749	0.00225035	0.00221634	0.00145642	0.00202864	0.00207394	0.00231193	0.00197657	0.00352878	0.0030099	0.00269177	0.0029182
PWY-7228: superpathway of guanosine nucleotides de novo biosynthesis I	0.00386165	0.00501933	0.00462039	0.0034078	0.00526299	0.00527631	0.0058868	0.00392612	0.00516666	0.00373416	0.00536697	0.00732827	0.0019106	0.00503739	0.00471672	0.00328559	0.00571184	0.00364151	0.00276505	0.00453044	0.00445671	0.0037661	0.00652457	0.00436698	0.00630662	0.00409416	0.00563067	0.00416796	0.00385683	0.00483801	0.00558739	0.00228211	0.00322622	0.00454882	0.00375994	0.00483506	0.0042926	0.00372	0.0038081	0.00369436	0.00259856	0.00338427	0.00374571	0.00380156	0.00338575	0.00537798	0.0046187	0.00430722	0.00459104
PWY-7229: superpathway of adenosine nucleotides de novo biosynthesis I	0.00556422	0.0068836	0.00677967	0.00544456	0.00718638	0.00721973	0.00796691	0.00506767	0.00732853	0.0055166	0.0071591	0.00881984	0.00321812	0.0070202	0.00655931	0.00510717	0.00799557	0.00543993	0.00419271	0.00608089	0.00647463	0.00546793	0.00837573	0.00587736	0.00767537	0.00552614	0.00759638	0.00592696	0.00516323	0.00672237	0.00767092	0.00380743	0.00469698	0.00646807	0.00546458	0.00665938	0.0062568	0.00546006	0.00556041	0.00538466	0.00376919	0.00520433	0.00477198	0.00570751	0.00487341	0.00698147	0.00618616	0.00619711	0.00642282
PWY-7234: inosine-5'-phosphate biosynthesis III	0.00262679	0.00258578	0.00340104	0.00144361	0.00316305	0.00318589	0.00315986	0.00079876	0.00107662	0.00199332	0.00393859	0.00399443	0.000372487	0.00283775	0.0033824	0.00296342	0.00431908	0.00226823	0.00129673	0.00149013	0.00267197	0.00284569	0.0057123	0.00260183	0.00209912	0.00316484	0.00388109	0.00190113	0.00127285	0.00340162	0.000883649	0.00502637	0.00450377	0.00244881	0.00147826	0.00242871	0.002991	0.00274719	0.0013655	0.00127161	0.0011977	0.000985649	0.00212241	0.00239369	0.000950071	0.000785616	0.00157878	0.00154063	0.00258375
PWY-7237: myo-, chiro- and scyllo-inositol degradation	0.00223311	0.00371371	0.00381333	0.00419692	0.00302064	0.00569944	0.00233162	0.00752051	0.00299613	0.00502601	0.00267488	0.00392886	0.00824605	0.00309617	0.00195078	0.0045684	0.0024629	0.00516438	0.00595341	0.0052167	0.00276851	0.00314482	0.00170719	0.00384305	0.0060807	0.00411099	0.00419813	0.00531249	0.0056187	0.00245076	0.00652512	0.00530527	0.0036625	0.00385949	0.00576607	0.0069041	0.00395695	0.00632672	0.00417171	0.00680084	0.00603816	0.007358	0.00541997	0.00342928	0.00522281	0.00406577	0.00371909	0.00542072	0.00476945
PWY-7238: sucrose biosynthesis II	0.00887926	0.0130953	0.0131187	0.0139739	0.0127048	0.0135041	0.0133145	0.0150151	0.0147035	0.0123184	0.0108891	0.00889547	0.0201984	0.0148781	0.0075169	0.0149493	0.0096972	0.0135558	0.0192041	0.0166044	0.010384	0.00948659	0.0084795	0.0119676	0.00997535	0.0125462	0.0121285	0.0127492	0.0158137	0.0137352	0.010326	0.0130006	0.00937437	0.00988911	0.0138086	0.0160554	0.0139363	0.0144811	0.0150284	0.014084	0.0157604	0.0150607	0.0170707	0.0121023	0.0155492	0.0139448	0.0121717	0.0140026	0.0138521
PWY-7242: D-fructuronate degradation	0.00107818	0.000875716	0.00144579	0.00310139	0.00117972	0.000257799	0.000214872	0.000405753	0.00113887	0.00161649	0.00127315	0.00178516	0.000430259	0.00134676	0.00080879	0.00162912	0.00142062	0.000496802	0.000821922	0.00040368	0.000961489	0.00132147	0.000887782	0.000650918	0.000374053	0.000730898	0.000379095	0.00156481	0.000247628	0.000572394	0.000811622	0.000781829	0.000966417	0.000935194	0.000989501	0.000322302	0.000775396	0.000894615	0.000671141	0.000994673	0.00038565	0.00120315	0.0006083	0.000530088	0.000717354	0.00105446	0.00050128	0.000439542	0.00110784
PWY-7245: superpathway of NAD/NADP - NADH/NADPH interconversion (yeast)	0	0	0	0	0	0	0	0	0	0.000184201	0	0	0	0	0	0	0	0	0	0	0	0	0	0	0	0	0	0	0	0	0	0	0	0	0	0	0	0	0	0	0	0	0	0	0	0	0	0	0
PWY-724: superpathway of L-lysine, L-threonine and L-methionine biosynthesis II	0.00596513	0.00797575	0.00857649	0.00823712	0.00789954	0.00826004	0.00865979	0.0079875	0.00902848	0.00700544	0.00710912	0.00738634	0.00814512	0.00719603	0.00523395	0.00786323	0.00759298	0.00802745	0.00835584	0.00848964	0.00707807	0.00576893	0.00576061	0.00629661	0.00714146	0.00728287	0.00810769	0.00791118	0.00844824	0.00858119	0.00765305	0.00801608	0.00683379	0.00732684	0.00794377	0.00847291	0.0075513	0.00763413	0.00929957	0.00944437	0.00801125	0.00759353	0.00880066	0.00773448	0.0082006	0.00852736	0.00695563	0.0078145	0.00741872
PWY-7254: TCA cycle VII (acetate-producers)	0.00128149	0	0	5.67612e-05	6.08995e-05	0	0	0.000175963	0	0.000442145	0.000649626	0	0	0	0.000604715	0	0	0.000229591	0	0	0.000701937	0.00060549	0	0.000733664	0.000141844	0.000501877	0.000232471	7.3287e-05	0	0.000540273	0.000321372	0.000114811	0.000678953	0.000721082	0.000435918	0	0.00021236	0	0	0	0	4.88148e-05	0	0.000342559	0.000318852	0	0.000848061	0	5.66566e-05
PWY-7268: cytosolic NADPH production (yeast)	0	0	0	0	0	0	0	0	0	0.000524818	0	0	0	0	0	0	0	0	0	0	0	0	0	0	0	0	0	0	0	0	0	0	0	0	0	0	0	0	0	0	0	0	0	0	0	0	0	0	0
PWY-7269: mitochondrial NADPH production (yeast)	0.00020985	0	0	0	0	0	0	6.08127e-05	0	0.00035812	5.73143e-05	0	0	0	0.000424342	0	1.52768e-05	0	0	0	0.000159293	0.000238773	2.03599e-05	6.38226e-05	0.000201888	8.69872e-05	0	0	0	0	1.26879e-05	0	0	0	0.000137928	0	9.00482e-06	0	0	0	0	0	0	0	1.74188e-05	0	0	6.06987e-05	0
PWY-7279: aerobic respiration II (cytochrome c) (yeast)	0	0	0	0	0	0	0	0	0	0	0	0	0	0	0	0	0	0	0	0	1.05998e-05	0	1.83033e-05	0	0	0	0	0	0	0	0	0	0	0	0	0	0	0	0	0	0	0	0	0	0	0	0	1.91828e-05	0
PWY-7282: 4-amino-2-methyl-5-diphosphomethylpyrimidine biosynthesis II	0.00259897	0.00283629	0.00399677	0.00446852	0.00409904	0.00311779	0.00233348	0.00150385	0.00271123	0.00305061	0.00422545	0.00505275	0.0023204	0.0025222	0.00271678	0.00230512	0.00310642	0.0041883	0.00157449	0.00156765	0.00227041	0.00335269	0.0046696	0.00259333	0.00319581	0.00348003	0.00244775	0.0030004	0.00144828	0.002773	0.00437247	0.00248857	0.00388874	0.00369785	0.00360662	0.00263087	0.00229983	0.00377486	0.00280714	0.00286957	0.00173981	0.00220022	0.00115964	0.00240794	0.0020199	0.00488714	0.00163621	0.00379476	0.00373296
PWY-7286: 7-(3-amino-3-carboxypropyl)-wyosine biosynthesis	0.000156672	7.82823e-05	0	0	0.000101726	0	0	0	0.000375603	0	0.000169425	0	0	0	0.000886404	5.69528e-05	0.000592292	0	0	0.000254369	0.00114674	0	0	0	0	0	0.000279941	0.000324062	0	0.000334538	0	0	0	0	0	0	0	0	0.00051159	0	0.000137523	0	0.000336096	0.000910752	0.000394462	0	0	0	0
PWY-7294: D-xylose degradation IV	0	0	0	0	0	0	0	0	0	0	2.66293e-05	0	0	0	9.14438e-05	0	0	0	0	0	0	0	0	0	0	0	0	0	0	1.79784e-05	0	0	0	0	0	0	0	0	0	0	0	0	0	0	0	0	0	0	0
PWY-7312: dTDP-&beta;-D-fucofuranose biosynthesis	0.000152722	0	0.00160841	0.00155667	0.000296727	0	0	0	0.000504512	0.000400014	0.00143346	0	0.000195665	0.000249276	0	0.00013785	0	0	6.45134e-05	0	2.24273e-05	0.000334441	0.000628433	0	0	0	0	0.000175538	0	0	0	0	0.000159624	0	0.000102824	0.000125576	0.00024255	9.71788e-05	0	0	0	0	2.5936e-05	0	0	0	0	7.289e-05	0.000343724
PWY-7315: dTDP-N-acetylthomosamine biosynthesis	0.000835993	0.000395321	4.32673e-05	0.000419134	0.000288451	0.000265532	0.000243587	0.000271752	5.78493e-05	0.000715599	0.00013226	0.000195951	0.000255245	0.000228293	0.00131823	0.000184476	1.36691e-05	0.000529396	0.00242305	0.00155444	0.000500689	0.000725257	0.00023351	0.000433621	0.00051337	0.00169422	0.000515878	0.000179461	0.00093509	0.000315335	0.000269603	0.000115628	0.00104616	0.00032271	0.000789635	0.000991627	0.000874038	0.000556468	0.000463147	0	0.00021512	7.20639e-05	0.000145333	0.000290946	0.000215632	0.00276756	0.000178474	0.00179942	4.21075e-05
PWY-7316: dTDP-N-acetylviosamine biosynthesis	3.87569e-05	0.000355419	0	0	0.000320449	0	3.17046e-05	0.000220753	0	0	5.25786e-05	0.000322639	0	0	1.52819e-05	0.000169135	0.000489836	0.000113521	0	0	0	0	1.59204e-05	0	0.000130083	0	0	0	0	4.01781e-05	0	2.36293e-05	3.32751e-05	4.4635e-05	0	0	0	0	0	0	8.01044e-05	7.36003e-05	0	2.80394e-05	0	0	2.82796e-05	7.10443e-05	0
PWY-7323: superpathway of GDP-mannose-derived O-antigen building blocks biosynthesis	0.00243344	0.00193961	0.00163503	0.00350968	0.00200236	0.00108601	0.000445103	0.000579783	0.00141373	0.00198329	0.00263626	0.00296697	0.000896121	0.00164859	0.00240858	0.00218213	0.00173586	0.00116881	0.000619148	0.000882567	0.0018628	0.0026986	0.0022577	0.0016451	0.000978882	0.00207512	0.00187201	0.00148099	0.000797897	0.00114384	0.00133063	0.00207524	0.00211984	0.00207531	0.00145411	0.000831494	0.00145303	0.00206926	0.00109263	0.00154806	0.000917443	0.00316464	0.00128235	0.00143309	0.00108717	0.0030442	0.00108538	0.00191576	0.00230092
PWY-7328: superpathway of UDP-glucose-derived O-antigen building blocks biosynthesis	0.0033664	0.0015999	0.00181072	0.00228379	0.00230201	0.00441982	0.00460112	0.00373761	0.00319007	0.00190985	0.00274291	0.00116813	0.00232951	0.00358632	0.0028553	0.00233739	0.00260644	0.00273535	0.00219738	0.00326587	0.00351168	0.00336009	0.00343548	0.00239125	0.00318624	0.00334752	0.00427665	0.00487096	0.00386853	0.00279578	0.00301103	0.00241708	0.00356646	0.00360258	0.00193049	0.00397808	0.00261513	0.00320473	0.00447697	0.00292704	0.00486748	0.00301146	0.00422475	0.00508513	0.00348134	0.00281449	0.00414537	0.00326972	0.0031984
PWY-7332: superpathway of UDP-N-acetylglucosamine-derived O-antigen building blocks biosynthesis	0	0	0	0	0	0	0	0	0	0	6.69562e-05	0	0	0	0	0	0	0	0	0	0	0	0	0	0	0.000124358	0	0	0	0	0	0	0	0	0	0	0	0	0	0	0	0	0	0	0	0	0	0	0
PWY-7340: 9-cis, 11-trans-octadecadienoyl-CoA degradation (isomerase-dependent, yeast)	9.78061e-05	0	0	0	0	0	0	9.65826e-05	0	0.000121951	0	0	0	0	0	0	1.50638e-05	0	0	0	0	0.00021193	5.94619e-05	1.27665e-05	0.000112888	6.0908e-05	0	0	0	6.24535e-05	4.26013e-05	4.72701e-06	0.000393206	0.000157544	0.000101977	0	4.93076e-05	0	0	0	7.95202e-06	2.35608e-05	0	1.58081e-05	2.88659e-05	0	0.000162916	0	0
PWY-7345: superpathway of anaerobic sucrose degradation	0.00367641	0.00160512	0.00240386	0.00240774	0.00201505	0.00135094	0.00162203	0.00135595	0.00215847	0.00300545	0.00275744	0.00325449	0.000311835	0.00298512	0.00384534	0.00164957	0.00239323	0.00195472	0.000864066	0.00174517	0.00360474	0.00392783	0.00363532	0.00299099	0.00251686	0.00302425	0.00308951	0.00213776	0.00106493	0.00273263	0.00249055	0.000903157	0.0036207	0.00246568	0.00186456	0.00152756	0.00239631	0.000965703	0.00183966	0.00215133	0.00153563	0.00233492	0.00161459	0.00267487	0.00216724	0.000251899	0.00253337	0.0028861	0.00235166
PWY-7356: thiamine diphosphate salvage IV (yeast)	0.000510243	0.000732309	0.0024074	0.000390281	0.000559621	0.00039613	0.000418029	0.000507529	0.000363919	0.00154391	0.000961718	0.000561945	0	0.00293808	0.000526759	0.00115798	0.000632225	0.000704736	0.000616485	0.00051139	0.00167839	0.000713511	0.00162915	0.000265308	0.000786097	0.00149676	0.0012385	0.00148651	0.00102801	0.00179567	0.00167437	0.00153087	0.001832	0.000625843	0.000676197	0.000549254	0.000891751	0.000707407	0.0017828	0.00102229	0.000767028	0.00106027	0.000584744	0.00102428	0.000463763	0.00034352	0.000816925	0.0017463	0.000988133
PWY-7357: thiamine phosphate formation from pyrithiamine and oxythiamine (yeast)	0.00421978	0.00758806	0.00692005	0.0058047	0.00696347	0.00705285	0.00594426	0.00827839	0.00640212	0.00738335	0.0051905	0.00590881	0.0094473	0.00702419	0.00352244	0.00759173	0.00572413	0.00819886	0.0107292	0.00814329	0.0054339	0.00411596	0.00349814	0.00585795	0.00754764	0.00656969	0.00664883	0.006618	0.0089001	0.00685471	0.00584315	0.00612693	0.00469443	0.00584895	0.00726943	0.00687063	0.0068928	0.0074692	0.00739175	0.00816393	0.00720831	0.00743669	0.00832292	0.00630198	0.00813411	0.00793548	0.00593355	0.00811572	0.00643256
PWY-7371: 1,4-dihydroxy-6-naphthoate biosynthesis II	5.0271e-05	0	0	3.46782e-05	8.69571e-05	8.91714e-05	3.08186e-05	0	9.08438e-05	7.22137e-05	0.000149886	0.000114133	0	0	6.13599e-05	0	0.000422795	2.13005e-05	9.86244e-05	2.61788e-05	0.000110003	0	4.06727e-05	0	0	0	0.000275437	6.21197e-05	4.48021e-05	0.000120691	0	0	7.326e-05	0.000194015	0	6.12703e-05	0	0	5.43119e-05	7.7785e-05	3.13275e-05	0	1.4067e-05	2.37284e-05	6.69853e-05	0.000155889	1.53529e-05	0	0
PWY-7374: 1,4-dihydroxy-6-naphthoate biosynthesis I	3.46917e-05	0	0	0	0	7.11171e-05	2.34929e-05	0	6.91407e-05	0	0	0	0	0	6.70955e-05	0	0.000105493	1.66214e-05	0	0	0.000101871	0	0	0	0	0	0	3.00272e-05	3.38333e-05	0.000103345	0	0	0	0	0	0	0	0	0	0	0	0	0	1.75347e-05	2.79911e-05	0	0	0	0
PWY-7376: cob(II)yrinate a,c-diamide biosynthesis II (late cobalt incorporation)	0	0	0	0	0	0	0	0	0	0	0	0	0	0	0	0	0	0	0	0	0	0	0	0	0	0	0	0	0	0	0	0	0	0	0	0	0	0	0	0	0	0	0	0	0	0	0	0	0
PWY-7383: anaerobic energy metabolism (invertebrates, cytosol)	0.00172042	0.00178425	0.00240005	0.00200351	0.00181602	0.00293575	0.00249149	0.000955119	0.00346474	0.00134901	0.00191971	0.000943055	0.00134494	0.00176281	0.00201726	0.00173945	0.00345417	0.00349206	0.000864201	0.00201859	0.00216947	0.000952368	0.00279157	0.00117933	0.00565955	0.00187431	0.0023525	0.00266886	0.00165547	0.00272246	0.00186851	0.00196361	0.00101838	0.0034064	0.00206622	0.00150764	0.00114888	0.00207769	0.00206429	0.00156352	0.00262549	0.00194602	0.00178865	0.00169977	0.00203358	0.00161292	0.00200011	0.00155906	0.00206982
PWY-7384: anaerobic energy metabolism (invertebrates, mitochondrial)	0.000160395	0	0	0	0	0	0	0	0	0	0	0	0	0	0.000444071	0	0	0	0	0	1.62264e-05	8.41013e-05	2.60335e-05	2.07812e-05	0	1.77804e-05	0	0	0	0	1.03329e-05	0	0	0	0	0	0	0	0	0	0	0	0	0	0	0	0	0	0
PWY-7385: 1,3-propanediol biosynthesis (engineered)	0.000911801	0	0	0	0	0	0	0.00025306	0	0	0.000305175	0	0	0	0.000872047	0	9.21373e-05	0.000155458	0	0	0.000497108	0.000352814	0.000188183	0.000770923	0	0.000745417	0.00016138	0	0	0.000210849	0.000124012	0.000110332	0.000496015	0.000409314	0	0	8.34787e-05	0	0	0	7.59618e-05	0	0	0.000508783	0.000264898	0	0.000530946	0	0
PWY-7388: octanoyl-[acyl-carrier protein] biosynthesis (mitochondria, yeast)	0	0	0	0	0	0	0	0.000327264	0	0	0	0	0	5.5534e-05	0	0	0	0	0	0	3.29418e-05	5.6614e-05	0	0.000188158	0.000552525	4.55753e-05	0	0	0	0	0.00021412	0	0.000115172	0	0.000219327	0.000151421	0	0	0	0	5.92777e-05	0.000189706	0	2.39173e-05	0	0	9.48405e-05	0	0
PWY-7389: superpathway of anaerobic energy metabolism (invertebrates)	0.000236905	0	0	0	0	0	0	0	0	0	0	0	0	0	0.000626188	0	0	0	0	0	2.62014e-05	0.000129516	4.08036e-05	3.32485e-05	0	2.87098e-05	0	0	0	0	1.64401e-05	0	0	0	0	0	0	0	0	0	0	0	0	0	0	0	0	0	0
PWY-7391: isoprene biosynthesis II (engineered)	0	0	0	0	8.53103e-05	0	0	0	0	0	0.000158691	0	0	0	0	0	0	0	0	0.000226617	0	0	0	0	0	0	0.000361472	9.32632e-05	0	0	0	0	0	0	0	0	0	0	0	0	3.65915e-05	0	0	4.26255e-05	0	0	0	0	0
PWY-7392: taxadiene biosynthesis (engineered)	0.00128585	0.00133792	0.00224114	0.00147777	0.00139809	0.00120435	0.000330651	3.107e-05	0.000770684	0.00112578	0.000996306	0.00276014	0	0	0.000739104	0.000733294	0.000971489	0.000741748	0.000377363	0.00089748	0.000678484	0.000687783	0.00183332	0.00107119	0.00177033	0.000720344	0.000937486	0.00132	0.000281883	0.000382479	0.00269409	0.000846541	0.000867832	0.00118668	0.000916017	0.00140596	0.000857268	0.00243487	0.000508345	0.000661278	0.000474634	0.00232068	9.52859e-05	0.000387832	0.000203081	0.00245898	0.000680131	0.00148611	0.000886701
PWY-7396: butanol and isobutanol biosynthesis (engineered)	0	0	0	0	0	0	0	0	0	0	0	0	0	0	0	0	0	0	0	0	0	0	0	0	0	0	0	0	0	0	0	0	0	0	0.000110405	0	0	0	0	0	0	0	0	0	0	0	0	0	0
PWY-7399: methylphosphonate degradation II	0	0	0	0	0	0	0	1.27103e-05	0	0	0	0	0	6.65617e-06	0	0	0	3.027e-06	0	0	0	1.0549e-05	0	0	0	0	0	0	0	3.30962e-05	7.49097e-06	0	8.84705e-05	1.14626e-05	0	0	0	0	0	0	0	0	0	0	0	0	0	0	0
PWY-7400: L-arginine biosynthesis IV (archaebacteria)	0.00648086	0.00800779	0.00325212	0.0065437	0.00713247	0.00530506	0.00790989	0.00869584	0.00631959	0.00709263	0.00581646	0.00571936	0.00482697	0.00017146	0.00602213	0.00717417	0.00754968	0.00711634	0.0054326	0.00474324	0.00785714	0.00673228	0.00565093	0.00751479	0.00440442	0.00671506	0.00559314	0.00609159	0.0056037	0.00651275	0.00641063	0.00811267	0.00592631	0.00693711	0.00672094	0.00471758	0.00594801	0.00687274	0.00565901	0.00399974	0.00689589	0.00460664	0.00766138	0.0072218	0.00672234	0.00386582	0.00703718	0.00602638	0.00566145
PWY-7409: phospholipid remodeling (phosphatidylethanolamine, yeast)	2.64849e-05	0	0	0	0	0	0	0	0	0	0	0	0	0	0.00048688	0	0	0	0	0	0	0	0	0.000119931	0	0	0	0	0	3.61713e-05	0	0	0.000400993	0.000119055	0	0	0	0	0	0	0	0	0	0.0001357	6.06478e-05	0	0.000143224	0	0
PWY-7413: dTDP-6-deoxy-&alpha;-D-allose biosynthesis	0	0	0	0	0	3.224e-05	0	0	0	0	0	0	0	0	0	0	2.38269e-05	0	1.83117e-05	3.19269e-05	0	0	0	0	0	0	0	0	0	0	0	0	0.000107314	0	0	0	0	0	0	0	0	0	0	0	0	0	0	0	0
PWY-7434: terminal O-glycans residues modification (via type 2 precursor disaccharide)	0	0	9.6785e-06	0	2.55751e-05	0.000112704	0	0	0	0	9.04234e-05	0	2.97639e-05	5.0793e-05	0	0	0	1.46547e-05	0	0.000116728	0	1.35207e-05	4.71883e-05	6.53572e-06	0	0.00012354	0.000129247	0	0	0	0	0	0	2.67741e-05	0	5.18986e-05	7.69942e-06	0.000134515	0	1.0604e-05	1.69414e-05	0	0	1.64945e-05	0	0	0	8.52392e-05	5.44862e-05
PWY-7446: sulfoquinovose degradation I	8.6894e-05	0	0	0	0	0	0	0	0	0	5.0463e-05	0	0	5.33355e-06	0.000212449	0	0	0	0	0	0	2.26235e-05	0	9.9244e-05	0.00015562	7.13302e-05	0	0	0	0	2.32448e-05	1.03382e-05	0	0	0	0	0	0	0	0	0	0	0	0	0	0	0	0	0
PWY-7456: &beta;-(1,4)-mannan degradation	0.00168201	0.00194869	0.00128101	0.00288286	0.00235959	0.00128796	0.000388309	0.000456695	0.00145945	0.00172392	0.00202617	0.00233942	0.000523437	0.000989647	0.00130038	0.0021212	0.00174219	0.0017827	0.000881037	0.00102777	0.00143635	0.00252172	0.00190676	0.000859721	0.000613929	0.00168167	0.00130693	0.00264051	0.00138134	0.00126445	0.0011056	0.00177209	0.00109629	0.00175788	0.00116822	0.000972724	0.00165044	0.00136742	0.00159834	0.000585132	0.000766978	0.00191504	0.00146441	0.00105053	0.00186459	0.00234181	0.00109397	0.00155117	0.0020324
PWY-7560: methylerythritol phosphate pathway II	0.00569214	0.00805699	0.00606065	0.00552731	0.00674224	0.00615322	0.00807071	0.00882433	0.00733649	0.00663989	0.00621092	0.00609196	0.0104725	0.00688264	0.00505515	0.00812523	0.00579385	0.00828735	0.00990815	0.00934753	0.00688454	0.00554508	0.00568379	0.00620726	0.0063788	0.00701949	0.006666	0.00774622	0.00878316	0.00779595	0.00587563	0.00783948	0.00493516	0.00688867	0.00847567	0.00890225	0.00731706	0.00845776	0.00883817	0.00927865	0.0090278	0.00742181	0.00952051	0.00725495	0.00909206	0.00826065	0.007605	0.0063415	0.00731073
PWY-7616: methanol oxidation to carbon dioxide	6.81302e-05	0	0	0	0	0	0	3.91035e-05	0	0	3.38606e-05	0	0	0	1.4665e-05	0	4.62104e-06	0	0	0	1.94517e-05	4.63522e-05	0	5.33466e-05	0	3.64836e-05	0	0	0	0	3.63073e-05	5.22665e-06	7.69733e-05	2.65309e-05	0	0	1.12842e-05	0	0	0	0	0	0	0	0	0	2.94099e-05	0	0
PWY-7663: gondoate biosynthesis (anaerobic)	0.00401125	0.00344645	0.00520935	0.00609924	0.0043665	0.00158996	0.00175174	0.00107137	0.00361544	0.00344023	0.00477251	0.00668823	0.00104785	0.00374657	0.00406712	0.00400993	0.00614153	0.0037239	0.00116441	0.00140978	0.00262685	0.00344145	0.00375563	0.00308103	0.0061873	0.00253402	0.00211265	0.00226999	0.00141525	0.00239988	0.0043197	0.00507464	0.00636039	0.00483312	0.00372	0.00193128	0.00296466	0.00281959	0.00233812	0.00167896	0.00235039	0.00356531	0.000407552	0.00285198	0.00148845	0.00416559	0.00332008	0.0030972	0.00299003
PWY-7664: oleate biosynthesis IV (anaerobic)	0.00387569	0.00222337	0.000902796	0.00122328	0.00130547	0.000777247	0.000638904	0.000654195	0.000757713	0.00258437	0.00185533	0.00188541	0.000129892	0.00116582	0.00372662	0.000945283	0.00350777	0.00174565	0.000332753	0.000469361	0.00222679	0.00300768	0.00312193	0.00293072	0.00257327	0.00245498	0.00135044	0.000342455	0.000694005	0.00222406	0.0011328	0.0037858	0.00438408	0.00262924	0.0013392	0.000377975	0.0008641	0.000607107	0.000219864	0.000222822	0.000460278	0.0010664	0.000154369	0.00202702	0.0008281	0.00187204	0.0031874	0.0016238	0.000543318
PWY-7688: dTDP-&alpha;-D-ravidosamine and dTDP-4-acetyl-&alpha;-D-ravidosamine biosynthesis	3.53536e-05	0.000289198	0	9.77826e-05	0.000321357	0.000125748	0	0	5.72421e-05	0.000123724	4.33587e-05	0.000427039	0	0	0.001252	0.000327089	0.00090909	0.000357199	5.59989e-05	2.87549e-05	0	0	0	0	0.000179925	2.77338e-05	0	0	0	8.5365e-05	4.49863e-05	0	0	0	0	0	0	0	0.000374465	0	3.00411e-05	0.000203439	0	0.00021641	0	0.000233445	8.96471e-05	4.64071e-05	0
PWY-7723: bacterial bioluminescence	0	0	0	0	0	0	0	5.08904e-05	0	0	0.00018616	0	0	0	0	0	0	0	0	0	4.86626e-05	0	0	0	0	4.72605e-05	0	0	0	4.6463e-05	0	0	0	0	0	0	0	0	0	0	0	0	0	0	0	0	0	0	0
PWY-7754: bile acid 7&alpha;-dehydroxylation	0	0	0	0	0	0	0	8.66654e-05	0	0	0	0	5.86635e-05	0.000321706	0	0	4.18264e-05	0	0	0	0	7.31329e-06	0	0	0	0	0	0	0	0	0.000135245	2.93066e-05	0.000110664	0	0	0	0	0	0	0	0	6.90819e-05	0	0	0	1.61169e-05	0	0	0
PWY-7761: NAD salvage pathway II (PNC IV cycle)	0.00265639	0.00254893	0.00260545	0.00067549	0.00209318	0.00282929	0.0021576	0.00379603	0.00412912	0.00137453	0.00282322	0.00135196	0.00197235	0.00270036	0.00315533	0.00283981	0.00310875	0.00290728	0.000573107	0.00344032	0.00363902	0.00290178	0.00325207	0.00170698	0.00107169	0.00183556	0.00307024	0.00263617	0.00311752	0.00284551	0.00324011	0.00163882	0.00218271	0.00231584	0.00166598	0.00320187	0.00128295	0.00195559	0.00335805	0.00246468	0.00277607	0.00122798	0.00248546	0.00280189	0.00259853	0.000867507	0.00249606	0.00203911	0.00259385
PWY-7783: plasmalogen degradation	2.76644e-05	0	0	0	0	0	0	0	0	6.86115e-05	2.71126e-05	0	0	0	5.51799e-05	0	0	0	0	0	0	2.65772e-05	0	0	0	0	4.0525e-05	0	0	2.13333e-05	0	0	0	8.01673e-05	0	0	0	0	0	0	0	2.55006e-05	0	6.50015e-05	5.13508e-05	0	0.000142634	0	0
PWY-7784: reductive acetyl coenzyme A pathway II (autotrophic methanogens)	0	0	0	0	0	0	0	0	0	0	0	0	0	0	6.82475e-05	0	0.000341238	0	0	0.000500102	0	0	0	0	0	0	0	0	0	0	0	0	0	0	0	0	0	0	0	0	0	0	0	0	0	0	0	0	0
PWY-7790: UMP biosynthesis II	0.00813866	0.0111685	0.0113121	0.0117493	0.0112834	0.0107393	0.0107636	0.00981346	0.0126123	0.00938711	0.00964099	0.0104761	0.0114677	0.010396	0.00652383	0.0119994	0.0119005	0.0112241	0.0116451	0.0121946	0.00893614	0.00703355	0.0091478	0.00766367	0.00973463	0.00952708	0.0114046	0.0111425	0.0115356	0.0109821	0.0107137	0.0110673	0.00716045	0.0107188	0.0101652	0.0111305	0.0110468	0.0108651	0.0117353	0.0108973	0.0115417	0.0106086	0.0109039	0.00914349	0.010843	0.0105132	0.00924468	0.00990763	0.00969301
PWY-7791: UMP biosynthesis III	0.00813866	0.0111685	0.0113121	0.0117493	0.0112834	0.0107393	0.0107636	0.00981346	0.0126123	0.00938711	0.00964099	0.0104761	0.0114677	0.010396	0.00652383	0.0119994	0.0119005	0.0112241	0.0116451	0.0121946	0.00893614	0.00703355	0.0091478	0.00766367	0.00973463	0.00952708	0.0114046	0.0111425	0.0115356	0.0109821	0.0107137	0.0110673	0.00716045	0.0107188	0.0101652	0.0111305	0.0110468	0.0108651	0.0117353	0.0108973	0.0115417	0.0106086	0.0109039	0.00914349	0.010843	0.0105132	0.00924468	0.00990763	0.00969301
PWY-7805: (aminomethyl)phosphonate degradation	6.19724e-05	0	0	0	0	0	0	1.54709e-05	0	0	4.4274e-05	0	0	5.28592e-06	4.58552e-05	0	9.61065e-06	0	0	0	8.26602e-05	1.61681e-05	0	0	0	3.77584e-05	0	0	0	6.87904e-06	0	0	0.000106137	0	0	0	2.70386e-05	0	0	0	0	0	0	0	1.0244e-05	0	0	0	0
PWY-7807: glyphosate degradation III	5.63093e-05	0	0	0	0	0	0	1.49026e-05	0	0	4.05637e-05	0	0	4.72869e-06	7.03266e-05	0	9.55273e-06	0	0	0	7.4503e-05	1.44152e-05	0.000112576	3.63496e-05	0	3.51677e-05	0	0	0	6.63966e-06	0	0	0.000265641	1.57536e-05	0	0	2.7785e-05	0	0	0	0	0	0	4.47222e-05	1.04206e-05	0	0	0	0
PWY-7820: teichuronic acid biosynthesis (B. subtilis 168)	1.52314e-05	0	0	0	0	0	0	0	0	0	0	0	0	0	0	0	0	0	0	0	0	0	0	0	0	0	0	0	0	0	0	0	0	0	0	0	0	0	0	0	0	0	0	0	0	0	0	0	0
PWY-7851: coenzyme A biosynthesis II (eukaryotic)	0.00649042	0.00926148	0.00966673	0.00928952	0.00892272	0.00821665	0.00681091	0.00785457	0.00862752	0.00827088	0.00772899	0.00851353	0.00968173	0.00722934	0.00482162	0.00986266	0.00864665	0.00862445	0.00992145	0.008561	0.00679602	0.00575045	0.00654656	0.0067595	0.00738614	0.00758817	0.00842901	0.0080708	0.0089658	0.00794154	0.00862189	0.00945103	0.00595175	0.00713594	0.00811327	0.00879533	0.00928365	0.00865038	0.00923642	0.00921091	0.00828674	0.00795567	0.00858419	0.00660204	0.00725717	0.00844679	0.00675098	0.00832652	0.00777987
PWY-7858: (5Z)-dodecenoate biosynthesis II	0.000677852	0	0	0	0	0	3.25015e-05	0.000229498	0	0.000618933	0.000209652	0	0	4.6083e-05	0.00126835	1.71669e-05	3.73545e-05	0	0	0	0.000591883	0.000656021	0.00054933	0.000768096	0.000302646	0.000267585	0.000258512	0	0	0	9.36959e-05	1.70516e-05	0.000846512	0.000209889	0.000139572	4.20558e-05	0	0	0	0	1.74253e-05	0	0	0.000362945	0.00011253	0	0.000354692	0	0
PWY-7873: D-erythronate degradation II	0	0	0	0	0	0	0	0	0	0	2.43993e-05	0	0	0	0	0	0	0	0	0	5.90815e-05	6.66314e-06	0	0	0	0	0	0	0	0	0	4.68452e-06	0	0	0	0	0	0	0	0	0	0	0	0	0	0	0	0	0
PWY-7874: L-threonate degradation	0	0	0	0	0	0	0	1.64803e-05	0	0	3.05332e-05	0	0	0	0	0	0	0	0	0	0.000121308	0.000107489	0	0.000109076	0	4.30719e-05	0	0	0	0	0	6.93689e-06	0.00013686	3.17227e-05	0	0	0	0	0	0	0	0	0	5.15603e-05	0	0	8.0082e-05	0	0
PWY-7883: anhydromuropeptides recycling II	0.000223596	0	0.000271421	9.01875e-05	0.000148375	0	0	9.12331e-05	0	0.00053046	0	0.000322277	0	0.00015011	0.00135729	0	7.45793e-05	0	0	0	0.000221763	0.000413926	0	0.000252271	0.000871512	0.000142893	0	1.83113e-05	0	4.07544e-05	7.86901e-05	7.56519e-05	0.000436553	0.000252047	6.59619e-05	0	0.000127727	0	0	0	5.76308e-05	0.000226953	0	0.000210776	5.34302e-05	8.08031e-05	0.000216591	0	0
PWY-7942: 5-oxo-L-proline metabolism	0.000933425	0	0	0	0	0	0	0.000194445	0	0.000518193	0.000178084	0	0	0	0.00107764	0	0	0	0	0	0.000526702	0.00064522	0.000594704	0.000640246	0.000304307	0.000417082	5.08307e-05	3.54502e-05	0	5.17639e-05	0	3.08062e-05	0.000930103	7.70226e-05	0.000264698	0	1.87802e-05	0	0	0	0	0	0	0.000196585	7.48653e-05	0	0.00027376	0	0
PWY-7953: UDP-N-acetylmuramoyl-pentapeptide biosynthesis III (meso-diaminopimelate containing)	0.0074187	0.00925028	0.010249	0.00901955	0.00962686	0.00914408	0.0120265	0.00894664	0.0109675	0.00770623	0.0081148	0.00883159	0.0121659	0.00936162	0.00666327	0.0109008	0.00989071	0.0105744	0.0106877	0.010431	0.00906892	0.00686281	0.00729259	0.00780293	0.00911689	0.00794657	0.00877098	0.0088144	0.0100426	0.00932624	0.00985145	0.0099045	0.00539547	0.00946742	0.00914344	0.00998591	0.00955752	0.00995805	0.0110013	0.0105787	0.0108196	0.00854151	0.00998772	0.00785393	0.00930451	0.00988306	0.00824747	0.00901735	0.00882956
PWY-7977: L-methionine biosynthesis IV	0.00693221	0.00803803	0.00797276	0.00843907	0.00816891	0.00851201	0.00621408	0.00677315	0.0101865	0.00768645	0.00727295	0.00839387	0.00630617	0.00697268	0.00510784	0.00843255	0.00869489	0.00763519	0.00794977	0.00861117	0.00718105	0.00577521	0.00668216	0.00677003	0.0077951	0.00751573	0.00591384	0.00741945	0.00826915	0.00735282	0.00711965	0.00865078	0.00628584	0.00827752	0.00749158	0.00757958	0.00815799	0.00659742	0.0091082	0.0107928	0.00726543	0.00692365	0.00677269	0.00654876	0.00812138	0.00709598	0.00681991	0.00726708	0.00758496
PWY-7992: superpathway of menaquinol-8 biosynthesis III	0.000130254	0	0	9.11692e-05	0.000223199	0.000204477	7.68025e-05	0	0.000213142	0.00018291	0.000362904	0.000293243	0	0	0.000158886	0	0.000881023	5.61927e-05	0.00022324	6.50713e-05	0.000264504	0	0.000106555	0	0	0	0.000485342	0.000154811	0.000111306	0.000288192	0	0	0.000187805	0.000459042	0	0.000152153	0	0	0.0001311	0.000181609	7.81309e-05	0	3.53062e-05	6.14554e-05	0.000163321	0.000365925	4.02343e-05	0	0
PWY-8004: Entner-Doudoroff pathway I	0.00186019	0.000952271	0.00233427	0.00172887	0.00113785	0.000604854	0.00083389	0.000676236	0.00138897	0.00211791	0.00196692	0.00244142	0.000265173	0.00244262	0.00236834	0.0010381	0.00202713	0.000935854	0.000987832	0.00105805	0.00169479	0.00199453	0.00126799	0.00153398	0.00119584	0.0016553	0.00117821	0.00111971	0.00103991	0.00184816	0.00152357	0.00194087	0.00298873	0.00153323	0.00183626	0.00164128	0.00202369	0.00175476	0.000588629	0.00101706	0.000748756	0.0015658	0.0010744	0.00110637	0.00096332	0.00141032	0.0011336	0.00164488	0.00214435
PWY-8011: L-serine biosynthesis II	0	0	0	0	0	0	0	0	0	0	0	0	0	0	0	0	0	0	0	0	0	0	0	0	0	0	0	0	0	0	0	0	0	0	0	0	0	0	0	0	0	0	0	3.80243e-05	0	0	0	0	0
PWY-801: homocysteine and cysteine interconversion	0.000373722	0	0.000111235	0	2.08407e-05	6.49878e-05	0.0007328	7.78666e-05	0	0.000314367	0.000158766	0	0	0.00060149	0.000314489	0	0	4.01278e-06	0	1.85809e-05	0.000275697	0.000530176	0.000246764	0.00022904	0	0.000128934	3.16958e-05	0.000251093	0	1.76986e-05	4.60272e-05	1.2151e-05	0.000458339	0.000192647	0.000111249	0	4.20739e-05	4.5742e-05	0	0	7.41152e-05	8.68016e-05	0.000178277	0.000205333	5.65998e-05	1.38008e-05	0.000235033	0.000123145	0.000827609
PWY-8073: lipid IVA biosynthesis (P. putida)	0.00252229	0.00120561	0.00181259	0.00305425	0.00221648	0.000503408	0	0.00027221	0.000236488	0.00154784	0.00229635	0.00291419	0.000128552	0.000240531	0.00196419	0.00107205	0.0018464	0.00158116	0.000324585	0.000183613	0.00137618	0.00197707	0.00202428	0.00150761	0.00129897	0.00159678	0.000461071	0.000506867	0.000261086	0.000965046	0.0016303	0.000449962	0.0018847	0.00069906	0.000634311	0.000337868	0.0007498	0.000272183	0.00020748	8.23776e-05	0.000189823	0.00106758	5.25854e-05	0.000637361	0.000180019	0.000136107	0.000824437	0.000920139	0.000685559
PWY-8086: (S)-lactate fermentation to propanoate, acetate and hydrogen	0.000224494	0	0	0	0	0	0	8.63184e-05	0	0	4.19848e-05	0	0	0	0.000428153	0	0	4.91207e-06	0	0	0.000212467	0.000109502	8.0972e-05	0.000126993	0	4.77234e-05	0	0	0	9.42306e-06	1.14893e-05	0	0	0	0	0	7.27984e-06	0	0	0	8.29491e-06	0	0	0	0	0	0	0	0
PWY-8112: factor 420 biosynthesis I (archaea)	0.000133878	6.48342e-05	0	0	9.74751e-05	0	0	0	0.000245691	0	0.000145931	0	0	0	0.00067101	6.19924e-05	0.000499256	0	0	0.00028575	0.000919879	0	0	0	0	0	0.000210388	0.000250373	0	0.000271924	0	0	0	0	0	0	0	0	0.000376046	0	0.000119972	0	0.000304707	0.000670493	0.000323856	0	0	0	0
PWY-8113: 3PG-factor 420 biosynthesis	0.000120711	6.41226e-05	0	0	9.03829e-05	0	0	0	0.000223772	0	0.000135733	0	0	0	0.000648472	5.22728e-05	0.000491187	0	0	0.000259111	0.000874945	0	0	0	0	0	0.000210388	0.000250109	0	0.000271924	0	0	0	0	0	0	0	0	0.000366552	0	0.000112883	0	0.000304707	0.000670493	0.000299319	0	0	0	0
PWY-8125: mevalonate pathway IV (archaea)	0	2.42168e-05	0	0	0.000102148	0	0	0	0	0	0.000165914	0	0	0	2.88688e-05	0	0	0	0	0.000238077	0	0	0	0	0	0	0.000340584	0.000125006	0	0	0	0	0	0	0	0	0	0	0	0	3.66338e-05	0	0	5.00401e-05	0	0	0	0	0
PWY-8131: 5'-deoxyadenosine degradation II	0.000334438	0.00121683	0.000778283	0.000411775	0.000656423	0.000471841	0.000738713	0.000991003	0.00073163	0.00100237	0.000999273	0.000742276	0.00209937	0.00159504	0.000438116	0.000799713	0.000420136	0.000890605	0.000544868	0.00112478	0.000909177	0.000751009	0.000785012	0.00103295	0.000558779	0.000669521	0.000939918	0.00107713	0.000950844	0.000605835	0.00175574	0.000968563	0.0010119	0.00100754	0.0018153	0.00140947	0.000739882	0.000735248	0.000785487	0.00112627	0.00202634	0.00208794	0.00201863	0.00073796	0.00152884	0.000633733	0.00106295	0.000629102	0.00112969
PWY-8134: bile acid 7&beta;-dehydroxylation	0	0	0	0	0	3.63378e-05	0	9.17293e-05	0	0	0	0	6.41916e-05	0.000340142	0	0	3.8938e-05	0	0	0	0	7.45631e-06	0	0	0	0	0	0	0	0	0.000150393	3.06625e-05	0.000115883	0	0	2.93267e-05	0	0	0	0	0	6.44259e-05	0	0	0	1.51322e-05	0	0	0
PWY-8178: pentose phosphate pathway (non-oxidative branch) II	0.00656671	0.00906725	0.00672151	0.00642967	0.00755417	0.00977504	0.00795411	0.0116689	0.00858949	0.00757808	0.00654095	0.00553879	0.0118422	0.00941412	0.00623944	0.00761807	0.00563031	0.00959148	0.0117394	0.00986726	0.00737038	0.00696598	0.0061285	0.00871879	0.00814944	0.00776589	0.00665183	0.0083028	0.00995949	0.00859448	0.00757435	0.00682032	0.00633285	0.0080583	0.00889789	0.0101285	0.00787368	0.00968159	0.0106605	0.0102576	0.00958586	0.00862997	0.0106198	0.00731349	0.0113617	0.0108174	0.00907354	0.00845944	0.0087826
PWY-8187: L-arginine degradation XIII (reductive Stickland reaction)	0.00234564	0.00449475	0.00167449	0.00103547	0.00579001	0.00913253	0.00709227	0.00751545	0.00559763	0.00245339	0.0029081	0.00199484	0.00260366	0.0030387	0.00348977	0.001641	0.00301836	0.00404018	0.00302541	0.00782035	0.00211164	0.00184921	0.00153001	0.00353884	0.00130753	0.00439838	0.00277303	0.00306993	0.00572999	0.00834661	0.00357047	0.00183317	0.0036886	0.00310587	0.00168822	0.00545678	0.00319854	0.00201057	0.00355677	0.00293409	0.0017047	0.00110111	0.00427045	0.00272515	0.00266672	0.00147443	0.00707505	0.00264426	0.00354953
PWY-8188: L-alanine degradation VI (reductive Stickland reaction)	0	0	4.26045e-05	5.13948e-05	0	0	3.47136e-05	0	0	0	0	0	0	0	0	0	3.17699e-05	0	0	0	0	8.75726e-05	0	0	0	4.84228e-05	0	0	0	0	4.61012e-05	0	6.37323e-05	3.61256e-05	8.3783e-05	0	3.0536e-05	0	0	9.2694e-05	0	0	0	4.2712e-05	0	0	0	0	0.000116258
PWY-8189: L-alanine degradation V (oxidative Stickland reaction)	0	0	4.26045e-05	5.13948e-05	0	0	3.47136e-05	0	0	0	0	0	0	0	0	0	3.17699e-05	0	0	0	0	8.75726e-05	0	0	0	4.84228e-05	0	0	0	0	4.61012e-05	0	6.37323e-05	3.61256e-05	8.3783e-05	0	3.0536e-05	0	0	9.2694e-05	0	0	0	4.2712e-05	0	0	0	0	0.000116258
PWY-8190: L-glutamate degradation XI (reductive Stickland reaction)	1.50231e-05	0	0	0	0	0	0	0	0	0	1.28969e-05	0	0	5.33467e-06	1.96832e-05	0	1.04061e-05	0	0	0	5.19159e-05	0	0	0.000125713	0	7.66523e-05	0	0	0	0	1.22054e-05	4.89873e-06	4.06348e-05	8.72469e-06	0	0	1.99535e-05	0	0	0	0	0	0	0	0	0	1.787e-05	0	0
PWY-821: superpathway of sulfur amino acid biosynthesis (Saccharomyces cerevisiae)	0.00196633	0	0	0	5.03918e-05	0.000215378	0.000185934	0.000475478	0	0.00108674	0.00079037	0	0	6.15018e-05	0.00216622	0	8.87383e-05	0.000254684	0	5.35159e-05	0.0012101	0.00154169	0.00111938	0.00165207	0.0012866	0.000942144	0.000641321	0.000428864	0	0.000478031	0.000513848	0.000379861	0.00130178	0.000457445	0.000981361	0.000189902	0.000132819	0.000182024	0.000105999	0.000372776	0.000206065	0.000268369	0	0.000979822	0.000365912	0	0.000925821	8.63998e-05	0
PWY-822: fructan biosynthesis	2.82528e-05	0	7.58669e-05	0	8.94476e-05	0.000210635	0.000405749	5.41632e-05	0	0	0.000487098	0	4.74565e-05	0.00043817	0	0	0	8.30369e-05	2.89151e-05	0.000127424	8.52277e-06	0.000408244	0.00106383	4.34336e-05	7.10729e-05	1.82859e-05	0.000694284	6.60554e-05	1.27456e-05	2.14115e-05	7.25359e-05	3.5572e-06	0	0.000143575	5.52007e-05	0.000389023	2.56511e-05	0.000150818	5.26996e-05	3.08706e-05	8.28458e-05	3.71171e-05	0.000216672	8.42434e-05	3.41373e-05	6.74839e-05	0	0.000177646	0.0004649
PWY-841: superpathway of purine nucleotides de novo biosynthesis I	0.00478666	0.00625613	0.00576173	0.00466173	0.00635806	0.00654181	0.00664099	0.00486234	0.00644923	0.00481539	0.00626658	0.00759467	0.00289482	0.00585407	0.00537052	0.00449438	0.00689413	0.00485712	0.00391017	0.00571426	0.00540114	0.00454464	0.00700503	0.00511752	0.00683629	0.00498589	0.00675533	0.00538955	0.00508549	0.00584003	0.00628184	0.00334599	0.00391945	0.00561819	0.00489406	0.00585158	0.00554009	0.0048797	0.00500746	0.00493575	0.00368649	0.00453748	0.00474443	0.00477246	0.00447841	0.00635094	0.00535499	0.00533343	0.00562942
PWY-922: mevalonate pathway I (eukaryotes and bacteria)	0	0	0	0	0.00010421	0.000291986	0.000118314	0	0	0	0.000185519	0	0	0.000790411	0	0	0	1.60424e-05	0	0.000301585	2.58364e-05	5.09923e-05	0.000575104	0	3.92135e-05	1.86139e-05	0.000443298	0.000117518	0	0	0	0	0	0	0	0.000265222	0	0.000308487	0	0	7.91631e-05	4.71999e-05	3.42913e-05	7.53467e-05	7.16631e-05	0	0	0.00025395	0.000150403
PWY-I9: L-cysteine biosynthesis VI (from L-methionine)	0.00340295	0.00147854	0.000890609	0.00163382	0.00179299	0.00315269	0.00319344	0.00437573	0.00102043	0.00541692	0.00298844	0.0018499	0.0015228	0.0020423	0.00256244	0.00361994	0.00105852	0.00348914	0.00153941	0.00177538	0.00249156	0.0045327	0.00334341	0.00221201	0.0016988	0.00313534	0.00386967	0.00296044	0.00511472	0.00582175	0.00204999	0.00291595	0.00487969	0.00303972	0.00323686	0.00389782	0.00424045	0.00218129	0.00139107	0.00218594	0.00365246	0.00438218	0.00209599	0.00563447	0.00211687	0.00186361	0.00484313	0.0106281	0.00668195
PWY0-1061: superpathway of L-alanine biosynthesis	0.000769293	0.000350016	0.00153834	0.000722152	0.00031411	2.19909e-05	8.92754e-05	0.00146994	0.000135662	0.00180142	0.000456538	0.00125092	0	0.00211947	0.00192179	0.000574726	0.000166532	0.00135092	0.00241428	5.74105e-05	0.00147272	0.00119525	0.000257955	0.000706275	0.00126824	0.00202787	0.00028136	8.03647e-05	0.00146393	0.00242018	0.000176615	0.000787238	0.00370743	0.000234393	0.00084899	0.000735931	0.00222053	0.00160615	0.000672396	0.00197241	0.0001125	0.00019689	0.000555336	0.00192217	0.000189205	0	0.000966473	0.00283253	0.000759153
PWY0-1221: putrescine degradation II	0.000109623	0	0	0	0	0	0	5.66662e-05	0	0	4.77818e-05	0	0	0	0.000168707	0	5.81285e-06	3.97875e-06	0	0	0.000332781	5.39709e-05	0	6.35154e-05	0	6.13117e-05	0	0	0	3.13889e-06	3.48631e-05	4.01125e-06	0	0	0	0	0	0	0	0	3.88272e-06	0	0	0	0	0	0	0	0
PWY0-1241: ADP-L-glycero-&beta;-D-manno-heptose biosynthesis	0.000621381	9.14428e-05	0.000576526	0.00027796	0.000222262	0.000299921	0.000305511	8.31089e-05	0.000381992	0.000402243	0.000312871	0.000538015	9.78409e-05	6.83157e-06	0.00146293	0.000148606	0.000995307	0.00126458	2.40659e-05	0.000157785	0.00104809	0.00088482	0.000944022	0.000680672	0.00215318	0.000807401	0.000157551	0.000140947	0	0.000532249	0.00021353	0.000187294	0.000762628	0.00136805	0.000403939	8.54945e-05	0.000261783	8.60991e-05	0.000629511	0	0.000373342	0.000278322	0.000104241	0.000489682	0.000179867	3.4898e-05	0.000638815	0.000338817	9.32211e-05
PWY0-1261: anhydromuropeptides recycling I	0.00223491	0.00127893	0.000580208	0.00170104	0.00169129	0.000355546	0.0015033	0.000515229	0.00155258	0.00189597	0.000923549	0.00200865	0.000330666	0.0020451	0.00223272	0.00113736	0.0014476	0.00162904	0.000517348	0.000562235	0.0013718	0.00258838	0.00239939	0.00258836	0.00105786	0.00198051	0.000924467	0.00133761	0.00059144	0.00114096	0.00267307	0.000265708	0.00220012	0.00117302	0.000737935	0.00274763	0.000766081	0.00100899	0.000338323	0.00112474	0.000348266	0.00102447	0.000379089	0.0011638	0.000438022	0.000419971	0.00126796	0.00117847	0.000876081
PWY0-1277: 3-phenylpropanoate and 3-(3-hydroxyphenyl)propanoate degradation	0.000859865	0	0	0	0	0	0	0.000458376	0	0.000215926	0.000202711	0	0	3.668e-05	0.00029517	0	4.34211e-05	5.61854e-05	0	0	0.00110906	0.00184141	0.000414212	0.000672147	0	0.000633656	0	0	0	3.13927e-05	9.69493e-05	2.7234e-05	0	0	0.000170601	0	0.00010992	0	0	0	0	0	0	0	0	0	0	0	0
PWY0-1296: purine ribonucleosides degradation	0.00667891	0.00735961	0.00711702	0.00686363	0.00779453	0.00764979	0.00902733	0.00682953	0.0085482	0.00794731	0.00586985	0.00543946	0.0126854	0.00879515	0.0068033	0.00956272	0.00658325	0.00891542	0.0105994	0.0100322	0.00682745	0.00672517	0.00579978	0.00723801	0.00737421	0.00619746	0.0100415	0.00988075	0.00837392	0.00623778	0.00841365	0.00771305	0.00473483	0.00626407	0.00818273	0.0103222	0.0080299	0.00931222	0.0122159	0.0110861	0.010511	0.00842034	0.00898811	0.00718068	0.00965948	0.0090649	0.00716642	0.00987863	0.00865911
PWY0-1297: superpathway of purine deoxyribonucleosides degradation	0.00229047	0.000657788	0.000621143	0.000748414	0.00102277	0.00148491	0.00338414	0.00115388	0.000594506	0.00180446	0.00231671	0.000410432	0.00074265	0.00324386	0.00238943	0.00150449	0.00211365	0.000534035	0.00109429	0.00136299	0.00275264	0.00357885	0.0032782	0.00197102	0.000616468	0.00181557	0.00298247	0.00101419	0.000458946	0.000675363	0.000780252	0.000563395	0.00197891	0.00113933	0.000572747	0.00140395	0.000452967	0.00261017	0.00103635	0.000630599	0.000962654	0.000559007	0.00211343	0.00151529	0.000467697	0.00501159	0.000562369	0.00131493	0.00218821
PWY0-1298: superpathway of pyrimidine deoxyribonucleosides degradation	0.00297032	0.000273388	0.000372969	0.000179549	0.000256039	0.0002969	0.00113582	0.00129141	0.000791961	0.00158209	0.000891811	0.000176625	0.000385177	0.000735242	0.00261783	0.000303341	0.00298639	0.000259052	0.000269506	0.000178547	0.00220029	0.00346987	0.00230607	0.0023066	0.00087469	0.00135249	0.000937989	0.000709671	0.000313262	0.000687647	0.000723994	0.000320024	0.00277871	0.000607172	0.000404353	0.000125357	0.000353459	0.000385448	9.23958e-05	0.000125155	0.00065301	0.000467895	0.000264341	0.00193415	0.000946195	0.000358704	0.00184397	0.000183893	0.000312016
PWY0-1319: CDP-diacylglycerol biosynthesis II	0.00618285	0.00828549	0.00909232	0.00943117	0.00852095	0.00875465	0.00873933	0.00891638	0.00833487	0.00756838	0.00806528	0.00887975	0.0123874	0.00858601	0.00487219	0.00954022	0.00801549	0.00857281	0.00999278	0.00874936	0.00714258	0.00707647	0.00649285	0.00680786	0.00785263	0.00672529	0.00814957	0.00828462	0.00925171	0.00722123	0.0106709	0.00850812	0.00788998	0.00804037	0.00900043	0.00885237	0.00865094	0.00893556	0.0107634	0.00999775	0.0100018	0.0090884	0.00898152	0.00836008	0.00933144	0.0097384	0.00819591	0.00874751	0.00879188
PWY0-1337: oleate &beta;-oxidation	0.000390766	0	0	0	0	0	0	6.16577e-05	0	0.000302101	8.06212e-05	0	0	0	0.00101657	0	0	4.35525e-06	0	0	6.04792e-05	0.000170066	0.000302352	0.000100328	0.000252882	7.77007e-05	7.23152e-05	0	0	5.51988e-05	4.10765e-05	4.61893e-06	0.000804034	0.000146437	2.28987e-05	0	7.902e-06	0	0	0	2.56287e-05	0	0	0.0002136	5.5495e-05	0	0.000269253	0	0
PWY0-1338: polymyxin resistance	0.000398165	0	0	0	0	0	0	0.000112823	0	0.000383304	0.000110131	0	0	5.4671e-06	0.000740361	0	0	0	0	0	0.000283535	0.000444084	0.000199797	0.000365735	0.000181799	0.000147546	2.11223e-05	0	0	2.53915e-05	2.51495e-05	7.56901e-06	0.000731072	6.13006e-05	3.47888e-05	0	3.06786e-05	0	0	0	4.79803e-06	0	0	0.000215882	8.03247e-05	0	0.000211811	0	0
PWY0-1415: superpathway of heme b biosynthesis from uroporphyrinogen-III	0.00121386	0	0	0	1.81124e-05	0	1.96435e-05	0.000304108	0	0.000345781	0.000167176	0	0	2.28929e-05	0.0016377	0	6.70515e-05	0.000176975	0	0	0.000751712	0.001115	0.00067671	0.000718458	0.000128893	0.000469396	0.000124557	0	0	0.000117241	0.000232952	0	0.00136853	0.000140481	0.000143758	0	0.000102966	0	0	0	0	4.53782e-05	0	0.000438173	0.000126615	0	0.000460632	5.93366e-05	1.582e-05
PWY0-1477: ethanolamine utilization	0.00361739	0.000545445	0.00100296	0.000623047	0.000929718	0.0004355	0.000983733	0.00136384	0.00151858	0.00188096	0.00130926	0.000522389	0.0011183	0.0014541	0.00462562	0.000698322	0.00296858	0.000550912	0.000235063	0.000321391	0.00191296	0.00304255	0.00199806	0.00277012	0.000805384	0.00153234	0.000969095	0.00125828	0.000549871	0.00146393	0.00217993	0.000930018	0.00543625	0.00274669	0.00129449	0.000401425	0.000577194	0.000480358	0.00201799	0.000638679	0.000782218	0.00105041	0.000498051	0.00172258	0.00106033	0.000305279	0.00251979	0.000420439	0.000190566
PWY0-1479: tRNA processing	0.00277696	0.00150728	0.00096519	0.000663334	0.00121589	0.000845469	0.00173714	0.00192504	0.000180209	0.00142362	0.00115305	0.000862463	0.000261956	0.000188096	0.00381654	0.000800232	0.000359902	0.00235199	0.000713688	0.000826503	0.0018476	0.00243015	0.00181437	0.00294455	0.00136818	0.00185332	0.00147863	0.00102073	0.0011379	0.000958858	0.000368406	0.000684526	0.00271731	0.00081131	0.00143241	0.00228735	0.000764456	0.000774811	0.00197941	0.000929597	0.00107799	0.00123191	0.00227624	0.00166067	0.00109809	0.00046073	0.00219701	0.00146801	0.00107732
PWY0-1533: methylphosphonate degradation I	3.25859e-05	0	0	0	0	0	0	8.72027e-06	0	0	2.38779e-05	0	0	2.77082e-06	4.29512e-05	0	5.53034e-06	0	0	0	4.32297e-05	8.25751e-06	7.15052e-05	2.10875e-05	0	2.03359e-05	0	0	0	3.85311e-06	0	0	0.000162647	9.2153e-06	0	0	1.67208e-05	0	0	0	0	0	0	2.63918e-05	6.27274e-06	0	0	0	0
PWY0-1586: peptidoglycan maturation (meso-diaminopimelate containing)	0.00730816	0.00614688	0.0105453	0.00779517	0.00745723	0.00530538	0.00374912	0.00628168	0.00564558	0.00595888	0.00825717	0.00935797	0.00318158	0.00531629	0.00895419	0.00546027	0.0062195	0.00668418	0.00404352	0.00378293	0.00639501	0.00957946	0.00907155	0.00750746	0.00773862	0.00905996	0.00360314	0.00586119	0.00606043	0.00623325	0.00838483	0.0085301	0.0084914	0.00606644	0.0063658	0.00505971	0.00555642	0.00583969	0.00277754	0.00556392	0.00340081	0.00759342	0.0040011	0.00484223	0.00316935	0.00469565	0.00609582	0.00607793	0.00581634
PWY0-162: superpathway of pyrimidine ribonucleotides de novo biosynthesis	0.00344352	0.00334074	0.00476759	0.00269061	0.00308145	0.00264137	0.00317652	0.0048068	0.00352383	0.00364417	0.0027088	0.00486023	0.00234945	0.00360264	0.00272781	0.00320121	0.0059046	0.0036662	0.00248226	0.00269133	0.00364547	0.00257727	0.00467087	0.00288919	0.00585013	0.0030229	0.00305296	0.00463171	0.00272556	0.00418504	0.00329752	0.00293542	0.00350529	0.0038845	0.00271652	0.00203715	0.00483701	0.0019283	0.00182337	0.00396689	0.00363005	0.00395471	0.00391292	0.00326326	0.00271671	0.00394918	0.00465776	0.00291212	0.0032326
PWY0-166: superpathway of pyrimidine deoxyribonucleotides de novo biosynthesis (E. coli)	0.00227698	0	0	0	0	0	0	0.000935604	0	0.00116864	0.000607649	0	0	8.02193e-05	0.00237906	0	0	2.50656e-05	0	0	0.00111904	0.00190207	0.00122602	0.00151247	0.000224941	0.00142439	0	0	0	0.000142172	0.000307141	1.1309e-05	0.00184689	0.000478896	0.00040511	0	0.000485952	0	0.000144641	0	0	0.0001604	0	0.000994535	0.000162232	0	0.00113891	1.90456e-05	0
PWY0-301: L-ascorbate degradation I (bacterial, anaerobic)	0.000931586	1.72097e-05	0	0	0	0	0.000205441	0.000316832	0	0.000882226	0.000206314	0	0	0.000114166	0.00198894	0	0.00023057	2.60483e-05	0	0	0.00115252	0.00150427	0.000592581	0.00114616	0.000652712	0.000388768	0.000219448	0.000523346	0	0.000111777	0.000136839	8.63438e-05	0.00149474	0.000202052	0.000335408	0	7.56205e-05	0.00011547	6.41711e-05	0	3.01505e-05	0	0	0.000517756	0.000129918	0	0.000728834	2.22453e-05	0.000211927
PWY0-41: allantoin degradation IV (anaerobic)	7.14852e-05	0	0	0	0	0	0	0	0	0	2.73071e-05	0	0	3.7917e-06	0.000313516	0	0	0	0	0	8.43472e-05	0.000141964	6.86187e-05	7.68987e-05	0	4.01106e-05	0	0	0	9.44771e-06	0	0	4.88268e-05	7.83327e-06	0	0	0	0	0	0	0	0	0	4.16587e-05	9.15704e-06	0	6.27468e-06	0	0
PWY0-42: 2-methylcitrate cycle I	0.00022237	0	0	0	0	0	0	0	0	0	0.000125126	0	0	0	0.000871173	0	0	1.63148e-05	0	0	0.00047919	0.000777084	0.000232416	0.000478453	0	0.000191718	9.16983e-05	0	0	5.69102e-05	4.45886e-05	2.06593e-05	0.000501587	6.79029e-05	0	0	5.08588e-05	0	0	0	0	0	0	0.000199748	7.06497e-05	0	0.000160532	0	0
PWY0-461: L-lysine degradation I	0.000111725	0	0	0	0	0	0	6.29015e-05	0	0	0	0	0	0	0.000267234	0	0	0	0	0	0.000112418	0.000186451	5.50759e-05	7.18201e-05	0	7.58157e-05	1.10525e-05	0	0	0	0	0	0.000207486	5.67543e-05	0	0	1.21686e-05	0	0	0	0	0	0	0.000126694	0	0	8.87627e-05	0	0
PWY0-781: aspartate superpathway	0.00147087	0.000268074	0.000290599	0.00019783	0.000588264	0.000347464	0.000218559	0.00123866	0.00020374	0.00149665	0.000829674	0	0	2.62826e-05	0.00261287	0.000393444	0.000104537	0.000369954	0	0.000499991	0.00167191	0.00157197	0.00159884	0.00134986	0.00109593	0.0021607	0.000525666	0.000474092	0.000131685	0.000985994	0.00021536	0.000180176	0.00405677	0.00106808	0.000659723	0.000545639	0.000631717	0.000664808	0	0.000359045	0.000426404	0.000520852	0.000222158	0.00253855	0.000647376	0.000137943	0.00231557	0.00092566	7.81814e-05
PWY0-845: superpathway of pyridoxal 5'-phosphate biosynthesis and salvage	0.00198016	0.00190812	0.00330603	0.0045654	0.00305844	0.00176591	0.001208	0.000512	0.00182189	0.00197407	0.00389063	0.00456051	0.00118931	0.00105743	0.00232673	0.00129494	0.00264082	0.00331654	0.000701874	0.000648665	0.00135406	0.00241753	0.00406848	0.00179755	0.00410114	0.00267091	0.00101034	0.0016739	0.000610997	0.00189135	0.00328008	0.00248657	0.00280398	0.00356559	0.0027681	0.00164834	0.00126455	0.00238554	0.00150395	0.00142476	0.000996752	0.00144786	0.000371318	0.00161589	0.00112922	0.003004	0.00151307	0.00201965	0.00240695
PWY0-862: (5Z)-dodecenoate biosynthesis I	0.00379877	0.00209174	0.000792337	0.00107741	0.0011666	0.000714917	0.00057682	0.000612824	0.000668402	0.00246872	0.00167653	0.00167913	0.000113315	0.001044	0.00360481	0.000837733	0.00325783	0.00160076	0.000297208	0.000421976	0.00215833	0.00292576	0.00301984	0.00287602	0.0023343	0.00242164	0.00126872	0.000299769	0.000637935	0.00216992	0.00100652	0.00359996	0.00409377	0.00243003	0.00120565	0.000333024	0.00077203	0.000536286	0.000190964	0.000194631	0.000405663	0.00095275	0.000139834	0.00191775	0.000769475	0.00171015	0.00313046	0.00149971	0.00047754
PWY1G-0: mycothiol biosynthesis	0	0	0	0	2.56607e-05	0	0	0	0	0	0	0	0	0	8.30271e-05	0	7.26695e-05	6.30815e-05	0	0	0	0	0.000365615	0	0	0	8.02683e-05	0	0	0	0	5.9186e-05	0	0	0	0	0	7.11797e-05	0	0	1.53631e-05	0	0	0	0	0	0	0	2.46497e-05
PWY1ZNC-1: assimilatory sulfate reduction IV	0.00116743	0.00102341	0.000543581	0.000226243	0.000465852	0.00041224	0.000410619	0.0014246	0.000983746	0.0010506	0.000465789	0.000177324	0	2.70659e-05	0.00157712	0.000759472	0.000169343	0.000607992	0.00027139	0.00014314	0.000634476	0.000747865	0.000466847	0.000793883	0.00138809	0.000433659	0.000720773	0.00176561	0.000598938	0.000261631	0.00070241	0.000564116	0.00056813	0.000569628	0.00139678	0.000657879	0.000406959	0.000530537	0.000670501	0.000986399	0.00171183	0.00112646	0.00125968	0.000782474	0.000875366	0.000759109	0.00121927	8.23468e-05	0.000703834
PWY3O-4107: NAD salvage pathway V (PNC V cycle)	0.00100182	0.000118348	0.000403576	0	0.000311891	0.001914	0.00194117	0.000545122	0	8.00088e-05	0.00190962	0.00130133	0.000154037	0.00167587	0.0016634	0	0	0.000356397	0.000196816	0.000904736	0.000718957	0.00217495	0.0031263	0.00144946	0.000309564	0.00168005	0.00227085	0.000264686	8.18281e-05	0.00256892	0.000337413	1.49207e-05	0.00310372	0.000701161	0.000269531	0.00364273	0.00155285	0.00101608	0	8.25769e-05	0.000250817	0.00030984	0.00135445	0.00179659	0.000123438	6.52854e-05	0.00074706	0.00102867	0.00173077
PWY490-3: nitrate reduction VI (assimilatory)	0	0	0	0	0	0	0	0	0	0	0	0	0	3.68358e-05	0	0	0	0	0	0	0	0	0	0	0	0	0	0	0	0	0	1.32554e-05	8.763e-06	0	0	0	0	0	0	0	0	0	0	0	0	0	0	0	0
PWY4FS-7: phosphatidylglycerol biosynthesis I (plastidic)	0.00397116	0.00187977	0.00119513	0.00362277	0.00259289	0.00243127	0.0021347	0.00188052	0.000593175	0.00239568	0.00332392	0.00454535	0.000846823	0.00254999	0.00401109	0.00165812	0.0016803	0.00244879	0.00167581	0.00106408	0.00353158	0.00443526	0.00420896	0.00370335	0.00326444	0.00309781	0.00302729	0.00144966	0.00226662	0.00173322	0.00361174	0.0016492	0.00437299	0.00167511	0.00142555	0.0023365	0.00117767	0.00176808	0.00305173	0.00201691	0.00171152	0.0025868	0.00180022	0.00330915	0.00451148	0.00111516	0.00269578	0.00207841	0.00307086
PWY4FS-8: phosphatidylglycerol biosynthesis II (non-plastidic)	0.00397116	0.00187977	0.00119513	0.00362277	0.00259289	0.00243127	0.0021347	0.00188052	0.000593175	0.00239568	0.00332392	0.00454535	0.000846823	0.00254999	0.00401109	0.00165812	0.0016803	0.00244879	0.00167581	0.00106408	0.00353158	0.00443526	0.00420896	0.00370335	0.00326444	0.00309781	0.00302729	0.00144966	0.00226662	0.00173322	0.00361174	0.0016492	0.00437299	0.00167511	0.00142555	0.0023365	0.00117767	0.00176808	0.00305173	0.00201691	0.00171152	0.0025868	0.00180022	0.00330915	0.00451148	0.00111516	0.00269578	0.00207841	0.00307086
PWY4LZ-257: superpathway of fermentation (Chlamydomonas reinhardtii)	0.00180224	0.000232475	0.000326216	0.000170325	0.000215511	0.000268039	0.00042281	0.000993408	0.000482199	0.00146257	0.000645268	0.00015348	0.000313511	0.000234484	0.00182647	0.000277797	0.00154337	0.000161803	0.000171413	0.000106552	0.00211008	0.0029307	0.00109422	0.00153158	0.000390377	0.00153953	0.000738931	0.000591189	0.000215708	0.000389255	0.000437433	0.000112663	0.0010088	0.000618503	0.000470329	9.8849e-05	0.000196475	0.00031295	7.28136e-05	9.63286e-05	0.000544655	0.000313597	0.000214766	0.000654482	0.000184049	0.00013871	0.000470931	0.000143603	4.04584e-05
PWY66-367: ketogenesis	0	2.42132e-05	4.01518e-05	0	7.51113e-05	0	0	3.48953e-05	0	0	2.98972e-05	0	0	3.59237e-05	0	0	0	0	0	0	0	2.8732e-05	0.000222337	0	2.97032e-05	2.74098e-05	0	2.06047e-05	0	0	0	1.24996e-05	1.99818e-05	9.42162e-05	0	0.000200889	0	0	0	0	0	0	0	2.61245e-05	0	0	0	7.72121e-05	0
PWY66-388: ceramide degradation by &alpha;-oxidation	0	0	0	0	0	0	0	0	4.49233e-05	9.47378e-05	0	0	0	0	0	0	0	0	0	0	0	1.12148e-05	9.95563e-06	6.24973e-06	0	0	0	0	0	4.16049e-05	0	0	0	0	0	0	5.94458e-06	0	0	0	0	0	0	0	0	0	0	0	0
PWY66-389: phytol degradation	2.27807e-05	9.88391e-05	3.00487e-05	0	0	2.61642e-05	6.24451e-05	0.000277066	6.5119e-05	0.000123264	0.000234812	0	0	6.13981e-07	0.000198125	0	0.000263349	3.22156e-05	0	0	0.000165232	0.000255826	1.02867e-05	6.3705e-06	9.51351e-05	8.66776e-05	0	0	4.07873e-05	6.17415e-05	0	4.88973e-05	0.000166548	1.89264e-05	0.000213858	0	7.27175e-06	0	0	0	3.4257e-05	0	6.41268e-05	2.12558e-05	1.61683e-06	0	4.39272e-05	4.3109e-05	5.57288e-05
PWY66-391: fatty acid &beta;-oxidation VI (mammalian peroxisome)	0.000127651	5.91391e-05	0.000302869	5.0372e-05	0.000162964	0	6.7581e-05	0.000241596	0.000206299	0.000180306	0	0	0.000236919	0.000243908	0	0	0.000297966	0	0	0	0	0.000388344	8.28827e-05	1.65898e-05	0.000152223	9.10612e-05	0	8.38299e-05	0	0.000203207	0.000687287	0.000181268	0.000575005	0.000783349	0.000607057	0	0.000285609	0.000129234	0	0.000218759	1.45921e-05	0.000379056	0	2.06775e-05	4.08063e-05	0	0.000248952	3.36834e-05	6.58e-05
PWY66-399: gluconeogenesis III	0.00207399	0.00136489	0.00285156	0.00163555	0.00138222	0.0020664	0.00255991	0.00110329	0.00242634	0.00174146	0.00217033	0.00139922	0.000407857	0.00154433	0.00208883	0.00135711	0.00280397	0.00172873	0.000872034	0.00206085	0.00226805	0.00150369	0.0030708	0.00168978	0.00223426	0.00219768	0.00262736	0.00215642	0.00154935	0.00272909	0.00182339	0.00244209	0.00119249	0.00264463	0.00233315	0.00213105	0.00141517	0.0020454	0.00212102	0.00154477	0.00214875	0.00190401	0.00182496	0.00184044	0.00196891	0.00167342	0.00199716	0.00184556	0.0022382
PWY66-409: superpathway of purine nucleotide salvage	0.00244988	0.00158669	0.00150649	0.00167778	0.00229554	0.0030524	0.00545293	0.0017851	0.00105086	0.00113978	0.00418838	0.00107942	0.00146496	0.00488405	0.0033557	0.00274331	0.00134291	0.00127849	0.0021071	0.00278152	0.00251634	0.00379003	0.00544467	0.00242048	0.00151757	0.00203409	0.00481893	0.00216833	0.0011338	0.00163471	0.00184022	0.00124297	0.0030528	0.00241541	0.000707449	0.002849	0.0011297	0.00394545	0.002194	0.00146637	0.00188976	0.00131152	0.00341437	0.00285242	0.00113331	0.00617271	0.00118329	0.00266613	0.00377316
PWY66-429: fatty acid biosynthesis initiation (mitochondria)	0.00751738	0.00975691	0.00827258	0.00802147	0.00959181	0.00909386	0.00959348	0.0092203	0.00879881	0.00788638	0.0068969	0.0095381	0.0112742	0.00866496	0.00548706	0.00869961	0.00780991	0.00872362	0.0106002	0.00929436	0.00656223	0.00770684	0.00763489	0.00795048	0.00904391	0.00692638	0.00667214	0.00781775	0.00887013	0.0074415	0.00987916	0.00789912	0.00554468	0.00965314	0.0086218	0.00880316	0.00920313	0.0100638	0.00886737	0.0105245	0.0100927	0.0102147	0.00932113	0.00820488	0.00880243	0.0107741	0.00861727	0.00814184	0.00862011
PWY66-430: myristate biosynthesis (mitochondria)	0	0	0	0	0	0	0	0.000320472	0	0	0	0	0	5.79011e-05	0	0	0	0	0	0	3.44747e-05	5.91746e-05	0	0.000195087	0	4.76468e-05	0	0	0	0	0.000208646	0	0.000120268	0	0	0	0	0	0	0	6.09292e-05	0	0	2.50524e-05	0	0	9.77819e-05	0	0
PYRIDNUCSAL-PWY: NAD salvage pathway I (PNC VI cycle)	0.00117071	0.000161876	0.000525137	0	0.000405595	0.0019708	0.00184049	0.000716727	0	0.000108905	0.00195385	0.00122509	0.000207772	0.00174901	0.00188529	0	0	0.000468871	0.00023553	0.00111158	0.000919967	0.0022464	0.00298295	0.00143077	0.000379298	0.00162389	0.00233341	0.00035327	0.000113185	0.00245506	0.000448879	2.07938e-05	0.00238212	0.00084453	0.000349616	0.00323427	0.00128871	0.00113167	0	0.000113748	0.000335668	0.000385866	0.00149525	0.00192493	0.000169094	8.80676e-05	0.00091009	0.00115648	0.00181136
PYRIDNUCSYN-PWY: NAD de novo biosynthesis I (from aspartate)	0.00507237	0.00643393	0.00527528	0.00636669	0.00668057	0.00628445	0.00568343	0.00661374	0.00577159	0.00546174	0.00597749	0.00671181	0.00487438	0.00476166	0.00434135	0.00606462	0.00645584	0.00674047	0.00660999	0.00668407	0.00499565	0.00414272	0.00455478	0.00571159	0.00504238	0.00577241	0.00512328	0.00603938	0.0065773	0.0058617	0.00533729	0.00598758	0.00349832	0.00627305	0.00618282	0.00644668	0.0063914	0.00660598	0.0060448	0.00609983	0.00591463	0.00537792	0.00632421	0.00461256	0.00535537	0.00674146	0.00625395	0.00639999	0.0053746
PYRIDOXSYN-PWY: pyridoxal 5'-phosphate biosynthesis I	0.00165861	0.00156618	0.00275106	0.00507971	0.0026356	0.00118891	0.000823979	0.000312474	0.00142504	0.00158955	0.00368355	0.0041774	0.000751873	0.000734318	0.00207748	0.0010559	0.00263144	0.00273851	0.000517373	0.000443082	0.0010581	0.00187543	0.0035049	0.00142595	0.0034621	0.00197875	0.000691257	0.001249	0.000438936	0.00138725	0.00249335	0.00216972	0.00212514	0.00322976	0.00216989	0.00107095	0.00103933	0.00179345	0.00105516	0.00105673	0.00069692	0.00107868	0.000216649	0.00106904	0.000809904	0.00253594	0.00107889	0.00142614	0.00175912
REDCITCYC: TCA cycle VI (Helicobacter)	0.00046261	0.000236807	0	4.35348e-05	3.32478e-05	0.000144848	0.000104538	0.000147281	8.80645e-05	0.00051903	0.000314687	0	0	0	0.00086802	0	0	4.53707e-05	4.94443e-05	0.000120186	0.000316972	0.000446594	0.000257885	0.000485165	0.00015697	0.000487012	0.000182547	0.000125449	0	0.000339792	0.000264453	6.73151e-05	0.000678057	0.000454041	0.000385487	6.51267e-05	9.58515e-05	0	0	0	1.77635e-05	2.52545e-05	0	0.000295341	7.19366e-05	0	0.000300225	0	3.53547e-05
RHAMCAT-PWY: L-rhamnose degradation I	0.0028355	0.00380346	0.00206405	0.00313739	0.00288505	0.00146104	0.00174644	0.00118468	0.00267679	0.00315457	0.00221179	0.00332529	0.00189696	0.00200415	0.00214869	0.00306918	0.00307522	0.00278763	0.00170051	0.00168465	0.00244315	0.00249056	0.00216552	0.00226764	0.00317379	0.00242465	0.00148523	0.00278187	0.00163439	0.00224739	0.00366017	0.00290543	0.00297944	0.00289197	0.00264934	0.00184338	0.00216718	0.00313558	0.00377159	0.001838	0.00173841	0.00214908	0.00129419	0.00242508	0.00224464	0.00383189	0.00171028	0.00220579	0.00164216
RIBOSYN2-PWY: flavin biosynthesis I (bacteria and plants)	0.00437427	0.00661928	0.00601557	0.00646431	0.00595771	0.00475351	0.00315718	0.00619765	0.00673182	0.00552054	0.00450525	0.00614267	0.00719007	0.00468151	0.00388308	0.00667792	0.00639508	0.00606895	0.00786528	0.00551459	0.0052943	0.00383801	0.00381029	0.00465371	0.00606074	0.004575	0.00459939	0.00519661	0.00531831	0.00383642	0.0050839	0.00570223	0.0026951	0.00545552	0.0070864	0.00512168	0.00573454	0.00638998	0.00590196	0.00767268	0.00608935	0.00708823	0.00505361	0.0043271	0.00589892	0.00519573	0.00399592	0.00642464	0.0060543
RUMP-PWY: formaldehyde oxidation I	0.000459483	0.000715368	0.000722523	0.000136189	0.000434729	0	0.00035055	0.000755395	0.000536119	0.00121449	0.000399871	0.000166724	0	0.00130566	0.00081802	0.000616963	0.000724507	0.000611257	0.000123148	0.000556532	0.000983919	0.000479827	9.49873e-05	0.00041898	0	0.000569131	0.000832809	0.000977403	0.000254374	0.000860254	0.00126484	5.86927e-05	9.24834e-05	2.94189e-05	0.00142595	0.000230953	0.000130519	0.000697485	0.000419884	0.00033127	0.000661353	0.00180866	0.000845623	0.000904105	0.000772965	0.000734088	0.000866534	0.000265748	0.00124061
SALVADEHYPOX-PWY: adenosine nucleotides degradation II	0.00434781	0.00131412	0.000563221	0.000640574	0.00106675	0.000756835	0.00163587	0.00206936	0.000989157	0.00124234	0.00136129	0.000582334	0.000103947	0.000882378	0.0049321	0.00162059	0.00085126	0.000690355	0.00125182	0.00051879	0.00282898	0.00394638	0.00381341	0.00409306	0.000324612	0.00219972	0.00175796	0.00249294	0.000994883	0.00107082	0.00151263	0.000765739	0.00328744	0.00160081	0.00122522	0.000754368	0.000839105	0.000882748	0.000793723	0.00199224	0.00214415	0.00184383	0.00146119	0.00200796	0.000864336	0.00118871	0.00301993	0.000295532	0.000768247
SER-GLYSYN-PWY: superpathway of L-serine and glycine biosynthesis I	0.00476154	0.00717192	0.00683978	0.00700934	0.00658889	0.00866459	0.00777402	0.00744287	0.0068408	0.00580289	0.00628496	0.00635023	0.00984723	0.00554553	0.0041887	0.00730892	0.00652892	0.00687609	0.00801114	0.00756226	0.00490412	0.0047076	0.00528364	0.00619118	0.00572473	0.00643434	0.00620423	0.00605341	0.00858173	0.00800467	0.006891	0.00761403	0.00596108	0.00596949	0.00781979	0.00805454	0.00698559	0.00709401	0.00694991	0.00714096	0.00663947	0.0065617	0.00785028	0.00651714	0.00732069	0.00747134	0.00607343	0.00673377	0.00680607
SO4ASSIM-PWY: assimilatory sulfate reduction I	0.00237199	2.44284e-05	0	0	7.60446e-05	0.00041224	0.000128046	0.00065784	0.000983746	0.00184485	0.000848533	0.000177324	0.000323658	5.08692e-05	0.00244495	0.000127485	0.000171316	0.000426416	0.000380406	5.45908e-05	0.00189694	0.00259382	0.00175848	0.00233078	0.00138809	0.00126083	0.00142773	0.000520332	0.000390588	0.000395897	0.00039386	0.000235817	0.00219425	0.000743439	0.00078148	0.000125654	0.000484781	0.000117291	7.55281e-05	0.000228501	0.000162871	0.000240336	0.000164054	0.00131465	0.000408206	0.000680774	0.00135921	4.98034e-05	4.56776e-05
SULFATE-CYS-PWY: superpathway of sulfate assimilation and cysteine biosynthesis	0.00340045	5.47495e-05	0	0	0.000168961	0.000875764	0.000282307	0.0013522	0.00189442	0.00304168	0.00165744	0.000385934	0.000695351	0.000113153	0.00329618	0.000279677	0.000373045	0.000893788	0.00081078	0.0001218	0.00298254	0.00355413	0.00286968	0.0036315	0.00244399	0.00233234	0.00250831	0.00106015	0.000830467	0.000837576	0.000790272	0.000510713	0.00317937	0.00146372	0.00156809	0.000277884	0.000995622	0.00025853	0.000167753	0.000495096	0.000356908	0.000518867	0.000361004	0.00235898	0.000859361	0.00139347	0.00244486	0.000111049	0.00010195
TCA-GLYOX-BYPASS: superpathway of glyoxylate bypass and TCA	0.00187232	0	0	0	0	0	0	0.000518884	0	0.000581549	0.000661621	0	0	0	0.00227708	0	0	0.000133522	0	0	0.00120435	0.00129946	0.00092541	0.00143099	0.000447195	0.000856354	0.000239164	0	0	0.000295048	0.000199558	0.000124997	0.00184789	0.000421434	0.000363235	0	0.000163977	0	0	0	0	0	0	0.000892107	0.000219237	0	0.00081247	0	0
TCA: TCA cycle I (prokaryotic)	0.00227751	0	0	8.95869e-05	9.62052e-05	0	0	0.000573698	0	0.00124705	0.000895825	0	0	0	0.00228638	0	0	0.000372253	0	0	0.00149579	0.00134049	0.00119836	0.00160475	0.000640738	0.00121024	0.00035189	0.00011218	0	0.000754304	0.00061172	0.000187318	0.00214671	0.00111179	0.000791668	0	0.000374316	0	0	0	0	0.000133709	0	0.00123529	0.000437038	0	0.00121484	0	8.93476e-05
THISYN-PWY: superpathway of thiamine diphosphate biosynthesis I	0.00400104	0.00495073	0.00487488	0.00558072	0.00524343	0.00203894	0.00246326	0.000718868	0.00425104	0.00382041	0.0045549	0.00653549	0.00131599	0.00149511	0.00357916	0.00496635	0.0058082	0.0050362	0.00227562	0.00155885	0.00477306	0.0039904	0.00342633	0.00320808	0.00474622	0.0033876	0.00297784	0.00330722	0.00167186	0.00320575	0.00413999	0.00484403	0.00379656	0.00486216	0.00411611	0.00185372	0.00433745	0.00381224	0.00306605	0.0037441	0.00224989	0.00285576	0.00133342	0.00291701	0.00282498	0.00427218	0.00223821	0.00328374	0.00338107
THISYNARA-PWY: superpathway of thiamine diphosphate biosynthesis III (eukaryotes)	0.00243637	0.00345644	0.00434911	0.00442952	0.00423903	0.00318744	0.00292733	0.00330034	0.00315815	0.0040623	0.00396359	0.00504642	0.00253002	0.00533097	0.00149577	0.00423449	0.00308336	0.0042845	0.00437864	0.00328178	0.0028762	0.00331826	0.00375082	0.00268995	0.00220083	0.00299414	0.00479102	0.00415501	0.00404341	0.00269651	0.00422447	0.00242357	0.00288443	0.00325037	0.00350253	0.00262343	0.00435454	0.00439365	0.00376296	0.00504795	0.00232087	0.00271278	0.00234749	0.00211717	0.00289814	0.00686208	0.00142157	0.00494624	0.00412407
THREOCAT-PWY: superpathway of L-threonine metabolism	0	0	0	0	0	0	0	0.000151144	0	0.000530996	8.75456e-05	0	0	1.29596e-05	0	0	0	0	0	0	0.00043921	0.000663324	0	0.000942182	8.21503e-05	0.000361664	0	0	0	0	0.000100657	0	0.000470611	0	0.00017524	0	0	0	0	0	0	0	0	0	0	0	0	0	0
THRESYN-PWY: superpathway of L-threonine biosynthesis	0.00543751	0.00688207	0.00799717	0.00702375	0.00597725	0.00731938	0.00704692	0.0066104	0.00572004	0.00604981	0.00748038	0.00711613	0.00603093	0.0059031	0.00519373	0.00600243	0.00572837	0.00585588	0.00638214	0.00755897	0.0053203	0.00545784	0.00660148	0.00569434	0.00635772	0.00651122	0.00756543	0.00615157	0.00724753	0.00739564	0.00593272	0.00671242	0.00621902	0.00557784	0.00647518	0.00726692	0.00645334	0.00635343	0.00683636	0.00697063	0.00615594	0.00627196	0.00686124	0.00541565	0.00621358	0.00686029	0.00553136	0.00666083	0.00660917
TRNA-CHARGING-PWY: tRNA charging	0.00780004	0.009407	0.00955771	0.00915988	0.00940432	0.00950177	0.0119365	0.00863367	0.0118269	0.00795851	0.00815277	0.00847458	0.00814594	0.00897919	0.007574	0.0106625	0.00963473	0.00954175	0.0103097	0.0102488	0.00947529	0.00693364	0.00811397	0.0071764	0.00803992	0.00792652	0.0102122	0.00953194	0.0104574	0.0101772	0.00886063	0.00912094	0.00583339	0.00912039	0.00919271	0.00920397	0.00973851	0.00933001	0.0118613	0.00954508	0.0111533	0.00845316	0.00946286	0.00919392	0.0101172	0.00887768	0.00884778	0.00881462	0.00863016
TRPSYN-PWY: L-tryptophan biosynthesis	0.00402669	0.00582836	0.00742818	0.00567498	0.00593163	0.00568491	0.00802487	0.00792943	0.00567589	0.0056583	0.00585601	0.00494526	0.00974793	0.00590131	0.00395033	0.00711042	0.00481508	0.00837509	0.00896843	0.00692678	0.00579213	0.00525754	0.00616805	0.00557832	0.00725294	0.00613255	0.00630554	0.00582892	0.00836686	0.00580747	0.0060322	0.00675934	0.00399975	0.00720914	0.00690887	0.00737247	0.00706348	0.00889101	0.00772896	0.00867624	0.00922487	0.00724689	0.00981111	0.00799728	0.00760154	0.00778247	0.00630105	0.00726593	0.00703926
TYRFUMCAT-PWY: L-tyrosine degradation I	0	0	0	0	0	0	0	0	0	0	0	0	0	0	2.86741e-05	0	0	0	0	0	0	0	0	0	0	0	0	0	0	0	0	0	0	0	0	0	0	0	0	0	0	0	0	0	0	0	0	0	0
UBISYN-PWY: superpathway of ubiquinol-8 biosynthesis (early decarboxylation)	0	0	0	0	0	0	0	0	0	0	0	0	0	0	0.000584105	0	0	0	0	0	0	0	3.21144e-05	4.93986e-05	0	0	0	0	0	0	0	0	0.00032076	1.73252e-05	0	0	0	0	0	0	0	0	0	3.63087e-05	7.98547e-06	0	3.72721e-05	0	0
UDPNACETYLGALSYN-PWY: UDP-N-acetyl-D-glucosamine biosynthesis II	0	0	0	0	0	0	0	0	0	0	0	0	0	0	0	0	0	0	0	0	0	0	0	0	0	0	0	0	0	0	0	0	0	0	0	0.000241719	0	0	0	0	0	0	0	0	0	0	0	0.000133675	0
UDPNAGSYN-PWY: UDP-N-acetyl-D-glucosamine biosynthesis I	0.00476741	0.0046689	0.0043245	0.00231525	0.00399878	0.00662759	0.00891732	0.00520216	0.00649418	0.00283406	0.00466095	0.00199567	0.00194206	0.00641837	0.00533681	0.00373008	0.00391197	0.00448039	0.00365859	0.00772403	0.00547892	0.00434646	0.00458858	0.00417488	0.00297883	0.00602426	0.00606771	0.00567168	0.0060662	0.00817007	0.00438457	0.00391889	0.00467323	0.00355241	0.00296843	0.00616327	0.00460907	0.00404926	0.00522494	0.0037165	0.00388385	0.00268152	0.00504487	0.00497577	0.00373221	0.00301721	0.00628785	0.00522063	0.00474706
URDEGR-PWY: superpathway of allantoin degradation in plants	6.31922e-06	0	0	0	0	0	0	0	0	0	7.75712e-06	0	0	2.62719e-06	0.000154143	0	0	0	0	0	0	0	0	6.27366e-05	0	7.79355e-06	0	0	0	7.66991e-06	0	0	2.13611e-05	6.3095e-06	0	0	0	0	0	0	0	0	0	1.27862e-05	1.89642e-05	0	5.02903e-06	0	0
URSIN-PWY: ureide biosynthesis	0	0	0	0	0	0	0	0	0	6.29014e-05	0	0	0	0	0	0	0	0	0	0	0	0	0	0	0	0	0	0	0	0	0	0	0	0	6.4505e-05	0	0	0	0	0	0	0	0	0	0	0	0	0	0
VALSYN-PWY: L-valine biosynthesis	0.0087201	0.0108624	0.0109573	0.0118666	0.00995506	0.0109533	0.0113113	0.0104958	0.0121722	0.00996644	0.0095474	0.0107924	0.0123228	0.0126491	0.00724533	0.012013	0.0111127	0.0100659	0.0117509	0.0110566	0.00936973	0.00899894	0.00778783	0.00864944	0.00979258	0.00944233	0.00860031	0.0100286	0.011002	0.0100927	0.0104262	0.0117509	0.00986398	0.0114428	0.0104482	0.00994904	0.0121486	0.011063	0.0101737	0.00963922	0.01303	0.0120554	0.0118562	0.011549	0.0111265	0.0110735	0.00934837	0.010488	0.0116033
[truncated: 21 more columns]
