# Supplementary material for: Shotgun metagenomic analysis reveals taxonomic and functional alterations in the gut microbiome across prodromal and symptomatic Lewy body disease
Source: Front Microbiomes. 2026 Jul 15;5:1834726. doi: 10.3389/frmbi.2026.1834726 (PMC13416100; doi:10.3389/frmbi.2026.1834726)
Supplement: Supplementary file 2 [file DataSheet2.zip › Supplementary_tables/Supplementary Table S3.xlsx]

## Sheet: Supplementary Table S3
Supplementary Table S3. Differential abundance analysis of microbial species between LBD patients and cohabitant controls
Species	log2(fold-change)	p_value	q_value	cohens_d	-log10(p_value)*|cohens_d|	kingdom	phylum	class	order	family	genus
Roseburia_hominis	-0.980304	0.000888348	0.312632	-0.692323	2.11257	Bacteria	Firmicutes	Clostridia	Eubacteriales	Lachnospiraceae	Roseburia
GGB9480_SGB14874	-11.8352	0.00325837	0.312632	-0.662889	1.6486	Bacteria	Firmicutes	CFGB3012	OFGB3012	FGB3012	GGB9480
Parasutterella_SGB9260	0	0.00279206	0.312632	-0.595904	1.52198	Bacteria	Proteobacteria	Betaproteobacteria	Burkholderiales	Sutterellaceae	Parasutterella
GGB2653_SGB3574	-9.23816	0.00305545	0.312632	-0.600417	1.51	Bacteria	Firmicutes	CFGB1011	OFGB1011	FGB1011	GGB2653
GGB9522_SGB14921	9.47524	0.00250757	0.312632	0.552676	1.43737	Bacteria	Firmicutes	CFGB79291	OFGB79291	FGB79291	GGB9522
Oscillospiraceae_bacterium_CLA_AA_H250	12.5416	0.00530282	0.312632	0.58958	1.34158	Bacteria	Firmicutes	Clostridia	Eubacteriales	Oscillospiraceae	Oscillospiraceae_unclassified
GGB3444_SGB4594	0	0.00571888	0.312632	-0.587013	1.31649	Bacteria	Firmicutes	Clostridia	Eubacteriales	Lachnospiraceae	GGB3444
Eubacterium_ramulus	-10.8242	0.00559509	0.312632	-0.568868	1.2812	Bacteria	Firmicutes	Clostridia	Eubacteriales	Eubacteriaceae	Eubacterium
GGB3475_SGB4638	0	0.0047314	0.312632	0.536828	1.24813	Bacteria	Firmicutes	Clostridia	Eubacteriales	Lachnospiraceae	GGB3475
Bianquea_renquensis	0	0.00915349	0.450351	-0.558575	1.13861	Bacteria	Firmicutes	Clostridia	Eubacteriales	Bianqueaceae	Bianquea
Intestinimonas_butyriciproducens	-8.96269	0.0125532	0.491381	-0.533117	1.01359	Bacteria	Firmicutes	Clostridia	Eubacteriales	Eubacteriales_unclassified	Intestinimonas
GGB3730_SGB5060	0	0.0135783	0.491381	0.541352	1.01079	Bacteria	Firmicutes	CFGB1473	OFGB1473	FGB1473	GGB3730
GGB9719_SGB15272	0	0.016586	0.491381	-0.542283	0.965404	Bacteria	Firmicutes	CFGB3057	OFGB3057	FGB3057	GGB9719
Fumia_xinanensis	0	0.0169456	0.491381	-0.525373	0.930406	Bacteria	Firmicutes	Clostridia	Eubacteriales	Oscillospiraceae	Fumia
Hungatella_hathewayi	8.88334	0.0150472	0.491381	0.47716	0.869646	Bacteria	Firmicutes	Clostridia	Eubacteriales	Clostridiaceae	Hungatella
Odoribacter_laneus	0	0.0203834	0.491381	0.468923	0.792818	Bacteria	Bacteroidota	Bacteroidia	Bacteroidales	Odoribacteraceae	Odoribacter
GGB58158_SGB79798	0	0.0215459	0.491381	-0.466999	0.778317	Bacteria	Firmicutes	CFGB3004	OFGB3004	FGB3004	GGB58158
Dorea_sp_AF36_15AT	1.10893	0.0198794	0.491381	0.454987	0.774205	Bacteria	Firmicutes	Clostridia	Eubacteriales	Lachnospiraceae	Dorea
Lawsonibacter_faecis	0	0.0320607	0.525048	0.508156	0.759199	Bacteria	Firmicutes	Clostridia	Eubacteriales	Oscillospiraceae	Lawsonibacter
GGB9453_SGB14845	0	0.0178728	0.491381	-0.432921	0.756663	Bacteria	Firmicutes	Clostridia	Eubacteriales	Oscillospiraceae	GGB9453
GGB9788_SGB15411	0	0.0165057	0.491381	0.416964	0.743182	Bacteria	Firmicutes	CFGB3072	OFGB3072	FGB3072	GGB9788
Ruminococcus_SGB4421	0	0.0290337	0.525048	-0.465626	0.715713	Bacteria	Firmicutes	Clostridia	Eubacteriales	Oscillospiraceae	Ruminococcus
Anaerovorax_odorimutans	0	0.022971	0.491381	0.423933	0.694749	Bacteria	Firmicutes	Clostridia	Eubacteriales	Eubacteriales_Family_XIII_Incertae_Sedis	Anaerovorax
Phocaeicola_dorei	-8.905	0.0328865	0.525048	-0.467088	0.692684	Bacteria	Bacteroidota	Bacteroidia	Bacteroidales	Bacteroidaceae	Phocaeicola
Longicatena_caecimuris	-9.58563	0.0202648	0.491381	-0.40898	0.692509	Bacteria	Firmicutes	Erysipelotrichia	Erysipelotrichales	Erysipelotrichaceae	Longicatena
Clostridiaceae_unclassified_SGB15090	0	0.0348605	0.525048	0.474956	0.692327	Bacteria	Firmicutes	Clostridia	Eubacteriales	Clostridiaceae	Clostridiaceae_unclassified
GGB45495_SGB63167	0	0.0228719	0.491381	0.41682	0.683876	Bacteria	Firmicutes	CFGB3072	OFGB3072	FGB3072	GGB45495
Lachnospira_sp_NSJ_43	0	0.0302273	0.525048	-0.444985	0.6762	Bacteria	Firmicutes	Clostridia	Eubacteriales	Lachnospiraceae	Lachnospira
GGB9627_SGB15081	0	0.0401294	0.525048	0.468844	0.654758	Bacteria	Firmicutes	Clostridia	Eubacteriales	Oscillospiraceae	GGB9627
GGB9176_SGB14114	0	0.0280026	0.525048	0.421601	0.654663	Bacteria	Firmicutes	CFGB2875	OFGB2875	FGB2875	GGB9176
GGB9760_SGB15373	-10.609	0.0403275	0.525048	-0.469375	0.654496	Bacteria	Firmicutes	Clostridia	Eubacteriales	Eubacteriales_unclassified	GGB9760
Christensenellaceae_bacterium	0	0.0390424	0.525048	0.449571	0.633205	Bacteria	Firmicutes	Clostridia	Eubacteriales	Christensenellaceae	Christensenellaceae_unclassified
Lachnospira_pectinoschiza	0	0.0416128	0.525048	-0.458541	0.633142	Bacteria	Firmicutes	Clostridia	Eubacteriales	Lachnospiraceae	Lachnospira
Agathobaculum_butyriciproducens	-0.910882	0.050993	0.525048	-0.483828	0.625342	Bacteria	Firmicutes	Clostridia	Eubacteriales	Oscillospiraceae	Agathobaculum
GGB9786_SGB15409	0	0.0297254	0.525048	0.40862	0.623911	Bacteria	Firmicutes	CFGB3072	OFGB3072	FGB3072	GGB9786
Yeguia_hominis	0	0.0479318	0.525048	0.454296	0.599387	Bacteria	Firmicutes	Clostridia	Eubacteriales	Yeguiaceae	Yeguia
Holdemania_filiformis	-8.54446	0.0580363	0.525048	-0.484528	0.599021	Bacteria	Firmicutes	Erysipelotrichia	Erysipelotrichales	Erysipelotrichaceae	Holdemania
GGB9747_SGB15356	0	0.032904	0.525048	0.397716	0.589714	Bacteria	Firmicutes	CFGB3062	OFGB3062	FGB3062	GGB9747
Clostridiales_bacterium_KLE1615	-10.0122	0.0562833	0.525048	-0.470754	0.588264	Bacteria	Firmicutes	Clostridia	Eubacteriales	Eubacteriales_unclassified	Eubacteriales_unclassified
GGB3619_SGB4894	0	0.0387387	0.525048	0.408133	0.576224	Bacteria	Firmicutes	Clostridia	Eubacteriales	Lachnospiraceae	GGB3619
Ruminococcus_bicirculans	0	0.0494659	0.525048	-0.437771	0.571595	Bacteria	Firmicutes	Clostridia	Eubacteriales	Oscillospiraceae	Ruminococcus
Coprococcus_eutactus	0	0.039953	0.525048	0.401042	0.560837	Bacteria	Firmicutes	Clostridia	Eubacteriales	Lachnospiraceae	Coprococcus
Roseburia_intestinalis	-0.968994	0.0512594	0.525048	-0.430639	0.555622	Bacteria	Firmicutes	Clostridia	Eubacteriales	Lachnospiraceae	Roseburia
Clostridia_bacterium_UC5_1_1D1	-9.43092	0.0509062	0.525048	-0.42926	0.555132	Bacteria	Firmicutes	Clostridia	Clostridia_unclassified	Clostridia_unclassified	Clostridia_unclassified
Actinomyces_sp_ICM47	0	0.0470257	0.525048	-0.407406	0.540898	Bacteria	Actinobacteria	Actinomycetia	Actinomycetales	Actinomycetaceae	Actinomyces
Eubacterium_rectale	-0.69252	0.0360154	0.525048	-0.367626	0.530673	Bacteria	Firmicutes	Clostridia	Eubacteriales	Lachnospiraceae	Lachnospiraceae_unclassified
GGB9347_SGB14313	0	0.0464942	0.525048	0.389553	0.519118	Bacteria	Firmicutes	CFGB2984	OFGB2984	FGB2984	GGB9347
Blautia_sp_An249	0	0.042433	0.525048	-0.374756	0.514276	Bacteria	Firmicutes	Clostridia	Eubacteriales	Lachnospiraceae	Blautia
Enterocloster_lavalensis	0	0.0433214	0.525048	-0.373162	0.508731	Bacteria	Firmicutes	Clostridia	Eubacteriales	Lachnospiraceae	Enterocloster
Schaalia_SGB17153	0	0.10546	0.596396	0.513641	0.501782	Bacteria	Actinobacteria	Actinomycetia	Actinomycetales	Actinomycetaceae	Schaalia
Longibaculum_muris	0	0.049792	0.525048	-0.369198	0.481006	Bacteria	Firmicutes	Erysipelotrichia	Erysipelotrichales	Erysipelotrichaceae	Longibaculum
Roseburia_sp_AF02_12	0	0.0620612	0.525048	0.398425	0.48097	Bacteria	Firmicutes	Clostridia	Eubacteriales	Lachnospiraceae	Roseburia
GGB9694_SGB15204	0	0.0544368	0.525048	0.376271	0.475647	Bacteria	Firmicutes	CFGB3054	OFGB3054	FGB3054	GGB9694
GGB34797_SGB14322	0	0.0665385	0.543849	0.403692	0.475117	Bacteria	Actinobacteria	CFGB12107	OFGB12107	FGB12107	GGB34797
Lawsonibacter_asaccharolyticus	-0.755659	0.057261	0.525048	-0.376462	0.467619	Bacteria	Firmicutes	Clostridia	Eubacteriales	Oscillospiraceae	Lawsonibacter
Clostridium_saudiense	0	0.0696403	0.543858	-0.389874	0.451138	Bacteria	Firmicutes	Clostridia	Eubacteriales	Clostridiaceae	Clostridium
Rothia_mucilaginosa	0	0.0622437	0.525048	-0.369115	0.445117	Bacteria	Actinobacteria	Actinomycetia	Micrococcales	Micrococcaceae	Rothia
Lawsonibacter_hominis	0	0.0687226	0.543858	-0.375921	0.437159	Bacteria	Firmicutes	Clostridia	Eubacteriales	Oscillospiraceae	Lawsonibacter
Eubacterium_sp_c_25	0	0.0674285	0.543849	-0.372696	0.436485	Bacteria	Firmicutes	Clostridia	Eubacteriales	Eubacteriaceae	Eubacterium
Akkermansia_muciniphila	10.8014	0.0622072	0.525048	0.359576	0.433705	Bacteria	Verrucomicrobia	Verrucomicrobiae	Verrucomicrobiales	Akkermansiaceae	Akkermansia
GGB3034_SGB4030	0	0.0549743	0.525048	0.341019	0.429629	Bacteria	Firmicutes	CFGB1249	OFGB1249	FGB1249	GGB3034
Oscillibacter_sp_MSJ_31	9.65892	0.0629631	0.525048	0.357468	0.429288	Bacteria	Firmicutes	Clostridia	Eubacteriales	Oscillospiraceae	Oscillibacter
GGB9495_SGB14892	0	0.0625493	0.525048	0.356496	0.429142	Bacteria	Firmicutes	Clostridia	Eubacteriales	Oscillospiraceae	GGB9495
Frisingicoccus_SGB4674	0	0.0947873	0.584398	-0.402012	0.411358	Bacteria	Firmicutes	Clostridia	Eubacteriales	Lachnospiraceae	Frisingicoccus
Streptococcus_mutans	0	0.118624	0.606081	0.439715	0.407101	Bacteria	Firmicutes	Bacilli	Lactobacillales	Streptococcaceae	Streptococcus
GGB3304_SGB4367	0	0.0524429	0.525048	0.315872	0.404415	Bacteria	Firmicutes	CFGB1354	OFGB1354	FGB1354	GGB3304
Bacteroides_uniformis	-0.760067	0.0770282	0.556301	-0.352393	0.392337	Bacteria	Bacteroidota	Bacteroidia	Bacteroidales	Bacteroidaceae	Bacteroides
Lachnospira_eligens	9.12699	0.0911261	0.584398	0.372915	0.387965	Bacteria	Firmicutes	Clostridia	Eubacteriales	Lachnospiraceae	Lachnospira
Rikenellaceae_bacterium	0	0.0777985	0.556301	0.349754	0.387887	Bacteria	Bacteroidota	Bacteroidia	Bacteroidales	Rikenellaceae	Rikenellaceae_unclassified
GGB9790_SGB15413	0	0.0865982	0.583648	0.364891	0.387694	Bacteria	Firmicutes	CFGB45503	OFGB45503	FGB45503	GGB9790
Oscillibacter_sp_ER4	0	0.0848118	0.579547	-0.361419	0.387276	Bacteria	Firmicutes	Clostridia	Eubacteriales	Oscillospiraceae	Oscillibacter
GGB9667_SGB15164	-8.98848	0.076873	0.556301	-0.343434	0.382663	Bacteria	Firmicutes	Clostridia	Eubacteriales	Oscillospiraceae	GGB9667
Bacteroides_eggerthii	0	0.0965077	0.584398	-0.370499	0.376218	Bacteria	Bacteroidota	Bacteroidia	Bacteroidales	Bacteroidaceae	Bacteroides
GGB9512_SGB14909	9.91883	0.121955	0.606081	0.40906	0.373799	Bacteria	Firmicutes	Firmicutes_unclassified	Firmicutes_unclassified	Firmicutes_unclassified	GGB9512
GGB36267_SGB14177	0	0.0780179	0.556301	0.333428	0.369373	Bacteria	Firmicutes	CFGB2915	OFGB2915	FGB2915	GGB36267
Lachnospiraceae_bacterium_CLA_AA_H244	-0.865442	0.121069	0.606081	-0.402477	0.369058	Bacteria	Firmicutes	Clostridia	Eubacteriales	Lachnospiraceae	Lachnospiraceae_unclassified
GGB9715_SGB15267	0	0.0883829	0.584398	-0.348019	0.366684	Bacteria	Firmicutes	Clostridia	Eubacteriales	Oscillospiraceae	GGB9715
GGB9715_SGB15265	0	0.132164	0.637498	0.414971	0.364712	Bacteria	Firmicutes	Clostridia	Eubacteriales	Oscillospiraceae	GGB9715
Streptococcus_sanguinis	0	0.0922969	0.584398	0.345797	0.357835	Bacteria	Firmicutes	Bacilli	Lactobacillales	Streptococcaceae	Streptococcus
Faecalibacterium_prausnitzii	-0.509187	0.121213	0.606081	-0.389452	0.356913	Bacteria	Firmicutes	Clostridia	Eubacteriales	Oscillospiraceae	Faecalibacterium
GGB33469_SGB15236	0	0.108735	0.601098	0.361497	0.348349	Bacteria	Firmicutes	Clostridia	Eubacteriales	Oscillospiraceae	GGB33469
Lentihominibacter_hominis	0	0.10792	0.601098	-0.356705	0.344898	Bacteria	Firmicutes	Clostridia	Eubacteriales	Eubacteriales_Family_XIII_Incertae_Sedis	Lentihominibacter
GGB31234_SGB14869	0	0.0959913	0.584398	0.335463	0.341424	Bacteria	Firmicutes	CFGB3009	OFGB3009	FGB3009	GGB31234
GGB3480_SGB4648	0	0.0961889	0.584398	-0.333994	0.33963	Bacteria	Firmicutes	Clostridia	Eubacteriales	Clostridiaceae	GGB3480
Collinsella_tanakaei	0	0.0941624	0.584398	-0.330508	0.339142	Bacteria	Actinobacteria	Coriobacteriia	Coriobacteriales	Coriobacteriaceae	Collinsella
GGB3588_SGB4808	0	0.101563	0.584398	0.339692	0.337404	Bacteria	Firmicutes	Clostridia	Eubacteriales	Lachnospiraceae	GGB3588
Alistipes_putredinis	-0.861406	0.0813009	0.567922	-0.30393	0.331255	Bacteria	Bacteroidota	Bacteroidia	Bacteroidales	Rikenellaceae	Alistipes
GGB51454_SGB71784	0	0.0752981	0.556301	-0.290418	0.326202	Bacteria	Firmicutes	Clostridia	Eubacteriales	Clostridiaceae	GGB51454
Eubacterium_sp_AF16_48	0	0.0762837	0.556301	-0.277813	0.310475	Bacteria	Firmicutes	Clostridia	Eubacteriales	Eubacteriaceae	Eubacterium
Ruthenibacterium_lactatiformans	0.210626	0.136889	0.637696	0.350912	0.303059	Bacteria	Firmicutes	Clostridia	Eubacteriales	Oscillospiraceae	Ruthenibacterium
GGB9770_SGB15389	0	0.0819563	0.567922	0.274479	0.298199	Bacteria	Firmicutes	CFGB3069	OFGB3069	FGB3069	GGB9770
GGB4456_SGB6141	0	0.123501	0.607624	-0.324632	0.294873	Bacteria	Firmicutes	Clostridia	Eubacteriales	Peptostreptococcaceae	GGB4456
GGB9635_SGB15106	0	0.0989953	0.584398	0.2914	0.292678	Bacteria	Firmicutes	Clostridia	Eubacteriales	Oscillospiraceae	GGB9635
Clostridium_sp_AM22_11AC	0	0.102151	0.584398	0.294974	0.292248	Bacteria	Firmicutes	Clostridia	Eubacteriales	Clostridiaceae	Clostridium
GGB9412_SGB14770	0	0.120986	0.606081	0.318288	0.291954	Bacteria	Actinobacteria	CFGB2992	OFGB2992	FGB2992	GGB9412
Bacteroides_salyersiae	0	0.168102	0.679361	0.37266	0.288598	Bacteria	Bacteroidota	Bacteroidia	Bacteroidales	Bacteroidaceae	Bacteroides
Intestinibacter_bartlettii	0	0.133657	0.637696	-0.321765	0.281225	Bacteria	Firmicutes	Clostridia	Eubacteriales	Peptostreptococcaceae	Intestinibacter
Sutterella_wadsworthensis	0	0.162676	0.679361	-0.35171	0.277386	Bacteria	Proteobacteria	Betaproteobacteria	Burkholderiales	Sutterellaceae	Sutterella
GGB3511_SGB4688	0	0.120832	0.606081	-0.301963	0.277147	Bacteria	Firmicutes	CFGB28775	OFGB28775	FGB28775	GGB3511
Bacteroides_stercoris	0	0.150371	0.660558	-0.329103	0.270797	Bacteria	Bacteroidota	Bacteroidia	Bacteroidales	Bacteroidaceae	Bacteroides
Fusicatenibacter_sp_CLA_AA_H277	-9.12233	0.121206	0.606081	-0.294795	0.270173	Bacteria	Firmicutes	Clostridia	Eubacteriales	Lachnospiraceae	Fusicatenibacter
Fusicatenibacter_saccharivorans	-0.632319	0.140552	0.637696	-0.312143	0.265997	Bacteria	Firmicutes	Clostridia	Eubacteriales	Lachnospiraceae	Fusicatenibacter
Massilioclostridium_coli	0	0.143935	0.637982	-0.313885	0.264239	Bacteria	Firmicutes	Clostridia	Eubacteriales	Clostridiaceae	Massilioclostridium
GGB3537_SGB4727	0	0.11813	0.606081	-0.278106	0.257982	Bacteria	Firmicutes	Clostridia	Eubacteriales	Lachnospiraceae	GGB3537
GGB9641_SGB15117	0	0.100598	0.584398	0.252681	0.252026	Bacteria	Firmicutes	Clostridia	Eubacteriales	Oscillospiraceae	GGB9641
Blautia_obeum	-1.11919	0.131278	0.637498	-0.285535	0.251786	Bacteria	Firmicutes	Clostridia	Eubacteriales	Lachnospiraceae	Blautia
Actinomyces_naeslundii	0	0.101149	0.584398	0.252781	0.251526	Bacteria	Actinobacteria	Actinomycetia	Actinomycetales	Actinomycetaceae	Actinomyces
Roseburia_lenta	0	0.139125	0.637696	-0.287919	0.24663	Bacteria	Firmicutes	Clostridia	Eubacteriales	Lachnospiraceae	Roseburia
Actinomyces_oris	8.42571	0.230535	0.689408	0.375212	0.239109	Bacteria	Actinobacteria	Actinomycetia	Actinomycetales	Actinomycetaceae	Actinomyces
GGB9198_SGB14137	0	0.193603	0.683379	-0.334057	0.238212	Bacteria	Firmicutes	CFGB2890	OFGB2890	FGB2890	GGB9198
Pseudoflavonifractor_capillosus	0	0.169798	0.679361	-0.307302	0.236643	Bacteria	Firmicutes	Clostridia	Eubacteriales	Oscillospiraceae	Pseudoflavonifractor
GGB9345_SGB14311	0	0.134898	0.637696	0.263752	0.229463	Bacteria	Firmicutes	CFGB10477	OFGB10477	FGB10477	GGB9345
Flavonifractor_plautii	-1.40456	0.156485	0.675355	-0.282595	0.227638	Bacteria	Firmicutes	Clostridia	Eubacteriales	Oscillospiraceae	Flavonifractor
Roseburia_sp_BX1005	0	0.142837	0.637982	-0.256237	0.216561	Bacteria	Firmicutes	Clostridia	Eubacteriales	Lachnospiraceae	Roseburia
GGB74511_SGB47635	0	0.178082	0.683379	-0.288753	0.216386	Bacteria	Firmicutes	CFGB72939	OFGB72939	FGB72939	GGB74511
GGB9524_SGB14923	0	0.206746	0.683379	-0.315994	0.216317	Bacteria	Firmicutes	CFGB75721	OFGB75721	FGB75721	GGB9524
Monoglobus_pectinilyticus	-10.8331	0.155462	0.675355	-0.264364	0.213706	Bacteria	Firmicutes	Clostridia	Eubacteriales	Oscillospiraceae	Monoglobus
GGB9719_SGB53514	0	0.214177	0.683379	0.317035	0.212168	Bacteria	Firmicutes	CFGB3057	OFGB3057	FGB3057	GGB9719
Candidatus_Cibionibacter_quicibialis	-0.616073	0.216681	0.683379	-0.318894	0.211802	Bacteria	Firmicutes	Clostridia	Eubacteriales	Eubacteriales_incertae_sedis	Candidatus_Cibionibacter
Clostridiaceae_bacterium_Marseille_Q3526	0	0.164576	0.679361	-0.265448	0.208014	Bacteria	Firmicutes	Clostridia	Eubacteriales	Clostridiaceae	Clostridiaceae_unclassified
Oscillospiraceae_unclassified_SGB15256	0	0.164842	0.679361	0.263877	0.206598	Bacteria	Firmicutes	Clostridia	Eubacteriales	Oscillospiraceae	Oscillospiraceae_unclassified
Bacteroides_cellulosilyticus	-10.4284	0.141278	0.637696	-0.240464	0.204376	Bacteria	Bacteroidota	Bacteroidia	Bacteroidales	Bacteroidaceae	Bacteroides
Ellagibacter_isourolithinifaciens	0	0.141243	0.637696	0.235909	0.200531	Bacteria	Actinobacteria	Coriobacteriia	Eggerthellales	Eggerthellaceae	Ellagibacter
Enterocloster_asparagiformis	0	0.16984	0.679361	-0.259517	0.199817	Bacteria	Firmicutes	Clostridia	Eubacteriales	Lachnospiraceae	Enterocloster
Clostridia_bacterium	0	0.229802	0.689408	0.308248	0.196862	Bacteria	Firmicutes	Clostridia	Clostridia_unclassified	Clostridia_unclassified	Clostridia_unclassified
Butyricimonas_paravirosa	0	0.18305	0.683379	0.266737	0.1967	Bacteria	Bacteroidota	Bacteroidia	Bacteroidales	Odoribacteraceae	Butyricimonas
GGB87445_SGB15180	0	0.204063	0.683379	0.279412	0.19286	Bacteria	Firmicutes	CFGB79294	OFGB79294	FGB79294	GGB87445
Firmicutes_bacterium	0	0.21162	0.683379	-0.282935	0.190824	Bacteria	Firmicutes	Firmicutes_unclassified	Firmicutes_unclassified	Firmicutes_unclassified	Firmicutes_unclassified
GGB3819_SGB5184	0	0.22856	0.689408	-0.29325	0.187973	Bacteria	Firmicutes	Clostridia	Eubacteriales	Lachnospiraceae	GGB3819
Mediterraneibacter_butyricigenes	9.47988	0.117005	0.606081	0.201157	0.187437	Bacteria	Firmicutes	Clostridia	Eubacteriales	Lachnospiraceae	Mediterraneibacter
GGB9342_SGB14306	0	0.181699	0.683379	0.246766	0.182766	Bacteria	Firmicutes	CFGB2982	OFGB2982	FGB2982	GGB9342
Marvinbryantia_SGB4691	0	0.215336	0.683379	0.273249	0.182225	Bacteria	Firmicutes	Clostridia	Eubacteriales	Lachnospiraceae	Marvinbryantia
GGB3576_SGB4784	0	0.257259	0.731628	0.306647	0.180808	Bacteria	Firmicutes	Clostridia	Eubacteriales	Lachnospiraceae	GGB3576
Enterocloster_citroniae	0	0.292122	0.768759	-0.336888	0.180045	Bacteria	Firmicutes	Clostridia	Eubacteriales	Lachnospiraceae	Enterocloster
GGB9524_SGB14924	0	0.262444	0.735302	0.309748	0.179953	Bacteria	Firmicutes	CFGB75721	OFGB75721	FGB75721	GGB9524
GGB9453_SGB14844	0	0.176366	0.683379	-0.238718	0.179894	Bacteria	Firmicutes	Clostridia	Eubacteriales	Oscillospiraceae	GGB9453
GGB9301_SGB14262	0	0.177999	0.683379	0.238749	0.178962	Bacteria	Firmicutes	CFGB2959	OFGB2959	FGB2959	GGB9301
GGB9293_SGB14250	0	0.210471	0.683379	0.264342	0.178909	Bacteria	Firmicutes	CFGB2952	OFGB2952	FGB2952	GGB9293
GGB32900_SGB53446	-10.4749	0.196601	0.683379	-0.253206	0.178868	Bacteria	Firmicutes	Clostridia	Eubacteriales	Oscillospiraceae	GGB32900
GGB47687_SGB2286	0	0.160366	0.679361	-0.224944	0.178805	Bacteria	Bacteroidota	CFGB1670	OFGB1670	FGB1670	GGB47687
GGB45432_SGB63101	-0.311542	0.200208	0.683379	-0.253817	0.177296	Bacteria	Actinobacteria	Coriobacteriia	Eggerthellales	Eggerthellaceae	GGB45432
GGB9237_SGB14179	0	0.200231	0.683379	0.239003	0.166936	Bacteria	Firmicutes	Clostridia	Eubacteriales	Oscillospiraceae	GGB9237
GGB45503_SGB63175	0	0.298707	0.769444	-0.317022	0.166359	Bacteria	Firmicutes	CFGB45503	OFGB45503	FGB45503	GGB45503
Cuneatibacter_sp_NSJ_177	-0.223613	0.20936	0.683379	-0.242172	0.16446	Bacteria	Firmicutes	Clostridia	Eubacteriales	Lachnospiraceae	Cuneatibacter
Bifidobacterium_adolescentis	0	0.16765	0.679361	0.209143	0.162211	Bacteria	Actinobacteria	Actinomycetia	Bifidobacteriales	Bifidobacteriaceae	Bifidobacterium
Eisenbergiella_tayi	0.189199	0.213904	0.683379	0.241023	0.161433	Bacteria	Firmicutes	Clostridia	Eubacteriales	Lachnospiraceae	Eisenbergiella
Clostridiaceae_bacterium_AF18_31LB	0	0.207274	0.683379	-0.232667	0.159017	Bacteria	Firmicutes	Clostridia	Eubacteriales	Clostridiaceae	Clostridiaceae_unclassified
Eubacterium_callanderi	0	0.236455	0.693177	0.25375	0.158911	Bacteria	Firmicutes	Clostridia	Eubacteriales	Eubacteriaceae	Eubacterium
Faecalicatena_fissicatena	0	0.202604	0.683379	-0.227984	0.158073	Bacteria	Firmicutes	Clostridia	Eubacteriales	Lachnospiraceae	Faecalicatena
Mediterraneibacter_glycyrrhizinilyticus	-8.85849	0.221507	0.689408	-0.240451	0.157402	Bacteria	Firmicutes	Clostridia	Eubacteriales	Lachnospiraceae	Mediterraneibacter
Blautia_SGB4815	8.79325	0.175364	0.683379	0.207877	0.157167	Bacteria	Firmicutes	Clostridia	Eubacteriales	Lachnospiraceae	Blautia
GGB3433_SGB4573	-9.42326	0.117222	0.606081	-0.168178	0.156572	Bacteria	Firmicutes	Clostridia	Eubacteriales	Lachnospiraceae	GGB3433
Anaerotruncus_massiliensis	-9.48024	0.182941	0.683379	-0.21126	0.155844	Bacteria	Firmicutes	Clostridia	Eubacteriales	Oscillospiraceae	Anaerotruncus
Brotolimicola_acetigignens	-0.703476	0.28306	0.765196	-0.276641	0.151633	Bacteria	Firmicutes	Clostridia	Eubacteriales	Lachnospiraceae	Brotolimicola
Holdemanella_porci	0	0.160591	0.679361	0.190046	0.150949	Bacteria	Firmicutes	Erysipelotrichia	Erysipelotrichales	Erysipelotrichaceae	Holdemanella
GGB9621_SGB15073	0	0.282297	0.765196	-0.272943	0.149926	Bacteria	Firmicutes	Clostridia	Eubacteriales	Oscillospiraceae	GGB9621
GGB33512_SGB15203	0	0.206371	0.683379	0.215264	0.147532	Bacteria	Firmicutes	CFGB3054	OFGB3054	FGB3054	GGB33512
GGB52130_SGB14966	0	0.248265	0.714358	-0.233196	0.141104	Bacteria	Firmicutes	CFGB3047	OFGB3047	FGB3047	GGB52130
Raoultibacter_timonensis	0	0.200392	0.683379	0.199304	0.139138	Bacteria	Actinobacteria	Coriobacteriia	Eggerthellales	Eggerthellaceae	Raoultibacter
GGB51647_SGB4348	0	0.283022	0.765196	0.253397	0.138907	Bacteria	Firmicutes	CFGB4806	OFGB4806	FGB4806	GGB51647
Dysosmobacter_welbionis	-0.171886	0.226595	0.689408	-0.212475	0.136993	Bacteria	Firmicutes	Clostridia	Eubacteriales	Oscillospiraceae	Dysosmobacter
Coprobacter_secundus	0	0.272452	0.757324	-0.242452	0.136915	Bacteria	Bacteroidota	Bacteroidia	Bacteroidales	Barnesiellaceae	Coprobacter
Gordonibacter_urolithinfaciens	-0.307241	0.203099	0.683379	-0.197387	0.136649	Bacteria	Actinobacteria	Coriobacteriia	Eggerthellales	Eggerthellaceae	Gordonibacter
Parasutterella_excrementihominis	0	0.297704	0.769444	0.259107	0.136346	Bacteria	Proteobacteria	Betaproteobacteria	Burkholderiales	Sutterellaceae	Parasutterella
GGB3602_SGB4865	0	0.185298	0.683379	-0.1854	0.135737	Bacteria	Firmicutes	Clostridia	Eubacteriales	Lachnospiraceae	GGB3602
Bacteroides_fragilis	0	0.199315	0.683379	-0.192183	0.134617	Bacteria	Bacteroidota	Bacteroidia	Bacteroidales	Bacteroidaceae	Bacteroides
Parabacteroides_goldsteinii	0	0.230288	0.689408	0.208596	0.133028	Bacteria	Bacteroidota	Bacteroidia	Bacteroidales	Tannerellaceae	Parabacteroides
Actinomyces_sp_ph3	0	0.17236	0.683379	-0.172295	0.131558	Bacteria	Actinobacteria	Actinomycetia	Actinomycetales	Actinomycetaceae	Actinomyces
Neglectibacter_timonensis	1.44393	0.311583	0.778167	0.254077	0.128671	Bacteria	Firmicutes	Clostridia	Eubacteriales	Oscillospiraceae	Neglectibacter
GGB58233_SGB79883	0	0.263035	0.735302	0.22088	0.128107	Bacteria	Firmicutes	CFGB45628	OFGB45628	FGB45628	GGB58233
Clostridium_methylpentosum	0	0.343887	0.79637	0.274422	0.127218	Bacteria	Firmicutes	Clostridia	Eubacteriales	Oscillospiraceae	Oscillospiraceae_unclassified
Turicibacter_sanguinis	0	0.22207	0.689408	0.194623	0.127188	Bacteria	Firmicutes	Erysipelotrichia	Erysipelotrichales	Turicibacteraceae	Turicibacter
GGB9782_SGB15403	0	0.247066	0.714358	0.202676	0.123062	Bacteria	Firmicutes	CFGB3072	OFGB3072	FGB3072	GGB9782
Faecalibacterium_SGB15346	0	0.314072	0.780422	-0.244312	0.122882	Bacteria	Firmicutes	Clostridia	Eubacteriales	Oscillospiraceae	Faecalibacterium
Diplocloster_agilis	0	0.338956	0.79637	0.261133	0.122695	Bacteria	Firmicutes	Clostridia	Eubacteriales	Lachnospiraceae	Diplocloster
GGB45613_SGB63326	0	0.189324	0.683379	-0.165037	0.119288	Bacteria	Firmicutes	CFGB45628	OFGB45628	FGB45628	GGB45613
GGB3005_SGB3996	-1.26657	0.307871	0.772853	-0.232874	0.119145	Bacteria	Firmicutes	CFGB1227	OFGB1227	FGB1227	GGB3005
GGB4566_SGB6305	0	0.29157	0.768759	0.219475	0.117476	Bacteria	Firmicutes	CFGB1765	OFGB1765	FGB1765	GGB4566
GGB3548_SGB4744	0	0.334297	0.79637	-0.244483	0.116341	Bacteria	Firmicutes	Clostridia	Eubacteriales	Clostridiaceae	GGB3548
Blautia_glucerasea	0.975212	0.335071	0.79637	0.244814	0.116253	Bacteria	Firmicutes	Clostridia	Eubacteriales	Lachnospiraceae	Blautia
Lachnospiraceae_bacterium_OM04_12BH	0	0.231204	0.689408	-0.181969	0.115733	Bacteria	Firmicutes	Clostridia	Eubacteriales	Lachnospiraceae	Lachnospiraceae_unclassified
GGB51959_SGB72479	0	0.351501	0.803647	0.253712	0.115204	Bacteria	Actinobacteria	Coriobacteriia	Coriobacteriales	Coriobacteriaceae	GGB51959
Lactobacillus_gasseri	0	0.206137	0.683379	-0.167182	0.114661	Bacteria	Firmicutes	Bacilli	Lactobacillales	Lactobacillaceae	Lactobacillus
GGB48165_SGB66168	0	0.275668	0.761958	-0.201681	0.112864	Bacteria	Firmicutes	CFGB45503	OFGB45503	FGB45503	GGB48165
GGB9534_SGB14937	0	0.234366	0.693177	-0.175909	0.110841	Bacteria	Firmicutes	CFGB3038	OFGB3038	FGB3038	GGB9534
GGB3109_SGB4121	-1.96436	0.341704	0.79637	-0.237452	0.110736	Bacteria	Firmicutes	CFGB1292	OFGB1292	FGB1292	GGB3109
GGB3033_SGB4029	0	0.307885	0.772853	0.213974	0.109472	Bacteria	Firmicutes	CFGB1249	OFGB1249	FGB1249	GGB3033
Clostridium_transplantifaecale	0	0.251086	0.718223	0.178673	0.107236	Bacteria	Firmicutes	Clostridia	Eubacteriales	Clostridiaceae	Clostridium
GGB9502_SGB14899	-1.3599	0.20915	0.683379	-0.157533	0.10705	Bacteria	Firmicutes	CFGB3023	OFGB3023	FGB3023	GGB9502
Alistipes_sp_AF17_16	0	0.236695	0.693177	-0.170981	0.107002	Bacteria	Bacteroidota	Bacteroidia	Bacteroidales	Rikenellaceae	Alistipes
GGB4599_SGB6362	0	0.289601	0.768759	0.197085	0.106071	Bacteria	Firmicutes	CFGB1765	OFGB1765	FGB1765	GGB4599
GGB3653_SGB4964	-0.898286	0.319891	0.783016	-0.20851	0.103212	Bacteria	Firmicutes	Clostridia	Eubacteriales	Lachnospiraceae	GGB3653
GGB3001_SGB3992	0	0.248283	0.714358	-0.168985	0.102245	Bacteria	Firmicutes	CFGB1227	OFGB1227	FGB1227	GGB3001
Alistipes_senegalensis	0	0.414972	0.857842	0.264625	0.101082	Bacteria	Bacteroidota	Bacteroidia	Bacteroidales	Rikenellaceae	Alistipes
GGB9712_SGB15244	0	0.305876	0.772853	0.194939	0.100287	Bacteria	Firmicutes	CFGB9989	OFGB9989	FGB9989	GGB9712
Clostridiaceae_bacterium	-0.984549	0.343696	0.79637	-0.214547	0.0995124	Bacteria	Firmicutes	Clostridia	Eubacteriales	Clostridiaceae	Clostridiaceae_unclassified
GGB33512_SGB15202	0	0.290221	0.768759	0.181251	0.097381	Bacteria	Firmicutes	CFGB3054	OFGB3054	FGB3054	GGB33512
Christensenella_timonensis	0	0.191179	0.683379	-0.135396	0.0972905	Bacteria	Firmicutes	Clostridia	Eubacteriales	Christensenellaceae	Christensenella
GGB3510_SGB4687	0	0.380872	0.834138	-0.230698	0.0967133	Bacteria	Firmicutes	CFGB79245	OFGB79245	FGB79245	GGB3510
Hydrogenoanaerobacterium_saccharovorans	0	0.342133	0.79637	-0.205039	0.0955083	Bacteria	Firmicutes	Clostridia	Eubacteriales	Oscillospiraceae	Hydrogenoanaerobacterium
GGB38744_SGB14842	0.997446	0.296955	0.769444	0.178423	0.0940841	Bacteria	Firmicutes	Clostridia	Eubacteriales	Oscillospiraceae	GGB38744
Barnesiella_intestinihominis	0	0.330823	0.79637	-0.195562	0.0939486	Bacteria	Bacteroidota	Bacteroidia	Bacteroidales	Barnesiellaceae	Barnesiella
GGB74505_SGB47518	0	0.425791	0.864033	-0.250762	0.0929835	Bacteria	Firmicutes	Clostridia	Eubacteriales	Lachnospiraceae	GGB74505
GGB3167_SGB4181	0	0.393061	0.834138	0.228016	0.0924694	Bacteria	Firmicutes	Clostridia	Eubacteriales	Oscillospiraceae	GGB3167
Adlercreutzia_equolifaciens	-0.0334997	0.383505	0.834138	0.209673	0.0872719	Bacteria	Actinobacteria	Coriobacteriia	Eggerthellales	Eggerthellaceae	Adlercreutzia
Cloacibacillus_porcorum	0	0.302092	0.772853	0.166737	0.0866799	Bacteria	Synergistetes	Synergistia	Synergistales	Synergistaceae	Cloacibacillus
Phascolarctobacterium_succinatutens	0	0.292191	0.768759	0.162066	0.0865972	Bacteria	Firmicutes	Negativicutes	Acidaminococcales	Acidaminococcaceae	Phascolarctobacterium
Akkermansia_sp_KLE1798	0	0.371752	0.834138	-0.198539	0.0853216	Bacteria	Verrucomicrobia	Verrucomicrobiae	Verrucomicrobiales	Akkermansiaceae	Akkermansia
Clostridium_SGB6179	0	0.277892	0.763816	0.153403	0.0853112	Bacteria	Firmicutes	Clostridia	Eubacteriales	Clostridiaceae	Clostridium
GGB9783_SGB15405	0	0.34477	0.79637	0.183955	0.0850739	Bacteria	Firmicutes	CFGB3072	OFGB3072	FGB3072	GGB9783
Holdemania_sp_1001095H_141210_F2	0	0.374954	0.834138	0.199598	0.0850333	Bacteria	Firmicutes	Erysipelotrichia	Erysipelotrichales	Erysipelotrichaceae	Holdemania
GGB9715_SGB15260	0	0.393334	0.834138	0.20953	0.0849098	Bacteria	Firmicutes	Clostridia	Eubacteriales	Oscillospiraceae	GGB9715
Lactococcus_cremoris	0	0.316273	0.781942	-0.168093	0.0840362	Bacteria	Firmicutes	Bacilli	Lactobacillales	Streptococcaceae	Lactococcus
GGB9719_SGB15273	0	0.395259	0.834623	0.205064	0.0826651	Bacteria	Firmicutes	CFGB3057	OFGB3057	FGB3057	GGB9719
Massilimicrobiota_timonensis	0	0.471876	0.886722	0.25273	0.0824335	Bacteria	Firmicutes	Erysipelotrichia	Erysipelotrichales	Erysipelotrichaceae	Massilimicrobiota
Clostridium_sp_AM29_11AC	0	0.452892	0.874015	-0.238941	0.082197	Bacteria	Firmicutes	Clostridia	Eubacteriales	Clostridiaceae	Clostridium
Intestinimonas_sp_MSJ_38	0	0.306624	0.772853	-0.159766	0.082023	Bacteria	Firmicutes	Clostridia	Eubacteriales	Eubacteriales_unclassified	Intestinimonas
Erysipelatoclostridium_ramosum	-1.42118	0.318513	0.783016	-0.162471	0.0807275	Bacteria	Firmicutes	Erysipelotrichia	Erysipelotrichales	Erysipelotrichaceae	Erysipelatoclostridium
Blautia_sp_OF03_15BH	0	0.374754	0.834138	0.183698	0.078302	Bacteria	Firmicutes	Clostridia	Eubacteriales	Lachnospiraceae	Blautia
GGB3497_SGB4672	0	0.426748	0.864033	0.209345	0.0774218	Bacteria	Firmicutes	Clostridia	Eubacteriales	Lachnospiraceae	GGB3497
Faecalibacillus_faecis	0	0.194957	0.683379	0.107996	0.0766841	Bacteria	Firmicutes	Erysipelotrichia	Erysipelotrichales	Erysipelotrichaceae	Faecalibacillus
Akkermansia_sp_BIOML_A66	0	0.445672	0.874015	0.215744	0.0757228	Bacteria	Verrucomicrobia	Verrucomicrobiae	Verrucomicrobiales	Akkermansiaceae	Akkermansia
Phocaeicola_massiliensis	0	0.334209	0.79637	-0.157326	0.0748841	Bacteria	Bacteroidota	Bacteroidia	Bacteroidales	Bacteroidaceae	Phocaeicola
Bianquea_SGB71281	0	0.261579	0.735302	0.124863	0.0727199	Bacteria	Firmicutes	Clostridia	Eubacteriales	Bianqueaceae	Bianquea
GGB9602_SGB15031	0	0.298383	0.769444	0.137549	0.0722442	Bacteria	Firmicutes	Clostridia	Eubacteriales	Oscillospiraceae	GGB9602
Bacteroides_clarus	0	0.479166	0.886722	0.225933	0.0721886	Bacteria	Bacteroidota	Bacteroidia	Bacteroidales	Bacteroidaceae	Bacteroides
Faecalicatena_orotica	0	0.39181	0.834138	0.175446	0.0713934	Bacteria	Firmicutes	Clostridia	Eubacteriales	Lachnospiraceae	Faecalicatena
Phascolarctobacterium_faecium	0	0.424548	0.864033	-0.190862	0.0710144	Bacteria	Firmicutes	Negativicutes	Acidaminococcales	Acidaminococcaceae	Phascolarctobacterium
GGB9708_SGB15234	0	0.354454	0.803647	0.15652	0.0705031	Bacteria	Firmicutes	Clostridia	Eubacteriales	Oscillospiraceae	GGB9708
GGB9211_SGB14151	0	0.388374	0.834138	0.169262	0.0695244	Bacteria	Firmicutes	CFGB2898	OFGB2898	FGB2898	GGB9211
Intestinimonas_gabonensis	0	0.387102	0.834138	-0.168386	0.0694044	Bacteria	Firmicutes	Clostridia	Eubacteriales	Eubacteriales_unclassified	Intestinimonas
Intestinimonas_massiliensis	-8.71125	0.444058	0.874015	-0.192322	0.067805	Bacteria	Firmicutes	Clostridia	Eubacteriales	Eubacteriales_unclassified	Intestinimonas
Anaerotignum_faecicola	0	0.223386	0.689408	0.102762	0.0668923	Bacteria	Firmicutes	Clostridia	Eubacteriales	Lachnospiraceae	Anaerotignum
GGB3534_SGB4722	0	0.48416	0.886722	-0.209209	0.0659031	Bacteria	Firmicutes	Clostridia	Eubacteriales	Lachnospiraceae	GGB3534
Anaerostipes_hadrus	-0.172446	0.442529	0.874015	-0.186116	0.0658959	Bacteria	Firmicutes	Clostridia	Eubacteriales	Lachnospiraceae	Anaerostipes
Anaerotruncus_rubiinfantis	0	0.434193	0.872976	0.178114	0.0645338	Bacteria	Firmicutes	Clostridia	Eubacteriales	Oscillospiraceae	Anaerotruncus
Collinsella_intestinalis	0	0.36167	0.816246	0.145986	0.0644802	Bacteria	Actinobacteria	Coriobacteriia	Coriobacteriales	Coriobacteriaceae	Collinsella
GGB9559_SGB14969	0	0.384674	0.834138	0.155043	0.0643284	Bacteria	Firmicutes	CFGB3048	OFGB3048	FGB3048	GGB9559
Faecalibacterium_sp_HTFF	0	0.346536	0.796708	0.137359	0.0632197	Bacteria	Firmicutes	Clostridia	Eubacteriales	Oscillospiraceae	Faecalibacterium
Methanobrevibacter_smithii	0	0.403502	0.846955	0.159377	0.0628191	Archaea	Euryarchaeota	Methanobacteria	Methanobacteriales	Methanobacteriaceae	Methanobrevibacter
Desulfovibrio_desulfuricans	0	0.404542	0.846955	0.156718	0.0615959	Bacteria	Proteobacteria	Deltaproteobacteria	Desulfovibrionales	Desulfovibrionaceae	Desulfovibrio
Bifidobacterium_bifidum	0	0.344134	0.79637	0.132065	0.0611821	Bacteria	Actinobacteria	Actinomycetia	Bifidobacteriales	Bifidobacteriaceae	Bifidobacterium
Alistipes_dispar	0	0.378941	0.834138	-0.141052	0.0594432	Bacteria	Bacteroidota	Bacteroidia	Bacteroidales	Rikenellaceae	Alistipes
Actinomyces_bouchesdurhonensis	0	0.379561	0.834138	0.139499	0.0586899	Bacteria	Actinobacteria	Actinomycetia	Actinomycetales	Actinomycetaceae	Actinomyces
GGB3818_SGB5183	0	0.479046	0.886722	0.181758	0.0580941	Bacteria	Firmicutes	Clostridia	Eubacteriales	Lachnospiraceae	GGB3818
GGB13489_SGB15224	0	0.354159	0.803647	0.128584	0.0579659	Bacteria	Firmicutes	Clostridia	Eubacteriales	Oscillospiraceae	GGB13489
Phocea_massiliensis	0	0.499684	0.888372	-0.190806	0.0574908	Bacteria	Firmicutes	Clostridia	Eubacteriales	Oscillospiraceae	Phocea
Lentihominibacter_faecis	-0.362361	0.435089	0.872976	-0.157846	0.057049	Bacteria	Firmicutes	Clostridia	Eubacteriales	Eubacteriales_Family_XIII_Incertae_Sedis	Lentihominibacter
GGB51139_SGB71360	0	0.486616	0.886722	-0.181812	0.0568733	Bacteria	Firmicutes	CFGB77566	OFGB77566	FGB77566	GGB51139
GGB3600_SGB4861	0	0.481602	0.886722	-0.176936	0.0561438	Bacteria	Firmicutes	Clostridia	Eubacteriales	Lachnospiraceae	GGB3600
Faecalimonas_umbilicata	0	0.410858	0.852921	-0.139307	0.0538155	Bacteria	Firmicutes	Clostridia	Eubacteriales	Lachnospiraceae	Faecalimonas
Dorea_phocaeensis	0	0.452995	0.874015	0.152202	0.0523431	Bacteria	Firmicutes	Clostridia	Eubacteriales	Lachnospiraceae	Dorea
Odoribacter_splanchnicus	-0.328484	0.486536	0.886722	0.166867	0.0522101	Bacteria	Bacteroidota	Bacteroidia	Bacteroidales	Odoribacteraceae	Odoribacter
Lacticaseibacillus_paracasei	0	0.52984	0.903021	-0.185704	0.0512273	Bacteria	Firmicutes	Bacilli	Lactobacillales	Lactobacillaceae	Lacticaseibacillus
Eubacterium_sp_AF34_35BH	0	0.522054	0.89495	-0.180721	0.0510147	Bacteria	Firmicutes	Clostridia	Eubacteriales	Eubacteriaceae	Eubacterium
Streptococcus_anginosus	0	0.534477	0.903021	0.184477	0.0501909	Bacteria	Firmicutes	Bacilli	Lactobacillales	Streptococcaceae	Streptococcus
Parabacteroides_merdae	-0.0175832	0.406428	0.847299	0.127112	0.0497027	Bacteria	Bacteroidota	Bacteroidia	Bacteroidales	Tannerellaceae	Parabacteroides
GGB9775_SGB15395	0	0.437083	0.872976	-0.13407	0.0481894	Bacteria	Firmicutes	CFGB3070	OFGB3070	FGB3070	GGB9775
GGB3278_SGB4328	0	0.449944	0.874015	0.136465	0.0473319	Bacteria	Firmicutes	Clostridia	Eubacteriales	Eubacteriaceae	GGB3278
Clostridium_sp_AT4	0	0.503151	0.888372	-0.155951	0.0465204	Bacteria	Firmicutes	Clostridia	Eubacteriales	Clostridiaceae	Clostridium
GGB3569_SGB4776	0	0.425917	0.864033	0.123601	0.0458157	Bacteria	Firmicutes	CFGB9718	OFGB9718	FGB9718	GGB3569
Streptococcus_gordonii	0	0.520097	0.894713	0.159009	0.0451451	Bacteria	Firmicutes	Bacilli	Lactobacillales	Streptococcaceae	Streptococcus
GGB43675_SGB61016	0	0.519389	0.894713	0.156558	0.0445418	Bacteria	Firmicutes	CFGB79326	OFGB79326	FGB79326	GGB43675
Dorea_longicatena	-0.672978	0.537775	0.903021	-0.161432	0.0434897	Bacteria	Firmicutes	Clostridia	Eubacteriales	Lachnospiraceae	Dorea
Cloacibacillus_evryensis	0	0.466064	0.886262	-0.129195	0.0428351	Bacteria	Synergistetes	Synergistia	Synergistales	Synergistaceae	Cloacibacillus
GGB3496_SGB4671	0	0.45498	0.874415	0.12363	0.0422824	Bacteria	Firmicutes	Clostridia	Eubacteriales	Lachnospiraceae	GGB3496
Anaerofustis_stercorihominis	0	0.613571	0.924465	0.199063	0.0422282	Bacteria	Firmicutes	Clostridia	Eubacteriales	Eubacteriaceae	Anaerofustis
Blautia_luti	0	0.463411	0.886262	0.125738	0.0420007	Bacteria	Firmicutes	Clostridia	Eubacteriales	Lachnospiraceae	Blautia
Eubacterium_siraeum	-0.747316	0.563353	0.917486	-0.160918	0.0401039	Bacteria	Firmicutes	Clostridia	Eubacteriales	Oscillospiraceae	Oscillospiraceae_unclassified
Blautia_hansenii	0	0.486132	0.886722	0.127527	0.0399475	Bacteria	Firmicutes	Clostridia	Eubacteriales	Lachnospiraceae	Blautia
Youxingia_wuxianensis	0	0.598503	0.923905	0.177634	0.0396006	Bacteria	Firmicutes	Clostridia	Eubacteriales	Oscillospiraceae	Youxingia
Enterocloster_aldenensis	0	0.503772	0.888372	-0.127775	0.0380471	Bacteria	Firmicutes	Clostridia	Eubacteriales	Lachnospiraceae	Enterocloster
Blautia_hydrogenotrophica	-1.52049	0.426028	0.864033	-0.102031	0.037809	Bacteria	Firmicutes	Clostridia	Eubacteriales	Lachnospiraceae	Blautia
Neobittarella_massiliensis	0	0.438262	0.872976	-0.105187	0.0376848	Bacteria	Firmicutes	Clostridia	Eubacteriales	Oscillospiraceae	Neobittarella
Clostridiales_bacterium_Marseille_P2846	0	0.559416	0.915557	0.149124	0.0376188	Bacteria	Firmicutes	Clostridia	Eubacteriales	Eubacteriales_unclassified	Eubacteriales_unclassified
Alistipes_finegoldii	-10.2269	0.569531	0.918685	-0.150387	0.036767	Bacteria	Bacteroidota	Bacteroidia	Bacteroidales	Rikenellaceae	Alistipes
Clostridium_SGB4750	0	0.582581	0.918685	-0.155034	0.0363779	Bacteria	Firmicutes	Clostridia	Eubacteriales	Clostridiaceae	Clostridium
GGB9699_SGB15216	0.014527	0.499154	0.888372	-0.119205	0.0359721	Bacteria	Firmicutes	Clostridia	Eubacteriales	Oscillospiraceae	GGB9699
Wansuia_hejianensis	0.234851	0.594446	0.923905	0.154806	0.0349686	Bacteria	Firmicutes	Clostridia	Eubacteriales	Lachnospiraceae	Wansuia
Alistipes_onderdonkii	1.18743	0.536992	0.903021	-0.129165	0.0348789	Bacteria	Bacteroidota	Bacteroidia	Bacteroidales	Rikenellaceae	Alistipes
Wujia_chipingensis	0	0.466548	0.886262	-0.105155	0.0348173	Bacteria	Firmicutes	Clostridia	Eubacteriales	Lachnospiraceae	Wujia
GGB3256_SGB4303	0	0.560127	0.915557	0.137601	0.034636	Bacteria	Firmicutes	CFGB14936	OFGB14936	FGB14936	GGB3256
Clostridiales_bacterium	-9.29738	0.581449	0.918685	0.146497	0.0344984	Bacteria	Firmicutes	Clostridia	Eubacteriales	Eubacteriales_unclassified	Eubacteriales_unclassified
GGB9707_SGB15229	0	0.451554	0.874015	0.098792	0.0341119	Bacteria	Firmicutes	Clostridia	Eubacteriales	Oscillospiraceae	GGB9707
Enterocloster_hominis	-0.526413	0.637964	0.93139	-0.174101	0.0339852	Bacteria	Firmicutes	Clostridia	Eubacteriales	Lachnospiraceae	Enterocloster
Clostridium_spiroforme	-8.70083	0.452129	0.874015	0.0971178	0.0334801	Bacteria	Firmicutes	Erysipelotrichia	Erysipelotrichales	Erysipelotrichaceae	Erysipelatoclostridium
Pseudoruminococcus_massiliensis	0	0.468351	0.886263	0.0989394	0.0325935	Bacteria	Firmicutes	Clostridia	Eubacteriales	Oscillospiraceae	Pseudoruminococcus
Clostridium_sp_NSJ_42	0	0.483551	0.886722	0.0999522	0.0315406	Bacteria	Firmicutes	Clostridia	Eubacteriales	Clostridiaceae	Clostridium
Guopingia_tenuis	0.162003	0.548316	0.91139	0.12019	0.0313657	Bacteria	Firmicutes	Clostridia	Eubacteriales	Christensenellaceae	Guopingia
Christensenella_minuta	0	0.586334	0.92165	0.13071	0.0303058	Bacteria	Firmicutes	Clostridia	Eubacteriales	Christensenellaceae	Christensenella
Amedibacillus_dolichus	0	0.501844	0.888372	0.100869	0.0302035	Bacteria	Firmicutes	Erysipelotrichia	Erysipelotrichales	Erysipelotrichaceae	Amedibacillus
Roseburia_inulinivorans	-0.787068	0.33022	0.79637	-0.0627568	0.0301983	Bacteria	Firmicutes	Clostridia	Eubacteriales	Lachnospiraceae	Roseburia
Clostridia_bacterium_UC5_1_1E11	0	0.390089	0.834138	-0.072756	0.0297453	Bacteria	Firmicutes	Clostridia	Clostridia_unclassified	Clostridia_unclassified	Clostridia_unclassified
GGB36331_SGB15121	0	0.490682	0.887557	0.0947078	0.0292837	Bacteria	Firmicutes	Clostridia	Eubacteriales	Oscillospiraceae	GGB36331
GGB9640_SGB15115	0	0.610627	0.924465	0.1344	0.0287918	Bacteria	Firmicutes	Clostridia	Eubacteriales	Oscillospiraceae	GGB9640
Ruminococcus_gnavus	-0.157699	0.582256	0.918685	-0.120598	0.0283269	Bacteria	Firmicutes	Clostridia	Eubacteriales	Lachnospiraceae	Mediterraneibacter
Firmicutes_unclassified_SGB47659	0	0.65468	0.934629	0.148403	0.0273018	Bacteria	Firmicutes	Firmicutes_unclassified	Firmicutes_unclassified	Firmicutes_unclassified	Firmicutes_unclassified
Blautia_sp_MCC283	0	0.495601	0.888372	-0.0884196	0.0269563	Bacteria	Firmicutes	Clostridia	Eubacteriales	Lachnospiraceae	Blautia
Mediterraneibacter_faecis	-1.29411	0.676195	0.937149	-0.156908	0.026663	Bacteria	Firmicutes	Clostridia	Eubacteriales	Lachnospiraceae	Mediterraneibacter
Mediterraneibacter_sp_NSJ_151	0	0.602726	0.924465	-0.121004	0.0266065	Bacteria	Firmicutes	Clostridia	Eubacteriales	Lachnospiraceae	Mediterraneibacter
GGB42389_SGB59559	0	0.509468	0.894136	0.0907762	0.0265869	Bacteria	Firmicutes	CFGB40183	OFGB40183	FGB40183	GGB42389
Vescimonas_SGB15087	0	0.575112	0.918685	-0.109631	0.0263386	Bacteria	Firmicutes	Clostridia	Eubacteriales	Oscillospiraceae	Vescimonas
Ruminococcus_callidus	0	0.603188	0.924465	-0.118403	0.025995	Bacteria	Firmicutes	Clostridia	Eubacteriales	Oscillospiraceae	Ruminococcus
GGB9787_SGB15410	0	0.629097	0.928933	0.128621	0.0258891	Bacteria	Firmicutes	CFGB3072	OFGB3072	FGB3072	GGB9787
Bifidobacterium_pseudocatenulatum	0	0.599036	0.923905	0.114786	0.0255453	Bacteria	Actinobacteria	Actinomycetia	Bifidobacteriales	Bifidobacteriaceae	Bifidobacterium
Oscillospiraceae_bacterium_Marseille_Q3528	0	0.624287	0.927991	-0.124332	0.0254403	Bacteria	Firmicutes	Clostridia	Eubacteriales	Oscillospiraceae	Oscillospiraceae_unclassified
Raoultibacter_massiliensis	0	0.670415	0.935609	-0.146016	0.0253566	Bacteria	Actinobacteria	Coriobacteriia	Eggerthellales	Eggerthellaceae	Raoultibacter
GGB9561_SGB14972	0	0.575267	0.918685	-0.102021	0.0244984	Bacteria	Firmicutes	CFGB3048	OFGB3048	FGB3048	GGB9561
Catenibacillus_scindens	0	0.672072	0.935609	-0.1406	0.0242653	Bacteria	Firmicutes	Clostridia	Eubacteriales	Lachnospiraceae	Catenibacillus
Anaeromassilibacillus_senegalensis	9.17201	0.672611	0.935609	-0.140101	0.0241304	Bacteria	Firmicutes	Clostridia	Eubacteriales	Oscillospiraceae	Anaeromassilibacillus
Bilophila_wadsworthia	0.894251	0.558482	0.915557	0.095026	0.0240407	Bacteria	Proteobacteria	Deltaproteobacteria	Desulfovibrionales	Desulfovibrionaceae	Bilophila
Senegalimassilia_anaerobia	0	0.759876	0.962781	0.193959	0.023131	Bacteria	Actinobacteria	Coriobacteriia	Coriobacteriales	Coriobacteriaceae	Senegalimassilia
Massiliimalia_timonensis	0	0.631328	0.928933	-0.106814	0.0213355	Bacteria	Firmicutes	Clostridia	Eubacteriales	Oscillospiraceae	Massiliimalia
Clostridiaceae_bacterium_Marseille_Q4143	0	0.624319	0.927991	-0.102785	0.0210291	Bacteria	Firmicutes	Clostridia	Eubacteriales	Clostridiaceae	Clostridiaceae_unclassified
Streptococcus_salivarius	0.0350406	0.512515	0.894136	-0.0709903	0.020608	Bacteria	Firmicutes	Bacilli	Lactobacillales	Streptococcaceae	Streptococcus
Eubacterium_ventriosum	0	0.581391	0.918685	0.0839275	0.0197676	Bacteria	Firmicutes	Clostridia	Eubacteriales	Eubacteriaceae	Eubacterium
Blautia_wexlerae	0.0440598	0.706413	0.95441	0.129785	0.0195899	Bacteria	Firmicutes	Clostridia	Eubacteriales	Lachnospiraceae	Blautia
GGB9759_SGB15370	0	0.565037	0.917486	0.0786436	0.0194976	Bacteria	Firmicutes	Clostridia	Eubacteriales	Eubacteriales_unclassified	GGB9759
Oscillibacter_valericigenes	0.40566	0.619263	0.926071	0.0932768	0.0194132	Bacteria	Firmicutes	Clostridia	Eubacteriales	Oscillospiraceae	Oscillibacter
GGB9509_SGB14906	0	0.655447	0.934629	-0.104297	0.0191346	Bacteria	Firmicutes	Firmicutes_unclassified	Firmicutes_unclassified	Firmicutes_unclassified	GGB9509
Fournierella_massiliensis	0	0.70431	0.95441	0.12531	0.0190768	Bacteria	Firmicutes	Clostridia	Eubacteriales	Oscillospiraceae	Fournierella
Luoshenia_tenuis	0	0.693393	0.946618	0.118849	0.0188995	Bacteria	Firmicutes	Clostridia	Eubacteriales	Christensenellaceae	Luoshenia
GGB3277_SGB4327	0	0.54607	0.910734	0.0715093	0.0187892	Bacteria	Firmicutes	Clostridia	Eubacteriales	Eubacteriaceae	GGB3277
Faecalibacillus_intestinalis	0	0.556724	0.915557	0.0734523	0.0186833	Bacteria	Firmicutes	Erysipelotrichia	Erysipelotrichales	Erysipelotrichaceae	Faecalibacillus
Alistipes_indistinctus	0	0.626261	0.928073	-0.0899847	0.0182889	Bacteria	Bacteroidota	Bacteroidia	Bacteroidales	Rikenellaceae	Alistipes
GGB2980_SGB3962	8.2778	0.61631	0.924465	0.0842624	0.017712	Bacteria	Firmicutes	Clostridia	Eubacteriales	Eubacteriales_Family_XIII_Incertae_Sedis	GGB2980
Anaerostipes_caccae	0	0.689837	0.945403	0.109738	0.0176956	Bacteria	Firmicutes	Clostridia	Eubacteriales	Lachnospiraceae	Anaerostipes
GGB9767_SGB15385	0	0.582473	0.918685	0.0752543	0.017664	Bacteria	Firmicutes	CFGB3069	OFGB3069	FGB3069	GGB9767
GGB9602_SGB15028	0	0.639935	0.931503	0.0910809	0.0176573	Bacteria	Firmicutes	Clostridia	Eubacteriales	Oscillospiraceae	GGB9602
Kineothrix_SGB4886	0	0.614434	0.924465	-0.0822931	0.017407	Bacteria	Firmicutes	Clostridia	Eubacteriales	Lachnospiraceae	Kineothrix
Mediterraneibacter_SGB48424	0	0.726705	0.958213	0.122642	0.0170034	Bacteria	Firmicutes	Clostridia	Eubacteriales	Lachnospiraceae	Mediterraneibacter
Lachnospiraceae_bacterium	-1.18038	0.658721	0.934629	-0.0908958	0.0164792	Bacteria	Firmicutes	Clostridia	Eubacteriales	Lachnospiraceae	Lachnospiraceae_unclassified
GGB3550_SGB4746	0	0.666782	0.935609	-0.0906377	0.0159537	Bacteria	Firmicutes	Clostridia	Eubacteriales	Clostridiaceae	GGB3550
Turicibacter_bilis	0	0.741566	0.958213	-0.121991	0.0158405	Bacteria	Firmicutes	Erysipelotrichia	Erysipelotrichales	Turicibacteraceae	Turicibacter
Clostridium_sp_AM49_4BH	0	0.659179	0.934629	0.0844942	0.0152932	Bacteria	Firmicutes	Clostridia	Eubacteriales	Clostridiaceae	Clostridium
GGB3321_SGB4394	0	0.498406	0.888372	0.0504256	0.0152495	Bacteria	Firmicutes	CFGB1359	OFGB1359	FGB1359	GGB3321
Sellimonas_intestinalis	0	0.535869	0.903021	-0.0560488	0.0151859	Bacteria	Firmicutes	Clostridia	Eubacteriales	Lachnospiraceae	Sellimonas
Paraprevotella_clara	0	0.554777	0.915557	-0.0591113	0.0151255	Bacteria	Bacteroidota	Bacteroidia	Bacteroidales	Prevotellaceae	Paraprevotella
Schaalia_SGB17157	0	0.532164	0.903021	0.0547262	0.0149925	Bacteria	Actinobacteria	Actinomycetia	Actinomycetales	Actinomycetaceae	Schaalia
GGB3061_SGB4063	0	0.609773	0.924465	-0.0687244	0.0147642	Bacteria	Firmicutes	CFGB1262	OFGB1262	FGB1262	GGB3061
Slackia_isoflavoniconvertens	0	0.516127	0.894136	0.0507345	0.0145731	Bacteria	Actinobacteria	Coriobacteriia	Eggerthellales	Eggerthellaceae	Slackia
Eggerthella_lenta	-0.655112	0.595203	0.923905	-0.0626206	0.0141106	Bacteria	Actinobacteria	Coriobacteriia	Eggerthellales	Eggerthellaceae	Eggerthella
Oliverpabstia_intestinalis	-0.235296	0.747874	0.958213	-0.111323	0.0140458	Bacteria	Firmicutes	Clostridia	Eubacteriales	Lachnospiraceae	Oliverpabstia
GGB9646_SGB15123	0	0.702315	0.95441	0.0911498	0.0139886	Bacteria	Firmicutes	Clostridia	Eubacteriales	Oscillospiraceae	GGB9646
Christensenella_hongkongensis	0	0.740605	0.958213	0.107252	0.0139871	Bacteria	Firmicutes	Clostridia	Eubacteriales	Christensenellaceae	Christensenella
Clostridium_innocuum	0.177311	0.781204	0.970586	-0.130373	0.0139807	Bacteria	Firmicutes	Erysipelotrichia	Erysipelotrichales	Erysipelotrichaceae	Erysipelatoclostridium
Eubacteriaceae_bacterium	0.478971	0.612066	0.924465	-0.065357	0.0139343	Bacteria	Firmicutes	Clostridia	Eubacteriales	Eubacteriaceae	Eubacteriaceae_unclassified
Streptococcus_parasanguinis	0.575518	0.49041	0.887557	-0.0449426	0.0139071	Bacteria	Firmicutes	Bacilli	Lactobacillales	Streptococcaceae	Streptococcus
Schaalia_SGB17154	0	0.71949	0.957826	-0.0970815	0.0138803	Bacteria	Actinobacteria	Actinomycetia	Actinomycetales	Actinomycetaceae	Schaalia
GGB9491_SGB14888	0	0.729229	0.958213	0.100555	0.0137898	Bacteria	Firmicutes	CFGB9491	OFGB9491	FGB9491	GGB9491
Alistipes_communis	0	0.81152	0.973944	-0.149904	0.0135964	Bacteria	Bacteroidota	Bacteroidia	Bacteroidales	Rikenellaceae	Alistipes
Escherichia_coli	0.567417	0.689441	0.945403	0.0839429	0.013557	Bacteria	Proteobacteria	Gammaproteobacteria	Enterobacterales	Enterobacteriaceae	Escherichia
GGB9365_SGB14341	8.45728	0.543156	0.908955	0.0501584	0.0132958	Bacteria	Actinobacteria	Coriobacteriia	Eggerthellales	Eggerthellaceae	GGB9365
Enterocloster_bolteae	-0.133651	0.596419	0.923905	-0.0586961	0.0131743	Bacteria	Firmicutes	Clostridia	Eubacteriales	Lachnospiraceae	Enterocloster
Blautia_faecicola	0	0.806766	0.973609	0.139879	0.013044	Bacteria	Firmicutes	Clostridia	Eubacteriales	Lachnospiraceae	Blautia
GGB1661_SGB2275	0	0.669727	0.935609	-0.0740075	0.0128849	Bacteria	Bacteroidota	CFGB667	OFGB667	FGB667	GGB1661
Clostridiaceae_bacterium_Marseille_Q4149	0	0.637822	0.93139	0.0657476	0.0128405	Bacteria	Firmicutes	Clostridia	Eubacteriales	Clostridiaceae	Clostridiaceae_unclassified
Faecalicatena_contorta	-0.0447455	0.673182	0.935609	-0.0739273	0.0127057	Bacteria	Firmicutes	Clostridia	Eubacteriales	Lachnospiraceae	Faecalicatena
Collinsella_aerofaciens	0.68088	0.747014	0.958213	0.0988206	0.0125177	Bacteria	Actinobacteria	Coriobacteriia	Coriobacteriales	Coriobacteriaceae	Collinsella
Streptococcus_australis	0	0.512025	0.894136	-0.0419043	0.012182	Bacteria	Firmicutes	Bacilli	Lactobacillales	Streptococcaceae	Streptococcus
Ruminococcus_gauvreauii	0	0.800754	0.973609	-0.122766	0.011847	Bacteria	Firmicutes	Clostridia	Eubacteriales	Oscillospiraceae	Ruminococcus
GGB9760_SGB15374	0	0.730809	0.958213	0.0855752	0.011655	Bacteria	Firmicutes	Clostridia	Eubacteriales	Eubacteriales_unclassified	GGB9760
GGB2982_SGB3964	-8.71021	0.789654	0.973074	-0.112911	0.0115805	Bacteria	Firmicutes	CFGB1217	OFGB1217	FGB1217	GGB2982
Lacticaseibacillus_rhamnosus	0	0.671803	0.935609	-0.0651857	0.0112614	Bacteria	Firmicutes	Bacilli	Lactobacillales	Lactobacillaceae	Lacticaseibacillus
Dielma_fastidiosa	0	0.710065	0.95441	-0.0752537	0.0111904	Bacteria	Firmicutes	Erysipelotrichia	Erysipelotrichales	Erysipelotrichaceae	Dielma
Faecalibacterium_sp_CLA_AA_H233	0	0.655804	0.934629	-0.0584533	0.0107102	Bacteria	Firmicutes	Clostridia	Eubacteriales	Oscillospiraceae	Faecalibacterium
GGB9563_SGB14975	0	0.694571	0.946618	0.0663313	0.0104991	Bacteria	Firmicutes	Clostridia	Eubacteriales	Eubacteriales_unclassified	GGB9563
Lacrimispora_amygdalina	0	0.805268	0.973609	-0.110472	0.010391	Bacteria	Firmicutes	Clostridia	Eubacteriales	Lachnospiraceae	Lacrimispora
bacterium_210917_DFI_7_65	0	0.824997	0.978029	-0.123296	0.0103011	Bacteria	Bacteria_unclassified	Bacteria_unclassified	Bacteria_unclassified	Bacteria_unclassified	Bacteria_unclassified
GGB9547_SGB14954	0	0.774797	0.967512	-0.0927329	0.010276	Bacteria	Firmicutes	CFGB3041	OFGB3041	FGB3041	GGB9547
Lachnotalea_sp_AF33_28	0	0.594614	0.923905	-0.0449979	0.010159	Bacteria	Firmicutes	Clostridia	Eubacteriales	Lachnospiraceae	Lachnotalea
GGB4571_SGB6321	0	0.735367	0.958213	-0.0700731	0.00935446	Bacteria	Firmicutes	CFGB1765	OFGB1765	FGB1765	GGB4571
GGB2848_SGB3813	0	0.765137	0.962781	0.0798332	0.00928149	Bacteria	Firmicutes	CFGB1126	OFGB1126	FGB1126	GGB2848
Dorea_formicigenerans	0.121323	0.728391	0.958213	0.0656098	0.00903024	Bacteria	Firmicutes	Clostridia	Eubacteriales	Lachnospiraceae	Dorea
GGB9818_SGB15459	0	0.791117	0.973074	0.0869056	0.00884344	Bacteria	Proteobacteria	Deltaproteobacteria	Desulfovibrionales	Desulfovibrionaceae	GGB9818
Anaerobutyricum_hallii	-0.293327	0.789157	0.973074	-0.0817021	0.00840198	Bacteria	Firmicutes	Clostridia	Eubacteriales	Lachnospiraceae	Anaerobutyricum
Bacteroides_faecis	0	0.817104	0.975765	0.0956862	0.00839384	Bacteria	Bacteroidota	Bacteroidia	Bacteroidales	Bacteroidaceae	Bacteroides
GGB33586_SGB53517	0	0.779758	0.970586	-0.0773894	0.00836118	Bacteria	Firmicutes	CFGB3038	OFGB3038	FGB3038	GGB33586
Coprococcus_catus	-0.13136	0.567076	0.917767	0.0336052	0.00827894	Bacteria	Firmicutes	Clostridia	Eubacteriales	Lachnospiraceae	Coprococcus
Bacteroides_finegoldii	0	0.682847	0.941066	0.0493797	0.00818107	Bacteria	Bacteroidota	Bacteroidia	Bacteroidales	Bacteroidaceae	Bacteroides
Schaalia_SGB17168	0	0.647029	0.934629	0.042535	0.00804236	Bacteria	Actinobacteria	Actinomycetia	Actinomycetales	Actinomycetaceae	Schaalia
Clostridium_SGB6173	0	0.81162	0.973944	-0.0862168	0.00781533	Bacteria	Firmicutes	Clostridia	Eubacteriales	Clostridiaceae	Clostridium
Clostridium_hylemonae	0	0.738014	0.958213	-0.054225	0.00715421	Bacteria	Firmicutes	Clostridia	Eubacteriales	Lachnospiraceae	Lachnoclostridium
Oxalobacter_formigenes	0	0.826845	0.978029	-0.085257	0.00704017	Bacteria	Proteobacteria	Betaproteobacteria	Burkholderiales	Oxalobacteraceae	Oxalobacter
Emergencia_timonensis	0	0.836458	0.979275	-0.0894617	0.00693828	Bacteria	Firmicutes	Clostridia	Eubacteriales	Eubacteriales_Family_XIII_Incertae_Sedis	Emergencia
Alistipes_shahii	0.192512	0.651319	0.934629	-0.0367966	0.00685175	Bacteria	Bacteroidota	Bacteroidia	Bacteroidales	Rikenellaceae	Alistipes
Pseudoflavonifractor_phocaeensis	0	0.807383	0.973609	-0.0728407	0.00676837	Bacteria	Firmicutes	Clostridia	Eubacteriales	Oscillospiraceae	Pseudoflavonifractor
Oscillospiraceae_bacterium	0	0.742866	0.958213	-0.0518677	0.00669559	Bacteria	Firmicutes	Clostridia	Eubacteriales	Oscillospiraceae	Oscillospiraceae_unclassified
GGB9545_SGB14952	0	0.761264	0.962781	-0.0527274	0.00624633	Bacteria	Firmicutes	CFGB82363	OFGB82363	FGB82363	GGB9545
Lachnospiraceae_bacterium_OF09_6	0	0.773244	0.967512	0.0541696	0.00604985	Bacteria	Firmicutes	Clostridia	Eubacteriales	Lachnospiraceae	Lachnospiraceae_unclassified
Tyzzerella_SGB4587	0	0.826092	0.978029	-0.0699473	0.00580365	Bacteria	Firmicutes	Clostridia	Eubacteriales	Lachnospiraceae	Tyzzerella
GGB41473_SGB58537	0	0.828082	0.978029	0.0692712	0.00567516	Bacteria	Firmicutes	Clostridia	Eubacteriales	Lachnospiraceae	GGB41473
GGB33512_SGB15201	0	0.643731	0.934265	0.0292705	0.00559931	Bacteria	Firmicutes	CFGB3054	OFGB3054	FGB3054	GGB33512
Blautia_stercoris	0	0.861649	0.979275	0.0862064	0.00557493	Bacteria	Firmicutes	Clostridia	Eubacteriales	Lachnospiraceae	Blautia
Streptococcus_thermophilus	0.133751	0.924489	0.987554	-0.163325	0.0055691	Bacteria	Firmicutes	Bacilli	Lactobacillales	Streptococcaceae	Streptococcus
GGB51441_SGB71759	0	0.83049	0.978029	0.0681551	0.00549778	Bacteria	Firmicutes	Clostridia	Eubacteriales	Lachnospiraceae	GGB51441
Mediterraneibacter_massiliensis	0	0.846869	0.979275	-0.0741538	0.0053527	Bacteria	Firmicutes	Clostridia	Eubacteriales	Lachnospiraceae	Mediterraneibacter
GGB9724_SGB15278	0	0.800498	0.973609	-0.0547605	0.00529204	Bacteria	Firmicutes	Clostridia	Eubacteriales	Oscillospiraceae	GGB9724
GGB9730_SGB15291	0	0.758672	0.962781	-0.0434018	0.00520586	Bacteria	Firmicutes	Clostridia	Eubacteriales	Oscillospiraceae	GGB9730
Dialister_invisus	0	0.786371	0.973074	0.0488699	0.00510068	Bacteria	Firmicutes	Negativicutes	Veillonellales	Veillonellaceae	Dialister
Streptococcus_vestibularis	0	0.799609	0.973609	0.0524629	0.00509532	Bacteria	Firmicutes	Bacilli	Lactobacillales	Streptococcaceae	Streptococcus
Hydrogeniiclostridium_mannosilyticum	0	0.75885	0.962781	-0.0392883	0.00470846	Bacteria	Firmicutes	Clostridia	Eubacteriales	Oscillospiraceae	Hydrogeniiclostridium
Methanosphaera_stadtmanae	0	0.806004	0.973609	0.0500221	0.0046852	Archaea	Euryarchaeota	Methanobacteria	Methanobacteriales	Methanobacteriaceae	Methanosphaera
Anaerotruncus_colihominis	0	0.613824	0.924465	0.0212634	0.00450691	Bacteria	Firmicutes	Clostridia	Eubacteriales	Oscillospiraceae	Anaerotruncus
Anaerofilum_hominis	0	0.796999	0.973609	-0.0437287	0.00430913	Bacteria	Firmicutes	Clostridia	Eubacteriales	Oscillospiraceae	Anaerofilum
Zhenpiania_hominis	-0.139279	0.843385	0.979275	0.0567374	0.00419711	Bacteria	Firmicutes	Clostridia	Eubacteriales	Eubacteriales_Family_XIII_Incertae_Sedis	Zhenpiania
Blautia_massiliensis	-0.837784	0.869499	0.979275	-0.065939	0.00400454	Bacteria	Firmicutes	Clostridia	Eubacteriales	Lachnospiraceae	Blautia
Gemmiger_SGB15295	0	0.958498	0.998328	-0.201298	0.00370562	Bacteria	Firmicutes	Clostridia	Eubacteriales	Eubacteriales_unclassified	Gemmiger
Phocaeicola_vulgatus	-0.210368	0.888549	0.982578	0.0659834	0.00338619	Bacteria	Bacteroidota	Bacteroidia	Bacteroidales	Bacteroidaceae	Phocaeicola
GGB2987_SGB3969	0	0.515345	0.894136	-0.0114793	0.00330492	Bacteria	Firmicutes	Clostridia	Eubacteriales	Eubacteriales_Family_XIII_Incertae_Sedis	GGB2987
Parabacteroides_johnsonii	0	0.679631	0.939265	-0.0192613	0.00323063	Bacteria	Bacteroidota	Bacteroidia	Bacteroidales	Tannerellaceae	Parabacteroides
Anaerobutyricum_soehngenii	-0.243332	0.921024	0.987554	0.0899036	0.00321219	Bacteria	Firmicutes	Clostridia	Eubacteriales	Lachnospiraceae	Anaerobutyricum
Alistipes_ihumii	0	0.864374	0.979275	-0.0484022	0.00306377	Bacteria	Bacteroidota	Bacteroidia	Bacteroidales	Rikenellaceae	Alistipes
GGB9210_SGB14149	0	0.875928	0.979275	-0.0520727	0.00299581	Bacteria	Firmicutes	CFGB2898	OFGB2898	FGB2898	GGB9210
Clostridium_scindens	-0.060268	0.850081	0.979275	-0.0422923	0.00298329	Bacteria	Firmicutes	Clostridia	Eubacteriales	Lachnospiraceae	Lachnoclostridium
GGB9781_SGB66170	-0.709292	0.773339	0.967512	-0.0264005	0.0029471	Bacteria	Firmicutes	CFGB3072	OFGB3072	FGB3072	GGB9781
Ruminococcus_lactaris	0	0.859721	0.979275	-0.0448633	0.00294494	Bacteria	Firmicutes	Clostridia	Eubacteriales	Lachnospiraceae	Mediterraneibacter
GGB4605_SGB6376	0	0.816593	0.975765	-0.0330381	0.00290716	Bacteria	Firmicutes	CFGB1765	OFGB1765	FGB1765	GGB4605
Lachnoclostridium_pacaense	0	0.837782	0.979275	-0.0377609	0.00290264	Bacteria	Firmicutes	Clostridia	Eubacteriales	Lachnospiraceae	Lachnoclostridium
Parabacteroides_distasonis	-0.0434726	0.910203	0.987554	-0.070812	0.00289349	Bacteria	Bacteroidota	Bacteroidia	Bacteroidales	Tannerellaceae	Parabacteroides
Blautia_producta	-9.24559	0.845579	0.979275	0.0395059	0.00287785	Bacteria	Firmicutes	Clostridia	Eubacteriales	Lachnospiraceae	Blautia
Bifidobacterium_longum	-1.28046	0.720316	0.957826	0.019864	0.00283016	Bacteria	Actinobacteria	Actinomycetia	Bifidobacteriales	Bifidobacteriaceae	Bifidobacterium
GGB9501_SGB14898	0	0.830927	0.978029	-0.0345093	0.00277583	Bacteria	Firmicutes	CFGB3023	OFGB3023	FGB3023	GGB9501
Massilistercora_timonensis	0	0.763399	0.962781	0.0235764	0.00276429	Bacteria	Firmicutes	Clostridia	Eubacteriales	Eubacteriales_unclassified	Massilistercora
Romboutsia_timonensis	-10.3737	0.889159	0.982578	-0.0535025	0.00272973	Bacteria	Firmicutes	Clostridia	Eubacteriales	Peptostreptococcaceae	Romboutsia
Provencibacterium_massiliense	0	0.875268	0.979275	0.0454681	0.00263075	Bacteria	Firmicutes	Clostridia	Eubacteriales	Oscillospiraceae	Provencibacterium
Vescimonas_coprocola	9.48449	0.927178	0.987554	0.0787915	0.00258728	Bacteria	Firmicutes	Clostridia	Eubacteriales	Oscillospiraceae	Vescimonas
Evtepia_gabavorous	0.111086	0.929114	0.987554	0.0802808	0.00256344	Bacteria	Firmicutes	Clostridia	Eubacteriales	Eubacteriales_unclassified	Evtepia
GGB3504_SGB4680	0	0.892708	0.982578	-0.05131	0.00252911	Bacteria	Firmicutes	Clostridia	Eubacteriales	Lachnospiraceae	GGB3504
Eisenbergiella_massiliensis	0	0.947372	0.998328	0.106262	0.00249496	Bacteria	Firmicutes	Clostridia	Eubacteriales	Lachnospiraceae	Eisenbergiella
Clostridium_leptum	0.222438	0.873391	0.979275	0.0421693	0.0024792	Bacteria	Firmicutes	Clostridia	Eubacteriales	Oscillospiraceae	Oscillospiraceae_unclassified
Eisenbergiella_sp_OF01_20	0	0.942054	0.996753	-0.0904991	0.00234614	Bacteria	Firmicutes	Clostridia	Eubacteriales	Lachnospiraceae	Eisenbergiella
GGB34900_SGB14891	0	0.847634	0.979275	-0.0321612	0.0023089	Bacteria	Firmicutes	CFGB77202	OFGB77202	FGB77202	GGB34900
GGB3000_SGB3991	0	0.757334	0.962781	0.0180456	0.00217833	Bacteria	Firmicutes	CFGB1227	OFGB1227	FGB1227	GGB3000
Streptococcus_oralis	0	0.923154	0.987554	0.0613725	0.0021312	Bacteria	Firmicutes	Bacilli	Lactobacillales	Streptococcaceae	Streptococcus
Coprobacillus_cateniformis	0	0.886124	0.982578	-0.0405392	0.00212853	Bacteria	Firmicutes	Erysipelotrichia	Erysipelotrichales	Coprobacillaceae	Coprobacillus
GGB9781_SGB15402	-0.487726	0.862773	0.979275	-0.0329654	0.00211319	Bacteria	Firmicutes	CFGB3072	OFGB3072	FGB3072	GGB9781
Congzhengia_minquanensis	0	0.886842	0.982578	0.0403108	0.00210235	Bacteria	Firmicutes	Clostridia	Eubacteriales	Oscillospiraceae	Congzhengia
GGB3446_SGB4597	0	0.931069	0.987554	-0.0622125	0.00192971	Bacteria	Firmicutes	Clostridia	Eubacteriales	Lachnospiraceae	GGB3446
GGB9531_SGB14932	-8.01411	0.710902	0.95441	-0.0111564	0.00165327	Bacteria	Firmicutes	CFGB3038	OFGB3038	FGB3038	GGB9531
Lactonifactor_longoviformis	0	0.953048	0.998328	0.0778544	0.00162601	Bacteria	Firmicutes	Clostridia	Eubacteriales	Clostridiaceae	Lactonifactor
Streptococcus_mitis	0	0.904381	0.984972	-0.0370393	0.00161672	Bacteria	Firmicutes	Bacilli	Lactobacillales	Streptococcaceae	Streptococcus
Gemmiger_formicilis	-1.86708	0.711927	0.95441	0.0108392	0.00159948	Bacteria	Firmicutes	Clostridia	Eubacteriales	Eubacteriales_unclassified	Gemmiger
GGB45491_SGB63163	0	0.724535	0.958213	-0.0113535	0.00158881	Bacteria	Firmicutes	CFGB3072	OFGB3072	FGB3072	GGB45491
GGB9469_SGB14862	0	0.904893	0.984972	0.0341082	0.00148039	Bacteria	Firmicutes	Clostridia	Eubacteriales	Oscillospiraceae	GGB9469
GGB9708_SGB15233	0	0.912573	0.987554	0.035176	0.00139762	Bacteria	Firmicutes	Clostridia	Eubacteriales	Oscillospiraceae	GGB9708
Simiaoa_sunii	0	0.903039	0.984972	0.0310675	0.00137608	Bacteria	Firmicutes	Clostridia	Eubacteriales	Lachnospiraceae	Simiaoa
Bacteroides_intestinalis	0	0.874842	0.979275	0.0235245	0.00136608	Bacteria	Bacteroidota	Bacteroidia	Bacteroidales	Bacteroidaceae	Bacteroides
Bifidobacterium_dentium	0	0.877765	0.979275	0.0226973	0.00128516	Bacteria	Actinobacteria	Actinomycetia	Bifidobacteriales	Bifidobacteriaceae	Bifidobacterium
GGB9474_SGB14868	0	0.950303	0.998328	0.0529649	0.00117254	Bacteria	Firmicutes	CFGB3009	OFGB3009	FGB3009	GGB9474
Coprococcus_sp_AF21_14LB	0	0.866734	0.979275	-0.0188351	0.00116993	Bacteria	Firmicutes	Clostridia	Eubacteriales	Lachnospiraceae	Coprococcus
GGB9186_SGB14125	0	0.744951	0.958213	-0.00876712	0.00112107	Bacteria	Firmicutes	Clostridia	Eubacteriales	Christensenellaceae	GGB9186
Bacteroides_xylanisolvens	-0.611497	0.87149	0.979275	-0.0185785	0.00110984	Bacteria	Bacteroidota	Bacteroidia	Bacteroidales	Bacteroidaceae	Bacteroides
GGB2998_SGB3988	0	0.632505	0.928933	0.00554994	0.00110408	Bacteria	Firmicutes	CFGB1226	OFGB1226	FGB1226	GGB2998
Ruminococcus_torques	-0.394795	0.74247	0.958213	0.00825038	0.00106695	Bacteria	Firmicutes	Clostridia	Eubacteriales	Lachnospiraceae	Mediterraneibacter
GGB6612_SGB9346	0	0.919722	0.987554	0.0274305	0.000996923	Bacteria	Proteobacteria	CFGB2404	OFGB2404	FGB2404	GGB6612
GGB3352_SGB62935	0	0.968164	0.998328	0.0700768	0.000984653	Bacteria	Firmicutes	CFGB1374	OFGB1374	FGB1374	GGB3352
Bacteroides_caccae	-0.768515	0.90204	0.984972	-0.0168399	0.000753997	Bacteria	Bacteroidota	Bacteroidia	Bacteroidales	Bacteroidaceae	Bacteroides
Roseburia_faecis	-1.76863	0.972858	0.998328	-0.0609581	0.000728487	Bacteria	Firmicutes	Clostridia	Eubacteriales	Lachnospiraceae	Roseburia
Bacteroides_nordii	0	0.716005	0.957268	0.00425476	0.000617297	Bacteria	Bacteroidota	Bacteroidia	Bacteroidales	Bacteroidaceae	Bacteroides
Bifidobacterium_animalis	0	0.650722	0.934629	-0.00322742	0.00060225	Bacteria	Actinobacteria	Actinomycetia	Bifidobacteriales	Bifidobacteriaceae	Bifidobacterium
Schaalia_odontolytica	0	0.891228	0.982578	-0.0110144	0.000550846	Bacteria	Actinobacteria	Actinomycetia	Actinomycetales	Actinomycetaceae	Schaalia
GGB3550_SGB4747	0	0.926319	0.987554	0.0159008	0.000528531	Bacteria	Firmicutes	Clostridia	Eubacteriales	Clostridiaceae	GGB3550
Enterocloster_clostridioformis	0	0.950427	0.998328	0.0234943	0.000518786	Bacteria	Firmicutes	Clostridia	Eubacteriales	Lachnospiraceae	Enterocloster
Schaalia_SGB17158	0	0.968532	0.998328	0.0344252	0.00047803	Bacteria	Actinobacteria	Actinomycetia	Actinomycetales	Actinomycetaceae	Schaalia
Blautia_caecimuris	-1.1752	0.474416	0.886722	-0.0012668	0.000410241	Bacteria	Firmicutes	Clostridia	Eubacteriales	Lachnospiraceae	Blautia
Desulfovibrio_fairfieldensis	0	0.973219	0.998328	0.0273824	0.000322826	Bacteria	Proteobacteria	Deltaproteobacteria	Desulfovibrionales	Desulfovibrionaceae	Desulfovibrio
Clostridium_fessum	-0.657602	0.990852	0.998328	-0.080665	0.000321942	Bacteria	Firmicutes	Clostridia	Eubacteriales	Clostridiaceae	Clostridium
Blautia_faecis	-0.337489	0.845219	0.979275	-0.003972	0.000290078	Bacteria	Firmicutes	Clostridia	Eubacteriales	Lachnospiraceae	Blautia
Massiliimalia_massiliensis	0	0.975787	0.998328	0.0269271	0.00028664	Bacteria	Firmicutes	Clostridia	Eubacteriales	Oscillospiraceae	Massiliimalia
Ruminococcus_bromii	-0.0652948	0.876173	0.979275	-0.00420846	0.000241609	Bacteria	Firmicutes	Clostridia	Eubacteriales	Oscillospiraceae	Ruminococcus
Lachnospiraceae_bacterium_CLA_AA_H215	0	0.872077	0.979275	0.00401426	0.000238629	Bacteria	Firmicutes	Clostridia	Eubacteriales	Lachnospiraceae	Lachnospiraceae_unclassified
GGB9765_SGB15382	0	0.990126	0.998328	-0.0411658	0.000177412	Bacteria	Firmicutes	CFGB38642	OFGB38642	FGB38642	GGB9765
Butyricimonas_virosa	0	0.991007	0.998328	-0.0438893	0.000172182	Bacteria	Bacteroidota	Bacteroidia	Bacteroidales	Odoribacteraceae	Butyricimonas
GGB74463_SGB54347	0	0.872916	0.979275	0.00289159	0.000170683	Bacteria	Firmicutes	CFGB9238	OFGB9238	FGB9238	GGB74463
GGB9770_SGB15390	0.480186	0.989828	0.998328	0.0351816	0.000156209	Bacteria	Firmicutes	CFGB3069	OFGB3069	FGB3069	GGB9770
GGB45497_SGB63169	0	0.921996	0.987554	0.00438734	0.000154746	Bacteria	Firmicutes	CFGB77241	OFGB77241	FGB77241	GGB45497
Clostridium_sp_Marseille_P3244	0	0.966019	0.998328	-0.00930185	0.000139661	Bacteria	Firmicutes	Clostridia	Eubacteriales	Clostridiaceae	Clostridium
Bacteroides_thetaiotaomicron	-0.286751	0.956193	0.998328	0.00680122	0.000132314	Bacteria	Bacteroidota	Bacteroidia	Bacteroidales	Bacteroidaceae	Bacteroides
Gordonibacter_pamelaeae	0	0.902752	0.984972	0.00273628	0.000121577	Bacteria	Actinobacteria	Coriobacteriia	Eggerthellales	Eggerthellaceae	Gordonibacter
Coprococcus_comes	-0.64504	0.995136	0.998328	-0.0537854	0.000113896	Bacteria	Firmicutes	Clostridia	Eubacteriales	Lachnospiraceae	Coprococcus
Segatella_copri	0	0.988973	0.998328	-0.0217451	0.00010472	Bacteria	Bacteroidota	Bacteroidia	Bacteroidales	Prevotellaceae	Segatella
Negativibacillus_massiliensis	0	0.968927	0.998328	-0.00647518	8.87677e-05	Bacteria	Firmicutes	Firmicutes_unclassified	Firmicutes_unclassified	Firmicutes_unclassified	Negativibacillus
GGB9240_SGB14182	0	0.986213	0.998328	0.0137789	8.30773e-05	Bacteria	Firmicutes	CFGB2918	OFGB2918	FGB2918	GGB9240
Clostridium_symbiosum	-8.73465	0.931352	0.987554	0.00215587	6.65868e-05	Bacteria	Firmicutes	Clostridia	Eubacteriales	Lachnospiraceae	Lachnoclostridium
GGB3433_SGB4574	0	0.991068	0.998328	-0.00969577	3.77797e-05	Bacteria	Firmicutes	Clostridia	Eubacteriales	Lachnospiraceae	GGB3433
Collinsella_stercoris	0	0.994643	0.998328	0.013782	3.21504e-05	Bacteria	Actinobacteria	Coriobacteriia	Coriobacteriales	Coriobacteriaceae	Collinsella
Bacteroides_ovatus	-0.716942	0.988187	0.998328	0.00379931	1.96081e-05	Bacteria	Bacteroidota	Bacteroidia	Bacteroidales	Bacteroidaceae	Bacteroides
Clostridium_sp_AF36_4	8.94646	0.994777	0.998328	-0.00685416	1.55888e-05	Bacteria	Firmicutes	Clostridia	Eubacteriales	Clostridiaceae	Clostridium
Lactococcus_lactis	0	0.992662	0.998328	0.00407203	1.30256e-05	Bacteria	Firmicutes	Bacilli	Lactobacillales	Streptococcaceae	Lactococcus
Eubacteriales_bacterium	0	0.998201	0.998328	0.0101062	7.90242e-06	Bacteria	Firmicutes	Clostridia	Eubacteriales	Eubacteriales_unclassified	Eubacteriales_unclassified
Bittarella_massiliensis	-8.11313	0.998328	0.998328	0.00356241	2.58906e-06	Bacteria	Firmicutes	Clostridia	Eubacteriales	Oscillospiraceae	Bittarella
