# Supplementary material for: Shotgun metagenomic analysis reveals taxonomic and functional alterations in the gut microbiome across prodromal and symptomatic Lewy body disease
Source: Front Microbiomes. 2026 Jul 15;5:1834726. doi: 10.3389/frmbi.2026.1834726 (PMC13416100; doi:10.3389/frmbi.2026.1834726)
Supplement: Supplementary file 2 [file DataSheet2.zip › Supplementary_tables/Supplementary Table S15.xlsx]

## Sheet: Supplementary Table S15
Supplementary Table S15. Spearman partial correlation coefficients (ρ) and associated P-values between clinical features (CDR-SB, MoCA, STMS, and MDS-UPDRS III) and the relative abundances of microbial species in iRBD patients.
Species	rho_CDR_SB	pval_CDR_SB	qval_CDR_SB	rho_MOCA	pval_MOCA	qval_MOCA	rho_STMS	pval_STMS	qval_STMS	rho_UPDRS3	pval_UPDRS3	qval_UPDRS3
Holdemania_filiformis	0.937663	0.000577632	0.0837566	-0.425037	0.293836	0.909871	-0.332142	0.42152	0.943038	0.292827	0.481528	0.906773
Clostridium_leptum	-0.920137	0.00119836	0.0868813	0.630604	0.0936811	0.869393	0.414598	0.307117	0.92775	-0.00707689	0.986731	0.993719
GGB3109_SGB4121	-0.902473	0.00215274	0.104049	0.224768	0.592539	0.946178	0.158109	0.708449	0.97957	-0.237937	0.57042	0.908353
Neglectibacter_timonensis	-0.874013	0.00453889	0.142609	0.757357	0.0295305	0.780153	0.528252	0.178363	0.92775	-0.180699	0.668492	0.915563
Agathobaculum_butyriciproducens	0.870483	0.00491756	0.142609	-0.244941	0.558775	0.946178	0.0708536	0.867593	0.97957	0.43234	0.284713	0.778932
Eubacterium_rectale	0.81927	0.01283	0.310059	-0.664012	0.0725334	0.869393	-0.418775	0.301769	0.92775	0.293359	0.480695	0.906773
Anaerofustis_stercorihominis	-0.794246	0.0185543	0.384338	0.603148	0.113437	0.909871	0.256587	0.539599	0.97957	-0.304373	0.463569	0.906773
Clostridium_sp_AM49_4BH	0.778439	0.0228727	0.414567	-0.567798	0.142067	0.909871	-0.518637	0.187866	0.92775	0.051558	0.9035	0.968166
GGB9512_SGB14909	0.765488	0.0268381	0.432391	-0.573632	0.137093	0.909871	-0.595472	0.119347	0.92775	0.298954	0.471964	0.906773
Lentihominibacter_faecis	-0.741361	0.0352972	0.51181	0.307606	0.458588	0.910894	0.459328	0.25223	0.92775	-0.152543	0.718388	0.935377
Blautia_sp_OF03_15BH	0.726924	0.0410517	0.526383	-0.739524	0.0360003	0.780153	-0.424455	0.294569	0.92775	0.0566939	0.893926	0.968166
Luoshenia_tenuis	-0.715389	0.0460337	0.526383	0.337021	0.414304	0.909871	0.0754897	0.858994	0.97957	-0.690818	0.057815	0.496646
Fusicatenibacter_saccharivorans	-0.701264	0.0526095	0.526383	0.133705	0.752274	0.94852	-0.0165061	0.969057	0.987928	-0.554797	0.153503	0.695558
Streptococcus_thermophilus	-0.695862	0.0552647	0.526383	0.357938	0.383986	0.909871	0.493232	0.214234	0.92775	-0.369618	0.3675	0.819807
GGB2653_SGB3574	-0.694591	0.0559007	0.526383	0.790473	0.0195341	0.780153	0.694943	0.0557241	0.92775	-0.415981	0.305342	0.79502
Lachnospira_pectinoschiza	0.681468	0.0627247	0.526383	-0.162148	0.70126	0.946178	-0.298813	0.472183	0.97957	0.0419546	0.921427	0.968166
GGB3444_SGB4594	-0.67157	0.0681834	0.526383	0.3932	0.335214	0.909871	0.177626	0.67389	0.97957	-0.731069	0.0393453	0.496646
Roseburia_intestinalis	0.667646	0.070422	0.526383	-0.270616	0.516823	0.926687	0.0779527	0.85443	0.97957	0.18965	0.652841	0.915563
Wansuia_hejianensis	-0.665771	0.0715072	0.526383	0.491272	0.216343	0.909871	0.435295	0.281061	0.92775	-0.0204477	0.961671	0.986387
GGB2982_SGB3964	-0.660077	0.0748613	0.526383	-0.0261155	0.951056	0.980965	0.0361484	0.932281	0.97957	-0.0499049	0.906583	0.968166
Eubacterium_ramulus	0.657789	0.0762348	0.526383	0.0101525	0.980965	0.980965	0.346596	0.400302	0.943038	-0.089395	0.833275	0.966599
Ruthenibacterium_lactatiformans	-0.646057	0.0835081	0.529714	0.455139	0.257144	0.909871	0.18096	0.668034	0.97957	0.242689	0.562511	0.908353
Parabacteroides_distasonis	-0.645248	0.0840236	0.529714	0.366641	0.371671	0.909871	0.0976547	0.818058	0.97957	0.0757921	0.858433	0.968166
Barnesiella_intestinihominis	0.619194	0.101629	0.596344	-0.301562	0.467915	0.916861	-0.137035	0.746258	0.97957	0.0449534	0.915826	0.968166
GGB32900_SGB53446	-0.614437	0.105052	0.596344	0.617882	0.102566	0.87483	0.50268	0.204215	0.92775	-0.561186	0.147822	0.691424
Negativibacillus_massiliensis	-0.608705	0.109263	0.596344	0.672767	0.0675088	0.869393	0.34527	0.402228	0.943038	0.237115	0.571793	0.908353
GGB9760_SGB15374	0.599826	0.115974	0.596344	0.0234294	0.956086	0.980965	0.398334	0.328367	0.941437	0.107465	0.800049	0.949603
Blautia_luti	0.594579	0.120046	0.596344	-0.174788	0.678887	0.946178	0.0948632	0.823196	0.97957	-0.037833	0.929131	0.969237
Eubacteriaceae_bacterium	-0.588902	0.124541	0.596344	0.0166646	0.96876	0.980965	0.151391	0.720449	0.97957	0.269089	0.519284	0.908353
Akkermansia_muciniphila	-0.574505	0.136358	0.596344	0.360395	0.380492	0.909871	0.193575	0.646012	0.97957	-0.232287	0.579874	0.908353
Ruminococcus_bicirculans	0.572637	0.137934	0.596344	-0.814264	0.0138702	0.780153	-0.416394	0.304812	0.92775	0.272701	0.51347	0.908353
Ruminococcus_torques	-0.56749	0.142332	0.596344	0.401707	0.323905	0.909871	0.419059	0.301407	0.92775	-0.00107882	0.997977	0.997977
Oscillibacter_valericigenes	0.558627	0.150083	0.596344	0.320682	0.438672	0.909871	0.249505	0.551231	0.97957	0.104477	0.805526	0.949603
Eggerthella_lenta	-0.555716	0.152678	0.596344	0.072791	0.863998	0.96078	0.0708592	0.867583	0.97957	-0.224871	0.592365	0.91201
Blautia_obeum	-0.551255	0.156703	0.596344	0.383828	0.347882	0.909871	0.560686	0.148262	0.92775	-0.123126	0.771462	0.942038
GGB34900_SGB14891	-0.55094	0.156989	0.596344	0.543633	0.163712	0.909871	0.261841	0.531026	0.97957	-0.147138	0.728073	0.935377
Oscillospiraceae_bacterium_Marseille_Q3528	0.549866	0.157968	0.596344	0.0925452	0.827466	0.96078	0.157908	0.708807	0.97957	0.532886	0.173878	0.75805
Odoribacter_splanchnicus	-0.536131	0.170774	0.596344	0.365834	0.372805	0.909871	-0.0932012	0.826257	0.97957	0.295345	0.477588	0.906773
Eubacterium_ventriosum	0.532232	0.174507	0.596344	0.0843868	0.842524	0.96078	0.537511	0.169462	0.92775	-0.219933	0.600731	0.91201
Blautia_glucerasea	0.528853	0.177778	0.596344	-0.179975	0.669763	0.946178	-0.16365	0.698591	0.97957	0.120839	0.775622	0.942038
Phocaeicola_vulgatus	0.527619	0.178981	0.596344	-0.0940158	0.824756	0.96078	-0.128382	0.761915	0.97957	-0.397877	0.328974	0.79502
GGB9602_SGB15031	0.527391	0.179203	0.596344	0.219279	0.601842	0.946178	0.22304	0.595462	0.97957	0.251529	0.547897	0.908353
Blautia_wexlerae	0.527125	0.179463	0.596344	-0.16707	0.692523	0.946178	0.240029	0.566933	0.97957	0.240681	0.565847	0.908353
Parabacteroides_merdae	0.525598	0.18096	0.596344	-0.234786	0.575687	0.946178	-0.253902	0.543998	0.97957	0.858607	0.00633866	0.415238
Roseburia_faecis	0.50937	0.197272	0.635655	-0.161633	0.702176	0.946178	0.138849	0.742984	0.97957	0.470977	0.238818	0.75805
Oscillibacter_sp_ER4	0.493704	0.213728	0.673707	-0.328248	0.427316	0.909871	-0.174599	0.679219	0.97957	0.139643	0.741553	0.942038
Escherichia_coli	0.481442	0.227086	0.700585	0.0937786	0.825193	0.96078	0.090279	0.831644	0.97957	0.812179	0.0143185	0.415238
Enterocloster_hominis	0.46471	0.245987	0.727657	0.0133123	0.975042	0.980965	0.0192148	0.963981	0.987928	0.814542	0.013811	0.415238
Roseburia_inulinivorans	0.460642	0.250699	0.727657	-0.451526	0.26142	0.909871	-0.417147	0.303849	0.92775	0.686852	0.0598687	0.496646
Massilistercora_timonensis	-0.45788	0.253924	0.727657	0.269065	0.519323	0.926687	-0.171284	0.685068	0.97957	-0.454145	0.258317	0.75805
Mediterraneibacter_faecis	0.455051	0.257247	0.727657	-0.203223	0.629318	0.946178	-0.0377878	0.929215	0.97957	0.243803	0.56066	0.908353
Romboutsia_timonensis	-0.451919	0.260953	0.727657	0.210362	0.617053	0.946178	0.0216457	0.959427	0.987928	0.182292	0.665699	0.915563
Clostridiaceae_unclassified_SGB15090	0.441071	0.273991	0.736682	0.376545	0.357875	0.909871	0.340873	0.408647	0.943038	0.0723607	0.864797	0.968166
Roseburia_sp_AF02_12	-0.440776	0.27435	0.736682	0.329655	0.425218	0.909871	0.143971	0.733761	0.97957	-0.714164	0.046583	0.496646
Clostridium_sp_Marseille_P3244	-0.430786	0.286642	0.752165	0.34884	0.397051	0.909871	-0.0464611	0.913011	0.97957	-0.350964	0.393984	0.865571
Blautia_faecis	-0.427702	0.290491	0.752165	0.315332	0.446777	0.909871	0.614555	0.104967	0.92775	-0.380769	0.352063	0.819807
Faecalibacterium_sp_HTFF	0.416407	0.304796	0.764016	0.0901095	0.831957	0.96078	-0.0613293	0.885296	0.97957	0.171667	0.684392	0.927447
Evtepia_gabavorous	-0.415274	0.306248	0.764016	-0.0888094	0.834356	0.96078	0.227721	0.587555	0.97957	-0.376596	0.357806	0.819807
GGB38744_SGB14842	-0.411684	0.310875	0.764016	0.738454	0.0364135	0.780153	0.45162	0.261308	0.92775	-0.451546	0.261397	0.75805
GGB9781_SGB15402	0.39349	0.334826	0.809163	-0.256504	0.539735	0.94291	-0.4096	0.313576	0.92793	-0.410113	0.312909	0.79502
Dysosmobacter_welbionis	-0.387153	0.343363	0.816191	-0.312038	0.451798	0.909871	-0.513563	0.192986	0.92775	0.309702	0.455371	0.906773
Anaerovorax_odorimutans	-0.379836	0.353344	0.820776	0.171329	0.68499	0.946178	0.112706	0.790459	0.97957	-0.836689	0.00959875	0.415238
Gemmiger_formicilis	0.375235	0.359687	0.820776	-0.34489	0.402781	0.909871	-0.472277	0.237344	0.92775	0.461601	0.249584	0.75805
GGB45432_SGB63101	-0.369998	0.366968	0.820776	0.296592	0.475643	0.919576	0.129242	0.760357	0.97957	-0.739422	0.0360396	0.496646
Zhenpiania_hominis	0.369307	0.367934	0.820776	-0.671433	0.0682607	0.869393	-0.345614	0.401729	0.943038	-0.370929	0.36567	0.819807
GGB9781_SGB66170	-0.36398	0.375418	0.824782	0.277441	0.505876	0.926687	-0.119034	0.778911	0.97957	-0.5067	0.200028	0.75805
GGB9345_SGB14311	0.353979	0.389648	0.830774	0.100971	0.811963	0.96078	-0.163392	0.699048	0.97957	0.030504	0.94284	0.976513
GGB9770_SGB15390	0.349446	0.396174	0.830774	-0.13925	0.742262	0.94852	-0.426029	0.292589	0.92775	-0.180234	0.669308	0.915563
Turicibacter_bilis	-0.34578	0.401488	0.830774	0.49245	0.215074	0.909871	0.168874	0.689329	0.97957	0.682551	0.0621442	0.496646
Oscillospiraceae_bacterium_CLA_AA_H250	-0.341322	0.40799	0.830774	0.408173	0.315432	0.909871	0.289767	0.486333	0.97957	-0.787763	0.0202574	0.466877
Bacteroides_uniformis	0.334825	0.417546	0.830774	-0.133947	0.751838	0.94852	-0.295863	0.47678	0.97957	0.682186	0.0623392	0.496646
Anaeromassilibacillus_senegalensis	-0.331595	0.422331	0.830774	-0.0759319	0.858174	0.96078	-0.456077	0.256039	0.92775	0.121916	0.773662	0.942038
GGB9730_SGB15291	0.330241	0.424345	0.830774	0.17788	0.673444	0.946178	0.153085	0.717419	0.97957	-0.057726	0.892004	0.968166
Gordonibacter_pamelaeae	-0.325328	0.431684	0.830774	0.374758	0.360347	0.909871	0.715192	0.0461217	0.92775	-0.0939729	0.824835	0.964525
Adlercreutzia_equolifaciens	-0.324994	0.432185	0.830774	0.160192	0.704739	0.946178	0.3339	0.418914	0.943038	-0.113979	0.788133	0.944457
Dorea_longicatena	0.322827	0.43544	0.830774	-0.355946	0.38683	0.909871	0.154768	0.714411	0.97957	-0.485513	0.222605	0.75805
Bacteroides_stercoris	0.318146	0.442506	0.83329	-0.759441	0.0288253	0.780153	-0.564697	0.14475	0.92775	-0.0468994	0.912192	0.968166
Anaerobutyricum_hallii	-0.305759	0.461431	0.846269	0.283873	0.495642	0.926687	0.595366	0.11943	0.92775	-0.254005	0.543829	0.908353
Clostridiaceae_bacterium	0.301926	0.467352	0.846269	0.477863	0.231065	0.909871	0.388816	0.341113	0.941437	0.608902	0.109117	0.679746
GGB9699_SGB15216	-0.300744	0.469184	0.846269	0.0240185	0.954983	0.980965	0.117468	0.781765	0.97957	-0.580385	0.131459	0.680771
Coprococcus_comes	0.297632	0.474022	0.846269	0.544875	0.162559	0.909871	0.695498	0.0554467	0.92775	0.118646	0.779618	0.942038
GGB3061_SGB4063	-0.292886	0.481437	0.846269	-0.215433	0.608388	0.946178	-0.529389	0.177257	0.92775	-0.389875	0.339683	0.807444
Lachnospiraceae_bacterium	0.286706	0.491159	0.846269	0.0500046	0.906397	0.980965	0.471094	0.238684	0.92775	-0.0845003	0.842315	0.968166
GGB74511_SGB47635	0.276747	0.506985	0.846269	-0.635928	0.0900995	0.869393	-0.357445	0.38469	0.943038	-0.494756	0.2126	0.75805
Oliverpabstia_intestinalis	-0.276744	0.506991	0.846269	-0.191847	0.649016	0.946178	-0.241162	0.565047	0.97957	-0.726834	0.0410892	0.496646
Ruminococcus_bromii	-0.27637	0.507588	0.846269	-0.341375	0.407911	0.909871	-0.152686	0.718133	0.97957	-0.852932	0.00710099	0.415238
Faecalibacterium_prausnitzii	0.274778	0.510137	0.846269	0.411563	0.311031	0.909871	0.0905018	0.831233	0.97957	0.48245	0.225973	0.75805
GGB9708_SGB15234	-0.271269	0.515773	0.846269	0.540644	0.166506	0.909871	0.253897	0.544006	0.97957	-0.604372	0.11251	0.679746
Faecalibacillus_intestinalis	0.264308	0.52702	0.846269	-0.201207	0.632796	0.946178	0.00374273	0.992982	0.992982	-0.615815	0.104054	0.679746
Alistipes_finegoldii	-0.26218	0.530476	0.846269	0.266136	0.524057	0.926687	-0.0621527	0.883763	0.97957	-0.585774	0.127057	0.680771
Faecalibacterium_SGB15346	0.259821	0.534317	0.846269	0.0782868	0.853811	0.96078	0.0449647	0.915805	0.97957	0.432848	0.284084	0.778932
GGB3510_SGB4687	-0.258211	0.536943	0.846269	0.171529	0.684636	0.946178	0.0584332	0.890687	0.97957	-0.343873	0.404263	0.874899
Anaerostipes_hadrus	-0.240529	0.566101	0.876553	0.207511	0.621942	0.946178	0.382665	0.349469	0.941437	-0.252525	0.54626	0.908353
Anaerotignum_faecicola	0.235951	0.573738	0.876553	0.217898	0.60419	0.946178	0.469555	0.240436	0.92775	-0.185452	0.660167	0.915563
Coprococcus_catus	-0.235619	0.574293	0.876553	0.423031	0.296366	0.909871	0.618391	0.102202	0.92775	0.398256	0.328471	0.79502
Ruminococcus_gnavus	0.22926	0.584962	0.883536	-0.182846	0.664728	0.946178	0.199274	0.636135	0.97957	0.567329	0.14247	0.688606
Dorea_formicigenerans	0.223648	0.594434	0.885399	-0.321752	0.437058	0.909871	0.108485	0.798181	0.97957	-0.156245	0.711774	0.935377
Gordonibacter_urolithinfaciens	0.221302	0.598407	0.885399	-0.14477	0.732324	0.94852	0.149294	0.724205	0.97957	-0.482719	0.225676	0.75805
Lachnospira_eligens	0.212361	0.613632	0.892595	-0.113966	0.788157	0.96078	-0.517895	0.18861	0.92775	-0.257459	0.538173	0.908353
GGB9502_SGB14899	-0.211143	0.615715	0.892595	0.698572	0.0539228	0.869393	0.522509	0.184007	0.92775	-0.417306	0.303645	0.79502
Eubacterium_siraeum	0.20763	0.621739	0.892595	0.364985	0.374	0.909871	0.105942	0.802841	0.97957	0.0630428	0.882108	0.968166
Collinsella_aerofaciens	-0.203384	0.62904	0.89371	-0.42596	0.292675	0.909871	-0.483778	0.224509	0.92775	0.435966	0.280236	0.778932
Faecalicatena_contorta	-0.200022	0.634842	0.89371	-0.453104	0.259547	0.909871	-0.386089	0.344806	0.941437	0.298511	0.472653	0.906773
GGB9365_SGB14341	-0.195774	0.642195	0.894089	0.478973	0.229826	0.909871	0.622418	0.0993454	0.92775	-0.588683	0.124716	0.680771
GGB3256_SGB4303	-0.180898	0.668143	0.894089	0.42147	0.298343	0.909871	0.703888	0.0513479	0.92775	-0.408954	0.314415	0.79502
GGB3653_SGB4964	-0.171205	0.685207	0.894089	0.735265	0.0376626	0.780153	0.422166	0.29746	0.92775	0.456447	0.255604	0.75805
Mediterraneibacter_butyricigenes	-0.170629	0.686226	0.894089	-0.0406775	0.923814	0.980965	0.00550806	0.989673	0.992982	0.677141	0.0650778	0.496646
Bacteroides_thetaiotaomicron	0.168009	0.690861	0.894089	-0.0814606	0.847936	0.96078	-0.21075	0.616389	0.97957	0.616883	0.103284	0.679746
Phascolarctobacterium_faecium	0.165965	0.694483	0.894089	-0.54374	0.163612	0.909871	-0.879172	0.00402002	0.582903	-0.214427	0.610103	0.91201
Lawsonibacter_asaccharolyticus	0.163374	0.699081	0.894089	0.176585	0.675722	0.946178	-0.0559249	0.895359	0.97957	0.460335	0.251056	0.75805
Cuneatibacter_sp_NSJ_177	0.159448	0.706063	0.894089	0.107624	0.799759	0.96078	-0.190604	0.651179	0.97957	0.26608	0.524148	0.908353
Oscillospiraceae_bacterium	-0.158447	0.707847	0.894089	0.645962	0.0835684	0.869393	0.238986	0.568671	0.97957	-0.230665	0.582599	0.908353
Alistipes_putredinis	0.147474	0.72747	0.894089	0.128941	0.760903	0.951128	0.218162	0.603741	0.97957	0.570129	0.140068	0.688606
Streptococcus_parasanguinis	-0.144112	0.733507	0.894089	0.286656	0.491238	0.926687	0.566903	0.142838	0.92775	0.0537092	0.899489	0.968166
GGB9453_SGB14844	-0.143975	0.733754	0.894089	0.312833	0.450584	0.909871	-0.143393	0.734802	0.97957	0.00700505	0.986866	0.993719
Streptococcus_salivarius	-0.139618	0.741599	0.894089	-0.0245767	0.953937	0.980965	0.433395	0.283407	0.92775	0.165449	0.695397	0.933635
Bacteroides_xylanisolvens	-0.138358	0.743871	0.894089	-0.218259	0.603574	0.946178	-0.272829	0.513264	0.97957	0.186732	0.657932	0.915563
GGB33469_SGB15236	0.135029	0.749881	0.894089	0.460316	0.251079	0.909871	0.381835	0.350604	0.941437	0.135271	0.749444	0.942038
Lachnospiraceae_bacterium_CLA_AA_H244	0.133647	0.752379	0.894089	0.627316	0.095933	0.869393	0.78636	0.0206383	0.92775	-0.297086	0.474872	0.906773
Blautia_SGB4815	0.12811	0.76241	0.894089	-0.33872	0.411806	0.909871	0.0400655	0.924958	0.97957	-0.0749582	0.859979	0.968166
Bacteroides_caccae	-0.128098	0.762431	0.894089	-0.0382346	0.92838	0.980965	-0.51387	0.192674	0.92775	0.511512	0.195076	0.75805
Bilophila_wadsworthia	0.127115	0.764215	0.894089	0.684559	0.0610755	0.869393	0.451169	0.261845	0.92775	0.119128	0.77874	0.942038
Clostridium_fessum	0.125561	0.767035	0.894089	0.50821	0.198467	0.909871	0.25081	0.549081	0.97957	0.723933	0.0423102	0.496646
Massiliimalia_timonensis	-0.124762	0.768487	0.894089	0.555006	0.153315	0.909871	0.741825	0.0351212	0.92775	-0.472231	0.237396	0.75805
Oscillibacter_sp_MSJ_31	-0.123508	0.770767	0.894089	0.52587	0.180692	0.909871	0.613703	0.105586	0.92775	-0.152797	0.717933	0.935377
Alistipes_indistinctus	-0.107499	0.799986	0.920619	0.0384125	0.928047	0.980965	0.0137079	0.974301	0.987928	-0.495634	0.211663	0.75805
Clostridiales_bacterium_KLE1615	0.100844	0.812196	0.92731	0.280683	0.500707	0.926687	0.0216649	0.959391	0.987928	-0.49587	0.211411	0.75805
Alistipes_shahii	0.0941927	0.824431	0.931401	-0.451364	0.261612	0.909871	-0.77879	0.0227707	0.92775	0.18603	0.659157	0.915563
Clostridium_sp_AM22_11AC	0.0919158	0.828626	0.931401	0.452557	0.260196	0.909871	0.13102	0.757134	0.97957	0.77959	0.0225389	0.466877
Roseburia_hominis	0.0833992	0.84435	0.934465	0.1506	0.721865	0.94852	0.331319	0.422741	0.943038	-0.14665	0.728949	0.935377
GGB9522_SGB14921	-0.081733	0.847432	0.934465	-0.344645	0.403139	0.909871	-0.538741	0.168299	0.92775	-0.4001	0.326027	0.79502
Anaerobutyricum_soehngenii	0.0799748	0.850685	0.934465	0.142902	0.735684	0.94852	0.0404382	0.924261	0.97957	0.182422	0.665472	0.915563
Dorea_sp_AF36_15AT	0.0762833	0.857523	0.934893	0.161735	0.701993	0.946178	0.346433	0.400538	0.943038	-0.214624	0.609767	0.91201
Fusicatenibacter_sp_CLA_AA_H277	0.0687125	0.871569	0.936644	-0.406677	0.317383	0.909871	-0.0414484	0.922373	0.97957	-0.270896	0.516372	0.908353
Phocaeicola_dorei	-0.0658508	0.876886	0.936644	0.048045	0.910054	0.980965	-0.370564	0.366179	0.943038	0.526682	0.179896	0.75805
Alistipes_onderdonkii	0.0628655	0.882437	0.936644	-0.148233	0.726108	0.94852	-0.622623	0.099201	0.92775	0.28793	0.489227	0.908353
Methanobrevibacter_smithii	-0.0579072	0.891666	0.936644	0.0422583	0.92086	0.980965	-0.265332	0.525359	0.97957	-0.313266	0.449924	0.906773
GGB2980_SGB3962	0.0564333	0.894412	0.936644	-0.0802585	0.85016	0.96078	-0.37382	0.361648	0.943038	-0.321878	0.436869	0.906773
Candidatus_Cibionibacter_quicibialis	0.0545687	0.897887	0.936644	-0.583576	0.128843	0.909871	-0.42247	0.297075	0.92775	-0.631704	0.0929341	0.673772
Bifidobacterium_longum	0.0507259	0.905052	0.937375	-0.180079	0.669581	0.946178	-0.165582	0.695163	0.97957	0.690539	0.0579579	0.496646
Blautia_massiliensis	0.0401315	0.924834	0.951071	-0.412476	0.309851	0.909871	-0.271719	0.515048	0.97957	-0.0181486	0.965979	0.986387
Alistipes_communis	0.0270377	0.949329	0.962162	-0.0706267	0.868015	0.96078	0.0484907	0.909222	0.97957	0.584763	0.127877	0.680771
Bacteroides_ovatus	-0.0238065	0.95538	0.962162	-0.0122826	0.976973	0.980965	-0.0427651	0.919913	0.97957	0.514249	0.19229	0.75805
Clostridium_sp_AF36_4	0.0237281	0.955527	0.962162	0.40357	0.321453	0.909871	0.133107	0.753357	0.97957	-0.196571	0.640814	0.915563
Brotolimicola_acetigignens	-0.0186714	0.964999	0.964999	0.446132	0.26787	0.909871	0.214204	0.610484	0.97957	0.681575	0.0626675	0.496646
